# Supplementary material for: Identification, characterization, and gene expression analysis of nucleotide binding site (NB)-type resistance gene homologues in switchgrass
Source: BMC Genomics. 2016 Nov 8;17:892. doi: 10.1186/s12864-016-3201-5 (PMC5100175; doi:10.1186/s12864-016-3201-5)
Supplement: Additional file 1: Table S1. — List of 1011 unique switchgrass proteins that are predicted to contain an NB-ARC domain (1E < -10). Table S1 lists the protein gene IDs for the 1011 putative switchgrass RGHs, the length of the predicted proteins according to Phytozome, and the amino acid sequences. (XLSX 433 kb) [file 12864_2016_3201_MOESM1_ESM.xlsx]

## Sheet: Sheet1
Table S1. List of 1,011 unique switchgrass proteins that are predicted to contain an NB-ARC domain (1E<-10).
Protein ID	Protein Gene ID	Protein Length	Protein Sequence
Pavir.Aa01110.1.p	Pavir.Aa01110.1.v1.1	778	MVVAIVGFGGLGKTTLAKQVFDKIAGNFGCTAFVPVSRNPDINKVLRDILLDFNSGDSPEALRQLDKRQLINKLRKYIEGKRYLVAVDDIWSKDAWIILDSALFRNNHGSRIIVTTRKNDVAEECCPSSLDHVYRMDPLDKNDSENLFVEKAFGRKGCPPNLRDVCGKILKKCAGSPLAIITLSGLLRNKVTVSQCEEVLHSLSNAVPEDSDVDAMRKILSFSYFDLPHHLRTCLLYFSMFPEDIMIRRKRLLNMWIAEGFVHCSDGRNKTEIAGHYFAQLISRNLIQPVDIQYDGQAQACRVHDTILDFIVSKSLEENFVSFLGYQLGRPDDKVRRLSIHYQKFQDGAGLAGQDLSHVRSLCIFGEPLHKSCTVSLRGLTNLRVFDARNGSPYYTERD…
Pavir.Aa01444.1.p	Pavir.Aa01444.1.v1.1	1378	MTTTTMMVRVVRAQCVHVLSRTEAPPHSAVGGKWGICGLIGSSSLSPRPVLVGAGVEPEEEPWTVDLLLRKSSASMAGVGEALVSAVLKEVLRKLGSAVGEQVTARWNLRQDMESIKSTLELVQAVLRDAERRSAREEAVSLWLKMLKNAAYDISDMFDDFEVKLSQGMISSAIAKFTMGRKLKNLREKLTNIAAQRSQFGFMLHTCSTDHEEIKKRETTSKINRATIVGRQKEKVEIVTLLASNREQKTLVIPIFGFGGIGKTTLAKLVFNDDQMQKFDLRAWVYVSPHFDLKMIGKSIISQIKGQVEGLHDLQSVSNSLEEIMCGRSCLIVLDDLWENSCSQLTDLLQMLSNFKKESMVRIIVTTRTEEVARKIGTVTPYRLEPLSDDQCWALFKNI…
Pavir.Aa02233.1.p	Pavir.Aa02233.1.v1.1	1050	MSLSKAIGIISCINEFGNFFQLLGSAASYMGSKWNGPQEEKLKEDDVLQLQSDLQRLRDTLPAMYNLIDRAEWKSHLKVKIEGNATQLSPFIDFFHSITQGSFNKVVEIQKRLSNLSSQLEKMGLHEETPQFDKSLRPVTTSFRTEPKIFGREKELREVIRLLGVPNYSNQSSSKWKRSSHATNCEPKIANVSVLPIVGIRGVGKTTLAQEITTLPRVKSHFDKIIWICVSDEFDEERFTKVLIKSLSGKEAIADNLDDLQQILASEVGKKMFLLILDDIWPNALNDDGRCWRKFCAPLTNVLQGSMMVVTTRFAEVADIVGTMDSFALEGLQNDVFWQFFKLCVFGSEDYHIDPQLEQIGKSILPKLKRNPLAAKTIGRLLRKSLNPAHWNGILNSEL…
Pavir.Aa02234.1.p	Pavir.Aa02234.1.v1.1	724	MCVFGYEDYQIDPKLEPIGKSILPKFKGAPLAAKTIGRLLRKSLNPAHWNDILNSELWQLRQKETDILPALRLSYMHLPFNLKRCFSFCATYPKDYNFDKSSLAEIWVAEGFVEAQGSIPLQHIGAQYFEDLVNLSFFQKLRGKYVIHDLMHDMAQLVSKEDCFIVKNASDIEMVPQNVHHLSILRSNDVKLSNLLSLCKHKKLCNLLCNKSFGITLDHWFSGLQYLRVIFFASTKGLPESIGNLKHLRYLEISRHCDFYSFPSSFCSLYNLQILYARKCNFRRLPRGVCKLINLKKFEFEPDIPKMEIDAAEWGEHIRFIINNLNQITRDLTIYNLGAISKDRAAESELKKKEYLNSLTLIWSWLRCLAHNETEVLQALQPPTNIKSVRIEGYPGEYL…
Pavir.Aa02288.1.p	Pavir.Aa02288.1.v1.1	1177	MNIIPKTIGVISGINECVNLFQWVRSAVSSVRSQWGAINTQNHQEDVELHLHTDLQERALQEDEVLQLQSDLKGLMETLPVVYNLISRAEWKSHEKCVAELLPMLKDAVYEAEDLIDEFTWYELKVSAEGNATSVQPYIDFFRSVTQGSFNKVTDIQKRLNTLSSQLKDMGIHQVTPRFDKVVRPETSSFPTEAKMFGREEEVKQLIKFLGVPAKRDRANSKRKRTRSAITGSASNQVNARHGKNETVIPKFSVLPIVGHGGVGKTTLAQNICSHPQVKSHFDMVIWICVSDDFDVKRLTKEAVQSYSKRDVVKDNLNLNSLQDSLAIKLKAKRLLLVLDDMWDDALRENGQCWNRFCAPLKDVLHGSMILVTTRSQNVADQVHTMDPIKLDGLKDTVF…
Pavir.Aa02452.1.p	Pavir.Aa02452.1.v1.1	937	MEFATGAMGTLLPKLAMLIKGEYDLQKSVKEGIMFLHQEMESMQAFLKKVSNVPRQHLDEEVKIWAREVRELSYTIEDKIDNFMSCIESLGPTEKHNFSAFIDKCRKSFSKIKVRHKIANDIKDVKSKINEVVERHNRYKIQDFATNHSDLDPRISAMYQEITNLVGTEKASDDLIKRLCKEEDDWAQMLKMVGIVGFGGLGKTTVAKVVFDRLKKQFDCSCFVPVGREPNMKKVFKEICMELRMKVEPELSEWQMIERLREFLSGEKKRRYLIVMDDVWDKDTWKLIKCGLTENNCGSRVIATTGISDVALEVGDVYNMESLSKYNSKKLFYSRIGNRPPNNESAEAVEKILKKCGGVPLSIITIASLLAGKPVVEWSKIYESIGFGPGSKNDEVEST…
Pavir.Aa02519.1.p	Pavir.Aa02519.1.v1.1	1085	MADLVVGMAKSVVDGVLSKTQAAIEEEANLRQNAQRDLVFITGEFQMMQSFLNVTDNERLKNLVVRTLVKQIRDLAYDVEDCIEFVVHLDKKNRWWLRLLKPARCIMPCLAEIPLDEAVADIEQLKARVEDLSRRNARYSLISDAGVHSLPARTGVPRGRRRHIVQQDNREGGGQGMASIIWNAYIDKDTCKTFTCRAWVKVRHPFNPREFLRSITAQFHASMPKEEEEEAVIAVDVLKKMSARQGDLLAEFVRHVNENKYLVVLEDLSTMEEWNAIRTFFPNRKNGSCIIVSTQQFEVASLSVGHPYQVLHLNQLSAEHSVYAFYKTGFECDGVQGAKTIGRVSLGMDAISKKNTAEEWMKVNPLAGRESQMKDLYDHTKEALWWSYQVMSVWGIAGV…
Pavir.Aa02587.1.p	Pavir.Aa02587.1.v1.1	1089	MALAPLSLHALHRGMDPPLEEASRGISRLVKQMASFRVNMKRLILHGDVDTKLEDIKIYMPQIFSLLCCPQLYGDKRRSLLAELREAFYDLEDLVDEMEFYKIEVKVVEAGSKVSICNPLTPAIKVGKRLVSSILHEESQFVKCLDFITNAIPLGPALCSSHRWTGGLGKTTLARLVYNDARVEHHFDLRSWVASASLDKVKLAEEILSSANPSYFAPSENKVKFEAVQLQLKEFLTGKRFLLVLDDLWVESFTDSCFQEILCPLRSAGRGSSILVTTRTKTVAEKLAASQVYHLSALGTEDCWSLIKESALGSASTHDLTDALEQIGRDIAARLDGLPLAAKVLAGLLKGTKSTKDWNRILDTEFRGDVISSLQLSYNCLSGELKQCFAFCSIFPKPC…
Pavir.Aa02620.1.p	Pavir.Aa02620.1.v1.1	946	MNLAKEALGNLLPKLGQLLQDEYNLQTGAKKDIEFLSSELETIHAALGKVGEVPREQLGELQRIWARDVREMSYDMEDIVDAFMVRVQGPDPHSKSSTGQTFSLKYMMQKFTTFMARREVAQEIKNIKERARELAERRDRYKVVDDIAPSKKTLVDPRLKALYTEATEIVGIEEAKKEVITGLTQGDGGQQKKIGDGGQQKKIVSIAGFGGLDKTTLAKAVYDEIKGQFDCTAFVSVSRNPDAKKLLKDILYELHKGGEHPGANSDEIKHLIDLVRDFLRNKRYLIVIDDIWDKEPWDKVIGLALMENNKRSRIITTTRIIGVAEHVGGCYRLKPLSHDSSEILFYGRIFGSKDRCPRQFSEVSKCILKKCEGVPLAIVTTSSLLANKSEDTRVWNDVC…
Pavir.Aa02849.1.p	Pavir.Aa02849.1.v1.1	824	EYKSISLSERRKRAIEWMKKFELVGREEGYRLTKLVLENQGVVSVWGIAGVGKSSLVMSVYYTRLLQLERSYTMNAISSSGFSPSDNLTSSFGWVDVPDPFDLTDFSWSLLLDFHSDDPQAKENAAVSMMEGQDPILECCKFLQKEECLVVIDGLRSTQDWDLIKATFLSEPAEGTIIVITNEAKVAAHCVENNENRVLNVRRLEADDAVLEKIIWEGKELTREEMKLPQCIVARCGGLPKVIAAIGEVCSSDKTVLKSLSDNCMGTLETEPRFHSLRTLFSWMQSYFDACPDSIKPCIYYLSIFSAGKDIRRRRLLRRWIAEGYCRDTYGGTSEENGEKFLSQLVNLSIIQQQSTSKVLCQINGFFHEYIISRPMEDNLVFALEGSCSLNSQRTGQHL…
Pavir.Aa02988.1.p	Pavir.Aa02988.1.v1.1	465	MAEAVVSAVVADGAGRAISLLAGQLRDRRGVDAKMWRLRHLVVKLESAVEAAGARSITSRALLEWLSELAGGAHRGRYFLDAFGGEMTDEDEGDGHGDAGLRRSLFSPSSSNPAKCLRVAATRMLLRSGGGGVGELDGVLANVEGISGDLSEFIMLLQCCPPALHRPLATNIYADSQMFGRHLERRRVIDFLLQDDDGGGGEPGVLPIIGRAGLGKTTLVQHVCDEPAVRRRFSLILLLDFHCMSLTVASETVKLLRSLFAVASMSSTGLAGAGELLRLLERKLRGERFLAVFDNVDTRKKQVINAIMRARAAREQGRRHRHRRTRSAARKTLWRGGAAAGQAIAKSLRGSFFGAKVVGALLRSRPDHRLWRRVLTASHAEPSWLGNVAVTAGSLLPPH…
Pavir.Aa03109.1.p	Pavir.Aa03109.1.v1.1	580	MAPILRLVLLFRRRLLPCWRPPCGHVAGYKSSGSIDKWETICKSIVSQMESNPTLEGIRQIVTVSFNHLPHELKGCMMYLSIFPEDYEISKDRLLCRWITEGLVLEKQGLTQMEVAESYLDELLSRNMIKANRLDEHKRDQSYQVHDLLLEIMVSKSLEANFVSLKGGRYDGMSYDRIRRLSIHDSADVGAYSTSKVKVKVDHRGTEEVNLQHVRSLSMFQLQGHKLLDQLGDFSLLRVLDLEGCEGVTNKHVRYACQLHLLRFLSMKNTNISVVPPQIGNLEHLQTLDVRTTLLDHLPETVTKLERLERLKFSKRGLDIKWVLPRGLSKIKALRDVGLVRLGNDSQVAREVGELELLQTLDLHIGHETVDEEVLQQLALSLSKRYSLRCLSLVDISSA…
Pavir.Aa03320.1.p	Pavir.Aa03320.1.v1.1	1348	MEPEELTFQLLREMTKTGVDVAVKIPRHGNNPDLDFKQFQNEFDNLTKVKHINIVQFLGYCYEIEPTSMECDGRIVRAEETHRELCFEYLHNGSLQNHLSDESCGLDWHTRYKIIKGTCEGLRYIHEEESLLHLDLKPDNILLDKDMMPKIADFGLSKIFDDELTRASQISFGTLGYKPPEYIDKKEISKKFDIFSLGVIIMRIVSGPNGYPKCLDMPSREFIKQVQENWRKRWQATCRSDYSLEPCCHQVGICTHIALDCLGKDKHKRLDIVEIINKLNETEACISKYLIGSSSNDTESDTAQENLLDVGEELIVGRDGEKKEIMASLLEIIKSEKIVILPIYGIRGIGKTTFAKLIYSATNFKYYSHVWVYVSQRFDLEKIGKSIDSQLSGKENQAN…
Pavir.Ab00090.1.p	Pavir.Ab00090.1.v1.1	278	MKALAFAGIAGVVIPLIAPEIVRLRNALEDDLVQKYNSVNGIKDELMSLTDELSSIQSWVEKLEQIIWPCDEMLDWSRRATEIRYEVDHYISEFLCEENSCTRDFIVRYMLVDHVKDLKRRLKMLAKNYKSSNWDQLTSSNMLDGMGCRASSILTQDHGDLLGCQGQLNHLIGLLQIPKSPDILKVITIVGSVGSGKTALALEAFNSIGNEFESRASICVSGCVDTRSLLKDICMQVGGVDLLSGELQTNHLIRKISALLATKRFFFLPPSLYRYLNI*
Pavir.Ab00265.1.p	Pavir.Ab00265.1.v1.1	988	MAELASGAVSSLLGLLRNEALLLSRVGIDVEFIKEEMESMQSFLEHLARTAPPVGGHDEQVRTWMRQVRDLAHDCRNCLDLFLQRGDPAVYQARGGRWSYLWWAFWLLHKVIAQHKAAIRLRELKERARDVGERRFRYGVDIPGKAAGTSAAPPSTEAAAARLLAAEEEDDDDLHIEAAVLADSSDPQDYCTDKLADWLKLVMEPKAKKARSGMPSIAIVTLNKEDARNVAHDNSVAMGALFEHRTILVDLPKVHLYFLMLRPFDILYYILRELDSSKPPSQQEGTDQAKEEPQGNADNDIDGIVDDEEEEEDDEDDEEEEDDNEDEEDEDSSDADSSTSDGWQVGEGKGNVLIEIMGKIKKMNVVTKIKQIQSKIKEIKPKQLNIEGERFIGTLGIPL…
Pavir.Ab00576.1.p	Pavir.Ab00576.1.v1.1	836	MSDLPARRQRCPWAPFTFLKVLLWRLSTLASCRGASATLRRCDRQQFTLVKAGDAMVAWLAITKQGRYARFLFQGSQEKEADGMEEDEVSYSSGLSSDRVLITKQDIARSWMEQFTLVGSLFNDLKVISVCGIPGVGKSELVRYFYYNRMLERRQLFHQYAWVNVSHPFNIGNFCRSSLSDLHLAMVVKNHIQLCRRLLKENRCFVVIDNLQSNQEWDLIKHALKPEDSRSVIIIVTSDELIINVTCLEPKAAIDLFEKCGGIPRVIVAIAKFLAPLTVTYMDRIRTLNLGFFSELESNTELFGSVEGIFSWLNSYIHACPDFLKRSILYLSIFPQYQIIRRRRLVMRWIAESYCKNAGDSSEEGSGEFSFSRLVSTDIVQQPQHLVTDVLGSRRMVSC…
Pavir.Ab00628.1.p	Pavir.Ab00628.1.v1.1	915	MAEAAVLLALSKLVTSFGIASLQAFIKKEANLSQDLPRIANRIERELDMIHHFLSQVGTKIYSNKVLEGWIVRVRKVAYCVEDIIDEYCYNITLLQEEGYFKRVIHKTYYANAFHSIALRMKDIEEEMKHLSQLKRDYREMFNELLDNTSYNTQIQSPKYNENLHAIKVDDIVGMKKDMELLDKWLDPKELNRVVVSVWGFGGLGKTTLVRKVYDWEMGLKSFDSYAWIAVSHNFNIRVTLRQLIQELNEYQGKIPADLGTMHCDKLTDALRVVLSNKRYLIVLDDVWDTRAFNELSDSLVDDHKGSRIIITTRNNDVASLAQETYRMKLNPLGADDAFELFCRRTFQNSNMKCPSHLKELSGQIVSKCGGLPLAISAIGNVLAVQEPDEITWRRMDNQ…
Pavir.Ab00630.1.p	Pavir.Ab00630.1.v1.1	1045	MDAVQVLASAAQLVSAMVTAVGALEQAAADIAEAPRRLQVLEDFVSDLDALAQQARQRHAHKMHSPQLERQFQSLGRLMDQLRTNVAKARQVLSKKGRGKGFARVVRSSVVGDPLMRYVKLIRDDLNWWLELQELTQSVGSVIASTAKSTPSLVRVKSEHGYPVSKKCSYVRELLERDGGHRVVLIVGLSGIGKSCLARQIACDPPGNFVDGAIEISFGRWCSRAACNGSRSEYHKRLVRKICKFLVQIGSMTVNEEMGKDLDDVCCLLQTALIGRSMLILLDDVWEQDIVDRFTKLYDNDCRYLVTTRDEAIYEIAEAEKVEISKDDIKEISKEILLYHSLLSVGELPPVAEVLLDRCGHHPLTVAVMGKALRKETRVEKWEKAISNLSTYATCAPGP…
Pavir.Ab00894.1.p	Pavir.Ab00894.1.v1.1	534	MGSREAPPNSSPMKGPDTPSASASSVAKDALLEQVVTQFVGDVWKPAKKHIRYFLEPETHVRNLEKSADDLKYAMDIVQGEIQLGERQGKRPRTQVLRWIDSAQSLRDESDRIKNEYEARRKHAFGYSWNFTFNYSISSAATKKLIDIDEIKRRTPQNDSIFSLLPPAGKELPLPPNIVGQNKYLDEIIGYIEQGTTGIIGICGMGGSGKTTLLKQINNIFSRAAETHDFDHVIYVEVGQQQNLSMVQRDIASQLGLTLGKDESPASRSASLYNFLKESKFLLLLDDLWGTLDLEKVGIPQGSRQIGPRNRQLMIITTRLQEICHCMTGHAQIILLERLELNEAWSLFEANAGARVSNNAQIRDYAESIVKRCGGLPLALKIVGKAMASKDSEHEWKHA…
Pavir.Ab01114.1.p	Pavir.Ab01114.1.v1.1	586	MADLVLGLAKSAVEGTLTMAKSAIEEEKKLKKNVQRDLVLISDEFEMMHSFLSVTKERVTGGMTTTLVRQVRNTALDLEDCIESVIHLDNNSNWWRRLLPSCMAASAPAASLEEVVADLEFLNARVEAMGQRNMRYSHISDTATSMAAEQTQRQQPASLTKPLDILVEARNPGNKKGSQRDLAELINNGNDALLQLQVIAVWGTKGDLGTTSIAKKAYDDPELCKNFVCRAWVRLTHPFNPHEFVRSLLAQFCSNSCPRQGSSRIASLKLTEVMVAPQDLLIDEFMNQVSSHRYLIVLEDVCMMVDWEAVRVFLPDNGHGSCIIVHTQQLEIASLCVGQSHQVLELEQFSADHSICVFFNENIIEDDDEVAKKESAREWLQEFQYCGRQTNLWLLRSLV…
Pavir.Ab01123.1.p	Pavir.Ab01123.1.v1.1	949	MEVVSASHGALGPLLGKLTSLLADECVRLKGVRREIRSLRSELISMHAAVQKYAMLQHPDVQVKAWISLVRELAYDTEDVVDKFVHHLGNTSHHDGFKEFFRKTARRLKTLGSRYGIANQIDDLKARVKEVKELKSSYKLDDMAGSTFDHSIVDPRLSALFVEEEHLVGIDGPRDDLVNWMVEERESSTKNLKVLSIVGLGGLGKTTLAKEVYRKIQGNFHCQAFVSISQKPNVKKIMKDVVSQLPCKKEFTEDIDFWDEKKFIAKLRELLQNKRYLIVIDDIWSISAWGTIKYAFPENNLSSRIIATTRIVDVARSCCPHGDIDRIYEMEGLNDLHSKRLFFKRTFGSEDQCPDVLKQVSNKILKKCGGLPLAIISISSLLANRPKVKDEWERISRSI…
Pavir.Ab01149.1.p	Pavir.Ab01149.1.v1.1	1142	MSLSKAIGVISGINEFGNLFQLVRSAVSYMRSQLSGSEDKKLKEDDVRQLQSDLRCLRDTLPAMYNLIDRAEWKSHVPGVEQLLPNLKDAVYDAEDLLDEFRWYELKVKIEGNETQLSPFIDFFNSVTQGSFNKVADIQKRLSNLSIQLEKMGLHEETPQFDKLLRPVTTSFRTEPKIFGREKELREVIRLLGVPNYSSRSSSKRKRSSHAANNEPRIAYVPVLPIVGIGGVGKTTLAQEITTLQRVKSYFDKIIWICVSDEFDEERFTKVLIKSLSGKEATADNLDDLQQILAGEVGKRRFLLILDDIWPNALNDDGCCWRKFCAPLTNVLQGSMMVVTTRFTEVADMVGTMDSFALDGLQNDVFWQFFKLCVFGSEDYHIDPQLEQIGKSILPKLKG…
Pavir.Ab01450.1.p	Pavir.Ab01450.1.v1.1	436	IFGSEDACPGELKEVSTQILRKCGGLPLAIIVISSLLASQEAKVKEYWEYVQRSMGSNVGTERSLEVMRQTLNFSYRDLPPHLKTCFLYLDAYPEDCVIWRDDLVRQWVAERYLEAVDVAGNCFNELVNRNMIQPVTIDYNGEILSCRVHDMMLDLIIREYSAEENFLAVVENNSQEIRIRGSTHNIRRLFHHSSDALRPRTLRMPAAGIDLSKVRTFSTWGRSSRGHVPPVSKFRFIRVLNLEFLSTPGEEDQAIDLTAMSGATPVFRSGIGLPSDVAQLPCLSVLNILPHMTSLPRGIGGIECLRSLASFVLEENSLDTITGLRHLTNLKELYVRLPLDQGFDEAAEARVDVLCSSLPEHGECRLYLTAWSHWEWFPGGLAACTRFTAWSSASGSCP…
Pavir.Ab01465.1.p	Pavir.Ab01465.1.v1.1	1031	MEAAAAAFAGKAVTTSAISYSINRAFDYLKDNKKAGGLKSTKARLEKLLPQIQVVFDAVDTEQIRDQTLDAWLWQLRDAIEEAEDALDELEYYRLEEEVKLRDNRVSGSLHKCKGKLVQQFNHMFNTGSLQRLKSDVKTLDDAVGGFDNNKLKHRQEMDFRNWRETSSLPQSLVLGREKERKDIVDWFTQDESIAPEGTVNMAWIQLTLSIIGTGGLGKTTLAQVICNDDEVKCYFDLIIWACVSHDFDVETLTRNILQDVTRKQINIVGLNALHKQLKEELSSKTFLLVLDDAWNDDKLSDWENLMRPLKYGEKREKRCQQLTLSGLEETDLLVLLNRHAFYGVNPDDYRNLQQISKKMAYKLKKLDLRGASRPPSILIRKRPSNAGRETPEPRLFLT…
Pavir.Ab02292.1.p	Pavir.Ab02292.1.v1.1	995	MVDPSKIIETAAGGCLGALVRKLGSLTLSEISQLSAISGNIDWLKEELQILHAVLLDLSNEENPSHQMKLWKNKIRELSYDIDDAISGFLLASSKGQDPGLQHDPGFVDRIMATIRSCADRIERLPSDFGITREIKKLKDRVSAAEDRHKRLKTGTNSDAGPSYDAIPIRDVAQYADPASLVGIDAPREEIIRKLSLQGLGSLVNQRMVVAIVGFGGLGKTTLAKQVFDKIAVNFSCTAFVPVSRNPDINKVLRDIILDFNSGESSEALRQLDQRQLINKLRKYIEGKRYLVAVDDIWSKDAWIILGSALFSNNHGSRIIVTTRKNDVAEECCPSSIDHVYKMDPLDKNDSENLFVEKAFGRKGCPPNLRGVCGKILKRCAGSPLAIITLSGLLRNKVT…
Pavir.Ab02353.1.p	Pavir.Ab02353.1.v1.1	989	MVNPSKIIETAAGGCLGTLVTKLASLTLSEISQLSDISGNIDWLKEELQILHAVLLDLSNEENPSHQMKLWKNKIRELSYDIDDAISGFLLASSKEQDPGLQHDPGFVDRIMATIRSCTDRIRSLPSDFGITREIKKLKDRVSAAEDRHKRLKTGTNSDAGPSYDAIPIRDVAQYADPASLVGIDSPREEIVRKLSLQGTDSSVNPRMVVAIVGFGGLGKTTLAKQVFDKIAGNFRCTAFVPVSRNPDINKVLRDILLDFNCGDSAEALRQLDQRQLTNKLRKYIEGKRYLVAVDDIWSKDAWRILGSALFNNNNDSRIIVTTRKNDVAEECCSSSIDHVYKMDPLDKNDSENLFVEKAFGRKGCPPNLRDVCGKILKKCAGSPLAIITLSGLLSNKVT…
Pavir.Ab02530.1.p	Pavir.Ab02530.1.v1.1	225	MRLPPRPPTPSHHHPVGIDGQAETLAKQLVDGESRPMVLSIVGFGGLGKTTLAKEVCRRLEADFPYQALVSVSQAFETVTDLEELCKRVLDQIEMVKAENARGTKNDQTPLAQLSDDKDPAHKLKEFLKDKRFSFRVAGWVAKLVVAFLFMLLLLYVSFVAVRWVCSPFSVFLCRLSLVLLGWSSPVWRLQKLFVNCFLLNEIRAKPRSRKKHLTLAPRAQIQKN*
Pavir.Ba00065.1.p	Pavir.Ba00065.1.v1.1	382	MGGVGENIMVSALTGVMSPVLGKLTKLIEKKYTELKNLRKKLEHLREELMAINLALEKYAAVESPGVQVKAWMAEMREMAYDMEDSIDLFSHRVDYEPADTTRLKSFFHKKIRKLKKLHYRYRFAEEIKELLANVKVAEERRKRYKIEEGSSSISHTEIDPRLQALYVEVEELVGVEKPSQEIIVRLVDENPKERRRVVSIVGPGGSGKTTLAKQVYEKIKGQFSCVAFVSVSQKPNINNLLRELHVQTGVPRSMAMGSCSEQLLIDQLRSYLKNTRYLVVIDDVWTTLAWETIQCALPKNARTSRIIITTRNNSVGQFCCTSDEGFVYEMKPLSRSDSENLFLKRIFRAEDKFPVQLEGIKNQILETCDGLPLAIVTLASL
Pavir.Ba00072.1.p	Pavir.Ba00072.1.v1.1	644	MKPLSRSDSENLFLKRIFRAEDKFPVQLEGIKNQILETCDGLPLAIVTLASLLATKPRTNEEWERTLNSISYMHEKDSELDKMYTILSLSYNDLPRHMRNCLLSLSTFPEDHEIYKDILVWRWIAEGFITEKQGFTLEQVAESYFYELINRNLIQPINLVPRYGMNAVEEGCRVHDIVLNFLISRSAEENFVTMLDNQGLPSSDRRIRRLSVWYNPVHAVAVFRGTMNLSHLRSVSICNVGGWTMPPVLDLPVLRVLDLEEYDDSWLVDHDGFLSLFHLRHLMFSMASGGTLPAQIGYRTFDPDCILSLFHLRYLRFGGGRGAMLTAQIGNLQYLQTLDLTGAKVTKLPGSIVHLKRLMCLVGYQLIMPDGFGNMESLQELGNLDGCNCSISFGEDLAL…
Pavir.Ba00602.1.p	Pavir.Ba00602.1.v1.1	256	WSRPFVLGLLLPLLVLVLSHHHCRAKQKQANEDHDRKAKETIRTSDYLDDIQEKLLSTVDAVERKDLLEEMEFIEQGFVREWLHHPDLRGMEHDGAPSVLEIAGMHCVGKSTLLYLLNTTYSNNHPFDHVFHMRVGSGCTVAKIQDFLAWVIGLGRCPGMSDVQFTEIISRRLKHKRFLLLLDDVRDGGNDLSAIGLPMPLVGHRQKVFFTTRDQAVCANMGCAAANTIQMQCLGEDDACDLFRYHVAVKPSIPMH*
Pavir.Ba00772.1.p	Pavir.Ba00772.1.v1.1	835	MVGPGLTVGGWFAGAVISNFVAKARSILEANHALQAEAGDMLYSVQAALPRIRILVEVTERKAISNGSYDEWLQQFKDVVYEAEDLLDDFETKRIQDELRRKSSKVGSAASFALRYMRNLLLSDADLQRLKDVLKKLNKIVNDDRGTRFQGILESSDEQEDYGGSLRSNPGRATAHVSLKHLPLESMCRVFEHHAFGRQEKGSLESIGKKIVQNLHGVPLLAEAIGRLLRQNLDEGHWGKISRSHWWLYSEDDDSQNVALPSVTILCEHLSDHLRKRLCYCSIFPSGYLFKRNVLIQMWKANFMQQHDGIEMEKKENQWFDELFNRSFFQPTIWENKYIIPDMIKEPLYRIAEKECHAATDSRELKRSLQLYRHLAIDSSDFSVHLDLRKINKWRTILF…
Pavir.Ba00773.1.p	Pavir.Ba00773.1.v1.1	1341	MKMEDKGWSLPAAIGRVVGKLRFYLGNNSDSGKFKGTMKMLDLLEEKLRLFQDENLQRVSIDREEEMGSWLQQVKEAADDAEELVKDMETGESAIPDAMAWFRSDSSNLLRMKYAIGRLVSVCTEGESLLGIPNLDEDVPESMRNDSASSTSYHTYVVGRDKELAMILDMVLEDARFEVATSLESWASADTLQISQKGWIIETLQNINPFQQRHEDAEVSSYQKEIGGTIEYTQVCNTASELMNPMIIPMVGISGVGKTTLAQLIFNDKRIQKHFQGQSAWIYCSDNIRKEELMTKILVSLQPQHKILDLGFDLNSHHNQLQSFIEGKRFLLVLDDVSDDIRAVWGDVKSVLSRGAPGSVVLVTTQLYGLASFMGTTAPIFLNPLQYDDLWKLFKHHAF…
Pavir.Ba00987.1.p	Pavir.Ba00987.1.v1.1	866	MFETRVWVHVSKDLQHMSMWSGESFSRGETAGQQAQLRTWLQGNKFLLVIDDVWGENVWDGLLEIQAQHGSPGSRILITTRNERVAKRMGAVHLHRVKGLNEDDGWWLLRTRAFLDESTGNMQDIGRQIVQKCNGLPMAIRRIGCLLREVDPKEDDWWRIYSSDFCGLSSRIRNAINMSYLGLPYYLKRCFVYCSLYPEGSVIYRQRITQQWIAEGFIVTQQNTMHRSDATVEEEAGKCYDELCGMGLLLPENGAYGAERSKMPHLFRSFALLQSQDEYFIGNPQDIGDVLKPCRLSITTGGAEALRNGIRKLKCLRTIILSGSPLNDRALGDIFHKFTHLRVLDLGDTQIECIARSLGSMTHLRYLSFANTQVREIPSTIENLRMLQFLILKNCTRLN…
Pavir.Ba00988.1.p	Pavir.Ba00988.1.v1.1	1115	MMIATAALSAASRSVEALLAGEGGVPADELRRLKRKLDKARGLAADAEAKEGRDAGARAWLRELRDALYEVGDAVDDFRRAGARRQLVARRSLRHWFTLPSSTDRNQYKSLKTRITNLNAKMKDILKKGSDLELEAINHVGQNGRSEFAWEAVLGDFSLGDIENEKNELIDVLTDRKSTKKVVAIVGVSGIGKTTLARKIHEDHHTRNAFSIVVWVNVLSGFDDTGLLSAIVRAAGGNPRAEENRVQLEAMLAAILKGKRFLLVLDDVRNNQIYENSLEAHWHLCGRGSRILITTRDESVVMRVKDAHIHRVKKLSFQDCWSLLCRNACLDESVHGNTLRNIGISIIQKCDKLPMAVKIIGAVLRTKERTQEAWQRVQESEGWLFKDLQDYVHGLTEAI…
Pavir.Ba01025.1.p	Pavir.Ba01025.1.v1.1	390	MDSVLAKLAELTWDKASKLDLLSGIAFLRDELCAVNALLKKLEDGDELDPQVKDWSNKVRELGYDIEDCIDDFVHRVGPADARAGFVGRFSHFVSTLRAHLEAARQIKELKTRLQEISERRKRYKLAHHIPGSSFAAVDPRLPTLYKEADNLVGLDGPRDELLKWVLDEKKQLKGLAIVGFGGIGKTTLANEVYRGVKGQFDCHTFVSVSQRPDITRLLYGIRSKLGHQESSYPCDVKDLIDDVREYLQHKRYLIVVDDLWDTISWDTIKCALPETNLGSRFIVTTRIDSVARACCTHQESVYRLKPLNDQDSRRLLFSRTFSPNRDCPPQIKEVSAEILKKCSGLPLAIITVASLLANRPTSKKEDRDKIRNSLGSVFGTHPTLAGMRQ
Pavir.Ba01119.1.p	Pavir.Ba01119.1.v1.1	583	MGGMGKSSLVRMVHNDPVLLDEFDCGAWITVPHPLDGAEVFRRRLRKELGLARDQSVPEYLQEKRYLVIVDDLHSQEEWENICQVFYRQPGNRKGSRIIVTTRREDVAWHCAEHVAEWKGHVYELKQLGDGESMDLLCQKVYKTTDYVCPTDMEDQARRILRRCRGLPLAISTIGGLLANRPKTSIEWRNLHEHLGAELESDLRNITKVIVSSYDGLPYHLKSIFLYLSILPENHEIRRNIQDTHVRELPSGVAKLEKLRYLISGVSFTKELLQKMGESGKVSYKTSLFGNIGACLCCNSSECCKVFNMDQFSVRAPEGIEKLKNLHMLGLVNVGTGNGVVGRLNNLTNLTNLRTLGVTGLSEKEGQELCESIGELKRLRCLEVRSDSLKFLSRMDQEA…
Pavir.Ba01121.1.p	Pavir.Ba01121.1.v1.1	949	MEATALSLARSVLHGILSSARVAVFDEVALLIGVPNEVEFVRSELEMMQAFLGVVSAHPDAAGRTETIRTWVKQVRDLAYDVEDCLLDFALYAARASSSRAGSLLPGAIAERHRIAERIRGLKARVEQLNQRNLRYNIVVDGPAAGEAAEQAAATLSEHDAHSPEFAFQESDIIGRLDEKAELSELISGAAEPGEAGRRRRTPLRRLVMPIFWFNHVVELLCVPTIGGPTGEAAVIPTSPRRAAGALRVVSVWGMGGMGKSSLVWAVHNDPVLLDEFDCGAWVTVPHPLDNPEVFRRRLRKELGVARNQDLGHHLREKRYRVIVDDVHTNEEWDAICQVFQFSNTKGSRIIVTTRREDVARYCAEHVAEWQGHVYKLKQLGDGESMDLLCQKVYKTTDY…
Pavir.Ba01147.1.p	Pavir.Ba01147.1.v1.1	905	MEFTSLVSKLGSLLAQEYALIRGVRGEIQDISHELASMMAFLRNLNADDPTAEHDHQTEDWMKQVSDMAYDIEDCVDHFVHHLCDEPRGSGCVVAVRRGVYELLSWRLRRGIATKVAELKARAERVGKRRVRYGVRDPDTSKAEGKKGGNSAGGSYMYNNIQDRLPEPNLYSMKLELVGVEKELDEIREHVKWSSWEGPKVLCIVGHAGTGKSTMAMALYHELVGQFDNGTVVSLSGMYDPHTILKSVLIRLKSQDDGNQQKFFGDARKKQPAGLALTRRILVPFCGPELQQRDEQNIDINATDEEQLLHAIAACFRCMRFVDKELFSERPGTDVWRGLVDICHGVPALVRTLAGFVASNPKKTIADWAETLSCLTREIISSAPFDDYGRATKLLNYFH…
Pavir.Ba01173.1.p	Pavir.Ba01173.1.v1.1	975	MADAGVTGVVAKLGELAAAEATALLRVDAEIRVLRRKLAYLQALVRGADRQRRGRASELLLLWLRETREVAFEVEDAVDEFHLRVEAFHLRRRRASWWGWGWHRDAVCLVQGLVTQIFVRHGLSNQISKINERIDELNQNKETYQIESSPSEIWSSSSVEADPDWYEDKYVMGSRQDEFETLKNRIMNKEGNISHRAVISILGERGIGKTTLAKKLYNDPDIVKHFEVHAWVCLPPHIRFRDYIEIIYMQVNSQIPEAPGDDDIIDKELRLLQNLQNRTYLVVLDGLISISDWNSLFDVLPDTNGSRILLTTHLNVKEINHIDPQIAPMELPYLDMKHGEQLFCQRVFGAKEPPQIYWSKNYYEKVHIISTGLPLAISVLAGVLRSKVIPMEWDDVFEQ…
Pavir.Ba01583.1.p	Pavir.Ba01583.1.v1.1	953	MKRMVEVAVLFVIKKIGIAVACETLKLAKPLLGNNSQMRMALPVNMKLIKGELEIINAFLKEIGMNGCNSEIIETWTRQVRRLAYDMEDIVDQFMHVVGEYQQKGSWACARKVFKKHQYLFSLDEIAAKADMINKELMELSNRIGRWTQLIPVVSYNPAANYDSELLYQSGHDHSINDNELVGIDVNREILIKSLHLQDTSLRVIAVWGMGGLGKSTLVNNVYKNETISSKFSCHAWVSVSQSNKMIDIWRNMLKEIYGNDNRTFDAGSMNSAELRVELMKILDKKRYLIILDDVWTAETLFKIREVLVDNGLGSRVIITTRIEEVASIAEDGCKIKVEPLNDHDAWLLFCMKAFPKTKNNICPAELHQCGKDIVEKCDGLPLAIVAIGSLLSLKTRNI…
Pavir.Ba02210.1.p	Pavir.Ba02210.1.v1.1	1159	MKAGAIVKHVAGKLSQTAWERMGGMLWNFKGDFQNMEDKMVTLQVVLSYADKRSRGRGTDDDALAQHWLKKYKSVAYDIEDAMDELEGNATIWKRSPSKMRSIRLQLDSIAEDANKFNFLSSSASSTEQTNNERGRETYIGARDDIQMVGREREKKHILKLLQNHGDKEKSIIPIVGLGGLGKTTMAKFVYTLKESDEFRFDLKAWVYVSMDFKLEKVISDTISELDGRLPVKDATLHYLKSQLDKILYDKVYLIVLDDLWEESVHTLEELVTMLQSGKKGSKIVVTTRSEKVASTLSVVGSSHFHTVEPIKLEGLSDDECWSIMKPKNLGDDQITDFVDIGKEIAKQCNGVPLVAKALGYVMRKNCTREAWLEIKDSNIMDIKDDDKGILKGLLRSYH…
Pavir.Ba02239.1.p	Pavir.Ba02239.1.v1.1	481	MAAFLNALMSDVANRIVAFLMDKLPKVSRPTTEDTRLHDLQRLLLRVGVIVEEAEGRYITNSLMAYQLNMLRKEMYRGYLTLDNLRIHANEELKAKDHDVSNSFSLSKFNAAKRLFYSDGNKHMEKDIHQVLDNLNNIMVDMSEFVTTLSNYPPLYRQPYSMHFYVGKCMFGRQMEVDRVIGFLMQTENPIMKNVGVLPIVGPAFVGKSTLVAHIYNDERVCNHFSRIVVLTGDEINYENLQTTFKDSGLTMHQGNALGHNDRLLTIVEFSEDVDEVVWNMLYSSASSCLGTGSKIIVTSRSDRIINFGTTQALVLNFLPLEAYWYFFKILTFGTVDSNDHPELESIAMNMAREMNGSFVAANISSGFLRNNLTVEYWTMQLTMFRAYIQRNIALFGEH…
Pavir.Ba02251.1.p	Pavir.Ba02251.1.v1.1	1142	MEVGIEAARWVVGKALGAASGGVLEAWAASSELGPNIRALRMELLYAQGMLNNARSRGYGYGPEIQNPALGELLRELRDQAYRADDVLDELDYFRIQDELDGTYHAADEHAGGCLRNHALNARHTARNIRKMLGFSKCSSSSAADHDQQDEDNTSGRGVKCGHSPDDDEQEEDAGRRGALCGAVWPCGRATPAPPRPPPTNRNQSDQAVHAGCMSRIASAASGITNTVGKHLPCYPDNSNAASPGRRFLCCARPNKAPQSEHAVQAPELKFDRVEMSQKMKEIVDQLKPLCAKVSAILNIELLDSSRSIVQCIGTSLDTCRPITTPEFIEPKLYGREGEKTDIIFDITKGKYCEKNLTVLPIVGPGGIGKTTLTQYVYNDIEVQSHFELKMWICVSVNF…
Pavir.Ba02259.1.p	Pavir.Ba02259.1.v1.1	264	MMRITMSNKMRSIRLQLDRIADDVKKFNFLLPPVSSIEQANNERGRETYIGARDDVQMVGREKEKKHILKLFQNNGDRESSIIAIVGLGGMGKTTIAKFVYTLKESNEFHFDLKAWVYVSMDFKLEKVIADIISELDGRIIPVKDVTLQHLKSQLENILYGKVYLIVLDDLWEESKHTMKELVDMLQSGKKGSKIVVTTRSENVASTLFDVGSSHFHLVEQIKLEGLSDDECWSIMKPHNLGDDQIIDFVDIGKKLQNYAMEYL*
Pavir.Ba02315.1.p	Pavir.Ba02315.1.v1.1	993	MEEPGSGASSRCRAADGESQDEQGDASVEVELDLFPGPPFRVQESAPRRPGLSYSSSGSGITLSAGSQFSKKGGGGSRSRGDRAPPATAVGKEHLFDKVLTPADVGKRLVIPKEDAVWPFLPGVVLVLTFEDPNGKQWSFRCSYSKDLRRCYMSKEWSRFVRKKGLHAGDTVSFYRGLGAAGHGRFFVDWKLRADDAHRRRLRLPIPKQPPMATPNSELADPCSASSISRLSQQLVHVRTTISPSSGAQVSFAWLTRVRSLAADAQDCLQDLHYRMMQAVLGVGSHEKVIMRSNVSGNSSRATSSSFFQSASLVELTVISIGDKLEGLQHGRPELSVAAPRNSSKLISVKHLVVRCILLCRGILGIMSAAGADEVKATREIPVFASDDLTYAGRAKDSM…
Pavir.Ba02316.1.p	Pavir.Ba02316.1.v1.1	767	MAGVGKTALAQRVCNMEAVRSHFDMTFWIWVSLEFDVVGVTRKIVEAITRSRPECDELSTLHELIVEHLAGKRCLIVLDDVWDDNPSHWDCITAPLSRCAVGSTVVVTTRSKKVAKMASPKVYHLKCLSDDDCWLVCQRRALPNSDTDIKQELVEIGKQIAKKCGGLPLAAEAAGSALSNSISWEHWKEVLENGLWAGSEAKNLVLPVLKVSYDHLSTPLKRCFAFCSLFPKGFVFDKDVLVQLWTAQGFVDAEGDRSPEVTANGYFNDLVSRCFFHPSPAHDIVEGKFAMHDLYQELAQFVSGNECRMIHHPCSMKIGESPRHLSFVDEESYSVEEMHLNTIRGHHDLRTFLFIARTEQKHEEITFRTKIPSELIMDFECLRALDLSNTNIMELPKSI…
Pavir.Ba02468.1.p	Pavir.Ba02468.1.v1.1	588	MVLEPLPRREAWTLFCNVAFREVPGRTCPGHLQEIATTVLERCRGLPLAIVSVGNLLALKERTEFAWGNVRDSLVWDKSSSDLGIGEAASILNLSIDDLPPNLRKCFLSCSVYPEDLWIKRKILIRKWVAQGLVEDKPGRCAAEDVADGYLDQLVQRSLMLPVTRNDFGRTKRFIIHDLIRELIIHRSREVEGLFHFAKCKITVDHSTRIRHLAVDRCEEVRSEHVPQLGMLRSFSAFGLLTVLNLWFVEMSTLPDSITSLHNLRYLGIRSMLVEELPKDLGKLQKLQILDAKLSMVQRLPSSVAKLKSLRHLIVLTRGATDLLKPYPAMATGVPEGLENLTSLQTLKYVQANQKIVRSLANLWQMRSLELSGIDASLIADLSSSISRMSFLVRLGLGM…
Pavir.Ba02469.1.p	Pavir.Ba02469.1.v1.1	357	MMIKQFKRGDGFGVGYTYTKSEFDKLYGKIGKAARAPSALNTASTSTQPLLVDPVDGVLKEPSKAPPQKHVWFPKRNELRNPLDTLPAAIAKVAQKKGAAPPRPQARPPPPKRELRYHCEYCDRERHLEEFCFRRKRAMRREQERRNPDMYSARVHGPPRRGGRQDARARHVGGGQGDGGGYRAPAGGRFASRAPGRPHCPPPRSGTASAPADGPAPPADSTVRRILAESAHFVEKEEIVGFSAHEEQLLEWVAEDDEPRRTLVSVWGMGGVGKTTLATRVFREVAESRRFDCAAWVAVSQRFTMDDLLRKILRERRRRRRACRERRRGRGLPVARGGRSGPSRPAAILGLGKRPAY*
Pavir.Ba02495.1.p	Pavir.Ba02495.1.v1.1	770	MPCSATEQQPSRVAILQEALQCIKNEPVGVIGIWGLGGVGKTHLLIEINNSFIGDTFFDSVTFITASKDCSVRKIQDEIVNKLHLHRDSDVASQAKIIFNFFNKRTFLILLDDIWDQIDLQAVGIPLGSRTINQIRRKVVLTTRSKNVCGLMEVRKYINVACLQDDEAWQLFRDKVGLETLSNPRIEALAKELVKGLKGLPLALITTGRAMHPKTDPVEWESAIAYMKQSCCDKDDPVSMESVFRQLKFSYDRLRNDTLRQCFLTCSLWPEDKEIEMEALAECWLGLGLVDECDIHKSNIKVHSIIGELKSTSLLENCEGINPSKPYTDGVKMHDVVRDMALWIACGHDERNGRWLVHAGVGVNSSMNTIAWSQAECISLMWNKMMELPPFGPKPCFRR…
Pavir.Ba02557.1.p	Pavir.Ba02557.1.v1.1	800	MPDDRIIRSYGKTAPDYNADIVGYYVKKDCDSLIHQLITNQQNTCRLIAIVGMVGIGKTTLARKIYHNISTGEDEVFNIKIWIRFSKDLSSLTMWSDRDSRKEDATKAQLQQLGTEIAKKKFFLVIDDVWTENIWETLLEGPLQHGNHGSKVILTTRHKHVAKRIGAGHIHYVRRMNFVDAWRLLCQRASVSQSDEEELRDIGDKIVKKCDGLPLAIRSIGRTLRGREPTRHDWENAWRTAFQDLSPEEQYIINLSFQDLPSYMRQCLLYCSILPEGHSIKKRYITWHWISEGFIEKKKKSTFEEIAEDCFDDLIGRGLLQVEVGLDGKARVTMPIIIRSFASNLSDQENFCNELESADNLLEARRVCIIVKNTKTNHRDNSNIANEESYDMSAILEGT…
Pavir.Ba02701.1.p	Pavir.Ba02701.1.v1.1	573	MLRVERDSSKPHGFKGFITRSTKLLTTMNTRHEIAKEFEGLKIRVKEASERRTRYKTFFETDTWYKTDDAVPKQNNTTIDPRLLALHAETTSLVGVKGPRDQLIQLMDGEGVPSHQLKVFSIVGFGGLGKTTLANEIYHKLKEKFQSRAFVFVSQKQNIRKILRRILSQAGFVPPKDTNIEMWEESEFITALHNFLLDKSRYLIVIDDIWDTSAWDIIKCALPKNMNGSRVITTTRIEDVARACCTNHIECVYKMKALSDQDSRSLFFIRIFGSEDMCPAYLNEVSSEILKKCGGLPLAIITTSSLLANQPNKLKKEQWEYVRKSLGSNFEMSRTLEGMRQILNLSYINLPYCLKTCMLYLGIYPEDYTIDKNDLTRQWVAEGFICKDHGIDPEDIAKS…
Pavir.Ba02778.1.p	Pavir.Ba02778.1.v1.1	1225	MVVGPLVSMVKKKACSYLLDQYKVMEGMEEQHKLLKRKLQAILDRRGAKVWLEEVRKVAYQANDVLDEFKYEALRRKAKKEGHYKALGMDVIKLFPSHNRIVFRYKMANKLHMILQEIDVLIAEMNAFRFKFKPGPPEPTNYLRQNNSDIIDPTNIASRSRADEKKEVVCTLLAQVGNENLTVHPIVGMRGLGKTTLAQLIYNDPEIQKHFELRLWVCVSDNFDVESLANRIVKENGCKPDGMSGKRYLLVLDDVWNRDKHKWDRLKSYLQHGGRGSSLLTTTRDEKVAQLMGTIEAKNLKSLDEIYIKEIIETKAFGSKQVEERPRELVEMVGDIVKRCSGSPLAATALGSVLQFEHMYCSRITCTIHDLMHDVTESSMGRECAAIATYPSQSEDALH…
Pavir.Ba02788.1.p	Pavir.Ba02788.1.v1.1	1007	MSDINKSIPTKLTAIDKKAEQPRNSLVEKLHGPDVSIEISSLVEKLVEEDRLLVQRNKEVDGRHPVLLLAVCGMGGIGKTEIARKIFHDQRIKSAFSTCLWVPVPKGFAHTDVLSATIRAAGGDLKGSETVNERMKLLAEFVRGKRIFLVLNGSTSPRKAHLDTEYAKMHLSLMETLHILCASAEGSRVLMTTRDEDGAVKLVQKENSLGERLVVLIHRIPRLTVDHGWMLLQKAACLKPLKSIEDASEVEITTVKKCNGLPLAVKIVGGVLRRKNYTFEVWKSVCESEAFSFKDLPEGTEGLMGSICLSYQDALPQVKQCLLYLSLFPMDFSIDHHFITQLLISEGLLHTRATGVENSHSLVERTDSCSLEEKVDNYFKELLERKLLQQRQDRKGYMM…
Pavir.Ba02897.1.p	Pavir.Ba02897.1.v1.1	995	MVGPEMLVAAAVNQVARKINEVIGVAQGEVKLCCSFSDDLESIKDTMVYLEGLLKNAENNSFGSERANLRHWLGQIKCLAYDIEDIVDGYYSSKEQYEGSSYAQKGSMLCSLSNPMLSKVSMVYKMKSKRELLQTRQHLPTQYHFISHINSVVNFDEKQTTSYRNNDIQIVGREQELGRIMSMLMQINVKELTIISIVGPVGLGKTSLAQLIFNDTRAETFRFRIWVHVSMGNINLERIGRDIVLQTTERIEGSMQMQSIKNAVQDILNRYSCLIVLDSLWGKDEEVNELKQMLLTGRKTESKIIVTTHSSKVAELISTVPPYKLSVLSEDDCSSILSQRAMTGHSDPLFREYGEEIVRRCKGIPLVANFLGSVVNAQRHRREIWKAAKDNDMWKIEED…
Pavir.Ba02898.1.p	Pavir.Ba02898.1.v1.1	1649	MPHTHAAAVVDRLLRRLAVDARRLELPPHIDDDMAHVGRTLSRLQDVLVSLEVRPEAQEWIGDIKQVAYDAEDLLDEFEDHSSTQAQTSGCFAEAAACCHACPFLLHSPSANRMKAIRRRLDFSAKDSIVFSLMQYSCPNDEKFDNRVFDTAAIVGRDNDKAKIKDMLLQGNADKFSVIAIVGMVGLGKTTLARLIFLDQEERWNFDCRIWICLNRKLDLKKVARDIILECNHREGNLLDVHTDFEIQGNLQLLKNSLQQALHGKRCLLVLDDLSSTNKSQLDELKEMLKATNECIKVLVTTSSKITAELVHTIPPYKLRPLSEDDSWTIFSQKAFGNLDGNNANLTEVGKEIMKRCEGIPLLTHSLGSIVQNQVTNVWLAARDEEIWKLERRLATKVE…
Pavir.Ba02982.1.p	Pavir.Ba02982.1.v1.1	982	MLAVETLVAIAVAKMVAQKIAGCSLSPLKVYCCSLFCSFRDDLRDLEKELLCLEAQLKDKDKWLFGIEVVDEAQTVLAQSWHRDAKQLAFEIEDTIDEFVSSEELYHESTCAHKASLLCSYSNPIAARVWTVKRMISETKKLNSAIKLNERYGTRPTGIGSEARKFAEKETTSYDGPDPVIGRVNDLEAIVDTIKEHSKRLSIIAIVGPVGVGKTCLARLVFNHLDSGSRFTRKIWVYVHKSCSRVDIKRIGRQVVSQGLLPGEERPNADYTMQEITTKVHEILKRERCLIVLDGLWGADDDVHSLKQMFTSCDAEIESVIMVTTHNEQIAQHMSTLPLYKLAPMIEGDHCSDIFVSALRGRNSLFPRYRKEIISRCEGIPLVADFLGSVVRTGGWDQR…
Pavir.Ba02995.1.p	Pavir.Ba02995.1.v1.1	1260	MEAAALSVGRSVLDATLSYARSAVAEEVALQLHIRRDYAFVRDELEMMRSFLMAAHKEQEDNDRVLKTWVKQVRDVTYDVEDCIQDFSVHLHKPSGWPLARILLQRRRIAKKMKELRERVEDVSQRNMRYQLFKGAAPNPATAAGQSSTTAASMFGIDEARHVARQQKSRADLVHLIINQDEALGVIAVWGENGDLGQMSIIRAAYENVDVKSKFPCRAWVRVTDPFNPKDFVQSMVKQFDSAVGVNVLLDTESTLLEAENEQLVGEFNRYVNENSYLIVLNNVSTIEQWDQIKVCFPNNMRGSRIIVSTTQVEVASLCPGQETQVLELSQLSADQTLYAFYEKGSQDAVESITASPSSNAGTTSSNNSTLSTSEMSEIQPEGADGSNAARNSRINIVT…
Pavir.Ba03249.1.p	Pavir.Ba03249.1.v1.1	484	MDTILSTVLGELASRSIDFFIRKSCKPKALDVEDSLQRSLLRAQVIIDEAAGRNITNQAMLQQLEMLRDAMYKACYMHDTFRYQSHSEDAKDQVVSHSFSLSKLNHLKGICSSNRKTLISEQLQYTLDNLNCMILDMKELVVFMTSYPRLYHQPYSMHLLLGNCMFGRQMEAELVLNFLLHTKPHGAEELEVLPIVGPNKVGKTTLVTHVCNDERVRDRFSKIMFVTDHDLKDKKLTNLGERCLMKYENSMVNKDGRVLIVVEVAGDINQSEWKRLYAASKLCLASGSKIIITSRSDNIMDLGTTRAVTLKYLSNEAYWYFFKTLLFGSTDPMMHPRMAYLAMEIARMLNRCLLGTTATICVLRDNFDIPFWSKFLVFLRGFIKWHVSTFGDHPSDALN…
Pavir.Ba03276.1.p	Pavir.Ba03276.1.v1.1	1275	MAGIEVTAVRAAISTTLNVVVNKLAPPVIEWYSSVDGVAEDLQELLDLVKEIKRWLDTSGYEAMVSDTSFNWLKRLKEVAYDVDDIVDEFQLKAEKHSLRSAGWSWNVASKIKKIKRRFAAVVKQITEFTAVANSISVDPPVRPRNMRTGEISSWPDIDVTSVVGRVEDKKQIISKLEENDVQQKIKIISILGLGGSGKTTLAKLVFNDDKIKKHFKVTLWVHVSQEFDVDKLVKKMFEAFADNNPGQHGMPYMKKPISDKLIGKRFLLVLDDVWIESQFHWGKISEFLINTGAPGSRILLTTRSSKVAETVGSTDPFKLPLLSEVSSWQLFMESYGMAANNLGSEFLKAGKEIVGKCGGVPLAIKVLAGVLRGKEHIDQWKATRDSNLLYVEGEEHRV…
Pavir.Ba03291.1.p	Pavir.Ba03291.1.v1.1	394	RDIRNQAMLQQLEMLREARYMHDTFRYQSHSEKDTKDHIVSHSFSLSKVNYLKGICSSNRKTLILEQLQEALDNLNCMILDMKELVVFMRSYPHLYRQPYSMHLLLGNCMFGRQMEAELVLNFLLHTQPHGAEELEVLPVVGPGRVGKTTLVTHVCNDERVRGHFSEIMFLSDHDLKDENLSYIGERCVKKYQTSMLNKHGRMLVIVEVAGDINIDEWKRFYAASKWCMRNGSKFIITSRSDKITKLGTVRAVTMKYLSDEAYWYFFKTLTFGSTDPMMHQRMAYLAMEIARMMNQCLLGATGTICVLMNNFDIRYWCKVLTFLRGLVKWYDSKFGEDPCDALNQNRSAHLWRMETSGRFEALGWRSPIPPYYNYIYTCEVRDLKTTSAKRKRT*
Pavir.Ba03339.1.p	Pavir.Ba03339.1.v1.1	224	MDIATGAMNTVLPKLAELVVGEYKLQKARDVRELSYDIEDAVDTIMLQGTKHEPTMPFSLRGFIDRTINLFKMAVTNHQIHNVVEDIMEQVKMVNERRKRYKVDEVSNSPVVETIDPKNELPKRLLEQESLSRKQSNIIPIVGLGGLGKTTLANSLLQDFKAQFDCHFFVSVSFSPDIKKIFKNILVQLDENKYGHIDESWEIKLLIDKIIEFLKNRRYNSMLY*
Pavir.Ba03373.1.p	Pavir.Ba03373.1.v1.1	297	MDLATGAMNTLLPKLAELVVGEYNLQKGVKGEIKELEKELTYISAALRKVSEVPVDQLDEQVKIWASDARELSYDIEDAVDTFMLRGKGREQEGQDTFSLKGLFAKATNLCKKANNNHKIHNVIKDIMDQVKKVSKRRDRYKVDTIAARSTLSVDPCLEAMYRKATEIVGIDGPKNELVKRLMNEDSTSLQQPKIISIVGFGGLGKTTLANALLQDLKAKFDCHFFVSVSFNPDIKKILKNVLVQLDENKYGHIDEAWEINVLIKKIIDFLKNRRCLCVIDDLWKELAWDTIKLAGW*
Pavir.Ba03377.1.p	Pavir.Ba03377.1.v1.1	618	CLCVIDDLWKELPCDTIKLALQDGNHGSKIIITTRNKAVAEHVGGGIYEIKPLSNDNSRELFYKRIFESADDCPPDLSKVTGKILKKCGGVPLAIITTASLLATKPRCSVEWEKVNNSIGSGSENSPHVDKMNTILSLSYNDLPFHLKTCLLYLNKYPEDQVIRKDVLVWSWIAEGFITRAGSSLQETGDGTEVYYCQLHDMVLELIIKLSAEEGFVTASLEIIRRLSLHNSSNTNASINERKELFKVRSLDVFGRADLMMPSLSRFHVLRVLQLANCSGLDNNHFKDICKLYLLKFLRLQGLKVTKLPESIGKLESLETLEIRSVDDESVIMLPLSFGKLGKLVWFHAERVELPEGVSLENMKSLRELVGIRPTLHAVTEIGKLGELKALEIAIKEEP…
Pavir.Ba03381.1.p	Pavir.Ba03381.1.v1.1	913	MDIATGAMNTLLPKLGELVVGEYNLQKGVKGEIKELEKELTSMTAALRKVSEVPPDKLDVQVKIWASDVRELSYDIEDAVDTFMLQGIGHEPTMAFSIKGFIDRTINLFKKAVTNHQIHNVIKDIMHQVKMVNERRKRYKVDEVSNRPIVETIDPRLEGMYRKATELVGIGRPKNELVEWLMNEASSSLQQPKIISIVGFGGLGKTTLANALLQDLKAKFDCHFFVSVSFSPDIKKIFKNILAQLDENKYGHIDESWEIKLLIDKIIEFLKNGRCLCVIDDLWKKLPWDTIKLALQDSNCGSKIIITTRNKAVAEHVGGAIYELKPLSNDDSRELLYKRIFESADDCPSDFSSVTKKILKKCCGVPLAIITTASLLATKPRCSVEWEKVNNSIGSGLEN…
Pavir.Ba03524.1.p	Pavir.Ba03524.1.v1.1	514	MEWRKLNEHISAELQMNPELGIIKTILMKSYDGLPYHLKSCFLYLSVFPEDYNITRRRLVHRWSAEGYSSEVRGKSMGDVADSYFMELIDRSMILPIKEPNSSGKGISSCKLHDLKREISISKAIEENLVFRMEEGCSINTQGTIRHLAISSNWEGDQSEFESTVDLSRIRSLTVFGKWKPFYVSDKMRLLRVLDLESTTGLVDHHLKSIGKLVHLKCLSLRSCRGIFHLPDSLGNLKQLQALDITDTFINKLPQAIIKLRKLQYIRASKYNPRGAAVPRGLRKLKDLHTLGAVDISRGKDILQDIKRLTRLHKLAVTGISKKNCQEFCSTLEHLNHLESLSVHSIMEEADLRGFLDGLRSPPKNLQSLQLLGALGKLPDWVAGLQNLVKLMLTFTRLT…
Pavir.Ba03548.1.p	Pavir.Ba03548.1.v1.1	326	MAPKRSALNGQRFIRHNNTISKTSTNAHVDPRALVIFEDASKLVGLEGPKQELIELLTKTDGSSVSLLSIVGSGGLGKTTLAKQVYEELKGEFKSHAFVSVSRNPDMLNVLRNILCRVSNEVHPNMQEWDIQLLISRIHDSLWDKRYLIVIDDIWSKDAWKTVNCALCKNNKDGKIITTTRKHDVAKTCCSSDADFVYRMKPLSFADSKKLFFQRLYGSIDKCPDYLKDISYKILEKCDGLPLAIVSISGLLANKPQTEDEWDRVQNSIGRGLGKDVESMMQILSLSYFDLPHYLKTCLLYLSVFPEDFVIDKKLLVRRWIAEGFI
Pavir.Ba03562.1.p	Pavir.Ba03562.1.v1.1	867	MELVASASEGLRSLLGSEYALQAGVRNDIDFVQAELQRMHAFLQDYARSQQATTAVVKDWAREVRELAYDLEDAVDEFKYRVSPAPVGIPAMVVHLVSTFMARRQIAEQARSLRTRVLEVSERHKRYECDVFLPLDAPSSASALWLPPTMYVEVASQSNLVGIDGPRDEIISKLMDAGRKDASGRRRVASMVGFAGVGKTTLAMAMYRSLEGQFQCRAFITVSRKLDIKRLVTDILQQIIPVGSSSMPDPDMAGVETWEISQLVGKLRENLQCKRYLIVIDDLWETSSWRDISCVLPENNLGSIIMTTTRNESVADACCSSYNLGDFVHKVESMNDLDSKTLFLGRIFGSENNCPHDFEEILLAATRPQATKWEKVYSSLGSEIESNDSLSRLKQALQL…
Pavir.Ba03580.1.p	Pavir.Ba03580.1.v1.1	893	MAEALVIVVLQKITFALGEEGLKIIGSKLQKQLPDVQEVTNRMRLLQSDFLMMQAFISQVDVHRSSDKVLEAWLEQVRQAAHEAEDIVDEFIYLVSQMEGTHSFLKRALNQVVDVKQWRKLAVQAKFVEDCLQKITETKKRFDVSATDSRKDNASSYSSRLQHLSEHSYLNDDDNFVGNAEEVKHLTEWLSDTRKDRTVISVCGMGGLGKTTIASSIYKKEEIKRMFICRAWISVSQSYRVKDLLKRILLQLMSKNENIPDGIDTMDCVNLVELLQRYLKNRRYLIVLDDVWSRDSWPLLDSAFVKNNIGSRIVITTRIQAVASLADGNREIKLSLLPKEEAWTLFCHKAFARLDGRSCPLNLKACAERIVDKCQGLPLALVALGSLLSYKEMDEHEWE…
Pavir.Ba03589.1.p	Pavir.Ba03589.1.v1.1	783	MKQIRDLTYDIEDCIDDSGNRLHGLPAGMPCYFLLNSVFEVLTWWPRRDIAARIAILKMRAQQIGERRGRYGVNNPDAAGAAPPAKAAVFDAADNQDGRLQLVSTKDPVGVDQHTKELTRRVTCIVGFGGVGKTAIATALYRAFKEKFAHSAVVTVSQSSDVEASNQQLLGGGSEGVTAVAVKGVRGRVTTAMSAVVAKCYSAGTSRGKNEGTKQQLQEDLKLLLEKKSYLVLIDDVWSANMLENIINALPINEDSRIIVTTRFHSVATTRREGDIRRVIGLDDTQSKTLFEQAFAESKGSKDVTIVWSEASATTAKTEDGDGSVHSPSRQGSVNEGSKYATVPNEVWRMCGGLPLAIVTMAGHVACNPHKSLKGWSEVCSYLFPESGQDHRKELTQEE…
Pavir.Ba03595.1.p	Pavir.Ba03595.1.v1.1	493	MELLLSAILGDLTSRSINFIINKVSKPPALAVEDSLQRVLLRAQVIIDEAMGKHITNQAMLLRLNLLRDAMHRGHYVLDTFRCQHQDEDDDKDQAVSRSSSLSKIISAKRPFFSSRGAQALKELQETLEKLSSMILDANDIVMFLTRCSLLYRQPYSMHLQLSNCMFGRQMEVELVINFLLRSQSYGAEELEFMPIVGPCQVGKSTLVTHVCKDERVRGHFSKILFFRIHGFTDDELATFREGCAVKFQNHTSDMKKDGRLLVIIELDGDLNEEALDRLYFASKQYAPRGSKLIVTSRFDNIVKFGSTQALTLKYLSHEAYWYFFKTLTFGSMDPEMHPRLMHFAMEIARMQKCSFVGANIISRLLRDNIDVQFWFKVLAFFKGLTQQRVSRFEHPLDL…
Pavir.Ba03626.1.p	Pavir.Ba03626.1.v1.1	509	MVNICARTIGLDLNQQSLSLELFLTYNSITLQLLLILPTGCVIFLRRVCRNGRSPLCCPWVLLRAQVIIDEAMGRHITNQAMLLQLVTLRDAMHRGYYMLDTIRYQHQDGEEAKDQVVSRSSSLSTVNSVKHLCFSSRAAVPLKELQKMLDNLNSMIRDVNELVLFLANCPRLYSQPYSMHLQLANCMFGRQIEAQLVISFLLHTQPHGAEELEVLPIVGPRYVGKSTLVAHVCKDERVLGHFSNIFVFRTHGFTDDELATFREGCAAKLQNHMSDSNNDGRLLVVAELDGDLSEEALNRLYSASKQYVPRGSKIILTSRFNTIVKFGTTKPLNLKYLSHEAYWYFFKTLTFGSTDPEMHPRLMHLAMEIARLKESCPLGANTVARLLRDNFNGLFWSK…
Pavir.Ba03643.1.p	Pavir.Ba03643.1.v1.1	461	GQGVGSVALTGEQSARLLGQVQGTPAGKASSLHTYRICVFLALCFGAPGAPMAEVLATMVVGPLVSMVKDKASSYLLDQYKVMEGMEEQHKLLKRKLPAILDVITDAEEQAAAKREGAKVWLEEVRKVAYQANDVLDGFKYEALRRKAKKEGHYKALGMDVIKLFPSHNRIVFRHKMANKLRMILQEIDVLIAEMNAFRFKFKPGTPEPTNYLRQSNSDIIDPTNIVSRSRDDEKKAVVCTLLAQVGNENLTVLPIVGMGGLGKTTLAQLIYNDPEIRKHFELRLWVCVSDNFDVDSLADRIVKENGCKTKGSSALEKLQNAVSGKRYLLVLDDVWNHDEHKWERLKSYLQHGGRGSSLLTTTRDDKVAQLMGTTEANNLKSLDEIYIKEIIETKAFGS…
Pavir.Ba03659.1.p	Pavir.Ba03659.1.v1.1	1181	MAEVLATMVVGSLVSMVKDKASSYLLDQYKVMEGMEKEHEVLKRKLLNILDVITDAEEQAAAKREGAKAWLEKVRKVTHQANDVLDEFKYEALRRKAKEEGRYKDLGMDVIKLFPTHNQIDDLIKEMNDFRFRFKLGPLEPINYLRQNNPDIIDPVNIAKESRAQEKKDVVDRLLGQASSPDLTVLPIVGMGGLSKTTLAQLIYNDPEIRKHFQLRLWVCVSDNFEVDSLACRIVKENGCEASGSSALDKLHNVVKGKRYLLVLDDHGGSGSSVLTTTRDGAVADIMMGKTEGAYKLESLGAYFIEKIIKTRVFRSQKEEEWPVELVKMVGEVAKRCAGSPLAATALGSLLRTKTSKQEWEGILNRSMICDEENGILPVLKLSYNSFPSYMRQCFVFCA…
Pavir.Ba03810.1.p	Pavir.Ba03810.1.v1.1	905	MDLVTGAMGNLAPKLYQLLKGEYELQNGVRKKLVFLHQELESMKPALEKVAQLPWDQHHKQAKVWACQMREVSYDVEDLLDTFLVRVQGSEPADQSKLKRALKKMGGLFGKAKARRDISSAIEDIKKQLQEVADRRDRCKIDEMVAKPADTSAIDPRLEAMYKEVTQLIGIDKSRGELLSMLSSPQGNEVSHEKMKIVSVVGVGGLGKTTLAKAVYDELKSQFDCGAFVPVGRNPDVKKVLRDILIDLDKKEFREPKYDILDVRQLINELKDFLQSKRYFIVIDDVWETRYWKKIELALVENDRGSIVIKTTRKSEVATGVIYQLRPLSDDDSKMLLYTRLFDSGGERPANLPAEACEKIMKKCGGIPLAIITMASMLVGKKREDWLAVCNSPGFYRGN…
Pavir.Ba03819.1.p	Pavir.Ba03819.1.v1.1	704	EPKYDILDVRQLINELKDFLRSKRYFIVIDDVWETRDWKNIGWALVENDRGSIVIKTTRKSEVATGVIYQLRPLSDDDSKMLLFTRLFDGGGERPANLPAEACEKIMRKCDGVPLAIITMASMLVGKKTEDWLAVCDSPGFYRGNDGQQLGEEYFNQLVNRSMIQAVRAEGGTGEIYACQVHDMVLDLIRGLSYEENFVTISNDDKVTSPSGNKVRRLAHQNRVMKQLTQQEDDTGMARMRSLVACRCDIGSWVLHPSFKLMRVLALEDCYCGKGWQGLKHLGDLLHLRYLGLQGTNGIYELPEEIGKLKFLQTLDLLGSDIRVLPFGVCQLTQLVCLCAPDTSAPDGLLKKVTSLEELRISIDNLNDESKRQFVKALGNLSELRVLRVYGLLKGTVQS…
Pavir.Ba03822.1.p	Pavir.Ba03822.1.v1.1	727	YFIVIDDVWETRDWENIELALVENDRGSIVIKTTRKSEVATGVNYQLRRLSDDDSKKLLYTRLFDTRLQKVATGECPANLPAEAFEKIMRKCGGVPLAIITMASMLVGKKREDWLAVCNSPGFYRGNDGQQAQDTEWILSLSYYDLPMHLKTCLLYLSVYPEDYSIEKDILIWKWIAEGFVERKAGTRLFQRGEEYFNQLVNRSMIQAVRDEKGGGDIFACQVHDMVLDLIRGLSYEENFVTISNDDKVRRLAHQNRVMKQLTQQEDDTGMARVRSLVACRCDIGSWVLHPSFKLLRVLALEDCDCEEGWQGLKHLGDLLHLRYLGLQGTRIYELPEEIGKLKFLQTLDLGGSRILVLPLGVCQLTQLVCLRGGISTCAPDGLLKKLTSLEELHIRIDN…
Pavir.Ba03824.1.p	Pavir.Ba03824.1.v1.1	354	MDLVTGAMGNLAPKLYQLLQGEYELQKGVRKKLVFLHQELEGIKPALDKVAQVPWDRHHEQVKVWARQMREASYDIEDLLDTFLVRVQGSEPVDQSRLKRTLKKMGGLFGKAKARRDISGAIEDIKKQLQEVAERRDRCKIDEIVAKPDATSEIDPRLEAMCKEVTKLIGIDESKGELLSMLLSSQGNEVSHKKMKIVSVVGVGGLGKTTLAKAVYDELKSQFDCGAFVPVGRNPDLKKVLRDILIDLDKKEFREPKYDILDVRQLINELKDFLRSKRYFIVIDDVWETRDWKNIGWALVENDRGSIVIKTTRKSEVATGVIYQLRPLSDDDSKMLLFTRLFDSGGERPANLPA
Pavir.Ba03841.1.p	Pavir.Ba03841.1.v1.1	697	YFIVIDDVWETRDWNNIGLALVENDRGSIVIKTTRKSEVATGVIYQLRPLSDDDSKMLLFTRLFDSGGERPANLPAEACEKIMKKCGGVPLAIITMASMLVGKKTEDWLAVCNSPGFYRGNDGQQAHDTEWILSLSYYDLPMHLMTCLLYLSVYPEDYNFWKDRLIWKWIAEGFVETKTGTSLFQLGEEYLNQLVNRSMIQAKGGTGEIYACQVHDMVLDLIRALSYEENFVTISNDGEVTSPSGNKVRRLAHQNRVMKQLTQQEDDTGMARVRSLVACRCDIGSWVLHPSFKLLRVLALERCNCEEGWQGLKHLGDLLHLRYLGLQGTDGIYELPEEIGKLKFLQTLDLEGSGIRVLPFGVCQLTQLVCLRGGFRTCAPDGLLKKVTSLEELLISIDN…
Pavir.Ba03847.1.p	Pavir.Ba03847.1.v1.1	606	LFDSGGERPANLPAEACEKIMKKCGGVPLAIITMASMLVGKKTEDWLAVCNSPGFYRGNDGQQAHDTEWILSLSYYDLPMHLKTCLLYLSVYPEDYNFWKDRLIWKWIAEGFVETKTGTSLFQLGEEYLNQLVNRSMIQAVRAKNGVGDIYACQVHDMVLDLIRGLSYEENFVTISNDDEVTSPSGNKVRRLAHQNRVMKQLTQQEDDTGMARVRSLVACRCDIGSWVLHPSFKLLRVLALEDCNCEKGWQGAYSIYELPEEIGKLKFLQILDLANSGIRVLPFGICQLTQLICLRGGVHTCAPDGLLKKLTSLEELHIRIDNLNDESKRQFVKALGNLSELRVLRVYGSLQGTVQSDLAQSLRYGNAPRGEWDRVVLSQHLQSLIVQSVVLRRLPSCI…
Pavir.Ba03855.1.p	Pavir.Ba03855.1.v1.1	739	MSRRLLAASGAARRGEDAPSPISPLSLLPTPHQFLTGAHRPPLTITRDWKNIGWALVENDRGSIVIKTTRKSEVATGVIYQLRPLSDDDSKMLLFTRLFDSGGERPANLPAEACEKIMKKCGGVPLAIITMASMLVGKKTEDWLAVCNSPGFYRGNDGQQAHDTEWILSLSYYDLPMHLKTCLLYLSVYPEDYSIEKDILIWKWIAEGFVEMKTGTSLFQLGEEYFNQLVNRSMIQAVRDEDQGGDIYACQVHDMVLDLIRGLSYEENFVTISNDDEVTSPSGNKVRRLAHQNRVMKQLTQQEDDTGMARVRSLVACRCDIGSWVLHPSFKLLRVLALERCDCEKGWQGLKHLGDLLHLRYLGLHEVYGIYELPEEIGKLKFLQTLDLDGSDIRVLPFG…
Pavir.Ba03934.1.p	Pavir.Ba03934.1.v1.1	546	MESFLSAVLGELMTRSVSFIINKCSNPPGLAVEDSLQRALLRAQVIIEEAVGRQITNQAMLQQLGLLRDAMHRGYYKLDTFRYQPQYAEGGKDHQTVSHFMSPSKLTSARDPYFSSPRAQNLAPLREALDRLTSMIVDVNELVIFLMSYPRLYRQPYCMHILLGNCMFGRQMEVELVINFLLHEQPHGSEELEVLPIVGPARVGKSTLVTHVCKDERVRDRFSELFFLNEHELTDENPALREVCAMKNQNSVSKCNKDKRLLLVVELAGDLNEDAWNRLYHASRQCVPSGSKIIVTSRSDKVVKLGTTRPLTLKYLPHEAYWYFFKTLTFGSMDPETHPRLIQLAMEIAKTQNGSFDGAYITSSLLRDNFDIQFWSKVLTFLRQMIQKHVSKFGDHPSY…
Pavir.Ba03969.1.p	Pavir.Ba03969.1.v1.1	276	MADDELILVGKLRERLQNKRYIVVVDDIWHSDPWEVIGLALIKTSPGSIIIITTRLKDVAQSCCSSHSGRVYDMKPLDDDNSKRLFFKRIFDSEDKCPHELESASKDILKKCNGIPLAIISISSFLAAGVPQSPDHWNKVKESISSPLHGNKPVDTMKSVLSLSYFNLPHHLRTSLLYLSVPEDCEIERDRLVCRWGAEGFVNPKPGESPYEAGLRHFNILINRSLIQPWKEENGVVLSCRVHDVIGGKLTDLAGPIRAPPTFFSALQGSPPLSPE*
Pavir.Ba03977.1.p	Pavir.Ba03977.1.v1.1	380	LYSSSRNTLILEQLRKSLDDLSSMIIDMEEIIVLLMSYPRLYRQPYSMHLLVGNCMFGRQMETELVISFLLNTQPHGPKELEVLPIIGPGKVGKSTLVAHVCKDARVRDHFSEILFLHGHDLTGVDLAALKEGYVTEHQDHGSNSNKEGRRLLIVVELVGTLTEDVWNKLYSASMQHAPSGSKIIVTSRSDESIKFGTTRPLSLKYLSHEAYWYFFKMLTFGSMDPEMHPRLARMAMEIAKMMKGCFISANMIGCLLRDNIDFHFWCRVFAFLRGIVKKHVSKLGGHPFDLVNEKKHAHLGRMYTPSEDLVLHYEYKLSSQEEVPEIRIQDVMYGSVKAHGKFEALAWRSQIPPYHSFVNVCEIRGVKTAGTKRKHCIKN*
Pavir.Ba03994.1.p	Pavir.Ba03994.1.v1.1	516	MAEQAESNESEQLKQLQEQVQDLCDAIEKEVDSNLPGRDDLEKICEVLKEIKGKITPPVLLPLSKREELGNLLPTIRHALEQRRQPRRDHPAAMSSTGCYPCKPRPSSQLQRQSKQQEHDEGAAVSLKLLHRLTQNVLEPEQYYEWTTSYVDESRIYGWDKEADEVAEALVAPEGGEKNLFRAAGIAGVHGSGKTALAQKVFVHDKAKDNFAVRLWVCVGPPDSEDRFGLLYRMLDNLGLDTAKVEDIVHNSNVVKKHRDEEEARIRGDPAKVAEIQKKKKEEEDGSILDQLLKKEADESPDVQKSKIGVLLYILHMALSKTSYLIVFDDIRAYGDDGWYSNLTLRPPPEGEWGERLGYGLPKGKHRGAVLVTCRKEDDARSMVRTGRVVRPPRLHLDD…
Pavir.Ba04027.1.p	Pavir.Ba04027.1.v1.1	494	MDIVLPAVLGELASRSITFFISKRSKPSVMVVADRLQRVLLRAQVIVDEAMERQITNQAVLQQLDMLTDTMYRGYYILDTFRYQSHSEEEAKGQVMSNSLSLWKVNSLQGFCSSNRNTLILEQLQKSLDDLSSMIIDVEGIVVFLMSYPLLYRQPYSMHLLVGNCMFGRQMETELVISFLLHTQPHGPRELEVLPIVGPGKVGKTTLVAHVCKDARVRKHFSEIHFLHGHDLTGVDLAALKEGYVTEHQNHGSNSNKEGRRVLIVVELVGTLTEDVWNRFYSGSVEHVPSGSKIIVTSRSDEIIKFGTTRPLSLKYLSPEAYWYFFKMHTFGSMDPEMHPRLARMAMEIAGMMKCFISANMVGSLLRDNIDFHYWCKVLAFLRGMIKKHVSKFGVHPFD…
Pavir.Ba04033.1.p	Pavir.Ba04033.1.v1.1	439	MEIFVSAVLGELATRSINFVISRSSKPKVADVESSLQRALLRAQVIIDEATDRRITNQAMLQQLEMLKDAMYKGCYILDTLKYQSQDEEDAKDHVVSYSSFFLSKVNSLKGTRSANRKMHILEQLQDALDNLSSMIINVKELVVFLTRYPCMYHQPYSMHLLLGNCMFSRQMEAELVRNFLLCTQPNGAEELEVLPVVGPGRVGKSTLVAHVCNDERVRAHFSEIMFLSNHDFKDEKVITSLWEGCVKKYHNSRSSKYGRILVVVEMAGDFNEDDWKRFYAASKRYMTSSASKIIITSRSDKITKLGTTRAVTLKYMTHEAYWYFLKTLTFGSNDPMMHPRMENLAMEISRMLKRAVFNSMDIICLLRDNFDIHFWCKVVTFLRGFTKWYASKFGEPPF…
Pavir.Ba04034.1.p	Pavir.Ba04034.1.v1.1	303	RDRVRELAYDVEDCIDLSVARLGRADDAREAGRLGAKLARKFKKIRVSHQVAHQIKELKDRAIEESKRQKRYKLDGLVGASPSNKVDLRMRALWEETEKLVGLDGPRDEIIRCLMPEGEEEPSQAQQIRALAIVGCAGLGKTTLANQVYQKIKGDFECNAFVSVSQNPHLRDVLMKICSQVGAAADSMADDELILVGKLRERLQKKRYIVVVDDIWHSDPWEIIGQALVKTSPGSIIIITTRLKDVAQSCCSSHGGRVYDMKPLDDDNSKRLFFKRIFDSEDKCPHELESASKDILKKCNGIP
Pavir.Bb00014.1.p	Pavir.Bb00014.1.v1.1	494	MEIFLSAVLGELASRSINFFISKSSKPTMLGVADSLQRALLRAQVIVDEAMERQITNQVVLQQLDMLRDAMYRGYYIFNTFRYQSQSEEEAKGQVMSNSLSLLKVNSLQGFCSSNRNTLILKQLQKSLDDLSSMIIDVEEIVVFLMRYPRLYRQPYSMHLLVGNCMFGRQMETELVISFLLHTPPHGPKELEVLPIVGPGKVGKSTLVAHVSEDARVRDHFSEILFLHGHDLTGVDLALLKERNVTERQNCGSNSNKEGRLLIVVELVGTLTEDVWNRLYSASMRHVPSGSKIIVTSRSDEIIKFGTTRALSLKYLSHEAYWYFFKMVTFGSMDPEMHPRLARTSMEIAEMMNGCFVGANLVGCLLRDNIDFHFWCKVLAFLRGNIKKHVSKFGLHPLD…
Pavir.Bb00015.1.p	Pavir.Bb00015.1.v1.1	495	MNILLSAVLGELTTRSINFLIKNSVKPIAPDVDDRLRRILLRAQVIVDEAMGRQITNRGVLHQLDMLRDAMHHSYYILDTFRYQSHSAEEAKSQVLSKSLSLLKVVNSLQGLYSSSRSTQIFEQLQKSLDDLSSMINDMEEIVVFLMSYPRIYRQPYSMHLLVENCMFGRQMETELVISFLLHTQPHAPKELEVLPIVGPGKVGKTTLVAHVCEDARVRDHFSEILFLHGHDLTGVDLAALKERYVTEHRNHGSNSNKEGRRLLIVVELVGTLTEDVWNRLCSAYMRHVPSGSKIIVTSQSDEIIKFGTTRALSLKYLSHEAYWYFFKMVTFGSMDPEMHPKLARMAMEIAGMMNGCFISANMMGCLLRDNIDFHFWCKVLAFLRGTIKQHVSKFGGHP…
Pavir.Bb00035.1.p	Pavir.Bb00035.1.v1.1	486	MDTILSAVLGELASRSINFFIKKSSKPKALDVEDSLQRSLLRAQVIIDEAAGRHITNQAMLQQLDMLRDAMYQACYMHDTFRYQSHSEKDAKDQVVSHSFSLSKVNHLKVIDSSSRNTLILKQLQDTLDNLNCMILDMKELDVFMTSYPRLYRQPYSMHLLLSNCMFGRQMEAELVLSFLLHTQPHHGAEELEVLPVVGPGKVGKSTLVAHVCNDERVRGHFSEIMFLRDHDLKDEKLTFLVERCMKKHRNSLLNKDGRMLVVVEAAGDINIDEWKRFYAASKRCMRSGSKFIITSRFDKITKLGTVGAVTLKYLSDEAYWYFFKTLTFGSTDPKMHPRLVHMAMEIARMLNRCLLGATATICMLRDNFDIPFWCKFLAFLRGFMKWHASTFGDHPSDA…
Pavir.Bb00043.1.p	Pavir.Bb00043.1.v1.1	469	MLGVADSLQRALLRAQVIVDEAMGRQITNQGVLQQLDMLRDAMHHGYYIIDTFRYQSHSEEEAKGQVQSNTLSLLKVNSLQGLSSSSRNTQILEQLQKSLDDLSSMIIDVEKLVVFLMSYPRLYRQPYSMHLLVGNCMFGRQMETELVISFLLHTQSHAPKELEVLPIVGPGKVGKSTLVAHVCKDERVRDHFSEILFLRGHDLKGVDLALLKEGYVTEHQNCGSDSKKEGRLLIVAELVGTLTEDVWNRLYSASMRHVPSGSKIIVTSRSDEIIKFGTTRALSLKYLSHEAYWYFFKMVTFGSMDPEMHPRLARTSMEIAGMMNGCFVGANVVGCLLRDNIDFHFWCKLLVFLRGVIKKHVSKFGVHPLDHIIEKKPAHLGRMFIPSEDFVLHYEYQR…
Pavir.Bb00055.1.p	Pavir.Bb00055.1.v1.1	473	MENFLSAVLGELTTRSISFFISKCSKLQEHDVEDHVHRALVRAQVILDEAMGRQITNQAMLRQLELLRGTMHRGCYMLDTFRYQSHDEEDVKDQIVSRSLYLSKVNPLKYFRSSSRNTEILKQLQKVLHNLSSVILDMEEVVIFFTSYSRLYHKPYSMHVLLGNCMFGRQMEAELAIKFLLHTQAPGYEELEVLPIVGPNKVGKSTLVAHVCKDERVYGHFSEILLLHDHDFTDDELAFREGFALKHQNHMSSSNNDKRLLVVVELAGDLNDDAWNRLYSAYKSCLPSGSKIIVTSRSDKVVRFGTEQALTLKHLPTEAYWYFFKTITFGSMDPETHPRFLQLAMEISRMQNGSLNGANIISSLLRDNFDIHFWCKIATFLRRFIQMNLSKFGETPFDL…
Pavir.Bb00098.1.p	Pavir.Bb00098.1.v1.1	401	MPSTGCYPCKPRPSQQQQQRQQGDDDAAAVSLKLLLRLTQNVLEPEQYYEWTTSYVDESRIYGWDKEADEVAEALVAPEDGGKGRLFRAAGIAGVHGSGKTALAQKVFVHDKAKDNFAIRLWVCVGPPDSEDRFGLLYRFDNLGLDTAKVEDIVDNSNVVKKHRDEEEARIRNDPAKVAEIQKKKKNKEEEDGSIFLDQLLKKEADESPDVKKSKIGVLLYILHMALSKTSYLIVFDDIRAYGDDGWYSNLTLAPPPDGEWGERLGYGLPKGKKHRGAVLVTCRKEDDARSMVRTGRVVRPPRLQLDDAWRLFRREYDQAKDAANKRKKEGDGDVDTLLKELEEMKAEIVNKCLGLPVAIAEAAKGFALLKPLDASPDPVVEEAKPAAQEESKAAAAAD…
Pavir.Bb00172.1.p	Pavir.Bb00172.1.v1.1	920	MNLVTGAMGSLLPKLFQLLQDEYKLQKGVRAEVESLSREIESMQVALCKVAQVRHDQLNPQVRLWARDVREASYDMEDVLDTFLVRVDGGIEQGDADKGKFFERFREKMGKLFSLTKKFKARHGIARAIGDMKKQVEEMANRRDRCRVDHHVINPDATSSIDPRLSTLYTKTSELVGIDEARDALIRMLCQGYDTSDQKMKIVSVVGPGGLGKTTLTKTVYEKLTLDMEIRYNAFVPVGRNADLKKVFRDILIDLDQKTYMPQISNLATLDERQIINELRAFLENKRYFIVIDDIWEVSLWNIIRNTLDDNNLGSKVIITTRCNDVAKKVCCSYKMEPLGPKSSKILFHTRIFESEDRCPEQLSELSEKILKKCGGVPLAIITTASLLAHTPQDKSEWQ…
Pavir.Bb00306.1.p	Pavir.Bb00306.1.v1.1	1188	MDVISTLPTHNRIVFRYKMANKLRMILQEIDDFIKEMNDFRFRFKPGPSEPINYLRQNNSDIINPVNIAKESRAQEKKDVVDRLLAQASSPDLTVLPIVGMGGLGKTTLAQLIYNDPEIRKHFQLWLWVCVSDNFNVDSLADRIVKENGCEASGSSALEKLQNAVSGKRYLLVLDDVWNRDEHKWERLKSYLQHGGSGSSVLTTTRDGAVADIMMCKTEGAYKLESLGAYFIEKIIKTRAFRSQKEEEWPVELVKMVGEVAKRCAGSPLAATALGSLLRTKTTEEEWKYVLRRSSICDEETKILPVLKLSYNGLPSYMRECFAFCAMFPKDYEIDVEMLIQLWMANGFILEKQGEHPKTIGEKNFNELTSRSFFQDLKSVPFDERFSTFITRMDMYCSR…
Pavir.Bb00424.1.p	Pavir.Bb00424.1.v1.1	1361	MVVGPLVSMVKDNASSYLLDQYKVMEGMEEQHEVLKRKLPAILNVITDAEEQAAAKREGAKAWLEKVRKVAYQANDVLDEFKYEALRRKAKEEGHYEALGMDVIKLFPSHNRFVFRLTMANKLHKILQEIDVLIKEMNDFGFRSKPGPSEPINYLRQNNSDIIDPVNIAKESRAQEKKDVVDRLLAQASSPDLTVLPIVGMGGLGKTTLAQLIYNDPDIQKHFELRLWVCVSDNFDVDSLADRIVKENGYNASESSALAKLHNVVKVGKVKSYLQHGGSGSSVLTTTRDDKVAELMGTTEANNLKGLDEIYIKEIIETKAFGSKQVEQRPRELVEMVGDIVKRCSGSPLAATALGSVLRTKTRKQEWEGILNRSMICDEENEILPVLKLSYNCLRPYMR…
Pavir.Bb00432.1.p	Pavir.Bb00432.1.v1.1	640	MNFLCRYLIVVDDLWEASDWTDISIVLPENNLGSIIMTTTRKECVANACCSSYNLGDFVHKVESMNDLDSKTLFLGRIFGSENNCPHDLEEVSMKILKKCAGLPLAIVCISSLLAATRPQATKWEKIYSSLGSEIESNDSLSRLKQALQLGYDDLPQYLKICVLYLCSFPGSCKIERDRLTRRWIAEGFVVKRPGMSLQDVAESYFDELIQRTMIQVVDVDCFGEVHACRIHDVMFELVMMKSFEDNFVTLVGDRWGLSTQRPNVRRLSLDCRTATDGLDLSNFDMTRIRSLAIYGNVHSFHSIPKCKFLRVLDFECCKGLDSRHLKNMGDLFLLKYLSLKSTWISELPSQIGNLKCLETLDLTQTNVRKLPKEITQLKRLVHLLAGRAELPEGIGNML…
Pavir.Bb00441.1.p	Pavir.Bb00441.1.v1.1	887	MAEVLATMVVGPLVSMVKEKASSYLLDQYKVMEGMEKQHEILKRKLLNILDVITDAEEQAAAKREGAKAWLEKVRKVTYQANDVLDEFKYEALRRKAKEEGHYKDLGMDVIKLFPTHSRIVFRYRMAKKLLMILQEIDDLIKEMNDFRFMFKPGPPEPINYLRQNNPDIIDPLNIAKESRAQEKKDVVDRLLAEASSSDLMVLPIVGMGGLGKTTLVQLIYNDPEIKKHFQLRLWVCVSDNFDVDSLADRIVKENGCKPNGSSALEKLQNEVSGKRYLIVLDDVWNRDEHKWERLKSYLQHGGSGSSMLTTTRDEAVAKLMMGKTEGAYKLESLGAYFIEKIIKTRAFSSKEEDEWPGELVKMVGQVAKRCVGSPLAATALGSLLHTKTSEEEWKAVLR…
Pavir.Bb00517.1.p	Pavir.Bb00517.1.v1.1	433	MDCVNLVEMLQRYLKDRRYLIVLDDVWSRDSWSLLDSSFVKNSNGSRIVITTRIQAVASLADGNREIKLNLLPKEEAWTLFCHKAFARLDGRITNSAQLRSVIVFVEGVSSSWFKNCYPSFRLLRVLSLRHCYIQKIPGNLSNLFNLHYLDLGYTKLKEVPRSIGKLSNLQTLYLKGSVMELPSAVTILTKLQHLIIDVGRFRSSASNKICRLEHLQVLKNVEANSCVVRNLGCLTRMRSLGIRKVLESYNTDLWISVSKMSALTSLPVLVADRNRDALDMSDLKPLPYLEKLMLSGKLDKGAIPLVFDHFPKLKSLRLCFSGLRNLGHLNLFRCYDGTRFAFRAGWSPMLKHLYLSSMGELKEVEIEDGTMRSLHRLELWGLKRLTAVPEGLVHLKAL…
Pavir.Bb00521.1.p	Pavir.Bb00521.1.v1.1	400	MDPNTKLILDEMNKRFTELDLKWEQRFNEVDSKRDARISVLEDAVAAIDAWKPRTDAATAGLCDWRPWLEASVEDLKLEVHKLHKAWDRVAMDPVAKCYSAGTSRGKNEGTKQQLHEDLKTLLEKKSYLVLIDDVWSANMLENIINALPVNEDSRIIVTTRFHSVATTRREGDIRRVTGLDDKQSQTLFEQAFAESKGSKDVTIVWSEFSATTAKTEDGDGSVHSPSRQDSNSVNEGSKYATVPNEVWRMCGGLPLAIVTMAGHCNKLRLVSMSILLILLNPGPGCHSHVACNPHKSLKVWSDVCSYLFPESGQDHRKELTQEEVGRIISYCYNDMPAEIKTCSLYLSIFPKGHRISRKRLTRRWIAEGFVCEKHGLSVEEVAETYCSKHCRQSGRWGR…
Pavir.Bb00595.1.p	Pavir.Bb00595.1.v1.1	1013	MEATALSVGKSVLNGALSYAKSTIAQEVALQLGVQRDQAFIRDELEMMLAFLMAAHEERDEHKVVKTWVKQVRDVSYDVEDCLQDFAVRLGRPSWWRFPRTLLDRHRVAAQMKELRAKVDDVSQRNPAATGAGSSSISDATMFGIEEARRQKDKAKVDLSQLINEGDEDLRVIAVWGTSGLLGQSVIIRGEYDNLKRSKKFELYAWIRIVRPFNALEDFQCIVSQFYRTSFEEAGKLQEETNIGIQVLQKMGMMKQDELVDAFSKHVNTKSYLIVLNDLSTIEEWDEIKEYFPNNKKRSRIIVSCQTTLMKLGSSSSVVIHGANNIAMTTDEILENQLVGNNEKMVRNSLTRIGTISCALMESQLVGREKEKSDLINLISQQDDQQCTVISVWGMGGLG…
Pavir.Bb00611.1.p	Pavir.Bb00611.1.v1.1	614	TALSVGKSVLNGALSYAKSTIAQEVALQLGVQHDQAFIKDELEMMLAFLMAAHEERDEHKVVKTWVKQVRDVSYDVEDCLQDLAVRLGKPSRWSLLRTLIDRHKVATRMKELRAKVEDVSQRNIRYRLIKGTIGPKPAISVGPSSTSDATMFGIEEARRQKDKAKVDLSQLINDGNENLIVIAVWGTGGFLGQTVVIKGEYDNLKRSKKFELYAWIRIVHPFNPLEFLHCIMRQFYGTSFEQVKKTQQKANIGAQVIKKMGAMKQDELLDAFTEHVSEKNYLIMLDDLSTIDEWDAIKEYFPNNKKGSRIIISTEHGEVASLCAGQESVVSELKQSSVDQSIFASYNKVLQSQTTLMKLGSSSSVVIHGANNIAMPTDQILGNQLVGNNVKMVRKSLTR…
Pavir.Bb00612.1.p	Pavir.Bb00612.1.v1.1	515	VFKEAIDLNEHPALIEEARTILKKCSGLPLAIVTIGGFLAKQPKTPMEWRKLNEHISAELEMNPELGIIKTILMKSYDGLPYHLKSCFLYLSVFPEDYSITRRRLVHRWSAEGYSSEVRGKSTGEVADSYFMELIDRSMILPVKEPTGSRKGISSCKLHDLMREISISKAIEENLVFRMEEGCSINTQGTMRHLAISSNWEGDQSEFESTVDLSRIRSLTVFGKWKPFYISDKMRLLRVLDLESTKGLVDHHAKSIGKLVHLKYLSLRRCQDIFHLPDSLGNLKQLQTLDITGTRIIKLPQAIIKLRKLQYIRTGGYYGIRVAESYNEFVEDLPKLMRNKLCVCSLEIGRSVTTVYHDNLINRRDVCTWWCCYMFPFIARLADARGVVVPRGLRPSVAG…
Pavir.Bb00677.1.p	Pavir.Bb00677.1.v1.1	566	PQCVCKSVLNGALSYAKSTIAQEVALQLGVQRDQAFIKDELEMMLAFVMAAHEERDEHKVVKTWVKQVRDVSYDVEDCLQDLAVRLGKPSRWCFLRTLVDRHKVATRMKELRAKVEDVSQRNIRYRLIKGTAGPKPATALQESPRRQKDKAKVDLSQLFNEGNEDLTVIAVWGTSGLLGQTVVVKREYDNLKRSKKFELYAWIRIVHPFRPLEFLQCIMSRFYRTSFEEAGKVQEETNIGTQILMKMGVMKQDDLVDSFSKHHVNKTSYLIVLNDLSTIEEWEAIKEYFPNKKKGSRIILATKHGEVASLCASQETRLSTNIYAMPTDEILGSQFVGGSNMVGKSLTRIGTITGALEESQLVGREKEESDPINLIAQQKDHQPTVISVWRMGGVGKTTL…
Pavir.Bb00833.1.p	Pavir.Bb00833.1.v1.1	848	MWRRCRRLAMKMSCFTPPGEPSSVRHGFSTQCTPVHYGTRSRSSSLGATSSAAAARAISTAKGPHVQDSEEDEDEEEEEEEQEDSYGKQFEIGPSLLQDAPPAMELEEVSFQFLEEITDGFSEERRLGEGAFGVVYKGVTKNGGVVAVKKLKYPDVDPEYMQFKNEFDHLKKLRHPNIVQILGYCYETQKKPFIMDDRTKVTTEEIYAALCLEYLDNGSLQKHLSDKFCELDWHTRFKIIKGTCEGLKYIHDKLEEPIYHLDIKPANILLDKDMVPKIADFGLSRIIGKEQICKAKDRYGTPGYQPPEHIETGEISRKFDIFSLGIVIIKIVSGPEGYAIYLDGMSTDEFNKDEFINQVRKDWRNRLQATYRDDFSIEAYCHQVEACTQIAVNCVEKDK…
Pavir.Bb01048.1.p	Pavir.Bb01048.1.v1.1	1003	MQVLNCASTGAMGSILRKLNELLLRADEDEAQTIRQLRDGVATIGTKLAELSEVHDPPLTVTYWMRDARELSYDMEDCVDLFVVHANSDARKKTAWVDEVSGFRTRVEEVMERYHRFNLEHVLITSRPQLAATKTAASHRLRQQMASDEDHNTVAPVGMEGPRAEIVTWLKPKGDDEKELQLKVVSILGVEGVGKSTLAQELWRTLGEDHQFECRAFVKASKKPNMRMILRSILLQVRPNQQLPEACRVPDLIHDITKHLQDKRYFIIIDDLWAVSVWDTVSRAFPEGNCCSRIVTTTTLKEVALACCSYDPENIFKMKSLSHGHSTELFVTTVFGSGKECPQKFHDVSDEITEKCGGLPLAIICIATLVSSKPEAGHQWEYIQNFLLENLRTNPTSVE…
Pavir.Bb01049.1.p	Pavir.Bb01049.1.v1.1	1106	MVPAVVGAAVGAVLSAATQNVAERVAKLVDRRCELWRGFPSDIDFIRREMLMIAGAEEDHHRSAGKGGDTTISAVKRVSMEEMRDLARDIEDCLDRVLRHAAQGSSSPLLWAVAGGGGGPALATEVKRLKERLRAAHQRKADYNVDDDDGGCQQLVAATTITTRVVGPVGIDEPKRELLELLLRGVEGRRPEQLTVISIVGFSGSGKTTLAAALFGCPDVVRQFPCRAWVVASEHSSSSKGFLAALLEKLRPGDPASGGDVQQLQDAITNHLDTKRYLIVLDDIEEEQWDCIKSTLPERTDSRIIVTTRIQALAEACCNHGSNGYVYSMRSLDEKHSKELLQAVLRRDLPGYEQSSTLIVNKCDGHPLALFSVANYLQKKSKFTETDCKNFWSDLGSHM…
Pavir.Bb01080.1.p	Pavir.Bb01080.1.v1.1	753	MDGRTNSSTLLARPPRSFLKPFKNCFLTCSSRTGYLLLIDDIWSAKTWGDIRNCLPVENKKCSRIIVTSRFQAVGAACSPSGTTNLLHTVDFLNAVESKNLFKRSVCESKSSKDSEKVQDKVPEEILKICGGLPLVIVTMAGLVASNSGKASSYWDKVCKSLFPESVTALSLDGVTRILDFCYNDLPGDLKTCTLYLSMFPKGSKISMKRLTRRLTAEGFVSEKQGLTEEEVAETYFNQLMRRKLIRPVEHNSNGKVKTFQVHDMVLEYIVSKSCEENFITVVGGHWMVPPPSNKVRRLSMQSSGSKHENMTKNINLSQVRSVTVFGSLKQLPFHSFNNGIIQVLDLEGWKGLKQKHLHVICKMLVLKYLSLRRTEIAKIPKKIGKLEYLETLDIRETR…
Pavir.Bb01256.1.p	Pavir.Bb01256.1.v1.1	290	MEAALGTLVQVIGSAVVSEAVRSLSKLLHPPRQQDLENKLKRIGDEFESMQAFLREAEEIKGRPTSTESSTQVSINQIRELAYRVEDILDQLMEFVHSRSGGGMRGAAHVCHLPADMSIGSNLANKIDEVYSKVQEIGMRRVTYHIPGSSKRANHPQPEGNLPPYFDKTKTMVGMASNKEFLVKWLTTGEEHLSVMSVWGMGGLGKTTLARAAWDHPKVKKNFENRVWVTVSKYSTIREVLQNIAQDLLHDNTKMTYGTLVSWQHCPAFSLAMQCVVGSWSQLDPRRTVP*
Pavir.Bb01342.1.p	Pavir.Bb01342.1.v1.1	1063	MVGPEMLVAAAVNQVARKINEVIGVAQGEVKLCCSFSDDLESIKDTLVYLEGLLKNAENNSFGSERANLRHWLGQIKCLAYDIEDIVDGYYSSKEQYEGSSCAQKGSLLCSLSNPMLSKVSMVYKMKSKRELLQTRQHLPTQYHFISHINSVVNFDEKQTTSYRNNDIQIVGRDQELERIMGMLMQINVKELTIISIVGPVGLGKTSLAQLIFNDTRAETFRFRIWVHVSMGNINLERIGRDIVLQTTERIEGSMQMQSIKNAVQDILNRYSCLIVLDSLWGKDEEVNELKQMLLTGRKTESKIIVTTHSSKVAELISTVPPYKLSVLSEDDCSSIFSQRAMTGHSDPLFREYGEEIVRRCKGIPLVANFLGSVVNAQRQRREIWKAAKDNDMWKIEED…
Pavir.Bb01509.1.p	Pavir.Bb01509.1.v1.1	358	MLGFSKCCSSSADHDEQDEDNTRGVKCGDCPCLGRKIPSDDEQEEDAGGRAALCGAVWPCGRASATPALPRPPPTNQSDIIINICSNATLTTPMPLTSSSSSVASDIINTVGKHLPCYPDNSNAASPGRRFLCCARPNKAPQRERNVQAPELKFDRVEMSRKMKEIVEQLKPLCAKVSVILNLELLAANCSAPQRTATSQPVTTSKSIEPQLCGRKDERCDIIHDITKGKYCDMDLTVLPIVGAGGIGKTTLTQYIYNDDEVQRHFEVKLWVCVSVNFSVYRLTQEIANQLKIDIKDSPDKGIEDQLKSKRFLLVLDDMWNCSNVDEWNRFLLPFTKGQDKRQCNSSHNSDSCISTNG*
Pavir.Bb01631.1.p	Pavir.Bb01631.1.v1.1	1416	MAEVGIEAARWVVGKALGPASSGLLEAWAASSELGPNIEALRMELLYAEGMLNNARGRGHGPEIQNPALAELLRKLRDLAYRADDVLDELDYFRIQDELDGTYHAADEHAGGCLRNHALNARHTARNIKKMLGFSKCSGGSADHDQADEDAGRRGVSCGAWPCLAANRGDQEVPSGCMSRMISSAACAKMPPFSRCSRGSADHDQADEEEQDASRGVLCRAAWPCARISSTPPPNQDSQEADGGCMGRLASGACGTVPTVGKCLRCHSVSNPQNVGSSTVPSTGRRFLRCAANPNKAPHKACVAQPPKLKFDRVEMSRKMKEIVEQLKPLCAKVSTILNLELLDSSRSIVQCIGTSLDTWFSKGQWPAPSHRNAMMNRPITNPEFREPELYGREGEKTD…
Pavir.Bb01633.1.p	Pavir.Bb01633.1.v1.1	1452	MHASQTAGNIWKMLGFSNCSSGSAADHNEQDEDNTSSRGVKCPCLGPKTTPDDDEQEEDAGRRGALCGAVWPRGRATPALPRPPPTNQNQSDQAVRAGCMARIASSASDIINTVGKRLPCYPDNSNAASTGRRFLCCARPNKAPQREHDVQAPELKFDRVEMSRKMKEIVEQLKPLCAKVSAILNLELLDSSRSIVQCIGTSLDTWFSKGQWPAPSHRNAMMTRPITTPEFREPELYGREHEKSDIIFDITEGKYCEEDLTVLPIVGPGGIGKTTLTQYIYNDDEVQRHFEVKLWVCVSVNFSVYRLTQEIANQLKTDIKDSPDRGIEDKLKSKRFLLVLDDMWNCSNVDEWNRFLVPFTKGQTKGNVILVTTRIPALAQMVKTPTSDWKDLKGLDPES…
Pavir.Bb01652.1.p	Pavir.Bb01652.1.v1.1	481	MAAFLNALMSDIANRIIAFLMDKFPKVTTPTTEGMRLHDLQRLLLRVGVIVEEAEGRYNTNPLLAYQLNMLRKEMYRGYLTLDNLRIHGNEELKAKDHDVSNSFFLSKVNAAKRLFFSAGNKHMEKDIHQVLDNLNNIIVDMSEFVTTLSNYPPLYRKPYSMHFYVGKCMFGRQMEVDRVIGFLMQTENPIMKNVGVLPIVGPAFVGKSTLVAHIYNDERVRNHFSRIVVLTGDEINYENLQTTLKDRGLTMHQGNAFGHNDRLLTIIEFSEDVDEGLWNMLYSSASGCFGTGSKIIITSRSDRIKNFGTTQALVLNFLPLEAYWYFFKILTFGSVDCNDHPELESIAMNMAREMNGSFVAANISSGFLRNNLTVQYWTMQLTLFRAYIQRNISLFGEH…
Pavir.Bb01750.1.p	Pavir.Bb01750.1.v1.1	1289	MAEMALAGLRWVASPIANKLIAEASAQAYLSMDMARELQELESITLPQFELVIEAAEKSPHSQRGKLEKWLQDLKAAFYDAEDVLDEHEYNNLQRSAKQSKRTAMVACGGSCSWPTAGTGRLGNLRPSNRRLLRQVNVLKNTLAKAKSFRQELGVSPAVGDGGSQGTTPPATTSFLTSRVLGRDEDRDHIIQFLTGDESGSAGSGAGIPSLAIVGLGGMGKSTLAQYVYSDKRVEEHFDVRMWVCISRKLDVPRHTREIIQSAAKGECPNIDNLDTLQHMLRETLQRSERFLLVLDDVWFDGEVGRDDWELLLAPLALASKQRGSRILVTSRRSVFPPALCCQRVFDLQHMDDSAFLALLREHAFAGAEIRDPRLRARLEEIAGKIAARLGKSPLAAKA…
Pavir.Bb01818.1.p	Pavir.Bb01818.1.v1.1	734	MADLAAGAVGTLLGAIREETKLLGGVRGDLQFIKDEMESMKSFLHHLNKKKRRGREHEEPVRAWMNQVRELVNDCRDCIDLYRTRDGLWRRHGWWLPGFVLEMVAQHRAANRLQELKDRARDVGERRARYGVEVPKKKKKEGAGTLDDDDDEDDRAAAAATADEEPRGRRRALLEALPLEDYLREKLVDWTEKINGGGGDKIGVPSIAIVAPPEDTDAVAGALDIAASLASRFEAMACVDIPAMHPSHRLLEQPLDILLYMLLKIVEFEYGGFSAEVSKEEQDIRQYYFRKKQYLVDELTKTIIDMNVRTRIEKIKGRIKDIDKQVGLDMEGQSPSTQSLRLLLVALRLSPLYDWWGRIILNQGEVRDKARSVSGISDEEEIIKKTAQELGDLFGGYAL…
Pavir.Bb02433.1.p	Pavir.Bb02433.1.v1.1	656	MVEVAVLFVIKKIGIAVACETLKLAKPLLGDNSEMRMALPVNMKLIKGELEIINAFLKEISMNGCNSEIIETWTGQVRRLAYDMEDIVDQFMHVVSEYQQKGSLSCVRKVFKKHQHLFSLDEIAAKADMINKELMELSNRIGRWTQLMPGVSYNPATNYDSELVYQSGHDHSINDNELVGIDLNRKILIKSLHLQDTSLRIIAIWGMGGLGKSTLVNNVYRNETISSKFNCHAWVSVSQSNKMIDIWRNMLKEIYGNDNRAFDAGSMNSAELRMELMKILDKKRYLIILDDVWTAETLFKIREVLVDNGLGSRVIITTRIEEVASIAEDGCKIKVEPLNDHDAWLLFCMKTFPKTKNNICPPELHQCGKDIVEKCDGLPLAIVAIGSLLSLKTRNIKEW…
Pavir.Bb02803.1.p	Pavir.Bb02803.1.v1.1	923	MDSVLAKLAELTGAKGSNLMDLLSDIAFLRDELCAVNALLKKLEDGDELDPQVKDWSNQVRELGYDIEACIDEFVHRVGRADARAGFVGRISHFISTLRAHLEAARQIKELKTRLQEISERRKRYKLEHHIPGSSFTASDPRLPALYKETDNLVGLDGPRDELLKWVLDEKKQLKGLSIVGFGGIGKTTLANEVYRGVKGQFDCHAFVSVSQRPDITRLLNSIRSKLGHQESSYPCDVKDLIDDIREYLQHKRYLIVVDDLWDTISWDTIKCALPETNLGSRFIVTTRIDSVARACCTHQESLYRLKPLNDQDSRRLMFSRTFGPNRDYPSQIKEVSAEILKKCSGLPLAIITVASLLASRPTSKKEDWEKIRNSLGSVFGTHPTLAGMRQILRLSYRN…
Pavir.Bb02884.1.p	Pavir.Bb02884.1.v1.1	1379	MEDKGWSLPAAIGRVVGKLRFYLGNNSHSGKFKGTMKMLDLLEEKLRLLQDENLQRVSIDREEEMGSWLLQVKEAADDAEELVKDMETGESAIPDVMAWFRSGSSNLLRMKYSIGRLVSVCTEGESLLGFLNLDEDVRESMRNDSASSTSYHTYVVGRDKELAMILDMVLEDAQFKVATSLESWARWIIETLQNINPSQQRHEDAEVSPYQKEMGGTIEYTQVYNNTVGELMNPIIIPMVGISGVGKTTLAQLIFNDKRVQKHFQGQSAWIYCTDNIRKEELMTKILVSLQPQRKILDLGFDLNSLHDQLQSFIEGKRFLLVLDDVSDDIRAVWGDVKSVLSRGAPGTVGTTAPIFLNPLQYDDLWKLFKHHAFFGNQSTQALESIGRKIVDKLHGLPL…
Pavir.Bb03263.1.p	Pavir.Bb03263.1.v1.1	949	MEHAVVSAAEGAIQTLLGKLGAVLVQEAQLLGDVQVELRYLKDELESMTAFLQDLAERNESRKQVKIWMKQVRELAYDVEDCIDEFNHHLGDNTGGRGSGPVFIHRITHILRTARVRHRLAKQIQELNKRATNVTNRNSSMAYDTPTNLLNLDARITTLFRERKELVCVEARQESLLRWLMDEHLQKLRVISIFGFGGLGKTTLAMTTYQTLSATSGSFQCQAFVTVSQRFDVKVVIRDILQQIIQPEHRQGHRASTEAGEASEECMLKGMETWDVAELASMLRQQLEKKRYLIVLDDIWSIAAWEALRFSLPDSNNGSRVLVTTRIRAVAHSCCFHEYDRAYEIEPLTNYESRDLFLKRIFGSTVSCPENLREISEKILGKCGGTPLAIVSIAGLLAS…
Pavir.Bb03508.1.p	Pavir.Bb03508.1.v1.1	732	MQTKHATEKDFDSDTVQAPEERRKRYKIAEGSSSISHTEIDPRLQALYVEVEKLVGIEKPSQEIIVRLVDGNPEERRRVISIVGPGGSGKTTLAKQVYEKIKGQFSCVAFVSVSQKPNINNLLRELQVQAGVPRSMTMGSCSDQLLIDQLRSYLENTRYLVVIDDVWTKLAWETIQCVLPKNARTSRIIMTTRNNSVGQFSCTSDEGFVYEMKPLSRSDSENLFLKRIFRAEDKFPVQLEGIKNEILEKCDGLPLAVVTLASLLATKPRTKEWERTLNSISYMHEKDSGLDKMYTILCLSYNNLPCRGVANHSRGLPSSDRRIRRLSVWYNTVHAVAVFRGTMNLSHLRSISICNVGGWTMPPVLDLPVLRVLDLEEYDDSWIVDHDGFFSLFHLRHLM…
Pavir.Ca00016.1.p	Pavir.Ca00016.1.v1.1	771	MEAAIVSGILKVVGSKLAPLLIKEYSLIVGVQKHLEELNDQVQEINCWLEIVGDEVARNGPALNWLRKLKDIAYDVDDIIDDFQLEAERHDAHGVGGAVSNYLYAKPKSLILQCKAASKLKAVKKRFDDVVKQRTEFSTIANSLLANHPAHDMNHNTANMMSLPTVDVASVLGRDQEKRQIISKLVETNDQQRIKTVSIIGLGGSGKTTLAKLVFNDCSIIEKHFEVRLWVHVSQEFDVEKLIKKLFEAFADNNPGQHAVPYMSKTISEKLTEKRFLLVLDDVWTESQILWEQFMVHLKVGAHGSRILLTTRSGKVAEVEGSAYQFDLPFLSPNDSWKLFQQSLVMHPESLGIEFIDVGKDIVKKCGGVPLAIKALAGVLRGMELIGEWQAMRDNNLLH…
Pavir.Ca00304.1.p	Pavir.Ca00304.1.v1.1	291	MVLTMASASSGVMNSLLAKLTALMAEEYGKLKGVQKEVKFLQDEFRSMTALLDKLADMDDLDDSQVKEWRNQVREMSYDIEDCIDDFMHHLNNNDASIGFVNRTARLLKKLRVRHQIANKIQEVKSLVKVVSERRMRYKIDEYNPKCNYVHIDPRVVAIYAEAAGLVGIDVPRYELTKLLMSEEAKLRVASIVGFGGLGKTTLAIEVYGKLESQFDCRAFVSVSQRPDITRVLNIILSELKRQYLPQMYEEQLHHTCEVKDLLRDIRNLIHDKRYSYLLLVLYWPCLDTLC*
Pavir.Ca01040.1.p	Pavir.Ca01040.1.v1.1	1033	MGKTTLAQLVYNDPEIKNHFQLRLWVCVSDNFDVDSLAERIIKENDCQANGNSALDKLQNAISGKRYLLVLDDVWNRDEAHKWEKLKSYLRHGGSGSSVLTTTRDQAVAQLMMGTGKGSYELGSLDEKFIEEIIKSKAFSSKQERDWPRELVNMVGDVARRCAGSPLAATALGSVLSTKTTVREWKDVLRRKKICDDRNGILPLLKLSYNCLPSHRRQCFALCAMFPKDYEIDVEMLIQLWMANGFIPEQQGEEHPEISGKNIFIELASRSFFQKVKGIPFEFTDAGVSRVTCMIHDLMHDDALDSIGKECAAVASQPSQSEDFPYSARHLLLSVNEPDTFLNASLEKGSSVIQTLICEKKVDKDLQHLSKYSSARALKIKGGSTSRNMLGLELWSKRA…
Pavir.Ca01429.1.p	Pavir.Ca01429.1.v1.1	1098	MDKYLVEPSNVEAPASTARCWVKEVRELSYDIDDFLDELAHGLRSAAAEKNLRGRVAKLREGLSRSRWVAHETARFRARLEEAIQRHKRYNLDMHQSRATRIDSDELPIPPLYGLKAMRLVGMDSSMEKLGDWLTGDGEQQLRVMSIVGPGGVGKTALANELYCKLGRRFQCRAFARSSQKPDMRRLLTSILLQVRRQQLPDDAELGNLIGTIRAHLQDKNYFIIIDDLWASSMWDVVSRALPDGKCCSRVLVTTESDVVAQICSGHNSKYIFKMEPLSDDESKKIFFSRFPGNQSERNEQLYELSSEIIRKCGGFPLATITTASLLARQQNWIEQCNWIRRSLSSNLRTDPTIEWMKQVLSLCYNNLPVRLRACMLYLSIYKEDHVIWKDDLVKQWLA…
Pavir.Ca01853.1.p	Pavir.Ca01853.1.v1.1	678	MWPCRYFIVIDDIWEVETWRNIKSAFIENNNGSRIILATRKLEVTTGEVYKLPPLSNENSRKLFYTRLFGEDKFPDNQSSEVHKASEEILRKCGGVPLAIITMASFLVGKSWEQWLELRHSPGFIHDKDTMWILSLSFNDLPPHLRTCLLYLSGFPEDSFIAKDQLIWKWIAEGFVEKEQGMRLFEVGEGYFNDLVNRSMIQAAKIKEWGTIADITHGCRVHDMVLDLLRHVSQQENFFFTISDSDEVVAAMSSRSKVRRLAVQSRTEEYIVTPRDNIPQVRSFLAFMCDIGKLVSFQGFKLLRVLALEDCEISDECTVNLEHIGKLIHLRYLGISNINVDNKVVLPEAIGDLKFLQTLNLTYMGGCTKLEFPSSIRKLTCLEELEVVQPWVSNKESNR…
Pavir.Ca02061.1.p	Pavir.Ca02061.1.v1.1	901	MDGPLVSASTRVMNSLLAKLSALVDGEYELLEGTKCDITFLRNELSSMSALLEKLATAENLDTQVKVWRDNIRELSYDIEDCIDIFMHKLDHGDPQAGFAKRIIDQIKKLWSRYQIANQIQELKARVLEESERRLRYKHDESIALAGKIEIDPRLPALYVEAEKLVGINGPIQKVIEWLMKDESTQHLKVVSIVGFGGLGKTTLANQVYNKTKGQFDCTAFVPVSRSPVIKKILRDLLTELGSKTSASEDERQLINELREYLQDKRYLIIVDDIWSTTAWEFVKSALPENNLHSRIITTTRHSDVAKSCCSSYEGYIHNIQPLSDQDSTMLFYKTINTVASLLANKSDAIEQWEQVRDSMVSGLNSLVRDILLLSYYDLPYHLKSCFLYLCIFPEDCKI…
Pavir.Ca02063.1.p	Pavir.Ca02063.1.v1.1	529	MVSRAISILIGRSTGQESINAKLTRIHHMLIKIGSAVEEAKGKQITNHGTLEWLSELISGMYQGRYFLDISKGGSQNLVDVNDNKGVPYPFLLSSFNPAKRLRISASSIKTLFSNDDSILEINNVLANLQNLSVGIREFVMLLDNCPPILKPLRTNLYVDCEMFGRHVERERVINFLLHKGNPSERKLDILPIIGNVGVGKTTLVQHVCEDVRVRSHFSSILLSDFFTLTVMENSETRIVLNSKYSTGDFGNFNGLLQTFKRKLNNKRFLMVFENVDSEKKQMLQVLLSNLGSCKQGSKVIVTSPHNHTASIGTVQPIKLSILPCEKFWFYFKALAFPDADFEENFPRMAAIGMAMAKKLNGSFFGAKIIGALLKVHPNIQFWSEALRSSIWDLPVLGS…
Pavir.Ca02065.1.p	Pavir.Ca02065.1.v1.1	486	MADAIISAIIGDVVSRAISLLVGRFSNQESTEDKLQRISHLLIRIHSVVEEAKGRQISNHGTFQWLSELINSEYQGFYLLDSIRCGNQEAERCDHKVNPQVSTLSLFNPAKRVRVAGCTMRSSYSWHHDLSVDEINRVLKRLQGMSCDLMEFIMLLQNCQPIRRPLGTNIFREGQMFGRHVEKERIINFLLHEDDQSTGELGVLPIVGGNGVGKTTLVQHACDDARVRNHFPVILMYSCIYDIKKSEGTPNDPLGYVKRNSFCDKRCLMVFEDVDMHRKQILEEFLQSLRCSKEGSKIIITTISQRIANIGTVEPIILTALPCPEYWFFFKAHAFAGRDVEDSPRLMAAGKEIARKLNGSFIGAKMVGGVLRDHPDPKFWCNVLRSNIGGMYQIGGVIS…
Pavir.Ca02125.1.p	Pavir.Ca02125.1.v1.1	506	MEALFSAAVGELVSRCLSFLISRYLYTLELSKVEILRKLERALLRIAITVEEAGGRLITNKAMLQQLKMLRQEMHKGYYVLDKFRYLDQEEGKVSGRRSCSSLALPSTSNPGKRFPSSATRRHGRKELEVTLDSVQNMVTDMYEFVAFLKNSPPMFCQPYSMYLLFERCMFGRQAEMERTIYFLLQREPPGDFTLGVLPIIGRGKVGKTTLVEHVCDDERVRHHFSQIVFFSGNKFVEEKLATLMDGGIIKHKSKTQNAGRMLVIVELDEDVEEGAWRRLLSASRSCLPSGSKIIVTSRSEKIMNFGTTQALRLNFLTREACWYFFKVLVFGSTYAEDQPKLASIAMAIFEEYYCHNDLLGDFTGSFANSKNIAALLRANASMQHWRRILACVRRNGHQ…
Pavir.Ca02305.1.p	Pavir.Ca02305.1.v1.1	1014	MFFPLLDRREVCSVATIPDSSVKSCINQVQQIIQAGALGVYNELSELLQKMQQIHKFLVSGMRIEVYSTIIWLTDVKDAMSEADAIIDSLRSEGEQESHASSPSPTSIIACIPVQFLSCVHTVQKRPKINARIRKTKISELQQRVKTLAHTEPIVKASPWNRNISHLLEPNLEGEEIINASGKLADLVVALAHKRKKVHKLAIVGKGGVGKTTLAQRVYNHHKVRGIFSKQAWLCVSREYSDNTLIKELLKNIGVPQEKELRKEELRSKLSEAIKGKSLFLVLDNVWTSHVWTDLLEAPLDATATALILVTTRNIEVAQEIGVQVQHVHQVELMRREVGWELFWKSMHINEEEEVKNLKEIGMHIVDKCGGLPLAIKAVAGVLATKDKNKKQWKKILKS…
Pavir.Ca02313.1.p	Pavir.Ca02313.1.v1.1	1118	MAEAAAVAAFAKTAAVFMGKTAAGAAISYFGNKALGRLSAEDADLHKQLTDKLPVIVAVFDVGNQPQVWENQALAPWMWQFRDALQEAEDALDELEYLDLEKQAKNRRAREVKSSGFRRSLSAVTTGGTSKRLKDALKGLDSVLDNAGNFLSVIMNIRSSSSDIQDLGNTRETTRELATTAVFGRQEEKGELLEWLGVHTPADTVDHKLLVCAIVGGGGMGKTTLAQVICQDKMVQDHFGNMIVWVHVSKRFEPKVLVRRILESINRNNACSEALDSLQSDLTKQLVTKRFLLVLDDAWEDMDGGKWEQFLGPLRNNAVMGGRILLTTRMRSFAEAVKRQMRVGVKCLELKDLDQEDTLKLFNHHAFGNSTPSDRLELRLIGEQIARKLKGCPFIAKVV…
Pavir.Ca02316.1.p	Pavir.Ca02316.1.v1.1	916	MEDDIDYHRMEKEVGNPISKFVNKLARFDITGSSLKRLRFRLRDTLGLLQNCLNDSSFYVSLSGLAHAPAPKIDFEQYPKIVFGRDWEKQRLLQWLTNDTAQDNPVSVFAVVGMAGMGKTTLANLVRQDPRVSTNYHGVVWVPVSVDFNIEAMVKVTLESITGRPPAYTSMYLLQKSLIETLRYRKVLLILDVWEDSSVDKWQTLVDLLKVCKKGSRVLLTTRMQSVVDMASAAIGIAAEYLKLDDLDEDDSLMLLKSLLPSQVNSQDYNNLMLIAEQILKKIGGCPLVINLVASWLGSHMETRHWITLLQKGWQHIERKNFIIRSFRLSYDRIPMELQECFRYCSLFTKGYKFNKGELAKMWSGSGLIPFRSSKQENIGIQKTKYVDMLSAEYVGEEY…
Pavir.Ca02364.1.p	Pavir.Ca02364.1.v1.1	1157	MEATALSLGKSVLDGALGYAKSAVAEEVALQLGVQRDHAFIREELEMMQAFLRAVHEERDDHKVLMTWVKQVRDVAYDAEDCLQHCSVHLKKLSWWRLPSTLRERHRIAKKMKELRARVEDVSQRNLRYQLVKSAAGSKSADDGAELSGSAGSATMSGIEEAQRQQNKSTADLIQLIRKKDEGLRVIGVWGTGDVLGEKSIVKRAYDALKRNKKFQCHAWISMVRPLNTAEILQDIVMQFVVDSLEEETKTHTTTSEAEDLWRLWTTKEGDLADEFKKFLNEKSYLIVVNDLSTVDEWNQIRPCFPTNNKGSRLLVCTEHVKVASLCVEPSTLLPEHKQFFPDKTLYAFYAKGSQDTSYSMDPGPSSTTDTLDDSNSGDGKCLTRVETNFTAFKESKLI…
Pavir.Ca02383.1.p	Pavir.Ca02383.1.v1.1	418	MLRQFQSSASQQEKKVLEGAAIVDVLQSIDTMCEIQLIIRALDGILQHKRYLLVINDTSTREEWNSIKLYLRPDIKNANRIIVTSLDEGVARYCAGGLTSSSFCLSVGTATLPAFCNMELVADEPAEACSNVSNPESIASTSSEIVEITVCNPENIAQRARDRISRTIARDEEVPQLVGREKEMDWLVSAMTDTNNEQNNVIPICGMRGIGKTALVRNAYCHQDVIDHFTHRAWVTVSYPLNKGNLFHNILQHFKSNDNNSYLRRPLQEMYIEELIEFYEVNKRTCHFRCLVVVDGLSTTQAWNLVKSSLLLEDYKALLRIIVTTRELQVAKYCSNTDFVYNLSRLSENDASELFCLKAFGRATEVKLSAEMVKQKYQMLDKCGGIPFAIVDVCQLVAY…
Pavir.Ca02440.1.p	Pavir.Ca02440.1.v1.1	558	MILWSCVSDEFDVKRLTKEVIQCSGKEISTDNLNSLQTTLCKVVDSKRFLLVLDDIWDDVLENNGQEWQRFCAPLSNTLPESMILVTTRSQRVADKVRTVDSFQLDGLKDDAFWEFFKVQAFGSENLDENQELKNIGKSLIPKLKGSPLAAKTIGRLLRMDLNPKHWNNILNSELWKLEQEKTDILPALRLSYMYLPAHLKRCFSFCAVYPKDYIFNKHILAEIWVAQGFVQHQLTTVGYQYFEELVSRSFFQRDARPPESYVIHDLMHDMAQLVSTEECFIIRDASVIQKIPPNVRHLSILTRGIDCQDLVRLSKYKKLRTLLCNAAFHQDDFATAIRSWFSELKHIRMLSSVLPEQICNIPDNIGNLKLLRFLCFQSQGRISEIPYRIGNLKLQALP…
Pavir.Ca02451.1.p	Pavir.Ca02451.1.v1.1	775	MEFASTLLPKLAKLLQDEYNLHKGAKKGIGFLHRELEAMHAALRKISEVPREQLNDLQRIWARDVRELSYDMEDIVDTFMVDVEGPDPPSKRGAKKMLKKMIRKVTKAMARREVAKEIKDIKERVRELAERRDMYKVDDIAPSKKTLVDPRLKALYTEATEIVGIEEAKEEVIAGLTEGDGGQQKKIVSIAGFGGLGKTTLAKAVYDEIKGQFDCTCFVSVSRNPDAKKLLKDILYELHGGGHPGANLVEIKRLIDLVRDFLRNKRYLIVIDDIWDKEPWDKVIGLALMENNMRSRIITTTRIIDVAEHVGGSYRLKPLSDESSEILFYGRIFGSKDKCPRQFSEVSETILKKCGGVPLAIVTTSSMLANKSEDIRVWNDVCNLIGSGLGRNSGMDDMR…
Pavir.Ca02482.1.p	Pavir.Ca02482.1.v1.1	852	MAAAIVSASMGAMNTLLPNLSRLIEGEYKLKKGVKRKITLLKDELTSIQALLVKLADNAERLDEQNKDWRNKVRELSYDIEDCIDLFMHKMGKGSAGANLVKKTASKIKKIWSRHKIAKLIEELNAQAEKVTLFVEAKRLVGIDGPREKIIEWLKEDDDFGRQLKVVSIVGFGGLGKTTLAYQVYDKIKGQFDCSCFVPVSRNPNVAKILADMLKELGSCVNPSDDERQLINKLRAFLQDKRYIYKCIYVLYFVIVDDIWSAQAWELVKSALPENNLNSRIITTTRIINVATSCCSSLEGYVHNIQPLSNQHSQKLFFKRVFGDTSACPPHLKEIFHGILGKCHGLPLAIISIASLLAGKSNMNRWEEVYSSLSSAFSHQGMRDILLLSYYDLPHHLKT…
Pavir.Ca02523.1.p	Pavir.Ca02523.1.v1.1	769	MEAADRGIARWLARHAPVHVIGGVRRLRDEADARIGRLERRVEEIAAAAQPPPPPALSVPVAPPPLMHKGVPMHMDAPLTKGSVAAMPVDAPPLKGVAAPAKAGVTAMDMELAEGHDDEGMVGGGLKVAKEKVKEMVMSGGGGWEVVGISGMGGSGKTTLAMEIFKDHKVRAYYNDRIFFETISQSANLETIKMKLWEQISGNIVLGAYNQIPEWQLKLGPRDRGPVLVILDDVWSLSQLEDLVFKFPGCKTLVVSRFKFPTLVSRTYEMQLLDEEEALSVFCRAAFDQECIPQTADKRLVRQVSAECRGLPLALKVIGASLRDQPPKIWLSAKNRLSRGEAISDSHETKLLERMAASIECLPEKVRDCFLDLGCFPEDKKIPLDVLINIWMEIHDLDE…
Pavir.Ca02577.1.p	Pavir.Ca02577.1.v1.1	830	MEAVVCSSHGAMGSLLWKLGALLSDEYRLLTRVKADITLLKDELESMHAFLKKMSEVEDPDVCPNIIDSFMFSLGCESNSKPIGFKGFVGRCLSLFTDAKTRHWIAKKIQRLKVHVIEASNRRQRYKVEDAFPRPSRISIDPRLPAFYTETTRLVGIDGPRDKLIKLLTEGHGTVAQLNVVSIVGFGGLGKTTLANEVYQKLEGRFDYRAFVSVSQKPDMKKLLRNILCQYSCREFGSNEAWDEQQLINTIRHFLKDKRYFIVIDDIWSTSAWRTIRCAFPDNNCSTIITIASLLATKARTKEEWEKIWKSIGSVLEKDTDMEEMRKILSLSYNDLPYHLKTCLLYLSLFPEDYEIKRDQLKAGQDMEEIGECYFNDLINRSMIQPVGIQYDGRADACR…
Pavir.Ca02600.1.p	Pavir.Ca02600.1.v1.1	649	MEVVLVSEILKTVGSRLVPLVIKELSSTAAVAKDLVELQNRVEEINLWLNTVGDRAMRNDQSVNWLKRLKDAAYDAEDLVHEFHIEAEKQDLNIGGKKNVVVKYLWKNPKSAVFEYKTAHKIKAIKKRFDAIVKERSDYSTIANSMLVDHPILHIHIHKTTGEVPQWTNVDERSVFGRDQVKSQIISKLIDTDDQQNVKVVSVIGLGGSGKTTLAKLVFNDGNIIKEFFEVILWVHVSKEFCVEKLVEKLFEAIADEKPNHLPLQHVSRQISVKLAGKRFLPVLDDVWTEDRIHWEQFMVHLKSGATGSSILLITRSRRVAEAVDSTHTCDLPFLSEVDSWKVFQQSLGMSIKDLDPEFLQVGTEILKKCGGVPLAIKVLAGVLREMKRINEWQLIRES…
Pavir.Ca02723.1.p	Pavir.Ca02723.1.v1.1	303	MESAAVGAFLKSVMGRLFLLLEEEYSKHRGLAQEAASVQHDLRMIAAAMDDQLGALGRHESNAVARLYSAEILDLAHDIEDCVDRFTHRLRCKHHGGGGGAGAASSLAHRVAHGLKKIQSRSSYADEIHKLKRRLTEARQRVIDAAPVGRPGGSPPSVMLGASKPCCRAVTSSPVGMEKPVEEVLSLLREVDGEPRQLRVISIVGFGGSGKTTLARAVYDSPHAKETFHCRAWVSAAGTSPEISQRIKTILRDILQQVLPKDSMDLDADNNNLEADLKEYLTDKSYLPLQLPNNFIIVFITQL*
Pavir.Ca02782.1.p	Pavir.Ca02782.1.v1.1	895	MMVRCWRKEARELSYDMEDFLDQYEHAAAMNCARSIRGREITRRRKSRRTLPWIREKLRQRLWMANKIREFSERAQEALERHRLYNLDAIAGSASFSCTDGAYPTSWNGTPCGEDKAYVAIDAAMEELEELLMMTHNQGHQKLQVVSIVGFGGIGKTTLAMELYRELGQQFECRAFVRTSQKPDMRRIFISMLSQVRPHQPPDNWTVHGLISTIRTHLQDKRYLIIVEDLWTTSTWDIVKHALPDSNCCSRILTTTEFEDLALQSCDHDPKYVYKMQPLGEDNSRKLFFSSVFGPQDECPPELREISHDIIRKCGGKQDRWDYVNKAIGYSLLTNPTWEGMKQIFDLSYNNLPQHLKACILYTGLYEEDIVIWKDDLVNQWLAEGFIQATEGQDKKEIA…
Pavir.Ca02798.1.p	Pavir.Ca02798.1.v1.1	888	MQRLVKITQVKLFFSSVFGPQDECPPELREISHDIIRKCGGLPLAIVTVASILSSQPGKQDRWDYVNKAIGYSLLTNPTWEGMKQIFDLSYNNLPQHLKACILYTGLYEEDIVIWKDDLVNQWLAEGFIQAKEGQDKKEIASSFFDRLINGKLILPVDANKKGEVLSCTIHHMVLNLVIRCKSIEENFVTAIHHSQATTTLADKVRRLSLQFGNAEDAITLPNMRLSHVRTLAFWGVFQCLPSVVQFRLLQVLILHFWGDKDSISFDITTISELFRLRYLKVTSNVTLELRTQMRGLNSLETLTIDARVSSVPSDIVHLPGLLHLSLPAETNLPNGIGHMTSLRTLGCFDISGNSIENVQSLSMLTNLEDLQLTCSTVQTENLNSKMHFVLNSILGSLS…
Pavir.Ca02872.1.p	Pavir.Ca02872.1.v1.1	935	MEAAVVSASAGAMGSLLRKLGELLTAEYKLLKEAKGPIMFLKAELESMYVFLKKISDTEEPDEQDKCWAKEVRELSYDIEDSISEFMLRVERDSSKPHGFKGFITRSTKLLTTMNTRHEIAKEFEGLKIRVKEASERRTRYRIHDTVPKENNTAIDPRLLALHAETTSLVGVKGPRDQLIQLMDGEGVPALQLKVLSIVGFGGLGKTTLANEIYRKLEEKFQSRAFVSVSQKPNIRKILRRILSQVGFVAPKDTNTEMWEESELITALQNFLFDKRYLIVIDDIWDASAWDIIRCALPENTNGSRVITTTRIEAVARACCNHHIEYVYKMKALSDQDSRSLFFKRIFGSEDMCPTYLNKVSSEILKKCSGLPLAIITTSSLLANQPNKLKKEQWEYVRK…
Pavir.Cb00099.1.p	Pavir.Cb00099.1.v1.1	442	MDDMRKILLLSYYDLPSHLKTCLLYLSIFPEDYKIEKGQLIWRWIAEGFVQQDHRSAGDRSFNEIGESYFNELLNRSLIQPEDMDSLDGTPCACRVHDTVLDLIISLSVEESFVTIVLAGDRMESKVRRLSLHNNSTTWPTIKMPKLRSLTIFPPAGVVIDPTPSLSRYLLLRVLDLRGCKLNDLASLRFVGILSHLRYLGLPSTKGDDPIQLPVEIGKLRFLQMMDLYETRVEELPPSVIIGLGQLMCLRCYGWRGTRLPDGLKNKLISLEVLEGLIVASKYIAEELGHLTQLRVLDVWVRLSTEEANNDGWTACITALLESLGKLTKIECLRISVNFDAAILDGSMTEPQPLGNLRKLHIGGFNDVMRMPTWIRPAWLPALSYLDIWVKHERRDDMQ…
Pavir.Cb00174.1.p	Pavir.Cb00174.1.v1.1	284	MVDVEGPDPPSKRGAKKIFKKMVRKVVKSMARREVAQEIDDIKERVKELAERRDRYKLDASIAPANKTVVDPRIIAMYTKVTELVGIGEAKEELLKDILYELHKGGEHPGANLDEIKHLIDLVRDFLRNKRYLIVIDDIWDKEPWDKAIGLALMENNKRSRIITTTRIIGVAEHVGGCYRLKPLSDESSEILLYGRIFGSKDKCPRQFSEVSKNILKKCGGVPLAIVTTSSLLANKSEDIRVWNDVCSSIGSGLGRNPGMDDMRKILLLSYYDLPSHLIVVYCT*
Pavir.Cb00188.1.p	Pavir.Cb00188.1.v1.1	503	MASAVPELITGKFGELVWDEATLLWSFKDDVGDLKETMDLLQALMHDADKRQKNQYEGKTVQLWMKKFKSVAYDVEDLLDKLEAIQLIKQTQSKMKLFFSSYNPLLTQLTMAHKIKKLKKELAIIKEDGHHLHLVPNYNTPRLAEQSTNGDTVAWTNEDVDIEMIGRDTEKENIMKLLLRSEAEEHISIIPIVGLGGLGKTTLAQAVLSDKRAKIFDLRVWVFVSANFNLSRIGAIISHTCKSIGSLTSERYTENDDLQTIIEQLKTILPSKRYLIVLDDIWEEDEDNLEKLQQMLQYGGKGSKIILTTRIQRVVEKLDVSVLAKRRIICPVRKSDHVNLSFLSEDDCWNVMRQRALGHNDGISRLESIGREISRKCGGLPLLARSLGFLLSQNKSTEA…
Pavir.Cb00275.1.p	Pavir.Cb00275.1.v1.1	807	MEAPTSPLDGTILKLPGKLDRLLLQAHGCALPKGVADEIPLIKLDLEKIIGISSNLQEDDHAMMVRCWRKELRELSYDMEDFLDQYEHAAAMNCTRSIRGQEITRRRKSKRTLPWIREKLRQRLWMANKIREFSERAQEALERHRLYNLDAIAGPASFSCTDDAYPTSWNCTPCGEDKAYVGIDAAMEELEELLMMTHDQGLQKLQVVSIVGFGGIGKTTLAMELYRKLGQQFECRAFVRTSQKPDMRRIFISMLSQVRPHQPPDNWTVHGLISTIRTHLQDKRYLIIVEDLWTTSTWDIVKQALPESNCCSRILTTTEIEDLALQSCDHDPKYVYKMQPLGEDNSRKLFLSSVFGPQYECPPELREISHDIIRKCGGLPLAIVTVASILSSQPGKQDR…
Pavir.Cb00277.1.p	Pavir.Cb00277.1.v1.1	967	MIANSLPPRCGAFSAIAILEDGFPYGLEYPLRTTRAGGEALKKVQSRSSYADEIHKLKRRLKEAHQRVIDSRSAYVGRPGGLLPSSVTLDASKPCRPVTRNPVGMEKPMEEMLSLLREVDGEPRQLRVISIVGLGGSGKTTLARAVYDSPHAKETFRCRAWVSAAGTSPEISQRIKAILHDILQQVLPKDSMDLDADTINLEVSLKEYLSDKRYLIVIDGVQMDEWRAVNSAFADSSTGSRIILTTTIQSVANVCSHGNGYVYQMDNLGEEDSKEVAFPGIRSPELEHGSAALLGKCDGLPLALVSVSDYLKSSVEPTGELCAKLCRDLGSHLKENHGHDSFSDLRKVLLDNYDSLAGYALSCFLYLGIFPRNRPLKRKVVTRRWLAEGYARSESLRDE…
Pavir.Cb00342.1.p	Pavir.Cb00342.1.v1.1	526	MWSRVSDSIGSQMESHPTLDLEGMSRVITLGYDYLPHHLKACMMYLSIFPEDYVIAKDRLLYRWIAEGLVAEKQGLITLFDVAEEYFNELISRNMIQPDKLEVKNTFFPAEMAEACRVHDMTLEAMVSKSRDANFVTLVGRQYGRGLPHGKVRRLSVHGNDDYDEDSSSSNKRKEVEQSHHARHGGIEVMNLQHVRSLSTFQSEGHDRKLLDRLGEFKLLRVLDLGYCYALDDKHMRDVCRLYLLRFLNLRGTPISVMPSKVGDLECLETLDVQSTEIIDMPQTVTKLRRLEKLTAFQWVLPRGLMNMKALREVDGAVLADVNVQVAREIVYHSVVEEDEEAKEEFVHALGSSLRKTCALRSLHLYCPSSNEVTLDSYLRHVSTPPPLLRRLSMYGPIS…
Pavir.Cb00353.1.p	Pavir.Cb00353.1.v1.1	340	MELQNQVEEINLWLHTVGDRAMRNDQSANWLKRLKDAAYDAEDLVHEFHIEAEKQDLNVGGKKNVVVKYLWKKPKSVVLEYKTAHKIKAIKKRFEAIVKERSDYSTIANSMPVDHPILHINKTTGEVPLWTNVDVRSIFGRDQVKSQIISKLIDTDAQQSVKIVSVIGLGGSGKTTLAKLVFNDGNIIKEFFEVILWVHVSREFCVEKLVEKLFEAIAHEKPDHLPLQRVSTTISEKLAGKRFLLVLDDVWTGDRIHWEQFIVHLKSGATGSSILLTTRSRQVAEAVDSTYTCDLPFLSEVDSWKVFQQSLGMSIKHLDPEFLQVGTEILKKMWWCAACY*
Pavir.Cb00441.1.p	Pavir.Cb00441.1.v1.1	700	MHKGLPMPMDAPPLTKGSVDAMPVLKGVAVPAKAGVMAMDMELAEGHEDEGMVGGGLKVAKEKVKEMVMSGGGGWEVVGISGMGGSGKTTVAMEIFKDHKVRAYYNDRIFFETISQSANLETIKMKLWEQISGNMVLGAYNQIPEWQLKLGPRDRGPVLVILDDVWSLSQLEDLVFKFPGCKTLVVSRFKFPTLVSRTYEMQLLDEEEALSVFCRAAFDQESVPQTAEKRLVRQVSAECRGLPLALKVIGASLRDQPPKIWLSAKNRLSRGEAISDSHETKLLERMAATVECLPEKVRDCFLDLGCFPEDKKIPLDVLINIWMEIHDLDEPDAFAILVELSNKNLLTLVNDAQNKAGDLYSSYQDYSVTQHDVLRDLALHMSGRDPLNKLRRLVMPRRE…
Pavir.Cb00568.1.p	Pavir.Cb00568.1.v1.1	268	MDVLAGAMGNLAPKLLQLLQDEYNLTKELKEQVKSVSKEMKFIKAALEKLGEGRPDQLDPQLRIWSGEVRESLYDMEDVVDVFLVRVEGAGDTQSRLKRSTEWMGQLFSNVKARHNIASIIQDIKKQLEEVKDMRDKYEVDAVKPAAERIDPRLGALYQNASKLVGIEEPRDKLIEMLLSISTDGMSSKELKKVWVVGSGGLGKTTLAKAAYDKVKLKFDCCAFVQVGQTPVAKKVLKGILVGLIKDERGRNNIEDLISQLHDFLQGK
Pavir.Cb00593.1.p	Pavir.Cb00593.1.v1.1	290	MPAKIGGEVYVINKLSDDNSRNLFYARISDKEGDDKSPDMDKISDAILQKCAGVPLAIIAVASLLATKPRREWPIVCKSIGFGPEGNSEFDDMMKILSFSYYDLPSHLKTCMLYLSVFPEDYFVDKNGLIWRWIAEGLVVPLEIGNKELFHVGECYFHELINRGLILPVENRGKLDGCRVHDFVLGLIRKLSSEENFVAAPDSEQRSVSLPEDPKVRRLSLKNLLDTKNSWSVKDGDIRRRMAAARSLHYGTQVICRVPKAHGKSRFTHGNARQTVHGIQRPAKSNFTVS*
Pavir.Cb00654.1.p	Pavir.Cb00654.1.v1.1	474	MAEVAAFAKTAAVFMGKTAAGAAISYFVNKALGRLSAEDEDLHKQLTDKLPVIVAVFDVGNQPQVWENQALAPWMWQFRDALQEAEDALDELEYLDLEKQAKDRRAREVKGWKVRLSSRLPDFGSGFRRSLSAVTTGGTSKRLKDALKGLDSVLDNSGNFLSVIMNIRSSSSDTQDLGNTRETTRELTTAAVFGRQEEKGELLEWLGVHTPADTVDHKLLVCAIVGGGGMGKTTLAQFICQDKMVQDHFGNMIVWVHVSKRFDPKVLVRRILESINRNSACSEALDSLQSDLTKQLVTKRFLLVLDDAWEDMDDEKWEQFLGPLRNNAVMGGRILLTTRMRSVAHAVKRQMRDGVQCLELKALNQEDTLKLFNHHAFGNSTPSDRLDLRLIGEQIARKL…
Pavir.Cb00731.1.p	Pavir.Cb00731.1.v1.1	908	MAESILLALTKVGYCLAEQAGTQVLEEIKKLRELPSKVRKIERELRMMKSSIRQIDSRIDAEDLHSEWIVEVRKLAYRVEDIMDNFTYHALQLEGESFVLRQAKKLHYSKVFRSIASDITQIEEDIQHVVSLRERYIQFDYSNHQQAAAEAFVPQVRFPQFVNDGELVGINSYRDQLTDWLHNTTEQNKTVITVSGMGGLGKTTLVANVYERAKRDFQAHAWIAMSKAYTVDSLLRTLIRNIGDTEEQTGPDKATPELRSILNKKLKKHKTIVVLDDLWEQRTFLDIKDSFNDVGESRIVITTRLGDVASLARPDRRLELRSLDNKDAYDLFCKRAFANNENNQCPGDLEKLAKDIVQRCQGLPLAIVSIGILLSSRPQIASVWTQVYNQLRYQLAKDD…
Pavir.Cb00778.1.p	Pavir.Cb00778.1.v1.1	465	MQCLDELHSRRLFFNRIFGTGDGCPEQFREISDDMLKKCKGVPLAITSIASLLANQSLHVATWEKICNSLGYALDTNPTLEWMRHVLNLSYNDLSHELKTCLLYLGAYPEDHAIGKFDLVRKWIAEGFIREKHGLDLEEVAENCFNELVNRSMIQPFFDDSDEEWSCRVHDLMLVLIILKCSEENFTTIIDRQFKMNNGASQVRQISHQSNNSNIALVLEKMSLSQVRSYNSFPAVDYTPLLSKFEHLRVLDIDHGSYAAPESVCFALSAINHLFLLRYLKVRGFRLELPEKFGKLEHLMTLDISRGKLYPSHQSSDFTSLSSLRHLSLSIFGHGVVLRNGLSKLCNLRTLFHFDVRTNAEDCIRDLGELANLRELSVSYSRPFGVQDNPDTRLLKYAT…
Pavir.Cb00938.1.p	Pavir.Cb00938.1.v1.1	1258	MAGRDGFGGQRSPPPPPPLIPHMAIEERCISEGKMAMVAALSLVDEAYDLGAVTDTRRQMLLQSIRSVQADLVDRIERGLIVGLFHFDAITRLEFETGIRRFCNGVDAVEDAVGYHRKDEEVGNPISKFVNKLGRFDIPGSSLRRLRNTLGRLQEACDSLSFCLSDLASALSYSPAPKIDFEQYPKIVFGRDWERERLLQWLTNDTAQDNPVSVCALVGMAGMGKTTLANIVRQDPRVSTNFHAVVWVPVSVDFNIEAMVKVILESITGRPPAYSSMYLLQKSLIETLRYRKVLLILDDVWEDSSVDKWLTLVDPLKVCKKGSRVLLTTRMQSVVDMASAAIGIEAEYLKLDDLDEYDSLMLLKSRLPSQVANNLMLIAEQILKKIGGCPLVINLVASW…
Pavir.Cb01026.1.p	Pavir.Cb01026.1.v1.1	927	MESTALSLGKSVLDGALGYAKSAVAEEVALQLGVQRDHAFIREELEMMQAFLRAAHEERDDHKVLMIWVKQVRDVAYDAEDCLQDCFVHLKKPSWWRLPSTLRERHRIAKKMKELRARVEDVSQRNLRYQLVKSAAGSKYAYSAELSGSAGATTMSGIEEAQRQQNKSTSDLIQLIRKKDEGLRVIGVWGTTDVLGEKSIIKRVYDALKRNKKFQCHAWISMVRPLNTADILQDIVMQFVEDSLKEETKTHTPTYEAEDLRRLWTTKEDDLADEFRKFLNEKSYLIVVNGLSTVDEWNQIRPCFPTNNKGSRLLVCTEHVKVASLCVEPSTLIPEHKLFADKTLYAFYAKGSQDTSYSMDPGPSSTIDTLDDSNSGDGKCLTRVETNFSGFKESKLIGR…
Pavir.Cb01208.1.p	Pavir.Cb01208.1.v1.1	788	EDDITVDFSLPIIARWNLRKRIVELENVVTDAKKSDFLNQQSRTGQNNNANINRRSIRSSTTRKVFGRDIDRDKITSILRAEPDDDAPSSSSSECYSVVCIHGIPGHSDIIDCKELQAKLVEELRGRRFLLVLDDLWVKDENHQDLEEILAPLNVGKRGSKILVTARNKEASLGAKRLISISDLDEEQYFLMFMHYALDSTIYDDRKYIPIGRKIAKKLCRSPIAAVTVAGQLWRNPDISFWETAARLDMLNKTKGALWWSYQQLDVDVRRCFEYWNIFPRRYELERDKLVHMWIAQGFVKAINAREEENVEDVGQDYFHDLHSCAFLQLKRKTSSDFSSGEYFTVHDLLHDLTEAVAGSDCVRIKRGAVGKIPKYVRHLCIESYSETVFPEQILELGN…
Pavir.Cb01550.1.p	Pavir.Cb01550.1.v1.1	471	MEALFSAAVGELVSRCLSFLISRYPSMPELSKVESPRKLERALLRIAITVEEAEGRLITDQAILQQLKMLRQEMHKGYYVLDKFRYLDQEERKVSGRRSRSLALSSTSNPGKRFPPSASRRRGRKELEVTLDSVQNMVTDMYEFVAFLKNLPPMFRQPYSMYLLFERCMFGRQAEMERTIYFLLQREPPGDFTLGVLPIIGRGKVGKSTLVEHVCYDVRVRHHFCQIVFFSGNRFIEEKLGTLMDGGIIKHKSNAQNVGKMLVIVELDADVEEGAWRRLLSASRSCLPSGSKIIVTSRSEKIMNFGTTQALWLNFLTREACWYFFKVLVFGSTYAEDQPKHASIAMEIFEEYYCQNDLLGDFTGSFANSKNIAALLRANASIQHWRRILACVRANWQQN…
Pavir.Cb01923.1.p	Pavir.Cb01923.1.v1.1	264	MSGTMVSASTGAVNSLLGKLTTLMGEEYGKLKGIRKEVSYLEEFNSMKALLEKLAEMDELDAPAKEWRNQVRDMSYDIEDCIDDFMHHFGKNDAPIGFVKKTAKLLKKLRVRHQIANKIQEIKIRVEEVNKRRMRYRLDDYTSKPSYVPVDPRVVAIYAEAAGLVGIDVPTDELTALLMGKEQELKVASIVGFGGLGKTTLANQVYRKLERQFDCRAFVSVSQKPDILKLLNKVLLKIGGCVSHASELDDLLKNITEQLHDKRY*
Pavir.Cb01942.1.p	Pavir.Cb01942.1.v1.1	498	YLIVIDDLWDSSAWRVIKCAFPANNCGSRVLITTRIYSIAFACCCYSQHYVYNMRPLGEDDSRKLFFSRIFGSGGACPDIFEELSVDILKRCGGLPLAIISIASLLAGQSKWHGYMKQILDLSYRNLPQHLKTCLLYLGMYPEDTIIKKDDLVRQWIAEGFVSKIHGLDADDVAESYFNELINMSMIQPVNADYNDEVLSCKVHDIMLDLIRVKSAEENFFDVIDDPQATIIPHKKIRRASIHYNGAGHDVILTIINGSLCQVRSVEAFTRVLLPSFQKFKYVRVLLLEFKEARIHKMDLTSICGLFLLRYLKIVTDGDLELPIQFWGLQYLDTVILENPKKLYVPSDIVRLRRLLHFIVPRGMVFQDGIGSLKFLRTLQEFDFSRSSLESFKLHHCSS…
Pavir.Da00141.1.p	Pavir.Da00141.1.v1.1	825	MAEMNLLTFAVSVLHKAASFGTDWATNEFRSAWNVNKEVKKLERSLRSICAVLRDAESKQYNSHALLEWLDNLKDAVYDIDDILDDVATEALEQEIHKGLFTRTRRLLAYPFRLSHKIKEVREKLDEIAADRAQFGLTEKPFDNQTSRSTSRETHSFIIEPNIIGRDGAKNEIVGKILTVADSASPLSVLPIVGLGGIGKTALAKLIYNDVQIPNKFEMKLWACVSDLWACVSDVFDLKKILEDIIESGTGESNKHQNLETLQKKLSELLQGKRYFLVLDDMWNEKPSDWEDLRSLLSRGGSGSMIIVTTRSSNVASLVKTLEPYDVAKLPQDDCMQIFIRYALRDKEFKDPELLKIGECIVKKCCGVPLAAKTLGSLLFSCQDVKEWRCIEGDNLWNV…
Pavir.Da00832.1.p	Pavir.Da00832.1.v1.1	612	YLIVLDDIWDLSIWKQIKSVLPANNVGSRIITTTRSVNVAEGAGGAYKLKPLSLNNSRKLLYGRVFGNERNEDTTKSPDMELAEVSHKILKKCAGVPLAIVTMASLLALKGRDKLEWYKVYDSVGTGLENNLDVDNMRKILSFSYYDMPSHLRNCLLYLSMFPEDSSIEKSHLILLWIAEGFIQGTKPGQSLFELVESYLNELINRSLVQPKYNAYDYMSCRVHDMVLDLLCSLSREENFATTLNDAVDLSPSMKVRRLSLQNSTATDAAALQVASMSMEQVRSVVCQSAFKLLPALSSFRVLRVLDLEECNISEDSSLEKLGNLVHLRYLGLGEIWPRLLPEEISNLRFLQTLVVDYTGNLPSRIGQLKDLICIRVNGKPDVPKGIGNLTSLEELSSI…
Pavir.Da01019.1.p	Pavir.Da01019.1.v1.1	317	MAGPDCNEQEFYDIRETPSDVIEELIVGRTDEKEKINGFFITRFDSNKIGNSIISQLTEKESQLNEKQLIRTRLKKLLAGKKILIVLDDLREDDPYKLFDLKTMLMLGETGNIIVIVTTRDEHVAKEIGTIEPYKIELLTKELCWEIIKQKTGFEAKDDKEQMKDIGMEIASKCGGVPLAAQSLGYTLRSKDLNEWEKVNDSDVWNEPTSRNGSLQNQVLAVLRLSYSGMDHRLRSCFTYCAIFPKGHNIIKDDLSHQWISLGFIRPMKAPFKKHQLSEKYIAKLLGMSFLPPSMSPPKSEPKLIREKKRTREDKIA*
Pavir.Da01070.1.p	Pavir.Da01070.1.v1.1	865	MVDPRLAAMFSKVKNLVGISKSSGELISMLQPLQRGDATNAKMKIVSVVGVGGLGKTTLAKAVYEKLKDDFDCKAFVPVGRNPDLKKVFKDILIDLDSDRDLQLSMAILDERMLINKIRKFFIDNKKSCLKAFCPFCGDGYFIIIDDIWEVQSWDTMKLAIDDENNCGGIIIITTRNLEVAAKAGEVYKLQPLPYDSSRELFYTRMSSDDQLSRDYNHPDEISDIILKRCGGIPLAIIRMASLLESENTITTILSFSYFDLPSHLRACLLYLSAFAEDFVIDKNALIWKWVAEGFVHEEQGTRLFEVGEGYFNDLINRSLIEAVEDDYLDGIVHGCRVHDIVLDFIRSMSREELIFTTLDNDQGTPLPSHVRRLACHNRSLGHTHQTNNFTDMWRVRSF…
Pavir.Da01541.1.p	Pavir.Da01541.1.v1.1	895	MSYDTEDCLDEFKVHVKSQSLSGQLLKLGDRHRIAVRIRNLKSRVEEVSNRNTRYSLINPISSSCADERDSYMEDIRNQSANNIDESELVGFATTKKEWLRLIDVGSDNGPTKVICVVGMGGLGKTTLARKTYESKEDIPSYFSCCAWVTVSQSFDRKEILKDMIRQLLGADSLDKLLKELQGKLLVQVQHLADCLVHGLKDKRYFVVLDDIWSIDAWNWINDIAFPKGNNRGSCILVTTQDAGLAERCTSEPLIYHLEPLQIDDAVHLLLRKISKGQVRETSENTNNTVAKLVKKCGCLPLAILTVGGILATKKIAEWGKFYEELPSELESNPSLEAMRIVTLSYNHLPSHLKPCFLYLGIFPEDFEIQRNHLVDRWIAEGFVKASDVMNIEDIGNSY…
Pavir.Da01547.1.p	Pavir.Da01547.1.v1.1	1204	MAGMEAALASGVLKSAGGKLVSLIASEFASIAGVKKDLCELQSIHYDITGLLRDRAIEGGTPGPWVNKLRNNAYDIDDLLYEVQLQDEKHKMESDVKKQPIPGCGFLVKPKSFDFRCKVAHKMKAIKVEFAAIVKQRSDANTIRNHLLADHPIGSRNSTTGELSMLGNVEDSKIPKRDEEKGKIICKILEANNEGVDGPAIVSIVGLGGSGKTTLAKHVCHDSKIKEHFNDKVFWVHVSEEFDVKKLIGKLFQAITKQNSDLHASEHMLHEISNKLGGKKFLLVLDDAWHQDKLDWEQFMVHLKNGAPGSKMLLTTRDKKVAELVNSRHILELELLSESESWGLFLKCSGWKEEDLGSEYIKVGKETLNRCSGVPLAIRTVGGILCEKKEISFWKAIRD…
Pavir.Db00053.1.p	Pavir.Db00053.1.v1.1	501	VPDAETDPKGQAPASWCFLVAFDRGGERRVGGGRWWHSLSPPLGPIAFLFLLLLLALDLLLPPGLDTSGSKQGASMAMVLDSFVKRCTASLQDFAGQDACAALGVGDDVRALLATLSRIDAIVSHEERRRLLTAKVDGWVAQVKDAMYDIDDVIDVCVVEGGKILEDDRPPTPKVRCFSCFKPAGPRKFRHEIGFTIRDIDLRLREVEEEMPRLPAGSRHSDAKRDWFSHNSICNNCYHAIKPQAAGSQVQKAVAGLVPRMLREGKKKVDVFAIVGAVGIGKTTLAREIYNDDRMTENFPICVWVKMSNDLSEVDFLKKIITGAGATVGDTENREELLGLLSSALSKRFLIVLDDLDNAGLWDNLLKDPLGDGVARGRILITTRTEEVATSMKATVHRV…
Pavir.Db00105.1.p	Pavir.Db00105.1.v1.1	523	MHSVLFLKPGVTVEDIIDEYAYLTVQAVDTSSFIKRKFHQIKNIAAWQKFPSQISHVEARIQRLAEMRNRYGFSVSEQDTNNNLQVSDQLCLSDSAYLIDNSEIVGNADEIGKLTQCLLEEKQDRTLIAILGMGGLGKTVIASSLYKNQKIRTYFDCHAWVTVSQTYQIEELLREIINQLIDQKSSIASGFVTMRSMRLIEVIQNYLRDKKYFIVLDDVWDKDAWLFLNYAFVRNKCGSKVLITTRRKDVSSLAVDNYVIELRTLPCDESWKLFCTRAFHASKDNICPENLTTLAEKIVSKCQGLPLAIVTIGSALSYHELKEQEWEFFYNQFSWQLAYNPELTWISNVLNMSMHDLPSHLRSCFLYCSLYTENYKIERKLISKLWIAEGFVEDRGDGT…
Pavir.Db00256.1.p	Pavir.Db00256.1.v1.1	943	MADALFIVLRKVALSLGEEALQKIGTEVVEAAPIMTDFEHSMKQIEGELLILQAFIGQVSAQRFGDKAFDAWLDQVRDVAHEVEDIIDEYAYLTVQAVDTSSFFKRKFHQIKNFAAWHKLYSQISQVEARIQRLAEMRNRYGLSVGTVDKKNDFHLANQLYLSDSAYLTDNSEIVGHVDEIGQLTEWLLEERQDRTLMAVFGMGGLGKTTITSSVYKNQKIMTSFDCHAWITVSQTYQVEELLREIINQLIDERARKASGFLAMKRMRLVEIIQSYLQDKKYFIVLDDVWDKDVWLFLNYAFARNNCGSKVLITTRRKDVSSLAVDNYVIELKTLKYAESWELFCKKAFRSSQDNICPENVRSWAHKIVAKCQGLPLAIVTIGSILAYRDKEHEWAFFY…
Pavir.Db00258.1.p	Pavir.Db00258.1.v1.1	946	MADALFVVLRKVGLFLGEGALERIGTEIIEVAPILTNFEHSMKQFQGELSILQAFISQVSAHKDGDKAFDAWLDQVRDVSHEVEDIIDEYAYLTAQAVDTRSFFKRKFHQIKNFASWQKLPIQITQVEARIQRLAEMRNRYGISVVEQDKGSKLQQPNQLCKSDSAYLTDNSDIVGNVDEIAILTQWLLEEKQERTIIAILGMGGLGKTTVTSSVYKNQNIRRTFDCYAWVTLSQTYQAEELLREIINQLIDQRTGMASGIVTMSRVRLVEAIQSYLQDKKYMIVLDDVWDKDAWLFLNYAFARNNCGSKVLMTTRRKDVSSLAADSYVIELRTLRDAESWELFCKKAFRLSTNNVCPENLTSWAKKIVARCQGLPLAIVTIGSILSYRELEEHAWKFF…
Pavir.Db00259.1.p	Pavir.Db00259.1.v1.1	921	MADALFVVLRKVALSLGEGVLERIGREVAEVAPILTDFEHSMKQIEGELSILKAFIDQVSIHKDGDKAFDAWLDQVRDVAHEVEDIIDEYAYLTAQDPDTSSFFKRKFHQIKNIAAWQKFPNQISQVESRIQRLTEMRNRYGISVGELDKGNKFQQHNQFSMSDFAYLTDNSEIVGNVDEITRLTQWLLEEKQDRTLIAIFGMGGLGKTTITSSVYKNKKIRRTFDCQAWVTLSQTYQAEELLREIINQLIDQRSSMASGLMTMNHMKLLEVIQSYLRDKKYIIVLDDVWDKDAWLFLNYAFVRNNCGSRVLITTRQKDVCSLAADSYVIELKTLNYAESWELFCKKAFRASKDNKCPENLISWANKIVTKCQGLLLAIVTIGSILSYRQLEEQVWKFF…
Pavir.Db00855.1.p	Pavir.Db00855.1.v1.1	925	MPDPVTIAAVGWGISTAGWLVSPIISKLLNKCFSYLGPSPARKLKKLESKVLQLKLMLEAAETLPQRGELELWVKGLKSAFYEAEDILDAIDYQQLETRILSKIDDKSTASTNHKSALSCFGCKRKNFNVPIESKAKLKAIVNKIEKLINEGLKFLLLLNLPATCENINNISNNIVRSSTRRTQITSVPPSDVFGCDRDIEMIIRMLRDTPADGEPSSSRTKCFSVIGICGIPGSGKTTLAQCVFQKEREDDYFDHVMWIHVSNIFDVHTISTEMLEITSGRKREQLINLDMLQRELEEEIRGRRFFLVLDDVWYDKDPIQKQQLGQLLSPLKAGRMGSKVLVTTRNADAATSLGAQNPPVLISDLDEEDFFKMFMHHALDATNRDQAFQSVGREIAGK…
Pavir.Db00907.1.p	Pavir.Db00907.1.v1.1	964	MTGMEAAVVSGVLKVAGGKLVSLIASQFASITGVKKDLCELKDIHDDITELLHDRAIEGGTPPPWVNKLRNIAYDIDDLLYEVQLQAEKHKMESDVKKQLIPGCGFCAKPKSFAFRCKVARKMKTIKVEFAAIVKQRSDANTIRNNLPADHPVGNRNSTTGELSMLGNVEDSKIPIRDEEKGKIICKILEANEGVDGPTIVSIVGLGGSGKTTLAKHVCHDSKIKEHFADKVFWVHVSEESFDEKKLIGKLFQAITKQNSLLHAPEHMLHEISNKLDGKKFLLVLDDAWHPGKLDWEKFMVHLKNELVNSSYILELAFLEESDSWELFLKCSGWKEEDLASEFIKVGKETLNKCSGVPLAIRTVGGILCEKKEISFWKAIRDSDLWKDESIKDRVFASL…
Pavir.Db01072.1.p	Pavir.Db01072.1.v1.1	323	MSKIRATLENIEKERQNYSFRTSSRSNDQQVINDRATSPKVIKADILGRDREKQKIIALLNIVSTSSDYFKDYEKAWVYVSQTFDLKKIEATVISQLQLKQGQLVNTQEQDVGPSAQEHDFKLDDLKKSLKIVGNGHKVHIIVTTRDAQIARKIQTIEAHKLNALSVEVCWTMIKQIVEFEERSDKEMLKDVGKEIAGKCGGVALAARAIGFMLRFRDADGWISVQNSAIWNVSTPGTSSPYANVIACLKLSYSSMPSYLRLCFAYCAIFPKGHKMAKDNLIYQWASLGFIKHSDQFSIWQLGEVCIKQLLDMSFFQHSESPL
Pavir.Db01142.1.p	Pavir.Db01142.1.v1.1	919	MAEIAVLLAVRKISIAVAGEMLNLAKPLLVKKPDLVTSLPTNMELIKEELEMINVFLKKTSARGCSNTVLDTWIIQVRRLSFDIEDIVDQYIYAIGEQRRMGSWSMRKILNRPQVLLSLDRIAIEVDKIREKVRELSCRRDRWIQPIPGGLDIEMPENSNKQEVHILRNSQPNNVDMLVGIDKQRENLTKLLYAEKGSPRVITILGMGGLGKSTLVHHVYKREGSHFDCRAWVSVSQLCSIDNILRNMFKELYVTDEKKESDVAKMSIEEIRVDLKQILNKKRCIIILDDVWRASILLEIGELFFRCSGKRSILVVATRIDEVASIAEDDCKITLEPLNEHDAWVLFCRKVFWKTENSIVSQELQKWGQKIVKKCEGLPLAIVAIGSLLSLRDKSETEW…
Pavir.Db01176.1.p	Pavir.Db01176.1.v1.1	949	MEATALSLAKVTLETLLPVAKNALADEVILLLGVHEEVSFITNELEMMQAFLRAAGADHRASNEVARIWVKQVRDLAYDVEDCLQEYLALDLGSAVGLGCDGLPPWARWLRACTAVPSPGRLRTKHQIAVRIKQVKGRVEEISKRNLRYSIIAQPAGPAAVHDIAIEHQVVDAENFAAGIATEESDLVGRDRHRAELVDHLVSLPVSGEPLQVLALWGMGGVGKTVLARDVLRSPRVRQAFQLRPWVTVPHPLVMAEFIASLASQLEMVEAEPGSLVPLHTKAMRHLRDRKYAMVVDDVLTIAEWEKIKQALPDSSTGSCVVVTTRDEAVAMHCSTSPGHVRQLNYLSHAESFQLLCKKVPLQEGGPLMPMVDPILERCRGLPLAIAAVGKLLATMKTP…
Pavir.Db01288.1.p	Pavir.Db01288.1.v1.1	810	MAEAVILLAVKKISIALGNEAISQASSRFTNFVTQIAELHGSMTRISRELRFIHGFLCKMDVRNRNDQAYEIWVEETRKLAHGIEDIVDEYLHLVRNGHDIGWTFYITEGFKKPKVLLSLNRIISLIKEAEASLVHLFQVKERWVPMANAGQSNDSGYIVERSQYLASASRSISGDLVGIEQNKETLLNWLRNDGMALSTIVLHGMGGLGKTALAANVYKEEREYYDCHAWISVSQTNSPVVILRKLLVELFQGEENLPSKLATMDMIGIQEALREFLKEKKYLIVLDDVWTSEALNYLSGALVQNLKGSRVIITTRIANVAMLASKERVLTIDCLSEAKSWELFCKKAFQRETDHDCPTDLKAVSEKIVMKCKGLPLAIVSVGSLLSVREKNLAEWKR…
Pavir.Db01417.1.p	Pavir.Db01417.1.v1.1	945	MALTVVSMARTLVASAVSKAASAADEASQLLGVQKEIWYIKDELKTIQAFLRAAEVEKKKDELLKVWAEQVQDMSYDIEDCLDELKVHVKSQSLSGQLLKLGDRHRITVRIRSLKSRVKEVSNRNTRYSLIKTISSSSTDERDSYMEDIRNQSANNIDESELVGFATPKKELLRLIDVVSDVGPTKVICVVGMGGLGKTTLARKTYESKEDIPSHFSCYAWVTVSQSFDRKEILKDMNRQLLGADSLDKLLKELQGKLLVQVQHLADCLVHGLKYKRYFVVLDDLWSIDAWNWINDIAFPKSNNRGSRILVTTRDAGLAKRCTSESLIYHLQPLQIDDAVHLLLRKTSKGQVKETSENMNNIVTKLVKGCGCLPLAILTVGGILATKKIAEWGKFYEEL…
Pavir.Db02141.1.p	Pavir.Db02141.1.v1.1	953	METTIFSLTEGAVRSLLCKLGCLLSQERWLVQGVYGDMQFIKDELESMNAFLRTLTTSEGHDDQVRIWMKQVREIAYDAEDCIDEFIHHFGDSSGLGLRRWLMCILDLLGCRRHIAIQLQELKTRARDVGERRSRYGVMLAKAQLREWGSQLLKHASLHLDPQLHALFTEEAQLVGIDEPRNTLVRWLMEDDLQLRVLAIVGFGGLGKTTLARMVCESPVVKGADFQCCPLFIVSQTFNIRTLFQHMIRELIQRPHKAMAIAGGKYGHFTEENLERIERLEVAVLAEMLRRYLQDKRYIIILDDIWSISSWESIRCALPDNKKGSRVIVTTRNEDVAKTCCSHHQDWIYKIQRLSDATSRELFFKRIFGSEHELPNDELEEVSNSILKKCGGLPLAILS…
Pavir.Db02142.1.p	Pavir.Db02142.1.v1.1	953	MEGVIFSLTEGAVRSLLCKLGCLLSRESWLVQSIHGDMQYIKDELESMNAFLRTLTTSEGHDDQVRIWMKQVREIAYDAEDCIDEFIHHLGEPSGMGFIRQLMCISGTLVCRRRIAIQLQELKVRARDVGERRSRYGVVHPRTVRRGGSRQLSKHASLHLDPQLHALFTEEAQMVGIDEPRDALVSWLMEDDPRLRVVAIVGFGGLGKTTLARMVCESPMIKGADFQCCPLFIVSQTVNIRTLFQHMIRELIQRPQKAMAIAGGKHGHLTEENFKGIERWEVAVLAEKLRRYLQDKRYIMILDDIWTISAWESIRCALPENKKGSRVIITTRNEDVAKTCCSHPQDWIYKIQRLSDATSRELFFKKIFGSADKLPTDDLEEVSNSILKKCGGLPLAIES…
Pavir.Ea00631.1.p	Pavir.Ea00631.1.v1.1	663	IKARVMELANRRDRYKVDDIAPTKKTHVDPRLEALYTKITELVGIGEAKEEVITRLANGDQQETTVVSIAGFGGLGKTTLARAVHDEINKEFDCTAFVSVSRNPNMEKLLKDILYGLDKEKFEDIHSKMYLIIIDDIWDEESWDKVIRHALIENNMRSRIITTTRIIDVAEHVGGCYRLKPLSEESSEMLFYGRIFGSKDIFPRQFSEVSKKILKKCGGIPLAIITASGLLANKSENIKEWFKVCDSIGSGLGGNHVMDNMRKILLLSYYDLPFHLKTCLLYLSIFPEDYAINKTQLIWRWVAEGFVQQAGDQSLFEIGESYFNELLNRSLIQPAYMDMDGTPRACRLHDTVLDLVISLSIKEHFITTILGDGKHSLESKHQVRWLSLLNNNNTAWSVM…
Pavir.Ea01096.1.p	Pavir.Ea01096.1.v1.1	416	MGKEGVFANVLRLTFDRFSSNAALAGETVTATVAQPRTPCSTSTPNSNEQAYRPDVANNSPPSRPHLTHRSKSIAAQGVKQQAAMAEVGGMLAAAVLKAAAGKVAAAAGDRITLQWRFGEDLEDMRDTLESIEAVLEDAERRSVEDAAVRLWLKRLTRASYDISDIFDEFDVNSTRASSFLRKFKVLNTCLALGSEVVMAGKMKKVREKLENISNHLHQFSFSVGSSSYGQQVVDERATLPEVVEAEILGRDQEKQKVISLSTNLGNSSEFIILPIYGIGKTTLAQLVFSDIHFKDHEKAWVYVSQTFDLNKSIGSIRSQFQIQQSQVTNTEGPNVDPPTHKNMLIVLDDLWENNDFKLDALNHSLNTIGNGCKVYVIVTTWDASIAKKIQTTEAYQIE…
Pavir.Ea01118.1.p	Pavir.Ea01118.1.v1.1	883	MKQVREVAHDAEDCIDIFRYHNGHRHCSHNPIVGWLHKIIHPLKTLRAMHNLSIEVRDLKARALKVSERRLRYRVEAAFGGASDAYTAGRSSPDYNHLERQLPALNIDECRLVGVTEKTESVIKLLEDGNLARLKVVPIVGFGGLGKTTLAVTVYKSPTMKGIQTRAFLAVSQRYDLRILLESLLRQLIRISLRDPSCSREETFKDPLRGIETWHISEIIGKCRAHLEDKRYFIVLDDLWSPEDWENLKVVFPDNDKQSRILITTRNCNVAESCCSDSHDLIYNMEPLPFEESKKLFYKKVFKLDKCPPLYQDLEVISDSILKKCSGLPLAIVSIGGMLARTKNKTRAEWEKVCDRLGSGLETSATIGGMRRILSLGYHDLPYNVKACFLYLSVFPEGY…
Pavir.Ea01121.1.p	Pavir.Ea01121.1.v1.1	750	PNIQIRAAVPVSKTYDLRAVLEYTVRELHRTPIAQDEDPLIKGIGSWDIPKLIERSRKHLEDKRYLIIIDDVWHSTAWEQLRVAFPDNGKGSRIVVTTRSDEIARSCSSSNGDVYKMEALTEADSRTLLFKTMFGSETIPSAYQHLLPSKLEVVCNAIFKKSGGLPLAIVSIGGMLAQRKNEPVDNWEKVIERIPSELQKDKMLDGMRRILSLSYNDLPYHMKACFLYLSVFPEDHEIRRGPLVRRWEAEGFISEVHSLSLEEIAKDYFDGFVSRSVVAPEQLTSSGEVRSFKVHDIMLDIITAKSTQENLMSALGNHQHSTIGHDKTRRISIQPGSRDNYFSRRGSLRHVRSLTIMGSTEKPKDIIFSKLKLLRVLDLEGCRWSLSDKDWKEICKLSL…
Pavir.Ea01308.1.p	Pavir.Ea01308.1.v1.1	1000	MGVLSIIGEAGFGKTHLTKFIYNDPRVDNYFHLKMWIHMSDFDVTLLIEEIVKCVTGCNQSFLNQNALQEILKENIMSRRFLVVLDGMWPEAEDILDWSEWQKFCTQLKFGMEGSKLLVTTRSQKVGELVATMGAILLNGLPDDSYWSFFDSRALALECANEDNVLEKVKGIAVKLKGSLLAAEVLGGLLRSYAVQYNTMVDRILQSLQEENVTLAALQFGYHCIPSHLKVCLLLCSLFPKSYHFDKDLLVDIFTVVANCVSPVGNPDKEDLGADYFVDLMASCFLQKAPLLLDHFVIHDLLHDMLRSASSEENVRITNGKSEILKTVHHLSVWADDLELRNLMELGNQKQLISLLVLKKLKVKLDTIIHFWCNHLTKLHWLNLSGCVITVLPENIGNL…
Pavir.Ea01342.1.p	Pavir.Ea01342.1.v1.1	1136	MENPAGESLDLMQFLKDWQGVIQWLVSSGTSTVADALRLHEDLWRLKTTLPRAAMTADEAEWWRFAHPGVGELLARLKDAVYDAEDVLDEFSYQEAHQRAEGLFGQASQLLSSSPDFFKSWALGPRSKVRDVHGRLEHAAAELKEAMDHLRSRPVASQIWRRPPTSSFPAHKSELVGRDDELKMLIELFATSKNQGGGDRIPESSGAAVSVPKRRRTEEVKPNVVAIVGMGGMGKTALAQYVFNHQTVREHFMDQCFWVSVSDDGFDVLRITKEILYSVFPQRQFETTNLNYLQAILLDEMKTKRFLLVLDDVWNEDLAEWHRFYSPFADLVGAMILVTTRSKSAAEMMSRVDLLLYLNGLPADTYKEFFKTCAFGYHGEGESSICSSNLQWICCRIAD…
Pavir.Ea01346.1.p	Pavir.Ea01346.1.v1.1	810	MDIVVGALSGMVDALPGKLGELLEQEYALLSGVRGDVVFLQAELDSMRAAIHHCVSLDHPDTQTRAWIGRVRELALDTEDWVDLFAIRVDAGAGAPPSSGFFGFFRRGVDKLRTLPARHDIANELQDLKKRVIELSEQRNRYRVVPPVPEAARPVDPRLTALFVDPGSLVGLEGPVQELSKIVMDTEGCTALKIVSIVGMAGAGKTILANAFYRRLEVQNGFHCRAFVSVGQKPDLVRILSDILSQLGDRHRGGQDINQVIGSIRNLLSDNRYLIVVDDLWSKELWGTMKCCFPENYHGSRIIVTTRNDTLPMDSYPVSRKFVHKIDRLSDADAKKLFLKKAFANEHPCPQHLEDVFVQIMSRCSGLPLAIVNIASKLAHKQSRDEWEKLGLHSLCSSH…
Pavir.Ea01444.1.p	Pavir.Ea01444.1.v1.1	502	MLLLSMVLGKAIGRSIDFLISKCSQSSSHQEQDVEGILCSVLLRAQLIIQEAMERQVTNQAMLRQLDMLRGAMHRGSYMLDAFRYQRLHDKEYAEAEGQFIMSQSLSLCKVNSSKRFCPADRQKTQDSEQQLQEVLESLSSMILDANEMVIFLRSYPRMYRQPYSMHLLLANCMFDREMETQLVINFLLRTNPHRAEELEVLPIVGPGRVGKRTLVAHVCNDERIRDHFSGIVFLTDNDLIDEMLSVLTQGCASMEQQHNDNTRKDGRLLVILKADGDVTEDAWNRLCSALRRCTTNGTTKIIITSRSDGVRKLGTTGFVSLKYPSSEAYWYFFKTLAFGSTDPEQHPRLASVAMEIARMINNTTLVGANIITSLLRDNFDINFWCKVLAFVRRLIQNH…
Pavir.Ea02039.1.p	Pavir.Ea02039.1.v1.1	869	MAEIAVLLVVRKIGLAVAAETLKYARPLLAKKPEYIEALPNEMRLIRNELELVHAFLKGTGRRGWKGEVIETWRRQVRRLAYDMEDMVDQFIYMVGKQNQKGSWWDHVKKNIMKPNSLFSLDEIAKEVKRINQELKQLSESRDRWAKPLDYGTDIPVAIYETEQEMYRQSLIESLYFQERSLRIIAVWGMGGIGKSTLVTNVYKNEACSFDCRAWVSISQSYKLEDIWRKMLRDLLGKDKKEFDPETMNSIELREGLTKILDKKRYMIILDDVWTAEVLFKIREVLIDNSLGSRVIITTRIEEEASIAEDGCKIKVEPLNDQDAWILFCRKAFPKVRNHICPPELIQCGIDIMEKCDGLPLALVAVGSLLSLKTKSVKEWKLFNNQIIWELHNNENLNH…
Pavir.Ea02111.1.p	Pavir.Ea02111.1.v1.1	801	MILETTVIVSIVGWAASPVVSKLVDKLQWYAVQRYTWHQGLPEKLETLAHFLDEIGSTVNVVGAQGFRDPKMMGWLCQLRGAADEVDHIFDVLDYEIIGSSSSSQAAAAERGGAASIGSADLCARLKKLLAKLNDIRQSSRGLVQASMLAVAGASPDGDGRSRPVTGPLLPQGLIPLGYDAQYEYLRTWLLQPPQGRGGVPVLAIVGHGGMGKTTLAQRAWGDEEVKRTFNLVIWAWVYNKTSEADLLGEIWRSAAAAAGRQHEQMSFGGMQLALQELVRSKRYLLVLDDVCNDEAATERQRRDVWSAVLAPFQQPRDIGSRVLVTTRAVICADTLGADSSSRLALDGIGYGSFVSLLRDTSTTAAFGTGSVEEATRARELQQFLRSRFFSVPEASSAP…
Pavir.Ea02228.1.p	Pavir.Ea02228.1.v1.1	704	MRSEYWNTIKNAFPKDMGVSSRVIVTTALQSIANACSADNGHVYVMRALSEEQSRELFFKQTSLEDYAPAEQVMKKCDGLPLALVTTAQLLQSKCQMTPAGCANLCRYMGEHVENEETLARLKHVLLQNYSSLPGHALKACLLYLSIFPSGHPIKRKCLIRRWLAEGFVEADHRRSAVDVAADNFKALTDRSIIKPIDVSNNAEAKTCQTHGMMLEFILQKSIRENFITLLYDQAGLPDKIRRLSLHGKGSARDKTNSNIDFSLVRSLTIFGAVGMHTVEFSKYELLRVLDLEECEALKDEHLKKISNLLMLRYLSLGGDITTLPKEISNLKFLETLDVRRAKTQIIPIPIEVIKLPGLIHLLGVFSLPDVRQEMRNLQSFLSKKSSLETLAGFVADQS…
Pavir.Ea02403.1.p	Pavir.Ea02403.1.v1.1	469	MQRYPWRHSASLGAMGSLLGKLDLLLEASEEENICRLQLHKGSIYGTHLLKEDLEEIASYLEDLSEVEDPPLTAKCWMKEVRELSYDIQDYIDNFVFPGRVANVKSRSGCHRIRHIKIDRLVQTNRKLNRRKRITVMISDFRIYAQEAIERHKRYELDCCTYRRRFSHAGRLPASYEVGADIIIDNRMRKFMDSLANDRDQQLKVFSVVGSEGIGKTTFVEALYSKLKGQFDCRAFIRLTRKPDIKTMLYDIFTQVQRQQPHGQIEGPDIVGKIREHLQHKRYLIVIDDLWSASIWDVTSHAFPGGRTCSRIITTTQIEDVALACCCYESGYVFEMRPLDDDLSRKLFFNSLFCSESDFSPKMKEVSNKIVKTCGGSPLATTMIASLLASHPVVLIEQW…
Pavir.Ea02410.1.p	Pavir.Ea02410.1.v1.1	945	MAQISDVADALAVFDAARQELAWAYSGDFAGVPEPMKGAVRTISEVLNEAEMRWVTSTTSSEEEKTRTVVVVEEETQIKDWLVRLREVACEMRAVARKELLLEECRVDNKQRARWLPCLPRATKTTRTVPTTIDVVAEKLEELKNQYERFGYTTGLPLATCTGTPPSPCVGGQEEITTIVTADVLVRGDDKQRIIDITTADQIVNTDDDYSPATILPIFGPPCVGKTALVRSVFGDERFRDYLKVMISMPKGWEFIVQEIFRETAIPVRSGGLCSTKYVTNLVRDELDMRNKRLLLVLDDLMGCSKEQEQDDDVLEHLRRFLYDVDSRVIAIVVTPSEAIAEYMSKTLKPYRLHPMTDGMCWEIIKGTACGLQQTRTTAGDQGEAAVSSEMMGPEIASK…
Pavir.Ea02458.1.p	Pavir.Ea02458.1.v1.1	837	MWWVPLAIKALTGVLHGKKLIGEWQAMRDSNLLHFVGEESGVSVSACLRLSYFHLPSHQKQCFIICSLFPKGHKIDKEQLIDLWIAHDMITLEPGVDYLDYIGHKCFNSLVQMSFLQVENEFYGRATCSMHDLVHDPAQSILKNRISLDAPMDATDYTMSCRYFSLTEQTQNQPPKNLFQKACSVYVDNCDDAIFGALKNARHLRSITIGTIGMKAIPIAVLPVKYLKYLAISRLQCEALPEAISDIWSLQALHVTFSNLLELPNSIGKLQKLRKLNLFGCGNLKCLPDSIGDCQLISSIDLCNCKKLRVLPESFGRIENLRVLRLGDTYIEMLPSNITTLRNLECLDLDHCWMLVELPEGIINSEKLQGLKLKGCGILRGMPVGIGQLCRNSEDLTVR…
Pavir.Ea02639.1.p	Pavir.Ea02639.1.v1.1	775	MRSLARSLKSKGDFETVATQVCSNLFMEMPGNECIGREPMLEEMYALMQDDSVSMVGIHGMAGVGKSTLLHAFHNGMVSRMAHPDIIICAEMPDDDGCDSEEELQISVINQLRLPLQEKATKKDRAAALFTTLNRKKFLLIIDNLWAPINLGAVGFPCSASALRRSRSKIVLATCNEEVCDRMDVRKKMRVECLPWESSWALFQGKAAGAELVGSSSEMQAYAEELAKNCGGLPCALVTVARAMASKRTVQEWKHATMAVSRRPWEVAGMVDDVLSPLKSSYDRFCDDGLKTCLLYCAMFPPGFNISKTWVIDYCIGEEAIDGFGNPEEAYNRGYSLLGNLEAASLLERGDDADKIRVHPVVRLLIAWLVSACGRETSRWLVRPGAGLAEVPDVEGWRR…
Pavir.Ea02677.1.p	Pavir.Ea02677.1.v1.1	524	METLASAILGDLIGRSVSFALDRCCHRWRKTGGIEDAPQRLRRVLLRLQAVVEEADRRRVTNQAMLRQLQLMREGVYRGYYLLSAIKRQGVHEVSCLPDRSSLASSLINPAKRLCTVSARTTPARMAPEDSGREVEAEAELQEVLAGLESMASDMKELVVFLSCYPPARREPYSGHLWLENRMFGREAEQEKIISFLLGPEPAEDPGVLPVIGRPRVGKSTLVEHVWLDERVREHFSLIVFFGQGDIEDRKLSSSSPHLEDNGRIKHKHRDLDPAGKSLVVIELVEDVDDNTWWERTLSDLRGRCTMPVSKIIVTSRSEKIASLGTTQALELKPLPREAYWYFFKTIAFGSTDAEDEEELASVCIEMADLLNRCFISANLFGGLLRTNPCSQFWQRVLN…
Pavir.Ea02993.1.p	Pavir.Ea02993.1.v1.1	963	MDGAAQTLVSNVGQLVGEEFRHLRGVGGEVARLRNELATINALLRMQSLLRMQSEVDEGSVDHFVREWMKQLREVAYDAEDCVHLYLFRVRCRLGDHFFVNCKRLLMTLMARHRLAGDIRDLHAFASSINEQHARYGFSLEPLRRTAASGPVQQAWAQLARPLRPADNADDDPNHHHHHQFVGNKAQAIFLATKVKALNGESDKQLKVISIVGFGGLGKTTLAVKVCRQLETEFTRQAQVSVSQTFSSKDLHALLKRLLQQIVQPSNEQTDSMGNIDTMPVDDLERELQKRVENKRYLILIDDVWSIAAWDAIRSKLPGSNCGSRIIVTTRMDNVAKACSDANDGYIHRMKKLDEKDSEQLFISKAFGSGNSCPQDLEAAMRSILKKCGGLPLAIVSIA…
Pavir.Ea02999.1.p	Pavir.Ea02999.1.v1.1	1211	MADVALAGLRWAASPIINKLLADASTYLDVDMSRELQELETTILPHFDLVIEAAEKSLHMDKLKAWLQRLKDAFYDAEDLLDEHEYNLLKRKAKSGDDSSVGDYDDTSIKSTMLKPFRATASKARNLLPENRRLIRKLKELKDILLKAKEFRELLGLPAGNNYAAGPVVAAAIVPPTTSLQPPKVFGRDRDRDRIIDLLTKKRTAAGASSTNYSGVAIVKHGGAGKSTLAQYVYNDARVKDHFDVRMWVCISRKLDVHHHTRELIESATEGECPRVENIDTLQCKLRDTLQKSKRFLLVLDDVWFEGSSNEREWDLLLEPLVSQEEGSKVLITSRRDTFPAALRCEEVVRLEDLENAEFLALFKHHAFSGAEIGDQKLKVQLEEIGEKIAKRLGQSPLA…
Pavir.Ea03067.1.p	Pavir.Ea03067.1.v1.1	876	MAEPILASLIHGIASLLTTGVADQGQRLLATGQDVRWLRDELLSMQIFLHEMEACAGDGGAVTEALVHQIRDIMLDSEDAIDVFDASQVRSCCILGNLQAQSKVGARIKRIRNQLSDIARRRLEYPTKPPAGSSDNWIHGLLASSPLVHDKDTVGLDKDLNVLLQHTLGGESELSVMSLVGMGGVGKTTLAKKVYNHPHVKKHFDRSSWVYVSNMMEVRGVLREMAKGLMRIPSAEVSSLSEGQLQELLLCGLGGMRFLLVLDDVWDEGLWQVIKRVLPNNGTGSRVLVTTRNIIVAESVVDVRSDVHQLQPMTFEDSYNLFCIKAFTKDGVCPDDLKEMAKDIVKKCSGLPLAIVAAGSMMSRKEKTHTKWRCVMENIQKDLNNGDMGVQQALLLSYK…
Pavir.Ea03123.1.p	Pavir.Ea03123.1.v1.1	907	MEFVASIIDTVFRPLKDYFARTVGYVMSSGDYLDSMVHEMSELKSKRDDVQRMVDAAERQGMEATSQVTWWLERVSILDGRVEAIVLDFQERLELPPEQAPGLKATYLLSKMADEARAEAVDLKDKGEFQKVADELVQLRFEEMPSAPVLGRDALLQELDTCVRGGDVGIVGIYGIAGVGKTALLNKFNNDFLINSPDINVAIYIEVGKDYNLDDIQRIIGDRLGVSWENRTPKERAGVLYRVLSKMNFVLLLDDVWEPLNFRMLGIPVPKHSSKSKIVLTTRIEDVCDRMDVRRKLKMECLPWEPAWELFREKVGDHLMSSSPEIRHQAQALATKCGGLPLALITVGRAMASKRTAKEWKHAITVLKIAPWQLLGMELDVLEPLKKSYDNLPSDKLRL…
Pavir.Ea03156.1.p	Pavir.Ea03156.1.v1.1	396	MAVEVIQFLVRKFVDSLAEEAAVAELPFIAQFNDMRAELEKAAISPDNADELRECLYELNDLLVECRMLTNRPNRRRRFFAQPDAWRFSKTSKRVAAVRRRVLQCVGNNSGGDAAASQEDGAAAVGLDRWTTAWLDRSRIHGFDQQLTELESMAFRDCGAGRLAGVGIVGMGGIGKTALAQLLFSSPGARGRFFPRIWTCMSHTACAGADRRREVLQGILMALGHEEDAILSMDGGDSLVELVIAVHEQLKGKRYLIVFDDVWHVDDWYADVVAAGGQNAPRRADDWSERLTFGLPKERGGLVVVTSRLKQAAETMVGESCLHHVQPLCDSESCWAIFMDALSQAKGTVDLATVDSMKQEILETCGGLPAAAKTMGDIFARSSIPSPASTSTSQEI
Pavir.Ea03158.1.p	Pavir.Ea03158.1.v1.1	887	MASYCCFRKPRQPTNMPVLPINHGELISLPNMLGLLRRPGVGVVEIQGIGGSGKTWAAKALYREAKASNLFDEYIWVSLSINCSMRKCFNKIAAYLSCKIRDSLSVESTRTKIKEYLTPRKFLLVLDNAYFTEEGILEYLGVPNPQQQRLGSKIIVTTRTMRAVNALSVMLPNIVEITPQTLTYEESYDLLREKIGKDISFAYDLISYCYGIPLIIILLAGALYDAPMGETFSELVTNARDALSTKITVFNTMEHMVKFGYYQLPSDNVRRCLLYCLIFPDDQGISVKELIWYWIMDGLLQEDVSFDEANHIGKEILDVLIKHGMVYLDDNDHVHMHNMVRETVSRFGKDMGYKEQDYRCFGNPIIKLEHLSKYSSRVSLMDTEMECLRGSPNCLLISS…
Pavir.Ea03674.1.p	Pavir.Ea03674.1.v1.1	1229	MEATALSVGKSVVSGALGYAKSAVAEEAALQLGVQRDQAFVRDELEMMQAFLMAAHEERDDDKHRVLMAWVKQVRDVAYDAEDNLQDFSVHLNLRSPWRRLRARRRVARRMKDLRARVEDVSQRNLRYQLVKTAAASSSTAATAAAGDLSSSSATAAAVFGVDEARRAAKRDERPRLDLADLITVETEDLRVIAVWGTGGDLGQTSIINAAYENPGIKNRFPCRAWVRVTRPFDPNEFVQSLVKQFRPAAGVGVLLGREKTGPELAAEFAGHVNEKSYLIVLNDLNAFEEWNVIKACFPNNKKGSRIIVGTPQVEVASLCAGQESQVLELKQLSAGQTIYAFCDKDYQDQTKLPMPNAATTSNDSMVPTNEILGNESNVGDEKKVITKRLTRIRTIASD…
Pavir.Ea03916.1.p	Pavir.Ea03916.1.v1.1	604	MEALSDLHSKRLFFKRIFGSEDCCPDVLKQVSNKILKKCGGLPLALISISSLLANRPKIKDEWERVSRSIGSALEKNPSLEGMNSILSLSYNDLPPNLKTCLLYLSIFPEDTVIDRECLVRRWIAEGFICEERGQSKQEVAENHFYELINKSMVQPVEVGYDGKARACRVHDMMLELIISKSIEDNFITFMGHGQTDVANRHGLIRRLSIHHIDQELASVLANKDLSHVRSLTVTASACIKYLPSLVGFEALRVLDFQGCQNMQEYDMNGIDKLFQLKYLSLRGTDMSKLPSGIARLYGLETLDLRNTYIEEFPPEIVQLVKLQHLLVSSGFGWSVGRAKMPNGIGNMRNLRVISGFNVIKSSLGAVEELGNLTTLQELHIQLDGRGSQEYKKHEEMLL…
Pavir.Ea03918.1.p	Pavir.Ea03918.1.v1.1	952	MEVVSASHGVLGPLLGKLTSLLADECVRLKGVRREIRSLRSELMSMHAAVQKYAMLQHPDVQGKVWTALVRELAYDTEDVIDKFVHHLGNGSHHGGFKEFFRKTARRLKTLGSRRGIANQIDDLKARVKEVKELKSSYKLDDIAGSGTFEHCAVDPRLSALFVEEEHLVGIDGPRDYLVNWMVEEKDSSTKNLKVLSIVGFGGLGKTTLAKEVCRKIQGHFRCQAFVSISQKPNVKNIMKDVISQVPCKKEFTEDIDTWDEKKFIAKLRELLQDKRYLIVIDDIWSISAWDTIKYAFPENNLSSRIIATTRIVDVARSCCPRDDIDRIYEMEALSDLHSKRLFFKRIFGSDDCCPDVLKQVSNKILKKCGGLPLALISISSLLANRLKIKDEWERVSRS…
Pavir.Eb00930.1.p	Pavir.Eb00930.1.v1.1	404	MPITTEIITAPQVFGRETERDQVMEVLGVTATIDRIEEFDQVITQMGMPLTMGSTSAGSSKGKSTARHQKKRKSTAASTCKAAKRLGNSSSSPKFVETTNLAGNVSVLPIFGIGGIGKTTLAQLIYNDERVRAHFTVRIWVCVSDLFDDERMTKEIVKTISEPNIDLSCDIGDLQVQLKEQLKSQKFLLVLDDIWLISQQQWEYFYAPLRRGLEGSMILVTTRHQNIAHLVATSSYEPVQLKGLPDDIFWEFFKECAFGRKLPESYPRLQEIGRKICFKLRGTPLAAKTLGRLLNSKLFEDHWSYIEGSELWEQPQKDGDILPALRLSYLYLPIELRRCFAFCSMFPKDYSFERHEIVDIWVAQGFIATEGRMRLEDVGGRYLDELKGRCLFKLIRSSL…
Pavir.Eb01123.1.p	Pavir.Eb01123.1.v1.1	756	MKQVREVAYDAEDCIDIFWYHNGHRHCSHNRAVGWLHKIIHPLKTLRAMHNLSIEIRDLKARALKVSERRLRYTVEAAFGGASDVYTAGRSSPDYNHLERQLPALNIDECRLVGVTEKTDSVIKLLEDGNLARLKVVPIVGFGGLGKTTLAATVYKSPEMKGIQTRAFLAVSQQASRFETWHISEIIGRCRAHLEDKRYFIVLDDLWSPEDWENLKVAFPDNDKQSRILITTRNCNVAESCCSDSYDLIYNMEPLPFEESKKLFYKKVFKLDKSIVSIGGMLARTKNKTRAEWEKVCDRLGSGLETSATIGGMRRILSLGYHDLPYNVKACFLRWAAEGFISGMHETNLEEVAAKYLDEFVSRSIVTPIRIASTGLVRSCKVHDIMLEVITSKSIQENF…
Pavir.Eb01135.1.p	Pavir.Eb01135.1.v1.1	426	MGDAERRSVEDRSVQLCLNRLTTASSDIFDELEANATRKSALQKLKVLKLYLTAASKVSMADRMREVRERLENISKQRQQFSFTAGNSSYAQQFIDDRETSSEVIEVDVLGRDQDKAKVMTLLTQASSSSDFIILLIYGIGGIGKTTLAQLLFNDTHFMDYEKAWVYDSQTFDSNKVAEFIRSERQNNQSHQTDTQEPDTDPPAPKNILIVLDDLWENRAIKIDELKRSLKLLCSGRNKVHVIVTTRDAEIASKIQTTEAYAIEPLSSDVCWSIIKQIVGFEDNDKESLENIGKEIAMKCQGVALAARVLGYMLRSKNFEAWVSVKENGMRNKSTTVKDYDDVLASLKLSYSSMPPDLRLCFTYYAIFPKGHKMAKEDLIYQWAALGFIESCNEDSTWL…
Pavir.Eb01601.1.p	Pavir.Eb01601.1.v1.1	654	MEGAAQNLVSKLGLLVGEEFQKLRGVGGEVARLRDELATMNALLRMQSEAEQGAVDHFLREWMKQLRELAYDAEDCIDLYLFRIRCRPGDGVLVWSKRLLATLLPRHRLAGDIRALRARAAAINEQHARYGVSLEPLRRPHLAQLPVVAAAAHGLRPANDPNNQLVGISGQVDTLAGMVKAVRGVPDMRLKVFAIVGFGGLGKTTLAMEVCRQLEAEFQHQAQVSVSQAFDGTKDLKGLLRRVLQQIVNPTVHGGQGLREENSLGNIDSMDEDALASKLEGALTNKRYLIVIDDVWTTVAWDAIQSKLLLPDNKCGSRIIVTTRIDTVARLCSYTSDCICHIKALSPEDSKKLFLSRAFGSTNGSCPRELEDAMEKVLRKCGGLPLAIVSIASLLASYK…
Pavir.Eb02019.1.p	Pavir.Eb02019.1.v1.1	1010	MEYATGALGTLLPKLGQLLRDEYRLQKGAKKNIEDLTKELECIQAALRDVGEVPLDERSELLRIWARDAREMSYDMEDMVDTFLVRVQGPDERPSKRKVKRFFKKLWDDVTKAKIRRDIGQEINDIKERVKEVAERRARYKFDDITPAKTFSVDPRIAFLNTKATDLIGIDKAREEVITKLTKGDNNVLSAQQRIISIVGFGGLGKTTLAKAVYDKLKGPFDCTAFVSVGRNPDNIKNIFRNILIQLDKGRYEKFNFSIFDDEMQLINELRDFLGNKRYFIVIDDIWDTKAWKIIQLALVDNNSGSIIIITTRKYEVAQQAGGIYRLEPLSDDNSRKLFFARMYDGESKASNHQPDDEVSDKILKKCGGIPLAIITMASLLEGKHMEEWSEILHSIDFG…
Pavir.Eb02384.1.p	Pavir.Eb02384.1.v1.1	809	MEIVVGALSGMVDALPGKLGELLEQEYALLSGVRGDVVFLQAELGSMRAAIHHCVSLDHPDTQTRAWIGRVRELALDTEDWVDLFAIRVDAAAGASSSGFLAFFRRGVDKLRTLPARHDIANELQDLKQRVVELSALRNRYSGVPPVPEAARPVDPRLTALFVDPGSLVGLEGPVQELSKIVMDTEGCTDLKIVSIVGTAGAGKTTLANAFYRGLEVQNGFHCRAFVSVGQKPDLVGILSDIFSQLGERHRGGQDIHQVIGSIRNLLNDKRYLIVVDDLWSKEHWGTIRCCFPENNHGSRIITTTRNDTLPMDSYPVSKKIVHKIDRLSDADAKKLFLKKAFANEHACPQHLEDVFAQIMKRCCGLPLAVVNIASRLAHKQSRDEWEKLGLNSLCSSHS…
Pavir.Eb03178.1.p	Pavir.Eb03178.1.v1.1	1285	MADVALAGLRWAASPIINKLLADASTYLGVDMARELQELETTVLPHFDLVIEAAEKSPHKDKLKAWLQRLKDAFYDAEDLLDEHEYNLLKRKAKSGDDSSVGDDDDASSIKSTILKPFRATASRARNLLPENKRLIRKLNELKDILLKAKGFRELLGLPAGNNCAAGPVVATTIVPPTTSLQPPKVFGRDMDRDRIIDLLTKRTAAGASSTNYSCVAIVKHGGAGKSTLAQYVYNDGRVKDHFDVRMWVCISRKLDVHRHTRELIESATNGECPRVDNIDTLQCKLRDTLQKSERFLLVLDDVWFEGSNNEREWDLLLEPLVSQGEGSKVLITSRRDTFPAALRCEEVVRLEDLENAEFLALFKHHAFSGAEIGDQQLKMQLEEIGKEIVKRLGHSPLA…
Pavir.Eb03342.1.p	Pavir.Eb03342.1.v1.1	1231	MAPAGPLVFAGKSVASSVIKEVVTKAFKYLDGYFSAGSMEEMKNKIEERMPQIQAVLDVVSPDHIKDQSEALDRWFWKLSEAEDAIDELEYYELEKKAKDRKVSDWGSPFTKVKHKVVKSVKSVSVVDKTLKQFTHRDSLKRLKKAMESLDKASAGTTKFLEVVKCLKEATSSSPKQEELMNNDRQTGSISTVTKLFGRENEKKFIIEWLTKETSVEEDEIMISTNHIPILSLVGHGGMGKTTLVQSICEEGDVVKDFEIIWVTISTSFDATSVTRKILESVNRKTPKVGSLEPLQQLLKDNLKSRKFLLILDDVWEEEKRNEWEKLFAPMRTGKRGSKILLTTRMASVAYVVAKVMGVGIECLTLEGLEEDDNFELFNHHVFAGLDSHGYEHLKYTGE…
Pavir.Eb03372.1.p	Pavir.Eb03372.1.v1.1	850	MAEPILASLIHGIASLLTTRVADQGQHLLATSQDVRWLRDELHSMQIFLHETEVCAADGGAVTEALVHQIRDIMLDSEDAIDVFDASQVRSCCILDNLQAQIKVGARIKRIRNQLSDISRRRLDYPPVTKPPAGSSDNLILGLLASSPLVHDKDTVGLDKDLDVLLQHTLGGESEFSVMSLVGMGGVGKTTLAKKVYDHPHVKKHFDRSSWVYVSNMMELRGVLREMAKGLMRIPSAEVSSLSEGQLQELLLCGLGGLRFLLVLDDVWDKGLWHVIKRVLPNNGTGSRVLVTTRNIIVAESVVDVRSDVHQLQPMTFEDSYNLFCIKAFAKDGVCPDDLKEMAKDIVRKCSGLPLAIVAAGSMMSRKEKTHTEWRCVLENIQKDLNNGDMGDSEISRKK…
Pavir.Eb03465.1.p	Pavir.Eb03465.1.v1.1	873	MPDLPVLPFDHAEFISYQDILGLLGRPGVGVVAIQGIGGSGKTWAAKALYRAAKTLNLFDEYIWVSLSINCSMRKCFNKIAASLKCKIRDGLSVESTRTIIKEYLTPRKFLLVLDNAYFTEENTLEYLGVPDPGQQRLGSKIILTTRTTRALYALFSVMQPNIVKMMPRTLTYKGSYDLLREKIGKDISFAHDLISYCYGIPLIIILLAGALYDAPTEETFSELVANVHATLSTKISVFDTMQRMVKFGYHQLPSDNVRHCLLYCLIFPDDQGISVKELIWYWMMDGLLQEAIGFDEANHIGKEILDVLIKHGMVYLDDNDHVHMHNVIRETLSRFGKDMGYKEQDYWCFGNPIIKLEYLSKYSNRVSLMDTEMEFLRGSPNCLLISSLLLRGNYLLKA…
Pavir.Eb03506.1.p	Pavir.Eb03506.1.v1.1	1114	MAAEAILGAFMQILFQKLSEVALDQFRSYKGIRGKLDALSCTLSQLQAFLDDAEAKKLADASVRGWLAKLKDVAYDIDDLLDSYSAKSMHLRQRQRQMRLPTKASVGSPSSFLRRNLHQYRIKQQISSILARLEKIAKERETIGLQMLGGMSRSETLERPQTSSLVDSSAVFGREADREEIVRLVLSDSGHNSCNVCVIPVVGMGGLGKTTITQIVYNDERVKEHFQLRIWIYVSESFDERKITQETLESADYDQSLASTNMNMLQETLHRVLQGKKYLLVLDDVWNEDRDKWFSYRAALLSGGSGSKIVVTSRNENVGRIMGGIEPYKLQQLSDDDSWSVFKNHAFRDGDCSIHPKLEVIGKDIVKKLKGLPLASKALGSLLFCITDEEEWKHILNND…
Pavir.Eb03991.1.p	Pavir.Eb03991.1.v1.1	889	MKLEFLKIVVPAILGVIITKLWDPIAEYVGYPLDVPRRVENFQDAVQRLLSIQADLHRLDPRPSSEQGKGWVQSVQNLCLKAEKIKTGYAGCRWSYFSYCYFGKQADKELKKATELIDTGKELLNEAQARPHPVRDVLQDQLWGMDSYKKKVRDFIQETNTKSGLLGIWGMAGVGKTSLLKLFRDSSAEYAPLDFDHVLFVRAGRGCTVGEAQKAIAASMRLPVVPDETSQEGIIYNHLKDKNFLLLIDDLWGYLDLKDVGIPMPLGIAPVLPLQEYRRKVVFTTMSKHVCGQMGCAENSIRLECLNQDDARKLFEDKVGKEIIKELGMLPRELADECGGLPRALCTIGQAMSTKKDPKEWRSAIHLLKKSKLLEITNTDEELFVRLKFGYDKMTENQK…
Pavir.Eb03992.1.p	Pavir.Eb03992.1.v1.1	232	MASYETEVLDFVERETVVPSSLLGISGMRGVGKTTLLRFVRDSYAHGSFFSYVFFLGAGPGCTVKSLQHALSVNLLTTLPDVPAISTCLKGKPFLLLLDDVRERLDLAALGLPTPLGRRQKVIFTTRNHQICADMGCQSIQMECLSEDDAWNLFKDKVGQENNIDAHPHIKHLAKKYFKQMVAECCGLPSALCALGRAMSTKTDVKEWRYAYDMLKRKRKLCKHKSTGEYQL*
Pavir.Fa00139.1.p	Pavir.Fa00139.1.v1.1	774	MVYNDCRVQKHFELMMWHCVSDNFAAIAIVRSVIELATNGRCDLPDNIELLQKKSCRKSLVGKALLCSSIGGSGSMIVLTSRSRQVASIMGTLPPYELACLSEDDSWELFSKKAFNKGMEEQEDFITVGKLIVNKCKGLPLALKTIGGLMRSKYQIKEWEAVSESNMGGNNEVLSILKLSYMHLSSEMKHCFAFCAVFPKDYEMDKDRLIQLWMANNFIQAEGEIDLVQKGEFVFNELVWRSFIQDVNVKKIGSKMHDLMHDLAKYITDECAFAKELIQQTVSVNNIRHMQLPWDKSDEITGLMKSSLSLRTLLAQDSEDMDLKELINITHLRYLDLSESEIVRLPNSICMLYNLQSLRLNSCWNLRFLPEGMKNMRQLTHIYLLGCTSLERMPPKLSL…
Pavir.Fa00141.1.p	Pavir.Fa00141.1.v1.1	1147	MAETLLLPVVRGVIGKAADALVQKVTAMWGVDDDRRDLELKLLYVQSLLADAEAKAEAENEAGRAVKGWMRELKAAAYQADDVLDDFQYEALSREAQSLRSTTSKVKDFFSSRNRLVFRHKASRDLKNVLGKIDKLVKDMQKFGLLQREPEAPQALNRQTHSALDESAEIFGRDDDKDAVVKLLLGQQDQRSVQVLPIIGMGGLGKTTLAKMVYNDCRVQKHFELMMWHCVSDNFAAIAIVRSVIELATNGRCDLPDTIELLQKKQQEVIGRKRFLLVLDDVWNEDQLKWQDNLKPLLCSSIGGLGSIIVLTSRSRQVASIMGTLPSFELACLSEEDSWELFSKKAFSKGVEEQEEFITIGKLIVNKCKGLPLALKTMGGLMSSKYQIKEWEAIAESNR…
Pavir.Fa00259.1.p	Pavir.Fa00259.1.v1.1	1004	MEATALSVGKSVLDGALGYAKSAVAEEVALQLGIQRDHAFIREEIEMMQAFLRAAHGERDDHEVLMTWVKQVRDVAYDAEDILQDFSIHLKKPSWWRLRTLRERRRIAKQMKELRDRVEDVSQRNLRYQLIKSTGSLKPETSAELSGITAAAIFGIDEARRAAKRDKPKADLVDLINQEGEDLRVITIWGTSGDLGQASIISEPYENPDIKKKFSCRAWGQEKLSMLVSSSNTTTTTTDEILGNQHKGGDQSKVETRSLTRHKTMASAFEECQLIGREEEKSKMVELICNQSNQSTQDLLVISVWGMGGVWKTTLVKDVYESQKVIGMFEKRACITVMRPFILKEFLKGLIVQLKLARLLEGNKCLIVLDDVSSRAEWDHIIQSFPKLDRSCCILVTTR…
Pavir.Fa00308.1.p	Pavir.Fa00308.1.v1.1	917	MEFATGALGTLLPKLGQLLLDEYNLQKGTKKNIEFLSRELESMRAALCTVGEVPPEQLKEQVRIWERDVRELSYDMEDIIDAFLVRVHGPEPPSKRSAKRFIKKMMGIVTKATTRHEIAQEINDIKERVKEVAERRDRYKVDAIIPPKTMVDPRIASLYMEAANLVGMDESSEELVTRLTKGAAPSTQKKIVSVVGFGGLGKTTLAKAVYDKLKGQFDCTAFVPVGRNPDLKKILKDILIDLHKEGYMHCNLDMLDERQLLDKLRELFLGEKRYFIVIDDVWEVETWETIKLALVENNIGSRIIITTRKHEVAREAGEVYELQPLSDDILCKDIWKCGGIPLAIITMASLLVGKPREEWLEVHHSIGYSSKGNRQVENTMKILSFSYYDLPPHLRTCLL…
Pavir.Fa01051.1.p	Pavir.Fa01051.1.v1.1	964	MVGVTASALIGVMNPLLGRLGSMLEREDANIQGVHRQILFLRDELSSMSTALEMVSESEEANSQVNEWMGQLRELSYDVEDCIDIFMHHLGRVATCNGFIQKIISKVITLKAHYHISIQINELKERVIEVNDRRKRYKIDPSTLLPKSITIDPRLPALFEEADRLVGIDGQIDKLVQWLTDSISSHTQRRVVSIVGFGGLGKTTLANQVFQKVRSQFDCTAFVSMTRSPNVNKILSDTLLQFLKSSPIAEDQNQDIARVQENLYPKTCEYPQLVKMNRDYLQNKRYLVIIDDLWSKQAWKEVQCAFPQNNNASKIITTTRIEDVANYCSFPHKEYVYRMMPLDSDDSRSLFLKRIFYHKDDCPPELKEVTDDILRKCHGLPLAIVNIASLLATKPISKS…
Pavir.Fa01057.1.p	Pavir.Fa01057.1.v1.1	628	MQCFFSNKLCNRYFVIIDDIWSKQAWKDIQCAFPQDSNASRIMTTTRIHGVAESCSFPHNIYVYRMKPLDNDDSKRLFMKRTFGHEDDCPFELKEITDDILRKCDGLPLAIVNIASLLATKRPSKKEWEGVHKSIGSAFEQDQEFGVVKSILFLSYYDLPCYLKTCLLDLSIFPEDHQIDRLRLIRRWMAEGLIIEQYGRSMEDIGESYISELINKNMIQPVGIDYSGRPRACRVHDIMLSLIVSLSAKENFATILDNQKLTPSAHKIRRLSIHGNCEEKLWQSTDDLENFTNLVDGDIGDIECLIHLRYSSFSNISKIPRQIGKLQHLQTLDLRWTTIRELPGTVVQLRQLVHLFLPYGVELPHGIDSMVFLQELSRFCVARNSGEVLLQLGNLTKLK…
Pavir.Fa01069.1.p	Pavir.Fa01069.1.v1.1	910	MEHAAQNLASNVGQLLAAEYRQLRGVGGEIAELRDDLATMNALLRMQSEAEDGAVDHFVREWMKQLSELAYDSEDCIDLYLLRIKCRPGEGVRARARRLLATFSPRRSLAGEVRALRARALAISERHARYGVSRDALMRRSPLLPAPQMLTSTASAAAAPNQHALSRANEQPEHSRVVGIEDQVDALAGRLSPAVEGERYLKVFSVVGFGGVGKTTLAMEVCRRLEPEFPCQAFVSVSQAFEPSRDLKPLLRRVLEQIVKTKAENEKGIKEDGSLGDIDGLDADLLARKLAHKVKDMRYLIVLDDVWTVRAWESIQSVLPENNCNSRIIVTTRMETVAKKCGGLPLAIVSIASVLAGYKSSGSIDKWETICKSIVSQMESNPTLEGIRQIVTVSFNHLP…
Pavir.Fa01267.1.p	Pavir.Fa01267.1.v1.1	269	MVQTSMEREIQCAFPRNRLASRVITTTRKEDVAASCSFPDDDFVYSMKPLDANDLQDLFLSRIFKDEVDFPQELKQVTTDILRKCDGLPLAIVSIASMLATKPASRQEWERVRDSICSASQPNHEHEIIEQILFMSYYDLPHQLKTCFLYLSQFPEDCEINRLLLIRRWVAEGFITEQRGQSLEDTAHSYFTELVNRNMIQPVHIDYYGMPGACRAHDIMLDLIKSLAAKENFSIVMNDVKADFCPTKSGVSLFKGTSGRGPTFQILDH*
Pavir.Fa01604.1.p	Pavir.Fa01604.1.v1.1	563	YFIIIDYIWSKQAWREIQCAFPNSNASRIMTTTRIQDVANCCCFPYKNYVYTMKPLDSGDSRRLFLERIFDNQDVCPVELQEVTDDILIKCEGLPLAIVNIASLLATKPTSKQEWERVRNSLSSSLEQDHELEVVKRILLLSYYDLPYYLKICLLDISIFPEDYEIDRLRLIWRWMAEGFIIEQRGQSLEDTGENYISELNNRNMIEAVDIDYSGRPRACRVHDIMHDLIVSLSTKENFVTIMDDQEITPSANKIRRLSLQGCLEKRKVWQGTNSFSHVRSLSMFSDAKMPSLMDFQVLRVLDLHDCSNLHDGDIGDIGNLIHLRYLSLHSRSISKIPRQISRLQHLEILDLGGTGLREFPGTVVHLHQLVRLFLPPGVQLPVGIGTMVALEELSTLDV…
Pavir.Fa01616.1.p	Pavir.Fa01616.1.v1.1	965	MEGAAQTLVSNFGVLVGEELQKLRGVGGEVAQLRDELATMNALLRMQSEAAPGAVDHFLREWMKQLRELAYDAEDCVHLYTFRVRCRPGDGFLVRSRRLLGTLMPRRRLAADITALRARAAAINEQHSRYGVSLEPLRCPPLPLAHVPATAVVALRPAAASGDPSHHHQLVGLRSQADTLAEMVRKAVTTGNKEDAAGPPFSDTRLKVFSIVGFGGLGKTTLAMEVCRRLEGEFQRQALVSVSQAFDGAKDLKGLLKRVLQQIVNPAVGDDEGIKEEDNVGNIDTMDEDRLAAKLKETLKNKRYLIVIDDIWSEAAWDAIQCVLPDNNCGSRIIVTTRIYTVARACSHGSDCIYHIKALSAEDSKKLFLSRVFGSTNGACPREIEDAMQKILRKCGGLP…
Pavir.Fa01664.1.p	Pavir.Fa01664.1.v1.1	1015	MAELVVCAATGALKPLLKKLAAALGEEYMRFKGVRGEVDSLTKELEVMHAYLLKMSEVESPDVQDEICSKEVRELSYDMEDCLDEFLLRIGGKANPPDGLIHKLKNIIITKPRARRQIAKVIENLKMQVKEMGERNARYRTHETISKTSNARVDRRALAIFDNAAKLVGLDQPKQELIDHLTEENGLAPSQQPRVISIVGPGGLGKTTLGNQVYQELKAGFECHAFVSVSRSPDSMNVLQNVLCQLSNEHHPNIQAWSMQVLIMKINDALRHKRYLIVIDDIWTKEAWETINCALYKNDRDSKIITTTRMYDVAKACCSSDGDFVYEMKPLGPADSKMLFFQRLFGSKEKCCPAHLTRISNKILEKCDGLPLAIISISGLLASKAPTEDEWGRVLNSIG…
Pavir.Fa01701.1.p	Pavir.Fa01701.1.v1.1	389	MVAVGVMLASPVLNLVVKEIGAVIGGQIKLQKDFTKDLKKMKMMLESVAAVMEDAERQSIEEREVQLWLKRLKDAMYGISDMLNEFEEDTQSAERKISLKMDLLQLASGCLSICPKIKLANRMKEMREELKVITDQHTSFMLRPGTFTNELKITNTRATSSVMKDEELIVGRTNDKRDIMASLSEGNTGRITIFPIYGIGGIGKTTLAKMVFNDAQFKDYSHVWVYVSQTFDLNKIGNSIISQLLKEESQLTERQMIHNSLVELLAGKNILIVLDDLWEDNGSHLDDLKDMLKVGEHSRIVVIVTTRNEGVANKFQTIKPYKLAPLSNDSCWTIIKQKSSFDSRDDKHEVEQIGKDIAVMCGGVALAAQSLGYMLKELTSDQWESVRKN*
Pavir.Fa01707.1.p	Pavir.Fa01707.1.v1.1	656	IISTTRSVTVAKCCSSQIYEMKPLSFDDSKRLFFKRAFGSETSCYPHLEDVPDRILRKCGGLPLAILTKAEWDRVLSAMGSALANKPNAKKMTSIISLSYFDIPPHLRTCLLYLSVFPEDYEIEKQCLINRWIAEGFIHEEEGQTKYEIGEAYFNDLINRSMIQPVDVEYSQAKACRVHDIILDYIKCKAAEENFVTSTNAAEHVCTTKCKVRRLSVISHTGENVTIWEDPMLSHIRSVTIFGHPMKTTLLPSTALRVLDLGGCWGIQDHHLASIETLFHLMYLRLSSRSITKLPEKIGELQYMQTLDVRGTSIEELPSTITKLQRLAHLYVDYYNSFPDGVIGQMHSLEEMRQYGVGSYEQAKSLQEFNKLTKLRAVTNPMSLDSWHPAIPCSLRKLC…
Pavir.Fa01735.1.p	Pavir.Fa01735.1.v1.1	938	MAEAIVGSMLWKLQQVASREARTLVAVNEDIRSLRDKLMWMQAFLRDVQPSRRVQPNELIKVWLQQTRDAVFDAEDAVDQYFVQIDLSRFPRWSRAVFSFFASFTTQIVVRRDLSSRIRLINERLEGIIVNKDRYRLGESTTIGSVWRPSSSTSYLSEKMDDVVLPLVGREALVNDLMDLLYKSSVNVENVITVTGESGVGKTKLVRTLYDRKQTLSHFDIYEWVSFGPNLSASDVLNIIIGNITDGEECEKDKIRDKLKEILKGKKYLFVIDAELSDSEWSRIFRMLDVGVKAGSRIVRISQSPPHKPPPPYQEKRIVVPKFDDKDDVVINLFKQTFLTYGRDELPEYLEKAIKRYRMKILENTKGLPLAVVLLSGLLRTKEYPNEWNIVFKHLKKMQ…
Pavir.Fa01757.1.p	Pavir.Fa01757.1.v1.1	891	MAEKILVSASMGVMNSLLGKLATLMGEKYAKLKDVRKQVAFLHEELSSMGALLEDLADMEGLDNQTKQWRNKVREMSYDIEDCLDEFMHFVGGSSDGKGLLRRLKTLRARHQLASKIQELKGRVQEASARRMRYRLDDCKSRSGNVAVDPRMTALYTESSRLVGIDGSKEEVINLLTKQVDDASVQKLRVVSIVGLGGLGKTTLANQVYGKLGESFGCKAFVSVSQRPDMVVLLKSLVTQILGPGVDTYELNGLIDILRKYLQDKRYLVVVDDLWDASAWEFIKCAFPEGHHGSNVLTTTRIERVAMTCCNFQRKFVYRMKPLDDHNSRQLFYGRVFGLENTCPQPFEEPSDKILQKCGGLPLAIISIASLLASQTNRSVSQWNCVLNSLRSDMRSNPS…
Pavir.Fa01768.1.p	Pavir.Fa01768.1.v1.1	1331	PGQKRASQATCCSAGEEKLDGTYHTADTHGRGCVHSLVRGACYTTKAVGKRFSCCSFPCVQDDSRSGVSEKEPPKLKFDRVRISERMKDIIDKLMPVCAKVSTVLNTELLASNPTTQHNATGQPRTTTPYIIEPTLYGRDIHGEYSENKLTVLPIVGPGGIGKTTFTQHLYQEVKSHFDVVVWLCVSQNFNAASLAQEAVKQIPRSKDEKESSCDQELIEQRLKVKRFLLVLDDVWTHHEDEWKKLLAPFRKGEGKGNVVIVTTRSPEVANMVKTIDYPIEMGRLEAADFMKLFEACVFGDNQQPWKSHPELFDVGNKVVGNLKGNPLAAKTVGRLLRNSLSLDHWTIILKSKEWELQTNDNDIMPALKLSYDNLPFDLKQCFSYFALFPEDYEFGSEE…
Pavir.Fa01778.1.p	Pavir.Fa01778.1.v1.1	286	MEVVGVATGVMEPLLSKLTKLLGGEYAKHKGVRKQIEFLRDELTAMSATLEVPADADPKQPNAEARLWRDRLYELAYDLEDCIDGFMARVDRGHDGATGIRKYFRKLKRLIARHDIANQIEELKASVMEASERHRRYNFFEISSNSSPYCAVDPRLAALYVEIDELVGIDGPKKHIIEWLTMERRDSSSEPKVLSIVGCRGLGKSTLANQVYKNVKGQFSCAAFVSLSRNPNIKKILRDISKEVGIANNLLGDDEKQLIDKLREYLQDKRFPARRGVVPLGFVWQP*
Pavir.Fa01782.1.p	Pavir.Fa01782.1.v1.1	1054	MGDPLPMVSSSTGAMNSLLHKLTALEAEHPQLAEGVRERLKTLNHALHRFARRRARDALTNEWMLQVREVGYDMEDWVDGCLIGPSMPDTHLWCSDVSEQIEEFEAQIQDADERSTRYGLPISTEPTSAQDDDGETAGNVADVDPDLLHGEAPCRLVAIREPMNVLVSHLTDAEQRRKVVCILGAGGVGKTSLATEVYRQLQLQGRFSCGAFVHLGRNPSVKTTLISILKQVMPDWHYEKDLWSGYNYDDMGAWDEKNVVAKLWAFLKTKSYFVVLDDVWSIRTWKVISCALPNNDKTADRILITTCKKDVKESCCIHPTDAVYQMEGLGNKNSKILFDSKIPSSKKHSQLEGSDEMLKMCGGMPLAITITAGLLLRKSACLPLDQYHSEQQGMRKILE…
Pavir.Fa01862.1.p	Pavir.Fa01862.1.v1.1	1177	MAEAFTSMLIGPLVSIVKNKVSSYLLDEYKVMEGMEEQREVLERKLPAILHIIDDAEEKGAHEAGVGAWLKALKKVSYEANDVFDEFKYEALRREAKERGHQPHHNMLGMDKLRKIVQDIEVLVAEMNSFGFRDRRQVPPSMPLRQMDPVMIDSEKDIVSRSRNEEKKKIVKILLDNANNVDLLVLPIVGLGGLGKTTFVQLVYSDPEIKKHFQFQKWCCVSDDFDVGNIARSICNGSEKDSEKALQYLQKELSGKRCLLVLDDVWNQDVNKWEKLKTCLQHAGTGSALLTTTRDAKVAQIMSGDKVQPHKLENLDDVFLKEILERRAFNLQKPEFAKMEDIVNEIVKKCHGAPLAAKATGSMLSSKTSKDEWMAVLKKSRICNEETGILPILKLSYDS…
Pavir.Fa02094.1.p	Pavir.Fa02094.1.v1.1	674	MGGLGKTTFVQLVYSDPEMEKHFQLQKWCCVSDDFDVGSIARSICNSTEKDSENALLDLQRVLSGKRCLVVLDDVWNQDVNKWEKLKACLQHAVTGSAILITTRDATVSQIMGDEFLKEILERRAFILQKPEYANLEDVVIEIVKRWRCSPLAAKAIGSMLCSKTSKDEWMAVLKKSSICNDETGILPILKLSYDNLPLHMTDLIHLWMANDCVPREENVPLETTGRQTFNELARMSFFEDARQTKLEDQNWSHFCSIKKCKIHDLMHDIALSVLGEECATIIKRPDQEKLLSKHVRHLFSSYYASGTHMIDYMKKQNPTLQTLLCPDGCTTNWMKHMQNYSSLRALKLRDCSEFKIRPRHLQHLRYLDLSNNSWIKQLPEEISVLYNLQTLNVSWCEN…
Pavir.Fa02132.1.p	Pavir.Fa02132.1.v1.1	235	MTEHQVNALTRLLSEVLILTPYIKFKGVRKQIKFLRDELRAMSATLDDLADADPEKLSSEVRLWRDKLRELAYDLEDCIDAFMDHIQELMVSVMEAAERHRRYEFAQLKHNSSTSSVDPRLQALHEDIENLVGIDVTKKHIIELLSMEMDGPSTKLKVVSIAGCGGLGKTTLAKQVYDTIKGQFSCSAFVSVSRTPDVRTILIHISSGVGFTGYTQDDGVQQLIDKLRNYLHCKR*
Pavir.Fa02183.1.p	Pavir.Fa02183.1.v1.1	897	MCSLMSDLWPTVQHTIVCSLTQKAIPSSIGRYIKDELETIGAFLGDRFIEDFPEKDSKYRMVKPWAGQVKDLAYDIEDCLEERIIVLTQTSSLSQKILNHKALHQFAAKLGDLKSRIVEVSQRNRRYHLDPPYESTSSNMTITMVLGHKSRFLKGATQNDKGDPRKASRASASLPREIQKRAPKVTAITGMCGSGKTTYARSIYDEICNENNSHFDCHAWIEIQQDVDYTKVFRDMIMQLFPVPSSQTGYVGEEEVLARRIQDKLKDNRFLIVFDGLWTMRAWVRIKRSLPRISISGSLIIVTTEILHVAEGCTKTAADVYYLSLLQERKSFEFLKDVVLKSENGKMSQEDREDFQDLDLESLPRDEPPFDAIAKAVTKCGGLKLALSTFAQLLAINPP…
Pavir.Fa02339.1.p	Pavir.Fa02339.1.v1.1	936	MPPTFPRHCILFARLALPALLPHTTCLSIPPSPEHCSFDLDLMMEAVEATLVEGAMLWLAQTILANLLLDKLDAWLRHVGLADDIEKLKYAVEEVEALAASVKGMAAGSRLLALRLSRLKELLYEADDLVDELDYCRLHHEVQGGTFSCATPHGTNGAEQVDGSRDNYRLQHQVEGGMIAWDNQHQGTGVNGGAQLVDGTRDNSGIPNRNDRKKRSKAWEEFSITEEDADGKPVRAECIHCGTQVRCETTKGTSVLHNHLKSENCKRKRASIEQTPNPLSADDGAQNGAAISTHDSDRRKRMRSDEILAHNIAANTILWDKAEICNRIQQTTHQLQKAISEVQSGYIASSTNLCQNTVADSCRRTSSLMQHKMYGRIDEKNSIIKHMTVDNPDSVIVLP…
Pavir.Fa02365.1.p	Pavir.Fa02365.1.v1.1	935	MATAAVVSVSMGVMKPVLAKLTTLLGDEYKKLKGLRKEVTFLQRELSDMDAVLEKMDGADELDPQAKKWRKDIIEMSYNIEDFIDDFIQRVGETNNNKMGILRKASKYLRTFKDRRDLANQFQQIKSQVMEASDRRKRYMLDQCISNATTCISITTPVAVDPRISALYKESASLVGIDDQKSELVNWAVDKGRQLKMMAIVGFGGLGKTTLANEVYREVGGKFDCTAFVSVSQKPEMVGLFNSLLSQLGLRPYSHACQLQDPINDLRLHLQDKRYFIIIDDLWDTRGWDIIQCAFPKNYRSCCGNHGCIHDMKPLSEQDSRKLFFDRIFGSEDACPSLLIKPSCEILERCGGLPLAIITMASMLACQPIRLLEGQWEHMQNTLASKFATDSKYEDMMHI…
Pavir.Fa02369.1.p	Pavir.Fa02369.1.v1.1	470	YFIVVDDLWDTRAWDTIQCAFPANNQWSRVMITTRNENLARSCCGNDHRCIHNMRPLSEQDSKKLFFGRIFGSEDACPSELRNASSEILKKCDGLPLPIITIASLLACQPKILEGQWEYIHNSLATKFATNSNYEDMMYILDLSYKNLPRHLKACFLYLGSYPEDHKIGKFELVRRWVAEGFVSNSSRQDVWDVAESYFNEPVNRSMIQPSYEHDDHLNWRISGCRVHDMLLELIVRRCKEDNFLSLVSGPQAVLEVQDKVIRRLNVVGLRGTKDDEVAMTSAVNLAQIPYWDDQIGYLRNLELLDLGYGFTFSRVPRWTGHLHSLRELYIGVKQVLEEDVARIGTRLASLIRLHLRIQGVLTERIVIGGSTGFPVLRWFNFDCDATSFLKFEAGAMPA…
Pavir.Fa02394.1.p	Pavir.Fa02394.1.v1.1	946	MSAMVVRAYKGVIDSVLAKLRALTTGQMCSTFIGVSSADVLFLRDELPAMNALLEKLDDAEELDPDAKHWRKQVREMAFDIEDCIDDFSSNVASVDARAGFLHKASHFLKTCRAHLEAAWQIKELKTRLLEINERRKRYRAEDSISSTAAASVMVDPRISAFYKEAASLVGIDGPKRELTKLIMDGEKKLKVISIVGFGGLGKTTLASQVYREVGGQFNCKAFVSVSQKPDMVRLLTSVLLQLKQHPSHACGVQHLIDNLREYLLDRRYLIVVDDLWDVPSWNIIECAFPQNNEHSRVIITTRHGDVARTCSSDHGCIHNMKPLNEQDSRKLFFNRIFGSKDECPSHLTQVSCQILKKCGGLPLAIVTVASILACQPMRLKEQWEYIQSSLATNKFARK…
Pavir.Fb00061.1.p	Pavir.Fb00061.1.v1.1	682	MSYDIEDRIDDFMQRVGQADNKVGILRKAYKYLKTFKDRRRLAHQFDKIKTKVMEASEHRKRYMLDQSISITPLAASISITAPIAVDPRLSAIYKESASFVGIDAQKNELTTLANEVYHEVGGKFECKAFVSVSQKPEMIGLFNSLLSQLGLGTYSHACQLQDPINILRGHLHDKRYFIVVDDLWDTPAWDTIQFAFPPNNQWSRVMITTRNENLARSCCGNHGCIHHMRPLSEQYSKKLFFGRIFGSEDACPSQLKKASSEILKKCDGLPLAIITMASMLACHPTILEDQWEYIHNSLVTKFATNSNYEDMMYILDLSYKNLLRHLKACFLYLGSYPEDHEIEKVELVRRWVAEGFLVNRSMIKPIYFGVNTRITGCRVHDMLLELIVRRCKEDNFLS…
Pavir.Fb00106.1.p	Pavir.Fb00106.1.v1.1	965	MSAMVVSAYKGVIDSVLAKLIALMTGDMCSTFIGVSSADVLFLRDELPAMNALLEKLDDAEDLDPEAKHWRKQVREMAYDIEDCIDDFSSNVASVDARAGFLQKASHFLKTCRAHLEAAWQIKELKTRLLEINERRKRYRAEDSISSTAASVMVDPRISAFYKEAASLVGIDGPKRELTKLVMDGEKKLKAMSIVGFGGLGKTTLASQVYREVGGQFNCKAFVSVSQKPDMVRLLTSVLLQLKQHPSHACGVQHLIDNLREYLMDKRYLIVVDDLWDVPSWNIIECAFPQNNEHSRVIITTRHGDVARTCSSDHGCIHNMKPLNEQDSRKLFFNRIFGSKDECPSHLTEVSCKILKKCGGLPLAIVTVASILACHPMRLKEQWEYIQSSLATNKFARKS…
Pavir.Fb00108.1.p	Pavir.Fb00108.1.v1.1	336	MATAAVVSVSMGVMKPVLAKLATIMGDKYKKLKGLRKVVTFLRRELSDMDALLEKMDLAEELDPQAKNWREDIIEMSYDIEDRIDTLCNVLVKPTTRWGSFGKLPTFYKKSASLVGIDAQKNELVDWAMDKAQQLKVMAIVGLGGLGKTTLANEVYREVGGKFDCKAFVPISQKPEICIHNMRPLSEQDSKKLFFGRIFGSEDACPSKLRKASSEILKECDGLPLAIITMASSYPEDQRIDRVELVRRWVAEGFVSNSSGQDVWDVAESYFSELVNRSMIQPVYYEYIIGRISGCRVLELIVRRCKEDNFLSLVNDPQEVVEVQDKVIRRLNVVGL*
Pavir.Fb00207.1.p	Pavir.Fb00207.1.v1.1	1048	MDTVQGIFSFVVSMVQAPAEVKKALQQLETKLPSARLLVSRSEWGMFKDKELDKLFLQLKYATYDAEDLLRDFEDQAQRQKIEDAGRSRAGQLYSSFVNNATHFLHGSSKRVRETQDKLDEAMAEVEKELNRMGLHVVPEKVMPITTEIITASEVFGRDTERNEVIEMLGVTETIDHTDKIDQVIKQMGMPLTMGSTSAGSSKRKSTATAGHGTLASTRKSAKQLIKGDRSSGAGLTETTILTGYVSVLPIFGIGGIGKTTLAQLIYNDERVRAHFTVRIWVCVSDLFDDERMTKEIFKTISEPSIDLPCDLRGLQAELKEKLKSQKFLLVLDDIWEISQQKWEHFYAQLRHGLEGSMILVTTRDRNIAHLVATSNCKPLQLEGLPADTFWEFFKKCVF…
Pavir.Fb00213.1.p	Pavir.Fb00213.1.v1.1	1065	MDAVQGVLSLVGGVVRAPADLEKALQQHEAMQLPSARLLIERSEWCMFKNTELDKLIWQLKYATYDAEDLLRDFNDQAQRRKIEDAGRTRAGQLYSSSVSHAAHIFHGSSERVREAQDKLEKAQAEVENELTKRGLHVVPVKFMPTTTEIITAPQVFGRETERDQVMEVLGVSATIDRIEEFDQVITQMGMPLTMGTTSAGLSKGKSTARHQKKRKSTAASTCKAAKRLGNSSRSPKFVETTNLAGNVSVLPIFGIGGIGKTTLAQLIYNDERVRAHFTVRIWVCVSDLFDDERMTKEIVKTISEPNIDLSCDIGYLQVQLKEQLKSQKFLLVLDDIWPISQQQWEYFYAPLRCGLEGSMILVTTRHQNIAHLVATSSCEPVQLKGLPDDIFWEFFKEC…
Pavir.Fb00288.1.p	Pavir.Fb00288.1.v1.1	476	AQQKQKATNLAPVHQPRLHSPVDRRPPQPVAGRTCTRNSVGRSAAWLLRTRSRLSGLPPSAIRAGSLCRAGRRWPGAATQFCAPHRPHGQRRRSLHGCSLNAAGRPLAPSCHRSATAKVGPEQNKTKQKQSEQEQLGLRDLTAMVAVGVMLASPVLNMVVKEIGAVIGGQIALQKDFTKDLRKMKMMLESVAAVMKDAERQSIEEREVQLWLKRLKDAMYGISDMLDEFEEDAQSAARKISLKKDLLQFASACPSICPKIKLANRMKEMREELKVITDQHKSFMLKPGTITRELKITDTRATSSVMKDEELIVGRTNNKRDIMASLSESNTGRITIFPIYGIGGIGKTTLAKMVFNDAQFKDYSHVWVYVSQTFDMNKIGNSIISQLSKAESQLTERQM…
Pavir.Fb00339.1.p	Pavir.Fb00339.1.v1.1	778	MKSLSFEDSKRLLFKRAFGDANLRFTDLDSVSDEILRKCDGLPSAIITISSMLADKHAKTEWDRVLNDIGSTLAKNPGAEKMTTILSMSYFDIPRHLRTCLLYLSVFPEDYRIEKQCVINRWIAEGFIHEEERRTKYEIGEGYFNDLINRSMIQPVDVVYGQAKACRVHDIILDYIKCKAAEENFVISFDAAEHVYTTKCKVRRLCISKHTGENVTIWEDLTLSHVRSVTIFGQPMKTTLLPSAALRVLDLGGCRGIQDHHLASIETLFHLRYLRLSSHSITKLPEKIGELQYLQTLDVRGTNIEELPSTITKLQRLAHLYVDWDIRFGCLNGASDLGIQHLSALSKVEVHIYGNCKSDSNYDPTKDKNGGAVRWVATRENQFVAFHCSRVLDLGGCRG…
Pavir.Fb00445.1.p	Pavir.Fb00445.1.v1.1	947	MAATTALVSVTTGVMKPLLSKINKLLEEEYSRLKGVRKHIKFLEAELTAASSTLEVLADSEQLDPETRLWRDTLRELAYDFEDCIDAFRARVDHEPNGGNRFKQIFDKMKRLKPRHQIDKQIEELKARAIEASERRNRYKSDKIPSNSSTYSAVDPRLSALYVEVDKLVGIDGPKKHIIEWLTMERRDSSSEPKVLSIVGCGGLGKTTLANQVYQSVKSQFSCTTFVVSRNPDVKKILRDLAKGVGITNNILDDDEKQIIDKLREQLQDKSPWETIKLALLNKKYDSRVITTTHIAAVASCLSFQAGDVYQMKSLSFEDSKRLLLKRAFGSENLSCTHLGSVPDEILRKCDGLPLAIITISSMLTDKHAKCEWDRVLHDIGSTLAKNTGAEKMTAILSM…
Pavir.Fb00493.1.p	Pavir.Fb00493.1.v1.1	269	MEAALVSVSTGVMKPLLSKLTKLLEEEYIKVKGVRKQIMFLRDELSAMSATLEVLADAEQLNPETRLWRDKLRELAYDLEDCIDGFMARVDDGRGGGTGIKKFFRKLKRLKARHDIANQIEKLKASVMEASDRHKRYDFAQTKHSSSTSSVDPRLQALYEDIEKLVGIDGPKKHIIELLSMEMNGPSTKLKVVAIVGCGGLGKTTLAKQVYDTIEGQFSCSAFVSVSRTPDVTKILKHISSGIGFTGYTQDDGVKQLIDKLRNYLHCKR*
Pavir.Fb00556.1.p	Pavir.Fb00556.1.v1.1	803	MEVATGALPSLLPKLADLLISEYSLQKEVKGSIKFLQTELESMKAAIEEISVAPDDKLNKVDKIWAREVRELSYDIEDKIDTFVVRCKDSKLAEQHGIKKIISRSHNWLTQPKIRPKISTDIREIKRRVEEVSKRRDRYKVNGEVAKPVMVDLRLLARYEKMTELVGINEARDELIKLMMEGNGMSKQHEKILSIVGFGGLGKTTLANVVYQNLRAQFDCSAFVSVSQTPDMDKLFKNLLYQLGKRNIAGFNVINELREFLGEKRYLVVIDDIWDISVWKTIRYALPDNNRGCKIITTTRILKVAEEVGGAYKMKPLCLHNSRILLYRRIFGNKDEEKCPNEELAEVSDRILTKCAGVPLAIITIASLLASKGTNKLDWYEVYNSIGRGMENSLDVENM…
Pavir.Fb00575.1.p	Pavir.Fb00575.1.v1.1	712	PTPFPYNAIMPYLPDRKNGSRIIVSTQQLEVARLCTGKPMMELSQLSADHSVCVFFKEQTQERRHISVWGMPGVGKSVIVGAIYYKPRTSDNFKKHAWVNVCHSFNPTDFSRSLLLDLHSESTSVEEIYSKTLKTDDHIKVCQLLLHEYKCLIVTDVSSNGAVYNIKGLETDAARHLFKMVCLLTSSVRLFKFSKADLILSKCGGLPRVIAAMARYLATRPRDALKQEMRHLSVKFMDELATNPEFDSLRGLLVWMRSFLHACPRHLKTCVFYLSIFPQDITIRRRLLVRRWTAEGYSKGTDSISMEKYREKLFDEVATLSIMQPALSQDGKVTGYRVNGFFREYIVSRPAEEKIFFPVEVSALEEEHVCLTIEGTRPHLAAWTGFDKGALTITDHAVV…
Pavir.Fb00615.1.p	Pavir.Fb00615.1.v1.1	264	MEVATGALPSLLPKLADLLITSTACRKEVKGGIKFLQTELESMKAAIEEISVAPADKLNKVDKIWAREVKELSYDIEDKIDTFVVRCKDSKLAEPHAIKKIISRSHNWLTQPKIRPKISTDIREIKSRVEEVSKRRDRYKVNGEVAKPVMVDLRLLARYEKTTELVGINEARDELIKLMMEGNGMSKQHEKILSIVGFGGLGKTTLANVVYQNLRAQFDCSAFVSVSQTPDMDKLFKNLLYQLGKRNIAGFNVINELREYLGEK
Pavir.Fb00679.1.p	Pavir.Fb00679.1.v1.1	101	MGGLMSSKHRIKEWEAIAESNRGGNNEVLSILKLSYMHLTSEMKQCFAFCAVFPKDYEMDKDRLIQLWMANNFIHAEESTGLQRKVNLFSMSCCGGHLSKT*
Pavir.Fb00847.1.p	Pavir.Fb00847.1.v1.1	600	MICSAFPENGMGCIVIVSTQNEDLSAKLSRNYGHFSYRMKPLTDHESRILFSRSMFGSENHCHSRFREVSDAILSECSGIPLAIILIARLLASRPSPLREEWEGIRDSMGIQESDTNPTWERMRQILYLSFKDLPHHLRTCFLNLGIYPEDSEIHRSELIRQWVAEGFVHHSPGQNLEDVAQSYFSELINRGLIQPANTNYGEVVSCRVHDAILDFILRSCTEANFVSVAYNLEEIRGQNEYKIRRLLLDPRIGDGGDTAISGATATTLSHVRSLQLFGEPLPVLFLSKYLRVLTLEAQRVDLTAVGQLFQLRYLNVSAGAIDLPTQIQGLQHLATFQIFCTSELRLPSDIARLPSLRHLILPLGTKLPDSIGRMKPLCTLEGFDLLDFRNVKDLGVLT…
Pavir.Fb00973.1.p	Pavir.Fb00973.1.v1.1	945	MDLATGAMGSLLSKLAVLAEKEYRLQKSVKKRVNTLTLELESMQAALSKVGEVPPEHLDPQVKLWAREIKEVSYNMEDVVDMYQVHINRPSPKHINRFKRLMDKMLSLFKMIKKRHQIAVAIDEINAQLREVIDRRDRYTINDVNAYLRDVGSTTHVGTTTHVGSRSVDPRLRAMYTEVTELVGISGTRDQELIEHIKILPKEDHDDSKKELGIVSVVGSGGLGKTTLVKAVYNIHKQHFDCWAFVPVGRKSDLKKVFRDMIIDLNKYEPQLNLLDERQLIDKLQEILKDKKYLIVIDDIWDKNMWENIILAFQDRKNGSRIITTTRIVSVSQACCSSSIAGSVYEMKPLSTGESKRLFYKRLRSDFPHEFEEDILKKCGGIPLVIITIASTLATGQRE…
Pavir.Fb01113.1.p	Pavir.Fb01113.1.v1.1	307	MELAVSATTGAWNTLLPKLSKLLADGYKLHKRVKDGIIDLQKNLESMQVALEKVSEVPTEQLEGHVKLWARHVRELSYDIEDTIDSYMVCRHGTSHDHVLMEDQPASVGCCSCSASIKQLVSRMKGLLPPLPATYRAHRAIAMEIERIKNDVKEASERRESFKLDSSLLVTPAQPRDPRLPALYEDVAQIVGIDRSKEELIQLLSLETDDPLNQKNQKKLKLVSIIGAGGLGKTTLANLVYQSFRPQFDCVAFVSMSLKPNNKNILCSILRGVSQQRPENAEAWEEKEVIDRIREILKDKRKVTLTG*
Pavir.Fb01184.1.p	Pavir.Fb01184.1.v1.1	964	MVGETASALIGVMNPLLGRLGSMLEREDANIQGVHRQILFLRDELSSMTTALEMVSESEEAKSQVKEWMGQLRELSYDVEDCIDIFMHHLGRAATCNGFIQKIISKVITLKAHYHISIQINELKERVIEVNDRRKRYKIDPSTLLPKSVAIDPRLPALFEEADRLVGIDGQMDKLVQWLTNSISSHTQRMVVSIVGFGGLGKTTLANQVFQKVRSQFDCTAFVSMTRSPNVNKILSDTLLQFLKSSPIAEDQTQDIARVQENLYLKTSEYPQLVKMSRDYLHNKRYLVIIDDLWSKQAWKEVQCAFPQNNNASKIITTTRIHDVANYCSFPHKEYVYHMMPLDSDDSRSLFLKRIFYHKDDCPPELKLVTDDILRKCHGLPLAIVNIASLLATKPISKR…
Pavir.Fb01441.1.p	Pavir.Fb01441.1.v1.1	925	MAEAIVGSMLWKLQQVASREARTLVAVNEDIRSLRDKLMWMQAFLRDVQPSRRVQPNELIKVWLQQTRDAVFDAEDAVDQYFVQIDLSRFPSWSRATFSFFASFTTQVVVRRDLSSRIRLINDRLEGIIKNKDRYRLGESTTLGSIWRSSSSTSPLSEKMDDVVLPLVGREELVHNLKNLLYKSKEDHENVITVTGESGVGKTKLVRTLYDRRQTLSHFDIYEWVSFGPNLSASDVLKIIITRITVGEECHKDKITDKLKEILKGKKYLFVIDAELSDSEWSRIFPMLDVGVEAGSRIVRISQSTPHQPPPPYKEKRVVVPKFEDNEVVINLFKKTFLTYGRNELPEYPDESIEKFRMKILENTKGLPLAVVLLSGLLRTKKYPNEWETVFDHLKKMQS…
Pavir.Fb01504.1.p	Pavir.Fb01504.1.v1.1	1289	MVKEKASSYLLDQYKVMEGMEEQHKLLKRKLPAILDVIEDAEEQAAAKREGAKAWLDEVRIVAYKANDVLDEFKYEVLRRKAKEEGHYKALGMDVIKLFPTHNRFVFRYRMANKLRMILQQIDVLIAEMNAFRFRFKPGPPEPTNYLRRNSSDIIDPANIASRSRAYEKEEVVRALRDQVSNENLTVHPIVGMGGLGKTTLAQLIYNDPEIQKHFELRLWVCVSNNFDVDSLADRIVKENGCKANGTSAPDRLQDVVKGKRYLLILDDVWNRDEPSKWEKLKSYLQHGGSGSSVLITTHDDKVAQLMGTTKAHDLKNLEEIYIKEIIEARAFGSKQVEKRHRELVDMVGDIVKRCSGSPLAATALGLVLHTKTSKQEWEAVLNRSMICDDENGILPVLK…
Pavir.Fb01545.1.p	Pavir.Fb01545.1.v1.1	419	KIQSLRSRIDLSEERHKGLKTGRQSEGTSNDAIAIRDLAQYADPAGLVGIDAPREDIFRMLTQGQGNGSSTQRRVVAIVGLGGLGKTTLAQQVYDKIAAEGFTCKTFVTVSRNPDIHKILIDIMVGFKSSDKREDLRQLDRQQLTEKVREYIQEKRYLVVIDDVWSVDAWKFIEAALYDNSRGSRIIVTTRKNDVAEECRRSRNGYVYRLDPLGDVEAEQLFIARAFPHNKGCPPNLDEVCRKVLKKCGGSPLAILTLSASLANKETADEWEQVLDSLSYAVVDEDSDVNLMRRILSFSYYDLPQHLRTCLLYMSIFPEDAVIKRERLVNRWIAQGFISTEARSKTKAGEHYFNELISRCLIQPLNISYDGRARACKVHDTILDFIKHKSKEESFVAFV…
Pavir.Fb01550.1.p	Pavir.Fb01550.1.v1.1	782	MDPRISALYEDATALVGIDGSIRKIIGWLTDEEEGEEGARRQQLRVVPIVGFGGIGKSTLARRAPNMKMIFAHILSGVGAQCDVSTDSEHRLIDKLREYLQVKRYLIVIDDILSEHAWNLISCAFVENYRGSRVITTTRHQNVASACLHTRNFHGHVHTVEPLNDADSRRLFFRRVFNSEDGPEDFQTISQQILKKCGGVPLAIISLASTLACQNAMVIETWEKMLSSLGRYRLETTTDLCPNLRNCVLYLGIFPEDWIISKDDLARRWVAEGFVCDAYGCVPEEIAEGYFIELVNRNIIQVAEFNEYNKATSCRVHDTMLDFIIAKATEDNFFAIVGTADQHIKTRNPSIRRVSFRIDHMECDRVISNLDLSRARTLDLWACAYCRPCLSSLSFSLLR…
Pavir.Fb01903.1.p	Pavir.Fb01903.1.v1.1	481	MAGSLLLPLVGRVAGKAADVVVEGVTRMWGVDGERGKLERQLLAVQSLLVDAEAQSETKPAIKRWMEDLRAVAYKAEDVLDGFEYEALRRQAQAGAGSSSISTSRKVIGYLDVRGSPLLFRLRASWELRAVLGRINGLVKEMNTFGLVERKEPPQQVAYRQTHSALDGSAEIVGREGDMEEVVELLLGQRDEHTVQVLPVVGMGGLGKTTLAKMVYNDLRVQKHFELRMWHCVSQENLDACSIVKSIVELATGGRCDLPDTVELLQGHLQQVIGRRRYLLILDDVWNEVQPKWEEDLKPLLCSSMFGSGSIILVTSRSQKVASIMGTLPPYELSCLSEGDSWKLFSMKAFSKGVQEQAELAATGRRIVDKCKGLPLALKIMGGLMSSKQQARDWETIAD…
Pavir.Fb01923.1.p	Pavir.Fb01923.1.v1.1	355	MEAAVVTGILKVVGNKLAPLIIKEYKSVVGVKKDLQELQNLAMQINSWLEEEGDGAEGNWLKKLKDVAYDVDDVVDEFQLEAEKKDVNADGGTVSTKPKSLWLQWTAARKIKDIKKRFAEIVKQRADINAIKNNIPDTHPARHETVELPLPNVDASSVIGRDREKHQIISKLVESEHQQKIKIVSIIGLGGSGKTTLAKLVFNDRNIIEDFKVRLWVHVSQEFAVQKLVEKLFEPCLMKKREEAAAIAHLIRDSLKVKPYLPSSLHKLLLCGHTEQLLQSSNFSQLKKLVQRPHLLCGGMVSAQGFLSTWSLEPTAIPEEVDRVVLPSPAPEIHLSVARCCCRQDPATSRGGPWR*
Pavir.Fb01998.1.p	Pavir.Fb01998.1.v1.1	948	KDIVSRSRNEEKKKIVNILLDNANNVDLLVLPIVGLGGLGKTTFIQLVYSDPEIKKHFQFQKWCCVSDDFDVGNIARSICNGSEKDSEKALQDLQKELSGKRCLLVLDDVWNQDVNKWEKLKTCLQHAGTGSALLSTTRDAKVAQIMSGGKVQPHKLENLDDVFLKDILERRAFNLQKPEFTKMEDIVNEIVKKCHGSPLAAKATGSMLSTKTSKDEWMVVLKKSSICNEETGILPILKLSCDSLPLHMKQCFAFCAVSPKDYEIDVENLIQLWMANDYVPCEEDVPLETTGRRTFNELAWRSFFQDAKQIPLEDQNWSHFPCIKTCKIHDLMHDIALSVLGEECATINNWSDQKKLLSKHSRHMFSLYTVTGNHLTVSPTLQTLLCPRPDFGIAKWTP…
Pavir.Fb02142.1.p	Pavir.Fb02142.1.v1.1	880	MPTSSSNAASTSTNEILGNQPDGGDQSKVDTKSLTRGKTMASAFEESQLIGREKEKSELVTLICNQSTQDILVISVWGMGGLGKTSLVKDVYESQKLIAMFEKCACITVMRPFILKEFLRSLIVQLSVQSSSEKKGAMDFGHGTRNTVAMMGVEALIKELARLLKGKKCLIVLDDVSYRAEWDHIIQSFPKLDTSCCILVTTREESIAKHCSKKEENIYKLKVLKYKDAQDLFARKVFKEAKDLGKHPELIEEAKMILKKCNGLPLAIVTIGGFLANQPKVAVEWRKLNEHISAELEMNPELEAIKTILGKSYDGLPYHLKSCFLYMSIFPEDHKVSRRRLIRRWSAEGYSREIRDKSPEEVADQYFMELIERSMILPSQLSVNSRKGIDSCQVHDLMR…
Pavir.Fb02143.1.p	Pavir.Fb02143.1.v1.1	534	MEAAVASVGKAVLNGLLSGAKAAIAEESALTQVAKRDMVFLADELEEMQSTLRDAEEEENYRKVPRSRVRQLRSLAHDVEDCLQEYSVHWEKPSGWRLTRTMLERHRITAEMKGLRARVEDMNQRNLQYQLIHSAGFKPTTTTEQSNIAAAPIFGIYEARDTVKVDLNQLIDKEDKKLRVIAIWGTSGFLGQMSIIRAAYENPYIQRKFSCRAWVRVTQPFNPKGFLQSLVKQFQSATGIDALLDGDKTWQELVHEFNGYVNEKSYLVVLNGLSTIEEWDEIKKSFPNNMKGSRIIVCTSEVEIASLCAGQDSVVSELKQLSAGHTIYAFYQKDYNSIMKGHLTRIETVVIRSTSLISRENETSDLVKLISDPNNQGLQVISVWGMGGVGKTTLVKDVY…
Pavir.Fb02144.1.p	Pavir.Fb02144.1.v1.1	646	MALLAIANLHYINSKSATVFGCISTYEIDRSPEFTDEAALILRRCYGLPLAIVTIGSLLAFRPKTGMEWRKLNECISAEVEMNPEISAIRTVLDKSYDGLPYHMRTCFLYLSIFPEDHKIHGWSTEEIADSYFMSLIERSMILPCKQSVHSREGIDSCEIHDLMREIGISKSAAKNLVFRLEEGSSSYNKSTAVHHLAIGSNWNGNRREFENAVNLSRIRSLSVFGKWKDFFISDKMRLLRVLDLEGTSGLADHHLEHIGKFLHLKYLSLRGCHGIYHLPASVGNLVRMETLDIKHTSIIKLPKAITRLRKLRYLRCGRLGVFGAGSYEAGEDMLKLARDRLSLLMFSSVRFCVACWAPQIMDDDMNRRDVCTVCCCNVFPLVARGLDPCSVVIPSGVN…
Pavir.Fb02350.1.p	Pavir.Fb02350.1.v1.1	547	MAESLLLPMVRGVVGKATDTLVQSVTRMWGVDEDRHRLERHLEYVQSMLVDAEAKSETNHAVWTWMKELKAAAYQADNVLDNFQYEALRREAESGRSLASKVLSNFTSKNRLVFCYKASRDLKKVLDKISKLVVEMNTFGLVVLKKVPTQTLYRQTHSVLQESKDIFGRDDDKEVVVNLLLDQQDQQDVQVLPVIGMGGAGKTTLAKMVYNNHRIQKHFELKMWHCVSENFEDIPLVRSIIELATNSRCDLPDTIELLQLRLQEAIGRKRFLLILDDVWNEDQHKWEDDLKPLLCSSIGGSGSMIVVTSRSRQVASIMGTLPPHELVCLCEHDSWKLFSKKAFSNGVQEQAELVTIGRRIVNKCKGLPLALKTMGGLMSSKKQVQEWEDIADSNISDTT…
Pavir.Fb02365.1.p	Pavir.Fb02365.1.v1.1	802	MDSTLTCKPKYPLLLALIYTESPSPVSSEDSCLQHIISDDQSVHCTLCCYNFLNHFIHIYSSQATTYVSATKVVMEATGLSIGKSVLDGALGYAKSAVAEEVALQLGIQRDHAFIRDELAMMQAFLRAAHGQQDDHEVLMTWVKQVRDVAYDAEDSLQDFSIHLKKPSWWRLPRTWQERRRIAKQMKELRARVEDVSQRNLRYQLIKSAGSKPETAAELSSITAAAIFGIDEARRAAKHDKPKVDLVDLINQEGEDLRVIAVWGTSGDLGQTSIINMAYENPDIKKKFSCRAWVRILHPFNLNNFIQILVKQFRSAIGVDVLLETEKTGKELAEEFTGYINEKCYLIVLNDLSTFEDWNEIKACLPNHKKGSRIIICSPQVEVVSLCAGQESEALELKQ…
Pavir.Ga00028.1.p	Pavir.Ga00028.1.v1.1	1077	MEAGDPHVEAAVLWLAQTILEVLFAGGMEEWIRQVGLADDTERLKSEIERVEAVLAAVKGRAAENRPLARSLGRLKELLYDADDMVDELDYYRLQHQVQGGTIALDNQPQGTDLHGGAQLVEGSRDNSGIPNRNDRKKRSKAWEDFSITEEDADGKPVKAECIYCHTVVRCETTKGTSVLHNHLKSENCKRKRAAIEQTPIPSSADVGAQNGTTISPHDSDRRKRMRSDEVLAHNTAANTLLWDKAEICNRIQQATHQLEKAISEVQKLHGLGSVPSWNLYQNTAADPCRRTSSLIQCKMYGRVDEKNSIIEHMRGDKPDSVAVLPIVGIGGIGKTALAQIIYNEPNVKSLFDYRIWIWVSSNFDEVRLTMEMLDFVSHETCVGISCLAKLQEILVTHV…
Pavir.Ga01184.1.p	Pavir.Ga01184.1.v1.1	884	MAEAISSAGSCLEPLYGCLENTGMLGAAAREVAAFLRVKANWDDLEKGRDNLRAVEMTIRARVAAEEDKLNVCHPQVQVWLRRVDELRRDTIDEEYANLLKFSCLCQCTVHARRRACIGKRVVEALEEVRNLTEEGRRFKKFGFKPPPEIVNHLPQIETFGLESMLTLLHDFLEKGDSNIIGVWGQGGIGKTTLLHVFNNDLEKKVHDYQVVIFIEVSNSETLNTVEIQQTISDRLNLPWNESETVEKRAKFLVKALSRKRFVVLLGDVRKKFRLEDVGIPTPDTNSQSKLILTSRYKEVCFQMGAQKSRIEMQVLDNDAAWNLFLSKLSNEAVESLSSNNIVWECAMEIILSCGGLPLALNVIGTSVAGLEGPKEWTLAADAINNNMYKYKNDGVDEM…
Pavir.Ga02092.1.p	Pavir.Ga02092.1.v1.1	1230	MALQLGVEDDVSFITDELEMMQSFLMAADEERAQTKVLTTWVKHVRDVSYNVEDNLVDFEIHAGREKPPILGCVPRNMRHRRRIAKEVKKLKAKVEDVSNRNLRYRLIKDGAGGSKPGSVRVEQGNIASSAAAMFGINGAWNTTMEEEKAKVNLAQLIISEEVDLQVIAVWGTSGEVGKMSEIWKAFEDPMVTAKFGCRAWIRLMHPFNPVEFLQNLVTQFYLNSSQEQEISMTKDGKTVGTNVLLKMETMGQSDLVHVYDAQVSSNSYLIVIDGLSMIDQWCCVKSYFPDKKNGSRIVVATQQVEIASLCTKQPYQVSELKQLSSDQVLYLFHKKVEKPEVCSAKLVTAAEIEGQQPNDVRAENAVYTTSAAERKLDRNKTRVVTPEDVVVGRSTEKQ…
Pavir.Ga02235.1.p	Pavir.Ga02235.1.v1.1	556	MFGDHGSHVDCQPDEISNTILKKCGGIPLAIITKASLLVGKPRDKWSELYKNIGFGHKDGNEGENTTMRILSFSYFDLPSVLRTCLLYLSAFPEDSVIPKVSLIWKWIAEGFVQKEQEKWLFETGEEYFNDLINRSLIQPIEYEDDDGNDNSIIIGCRVHDIVLDFICSMSHEESFFTIVDNDQYTPFQRPIRRLTHHNRTMGHTHDAKHFDGMHKVRSFWAQGCAMESFVPLSSFKLLRVLAIENCNSKGDCRIRIEHIGHLLHLRCLSLMGTHIHRVPAEIGGLRYLPTLDLWGSKIVEAPSSSSLPTLLVGGLGAEVDILGAPIIWSWEFRCRVGTLRGLRVLNICILLCDEDDESLPNLSHLDLSLYEMDVQGLKTLGELPALRFLKLFLLRSAT…
Pavir.Ga02674.1.p	Pavir.Ga02674.1.v1.1	812	SISWPTVKDHFKLKIWLSITQHFEETELLRTAIKHAGGRHDGEQDKTLLTRTLIGTLSMGRFLLVLDDVWGDEAWKNALCVPVKRAIQTQPGNWVLITTRREDLAQRMGASFYQHHVSPLDEEDAWSLLKKQLPLHDNQMNIKCGGLPLAVKVMGGMLCTRSQSESEWEAVLNHRAWSVARLPEELDKRIYLSYDDLRSELKQCFLYCSLIPKGTTIKRGFVQPQDDRLEEEAIKYYQELITRNLLEPTKGAVVYHCTMHDVVRTFAEFMAREDSLVVRDREVAATGGGSSNDNPVRRMSVGPSTLVPEWGVLQKHDSLRTLILINCKINFDPSDSLTRFSRLRVLSIEGGDCDRLVASLSQLRHLRCLCLYQTNISSLPDDIQKLKFLQHIRLPWSRN…
Pavir.Ga02738.1.p	Pavir.Ga02738.1.v1.1	630	MEFFLYKNYPCRKDIFDLFLGYLISNTHFLCFFLDSYLLLIDDIWSAKTWGSIRNSLPIENNKCSRIIVTSRFQAVGAACSPSSPSNILYPVDFLNDVESKSLFKRSLSESKSSKDSEKVQDKVPEEILKICGGLPLAIVSMAGLVACNPSKPSGHWDKVCKSLFPESVTALSLDGVTRILDFCYNNLPGDLQTCALYLSMFPKGSKISMKRLTRRLTAEGFVSEKQGLTEEEVAETYFNQLMRRKLIRPVEHNSNGKVKTFQVHDMVLEYIVSKTTEENFITVVGGHWMMPPPSNKVRRLSMQSSGSKHENMTKNLNLSQVRSVTVFGSLKQLPFHSFNNGIIQVLDLEGWKGLKEKHLKNNICKMLVLKYLSLRRTDIEKIPKKIGKLEYLETLDIR…
Pavir.Gb00659.1.p	Pavir.Gb00659.1.v1.1	914	MICAALQPVICGFINEAGRNHKLLRKARENLQAITKVVQGQVDLETNHLNECDPRVNLWLRRVASVRGDSIDHKYDRLMQSSWLCRSVLGLGKRYRLGKHIAQMLEDIGELIEEGNQFKTFASRRLPDFVEERPRTQTFGIKPVLRDLWESFESTGVSIIGVWGPGGVGKTTLLNNFNNELKAFSRDYQVVIMIEVSNSGTLNKTAIQRTITDRLGFLMKALSRKRFVILLDDVWNKFHLEEVGIPTPDFDSKSKLILTSRNVDVCYQMGAQQSLIKMEYLEKEAAWELFRSNLSTQAITAIDSNGPNNVIKECADAIVQSCGGLPLALKVIGSAVAGLTAPREWILAMQAAKHDIKDLDGIPEMFHKLKYSYDKLTSTQQQCFLYCTLFPDYGSINKD…
Pavir.Gb00660.1.p	Pavir.Gb00660.1.v1.1	931	MAEAISAAGSCLEPLYGCLESTGMLDAAAREVSAFLRVKANWDDLEKGRDNLRAVETTVRARVAAEEDKLNVCHPQVQVWLRRVDELQRDTIDEEYGSLLKFSCLCQCTVHARRRACIGKRVVEALEEVRNLTEEGRRFKKFGFKPPPEIVNHLPQIETFGLESMLTLLHDFLEKGDSNIIGVWGQGGIGKTTLLHVFNSDLEKKAHDYQVVIFIEVSNSETLNIVEIQQTISDRLNLPWNESETVEKRAKFLVKALSKKRFVVLLDDVRKKFRLEDVGIPTPDTNSQSKLILTSRYKEVCFQMGAQKSRIEMQVLDNDAARNLFLSKLSNEAVESLSSNNIVLERAMEIILSCGGLPLALNVIGTSVAGLEGPKEWTLAADAINNNMYKYKNDGVDEM…
Pavir.Gb00668.1.p	Pavir.Gb00668.1.v1.1	1092	MAPPGEARLVEDLRDFLDDFAFRAKRLAAPLLRPFGPSAEPGVVDDGELDKLRAKLRRIRATLQAAEDRVVADDFVALWLRELRDLEHAAEDVLEELEFEALRAARLEGFKAQLLRSCAGGGKRKREISQMYSSSPDRLSRKIAKIMERYNEIARDRDALRLRSGDGERRQELSPMTPTSCLMKCRLHGRERDMRQVTEMLLSDEACCSDVYSVVPIVGPAGVGKTSLAQHIYNDEAISSKFDIKMWVWVCQEFDVLKLSRKLAEEATESPCDFADINQMHRVITDRLKGKQFLLVLDDVWDESRDRWVSLQVPLECAARGSKIVVTTRSTKVAKMVALKMHQLGYLSDTNCWSVCHDAALRGRDPSIISESLTSIGKSVAARCKGLPLAANAVGHVLS…
Pavir.Gb00931.1.p	Pavir.Gb00931.1.v1.1	1516	MEVGDPHVEAAVLWLARTILEVLFAGKMEAWIRQVGLTDDTGRLKSEIERAEAVVAAVKGRAAENRPLARSLGRLKELLYDADDMVDELDYYRLQHQVQGGTIALDNQPQGTDVNGGPQLVDGSRDNSGIPNTKNDRKKRSKAWEEFSITEEDADGKPVKAECIHCHTVVRCETTKGTSVLHNHLKSENCKRKRAAIEQAPLSSSADDGAQNGATVSTHDSDRRKRMRSDEVLVHNTAANTCLCNKAEICSRIQQTTHHLQEAINDFQNLYGTNSVESSNLNQNTAADSSRETSSLVQCKMYGRVDEKNSIIEHMRGAKPDSVIVLPIVGIGGIGKTALAQIIYNETTVKSLFDYRIWIWVSSNFDEVRLTMEMLDFVSEEKCVGISSLARLQEILVTH…
Pavir.Gb01159.1.p	Pavir.Gb01159.1.v1.1	912	MADMIAVSLSEKLAASLSASAALELSSLFAIRSGIAAAARVVDLLRTFLRAADSRRGTDALAAAWINQVRDAAFELEDVADEYSYLSGRGFVRGCANLGAWFALSRRLRAARERLRELLVAKEEYGILPDVSSAATSSAVGGSASVISRKVADAAHFLAEEEIVGFAAHRSLLMEWLTDDAEPRRTLIAVWGMGGVGKTTLVPNVFKEVAASFYFDCSAWVPVSKNFTTEDLLRKVYKELKRDVHAGAPPRNVEEMNYRSLVEALQGIMSKKRYLVLLDDVWDALAWYEIRSAFVDNGTGSRIIITTRSQDVANLANSTRIILLKPLPEKEAWCLFCNTTFREMADRECPRHLEHWASKILDKCSGLPLAIVSVGNLLALKEKSEFAWKNVHESLSSIL…
Pavir.Gb01784.1.p	Pavir.Gb01784.1.v1.1	1032	MAALFASMAVKRALDNLSSLLPAAMTSTPSATAVVSQGIEDLRMLEPIMSTIHATLDEAEQHWSLHEESEKLRLKELKDLAYDAEDVVEEYEYEVNRRTAQAIEQPADVEGGASDCSSSIKRRRQEVYEEHGTVAVPSDIAHSARKVRERFTEIKEYSDSFSLSENDGERKMVPDIHSMRQTSSIVFAPRILGREDDKENVIKKLIYRSGEGSCCGSHMSVLAILGMGGLGKTTLAQLVYNDARVRQYFDLCAWVCVSENFNVDIITRKIITSLTHNTCHHIQSGDLQGALVDQVKEKKVFLVLDDVWNERSDYWELLCMPMLASSRCDIIVTTRSKAVASLVQTIPFYNLNCLSPDESWLLFQQTAFVVQEISTPPDLVEIGKSITEKCNGLPLAIKT…
Pavir.Gb01830.1.p	Pavir.Gb01830.1.v1.1	1238	MADLALGLAKSTVVGTVSMVKSEIEKDKKLKKSVKRDLMLISDEFEMMHSFLNVAKDHTTDEMVRTLVSQVRNMALDVEDCIESGAQVDHKKSTWWRSKLPSRLKAAAPAVALNEAVESIELLKARVEAMGQRNMRYSHISGPSSKSDVKMQQPTGVVNATAFDILLNARSDMMKQRGLVDLVKLISKKDSALERQVISVWGTASNFGMASIVKKAYDEPEISKNYSCRAWVKVMQPFNPHEFIRNLLIQFYTNYCPQQGRTTVDFMKPMKVMESTKGELIEEFTNKLSNQIYLIVLEDLSSVVDWDIIREYLPSNNNGSCIIVATQQLEIASMCIGHSYQVSELKKFSDDHSVCVFFKEEMEEYTPKRDAATQWLHKFKHVAHKTDLYIIGVMAVAAA…
Pavir.Gb01908.1.p	Pavir.Gb01908.1.v1.1	432	MSGVAVLAPALSAGTAWEKLFSFLRAFTLVPSSSSWVAMDLEDLRKLERTTRRILATLHDAEEHWNIREESTRLRLRELKELAEDIEGVVKEYEYQAGRCKMEALKQSTRYHFTGKRKRHEENETDSGDTGVVQVPYEFLSRVTKITERFDEIKHFSTHFSLSEDDGERLLTPDVSSLRHTTSCVLEKGILGRDKDIDIIVEKILSGEGENNGGRHVSVMAIVGTGGLGKTALAQLVYNDPRVRQSFDNHAWVYVSENFDVSTITRDIINSLTQGACDFTELSDLQEKLADEMKDKRILLVLDDVQNERGDCWESLCLPMCFARICKIILTSRSEEVARLVQTMPSHRPSCLSIDESWSLFNQVVFPNQAFDAPANLIEIGKNIVKRCQGLPLVIKTLG…
Pavir.Gb01964.1.p	Pavir.Gb01964.1.v1.1	1056	MTEEHKVITRPRSNEVEHDNTEETSLDVGKELIVGRDMKKKMTVSLLESMSEKIIILPIYGIGGIGKTTFAQLIYNDTNFIYYSQVWVYVSPRFDLDKIGKSIVSQLSDKIGKSIVSQLSAGKVNQVDEIHLISSCLSKLLSGKKILIVLDDLWENNTFQLEDLKAMLNLGDTIRTIVLVTTRSAHVAQKICCNIEPYQIESLTDEMCWDIIKQKCGFEARHDKEKLVGIGKQIARKCGGMALAAQTLGSMLQPMKYDQWMKVKDSNIWNQTISKDPSLPNHVLASLKLSYFSMDDCLKSCFTYCAIFPKGHKIAKCDLIYQWISLGFIKPTKMFSTLQLCEKYIAHLQGLTFLQHSIPGVEILDQSKQGNTGGSSCRYALLTDCSKPLESCTTSPARL…
Pavir.Gb02146.1.p	Pavir.Gb02146.1.v1.1	208	MYDATNILDLCHLEAEMRMESKGSGMEKNNATPELNQRLEGIHKEAEKFKVSIGLGSNPEPMKSTTIEISSQKTTSEFDESGIVGEKIERDTRELAQLLISSGDHDIKALSIVGAGGMGKTTLAQKIFSDTTVKDHFKLKIWLSITQHFEETELLRTAIKHAGGRHDVEQDKTLLTRTLIETLSMGRFLLVLDDVWGMKLGKMPFVSQ*
Pavir.Gb02159.1.p	Pavir.Gb02159.1.v1.1	1089	MDLVTGAVGSLASKLLHLLGEEYKLQTTGLTKQVQSLSAELESIRAFLHKVGNVPWYRLDEQIKVWAREVRDKCYDLEDVFDSFLVHLEDPETADPSRLKRAMHKMGDLFAKGKARHDIANDIEDIMKQLVEVAARRNRYKIDDSIETKPSSTTSDPRLPALYKKPSELVGIDEPRDALIQMLSVGGQEKKIISIVGSGGLGKTTLAKAVYDKLININGRFDCWAFVPVGQNPDQRKILRDILIDLLKPTNAINALVNTRFSLGDLMELDEKQLIDELREQLQGKRYFIVVDDIWERSMWRTVDLAFVDGNCGSRLLTTTRKSEVSKEIGEVYKLHELSDNNSKKLFHSITFGGEEKHPCSDELDKVSNTIIKKCGGLPLAIVTIAEVLARKPIEEWSN…
Pavir.Gb02175.1.p	Pavir.Gb02175.1.v1.1	1014	MDAAIVGQLLSHTLPVLYRGIQDRSKKLSDLDADVRFINVQLDFIKAAIRDDRKRRNDMSDVRKSWVVQLRHLAYLIEDCVDRFLPHGGEKINPGDLASEIQKCKKLAQVIRDGLECYTTTTTSAESEQKPQQVASFPGSAAPRSSYAQGQHDPQAELVGMDERVQDLLALVRESENPVEKKLKVISIVGFGGIGKTQLANQVYRHSDVLNQYPLQAFIGVAGKNTEEILQEVLEELLKQDIKGKTKTSIQTPQHHNGVIHAASTSTQSQLLVQNGVVHASSASTSIQAPKLQNGVVHCASTSSVASIHMNDVRTRLRSYVQSKRYLVVIDDVRTEQLGSGVVSAFPEQEGVDSRIIVTTSIQSVAKSCSSGDGHVYMMKPLNEEESENLFFNVARTGP…
Pavir.Gb02220.1.p	Pavir.Gb02220.1.v1.1	750	EPNLKKTHGHALDAHRRTSVDDEDIENLILRLRETLENIRYLIVVDDLWSMEHWEETMKNCFPKNSLGSRIIITTRYVQLANELATARDCVYDIELLSEADSKDFVPNRAFGTGRGYPQDLDGVFAQIITRCCGLPPAVVTVASMLAYRSSMGQWGTTRLDQIYNDLSQRLRTFLLYLSIFPEDYEVDIARLMRLWIAEGFVFETHRTSRKEEEAISDLINELFKRGLVQTLHLNHEGIPRYCRLHPKIHNVLVCKSMEEKFVTVVNVHGYQYFPINNGTVHRLSLQSNSSRVQAVAGNDYADLSRARSISIFGQASSTPHLTDLKVVRVLDLEGCDGPVCLDGLSKLLHLRYLSLRGTVVSELPATIGELRCLQTLDVSSTKVKKLPPSIGALLRLRY…
Pavir.Gb02484.1.p	Pavir.Gb02484.1.v1.1	1009	MVKEEPKAPYEFDEKNLEENTKKRSYGRVPTAQEFSAPKNAGHKEVGPKPATILEDAMVSASTGAMNSLLTKLTTLMSEPYAKHKGTGKQELILIDGLQAINCLLKQLPNVTELNMPMKNYMKQIREMTYALEDFVDDLMIQFVSENDISFSIRRVIGYPQKNAVLQKFINQIQKLRTQLEADLGSIMDKTKMVAAFGPSYMVTTEPQLSTVRDEESGIVGMDGPQDELVKWLIGVKQDQLQVVCIFGLAGIGKTTLATQVYNKIKWQFDCRVFIPVSKKTCVTRLLQNILSQLRWDPEIYDCHNNEDIINEIQRDLQDKRYIIVIDGAWSTEIWQDMKHVLPENNLGSRIITTTRCSNVAKSCGKHSSSFIYRMEPLSFQNSLSLFQSIVFGSKERRP…
Pavir.Gb02534.1.p	Pavir.Gb02534.1.v1.1	790	MVPLNDDQSRQLFFCRVCVSEDDCLDQDFKEISHGTIQKSGGLPLAIIYIASMLASWPNLVLEQKKYTEDCLRSALRPNVPSERMKEVLNLIYHNLPCHLKTCLIYLNMYPEDFVIQKDDLVRQWVAESFLSAVEGKDDEQVAGEYFDELVARGLIQPVDTSHNSQVLSCTVHHMVFDLIAYECMEENFITALDYFDIDTGISDKVRRLSIKLGGAKSAQIQGSFRMSQVRSLLFSGFFKCIPCIEEFRFLRVLILYIWSDQRKANLDLAIIRKLIQLRYLKIECNMAVKLPAKIQGLQQLMALEVGSIVATVPSDVVRLRCLLHLHLPSAAELPRGIGLLTSLRSLGHFNLSTSSRHNVLDLSKLTNVQDLHLTCSPAPSKRLMRNMECLASVLGKIS…
Pavir.Ha00019.1.p	Pavir.Ha00019.1.v1.1	145	MDDSRDETIQILMEGNEPSKQQSEIVSIDGFGGLGKTSLANAVYEKLRAQFDYCAFVSVSQTPDMKNIFRCILNDFGEKFSKQTQDEGQLIKQLREFLQDKRYFIVIDDIWDIMHWKIIKYALPDNNAEYKIITTSRILQVDTNG*
Pavir.Ha00022.1.p	Pavir.Ha00022.1.v1.1	977	MGALSVSVVVDAVMRKLGALLEQEYVLLSGVRHNVRFLEAELRSMRAVIYHRESLDEQDALFWHWIDLVRELAYAVEDWVDLFTIRVDAAAGIWGNPSFRSHSQGWFRSPARKMTTLPSRRVISSELQELKKRFTEIAERRERYKQVAAPLPAKLSVVNPRLPALYQDIDRLVGLARPMEEVTKMVIESGGKAELKTVSIVGMAGSGKTTLANAVYMRLREENCFQCHAFVSVGQKPDLKKTRMHLLSMLDNVHQQLDGDITTTGLIVRLRHILEKKRYLIVVDDLWTKEHWQRIKCCFPENSLGSRIVTTTRKAALAAECSSSSSDCIYNIGLLSEVDSKKLVLNGAFGCEHDDYPQHLEDVFPKIIKRCGGLPLALVTLASMLADQYSNDKWDTPIG…
Pavir.Ha00026.1.p	Pavir.Ha00026.1.v1.1	837	MELAVGASESAMRSLLGKLGSLLAQEYTLISGVRSEIQYMNNELSSMYAFLRKLSRAAAAGAAHDEQTKDWIEQVRDVAYDIEDCVDDFAHRLGRQPRGEGLFVNVSRAWYTMTTLWARRDIASKIIDLKNRAQEVGERRTRYGVQDPKESSEPVSGIKPSGPARPYATDHLQPPASQLVGTTEPVGQEDAIVKHGQWLTAESEGGRRYGEKFDSRAWVQASQKLNLPSLLRGILKQVMPQQDPEGNGGRGTSDGHADGIEGLNEKQLKDKLEEQLKQKNYFLFVDDVWSVSSWQNIWQSLPVKQKGSIVVTTRFKSVANACCRQQEHIHMLKPLPHMESTTLFFERIHDPKQENFKETKDEIIRKCGGLPLALVAVAGLLARRDLMELDKNLSPEGVT…
Pavir.Ha00052.1.p	Pavir.Ha00052.1.v1.1	451	MEVIGISRALIEALVEKAKSAMKEEAEQWQTLEREIVFIMDEFEMMKSFLNTADGERMKNQVARTWVVRQVRDLSYDTEDSIEFVLHLDTNRSLWPRLQQSIQSSFLQPPWKARILPLDQAVADMKLLKDRAEDMSQRNLSYNLIDKSKEEMMQNSTASSQSTTDIFIKPRDTFDKHSSHLDLTRLITTEDKGLQVVSVCGTGANLAIVSIMKKVYDDPNIQRKFHCRTWVKMMHPFNPHEFIWSLLAGFCTNVFPQEQGADIGRLKNKTYLIILEDLSSAVEWNAIRTYLPDLKNRSRIIISTQQLEIASLCTGQPYHVKLALSAEAHRVVSVCGIAGVGKSFLVKTLFNDRASPAWRFTNAWVSAPHPFDIVDLCKGIYQFTADGDIYHYPPSEGED…
Pavir.Ha00057.1.p	Pavir.Ha00057.1.v1.1	684	MLKLLLRCFAQMRRRLNRYFLLVDDVWSVSSWINIWESLPKNQNGSSIVVTTRFKSVANTCSHQQGRIHMLKPLSYEESKKLTKESNDTQEDYRNTKKQSKNNEFVKLKEDIIRNCGGLPLAIVVVAGLLARRDLNNVSHWKTVKESLTSELDKNLNPEGVTQILNLCYNDLPADQKNCLLYLSIFPKGCSINRRRLTRRWIAEGFIVEKDGKTVEEVAEDTFNELISRNIARPVDHSRNGNVKACQVHDMILEYILFKSSEENFITVVGGHWLTPTPSNKVRRLSLHSSNPEDARGKIETMNLSHVRSLTVFENLHQLPSYSLKSGILQVLDLEGCKSLNTSQLDKLCKMFHLKYLSLRRAYIKKLPAEIGKLQYLETLDIREADVVELPLSVGRLQK…
Pavir.Ha00061.1.p	Pavir.Ha00061.1.v1.1	679	YLIVFDDIEEEQWDFIRSTLPEKTRSRIIVTTTIQALAEVCCNHGSNGYVYNMRSLDEKDPKELLETVLKRHLPGLEQSSTLIVNKCDGHPLALFSVANYLLRKREFTETDCKNFWRDLGSHMSKESLPDRPVDLKTCLLYVCVFPNGHPIRRSMHDPDPCKALVVADKSLEELIDRNIIRPIDPSKNTKVKTCKVHSIMHEFMLHMSMSTKFITSLGDPNRSNYRHHFIDGRTANSSSRVSAHGGISGDEKLRAHSLTICGSAGEAVVDFAKFELLRVLDVEACKDLKDDDMDGVHKLRLPSKIAKMHCLETLDMRKTKIEILPVKVIKLPHLVHLLGKFKLGKRDLKMSELGKFLPPKESNLQTIAGFITDNNPGFPMLMVRMKKLRKVKIWCNDDD…
Pavir.Ha00062.1.p	Pavir.Ha00062.1.v1.1	1006	MADLVLGLAKTAEEDKLQKSVKRDLILVSDELEMMNSFLNVARDRVTDDVTGTLVRQVRNMALDVEYCIESAVHLGDDDRPQWWRRLLPSCVPAAAPAAHLEAAVADVELLKVRVEAMGQRNLRYSRIVDPAETKSILVLTGVTSVIKRTYEDPEICEKFRCRARVKLTHPFNPREFIRSVVAQFCRTRHVDFAVATEDDVIIKEFMEQISSQKYLVVLEDVSSMDDWEAVRVYLPDDNSGSCIVVNTHRLEVASMCVGHPQAVHELEKISADHSVYALTKEPAYGVFSVWGISSVGKSFLVEHLYYDIMTRCGTEDFKYGWVDVSHHTSTMKDPIQKCREYLGMHQCLLVIDGLQSTKEWDLMNAALRLSGGTRSVIVITNEESVAKYCTSAKARDDR…
Pavir.Ha00096.1.p	Pavir.Ha00096.1.v1.1	575	MADLAIGISRTAVQALVDKVKSALKEEAELWQIVQRDMVFIQDEFEMMESFLSTADGRRIKNIVGKTWVRQVWDLSHQVEDCAEFVLHLDTKRSWWAFSLRLLPSCCKSGIAQPLDEVVAEIKLLKARVEEVSQRNLRYNLIGDSGSKPAVPMQQTTAAGTFDIPDTSKNHYARGFLDLTKLIATEGEDLQVISVCGTGGDFGKLSIIRKAYDESRTKGQFRNYAWVKLTYPFSPHDFINDMVAQFYTNANQNEPEESVGRDLLHRTNDFHIFDLARELLDRVCNYRYLIVLEDVSSMPVWDRIRAYLPDTKHGSRIVVSTHQLEIASLCTGNPYQVSELGQFSEDHYVLVFFKDHNAQHSEGFLRDEVKYQKRSSFVREVANDWKNNCFLVGRDREVH…
Pavir.Ha00100.1.p	Pavir.Ha00100.1.v1.1	581	MADLVLGLAKSAVEGTLTAAKSAIEEEEKLKKGMQRDLMLISDEFEMMHSFLNVAKDRAADAMVRTLVRQVRNMALDVEDCIESLVLMDIKSQWWRRRLLPLCMLAAAPAEPLDNAVTAIELLKSRVEAMGQRNERYRHIGGSSSKHTEKTHQQADATAVGILFEARETKMKQGSPRDLIELINNIDHVLPLQVISLWGAVGDLGVSSIIKKTCDNEEIYEKFRYRAWVKLMHPFNPHEFIRSLLAQFHTNYCRQQGSSVDFVKLADVMKATEGALMDEFMKQVSDQRYLVFLENVSCMIDWEAVRAYLPDKKNGSCIIVHTQQLEVASLCVGQSHKVLELEQFSAEHSVCAFFNENKRSSPGGLIELINKKDHALPLQVFGAVGDIGMESIMKRICED…
Pavir.Ha00105.1.p	Pavir.Ha00105.1.v1.1	943	MEVVTGALPSVITKLGELLIGEYNLQKGVKGEIRFLKSELESMKGALEKVSSTPADRLDIQDKIWARDLRELSYDMEDSIDTFMVHGQGKDQANLHGIKKFIDRSVGLFRKAKIRHEMATDIRDIKNRVEEVAKRHQRYKINNSDVAMPVMIDPRLFTQYTEAKELVGIDEARDELIKTLEEENELSMQQHGKIVSIFGFGGLGKTTLANAVYEKIRARFDCCAFVSVSQTPNLKKLFKGLLCDLGKNINEETLDESQLIKLLRDFLQEKRYFVVIDDIWDISVWEMIRCALPDNEVGFTIITTTRNSDVAKKAGGAYKLNPLSLNNSRKLLYRRIFGTENKYNSEDIEKCPDEELAEVSDKILKKCGGVPLAVITMASLLASKARNKMDWYEVYNSIG…
Pavir.Ha00122.1.p	Pavir.Ha00122.1.v1.1	448	MDGIMASAATGAMSSLLAKLAELLREDYQLHKGMRREVAFLKDELSSMNALLERLADVEVLDPQTREWRNQVREMSYDIEDCVDGYMRQLRNGPQRPSGVMGFFLGYVQKVKELVTRHEIADQIQELRDRIVEAGHRRKRYKIDDAVSFGGIKVVPVDRRLPALYAEFGGLVGINVPRDQIIKLLDAGVPGMKVVSIVGCGGLGKTTVANQVYRNIAEQFDCHAFVSLSQNPDMVMIFRSILSQVKKNEYDTTNSCDQEHLIRELRDFLKDKRYLIVIDDLWSTQSWKTIKFALFENTCGSRMIVTTRIGTIAKSCSSPQHDLVYELRMLSEDDSKRLFFRRIFGSEDKCPYQLKEVSAEIVRKCGGLPLAIITMASLLTTKSYTRADWLKVCDSIGSG…
Pavir.Ha00132.1.p	Pavir.Ha00132.1.v1.1	1306	MDKAIVPGIGVVDDDPKLPLWASGAGLRVEVVERLVAAHRDLHSVLTEAQEMEIQNPALVRHLREEAEHKAYGAEDLLGALEYYRIQGEVEQDDHNDDNSKSKRVLVLDDMWEDNRKENWDVLLTPLRTNDAKGNMVIITTRKSSVARMTGARHNINLHGLKDEEFWPLFKECAFGDKNHKGHLKLQEIGRKIADKLKGYPLAAKSVGKLLSRRLDDGYWTRILDNSEWKDQKGDDDVIPALKISYNYLPRHLQKCFSYCSIFPKNQRYHVQWLVNIWIAQGFIPLADQHTQAEETGRRYLADLIDWGFFLSEPPRPSLLMHDLVHDLAQIVSSHESFTIEELKPPGDLNFIRHVTVITESAYYGQFDGTVLPNNEYFMQEFANTFCTLPKKDLRTLML…
Pavir.Ha00133.1.p	Pavir.Ha00133.1.v1.1	846	MFDPIVLASAAATWVINKLLDSLSKAAIKALLKKEDLDQEVEKLKNALQRANLVLGAVPVGNTNLEQPIQEVQQLATELTKYLDELEYYDIKDKVYIARIRAIVEKLHNLCGNVYEALYAEKLGAVIRASKTTSTDTREAAQYSTETKVFSRDNVKSKILEVISSRASSDQVSIIPIVGDGGVGKTTLAQLVYNDPEVKAKFDIMIWIYVSANFDEVKLTQKILEQIPECGHKNTTSLAGLQHDMNKFLSKRFLLVLDDMWEESEGRWDKLLAPIRATEVKGNVILVTTRSLSVARTTTRTEADHINLDGLDEQDFFPFFKRCIFGDENFQGQRMLLKIAQDIASKLNRNPLAAKSLGSLLRRNVTAKYWMRIRDSDEWRFTERKDDIIPALKLSYNHL…
Pavir.Ha00168.1.p	Pavir.Ha00168.1.v1.1	946	MARELQELETTILPQFDLVIEAAEKSRNRDKLKAWLQQLKKAFYDAEDLLDEHEYNLLKRRAKSGQDSSLEKKSTILRATMSRARNLLPENRRLISKLKELKAILAEAKHFRELLGLPAGTTAGCSTVPTTVVTPAPTTSLPPSEVFGRDTERDLIVDLLTKTPAAESSQASYSGLAIIGVGGMGKSTLAQYVYNDKRIQEHFDVKMWVCISRKLDLRRHTREIIESASKEECPRVDNLDTLHCKLRDILKMSKKFLLVLDDVWFEDSDNVTDWEQLLAPLISQQAGSKVLITSRRDTFPAALRCKQVIPLENMKHAEFLALLKHHAFSGAEIEDQLLRMKLEQIAEDIAKRLGQSPLVAKVMGSRLSRKKDVTEWKAVLKIGEDLSEPRRALMWSFEK…
Pavir.Ha00188.1.p	Pavir.Ha00188.1.v1.1	401	MQYLKRFTTVLQVFLPKPNKMVQSVVELGVSCPHQELKEQVKIWAHDVRELSYDMEDIIDTFLVRVQGPEPPSKMSAKRFLKKMMGIVTKATTRHEIGQEIKDIKERVKEVAERCDRYKVDAIKPAKTLVDPRITALYTKATDLVGIDEAREELITKLTKEDEISAQQQSVVSIVGFGGLGKTTLAKAVYDQLRVQFDCTAFVSVSQNPDLNKLLKNILYELDKQKYANIHSTMFEERHLIDLVREFLQNKRYLIVIDDIWDMKPWRILRCSLLENGLKSIIITTTRILDVAEQIGCCYKLKPLTHESSKKLFYGRIFGSEHKCPKQYSEVSEKILKKCGGVPLAIITTSSLLANKSRNIKVWNDVCDSIGSGLASNSTLDSMRKILLLSYYDLPSHLK…
Pavir.Ha00195.1.p	Pavir.Ha00195.1.v1.1	412	MSTTCRRQKGAKKNIEFLTKELQSIQAALRSVGELPPEQVGELVKIWAHDARVLSYNMEDIVDTFLVRVQGPDPPSRKSSKRFFRKMRNIIAKAKTRHETGQDIKDIKERVKEYKVDIITPAKTSIDPRITSLYTKTTDLIGIDEARDELITRLTKGDNMSTQQKIVSVVGFGGSIKFPHKLLMGKFDCTAFVPVGRNPDLKKVFRDILIDLDKQQYMDFNFTILDERQLINELQNFLETKRYFIVIDDVWDTQSWGIIKLAIVENNNESRIIVTTRTHEVAREAGEVYKLQSLSDENSRKLFFARIFGGESKISDPQQNDELLDKILRKCDGIPLAIISMASLLAGKPREEWSEENQQVENTMKILLFSYNDLPCHIRTCLLYLSVFPKDSEIDKRSL…
Pavir.Ha00197.1.p	Pavir.Ha00197.1.v1.1	716	YKVDAIKPSKILVDPRITALYTKATDLVGIDEAREELITRLTKGDDMSAQQQRVVSIVGFGGLGKTTLAKAVYDQLRVQFDCTAFVSVSQNPDLNKLLKNMLYELDKQKHANIHSTMLEEKHLIDLVREFLENKRYLIVIDDIWDIKPWRILQCSLFENSLKSIIITTTRILDVAEQIGGCYKLKPLTHESSKKLFYGRIFGSEGKCPGQYFEVSEKILKKCGGVPLAIITTSSLLANKSGDIKEWNDVCGSIGFGLASNPSMDSMRKILLLSYYDLPSHLKACLLYLTIFPEDYTIEKERLILRWIAEDFVHCEDESQSLFELGESYFNELLNRSLIQVADYTYNIIISCRVHDMVLELICSLSREESFVTTVLGDSRQSIPSSGSTVRRLSLQNTTW…
Pavir.Ha00224.1.p	Pavir.Ha00224.1.v1.1	918	MEVATGALGTLIPKLGQLLLDEYNLQKGVKKDIKFLSRELESMHAALRSVGEVPREELKEQVKIWARDVRELSYHMEDIVDTFLVRVKGPKPPSKRSAKSFLKKMMGIVTKAKTRHEIGQEIKDIKERVKEVAERRDRYKVDAIKPGKILVDPRITALYTKATDLVGIDEAREELITRLTKGDDMSAQQQRVVSIVGFGGLGKTTLAKAVYDQLRVQFDCTAFVSVSQNPDLNKLLKNMLYELDKQKHANIHSTMLEEKHLIDLAREFLENKRYLIVIDDIWDIKPWGILQCSLLENSLKSIIITTTRILDVAEQIGGCYKLKPLSHESSKKLFHGRIFGSEGKCPGQYFEVSEKILKKCGGVPLAIITTSSLLANKSGDIKEWNDVCGSIGFGLASNP…
Pavir.Ha00231.1.p	Pavir.Ha00231.1.v1.1	192	MMDIVTKAMTHHEIGQEIKDIKERVKEVAERRDRYKVDAIQLAKTFVDRRITALYTKATDLVGIDEAREELITRLSKGDDISPQQQRIVFTIGFGGLGKTTLAKAVYDQLRVQFNCTAFVSVSQNPDFNKLLKNMLYELDKEKYANIHSTMLEEKHLIDLVWEFLEHKRYGESNLSMWYYFISVYTYPSNCM*
Pavir.Ha00232.1.p	Pavir.Ha00232.1.v1.1	480	MAAVLDALAPYVKKLLTDMVEEEVSMVLGVFGEITKLEDNMESIKAFLSDAERKRLTNLSVQRWVTKLKNAMYDATDILDLCQLEADKRRESEGGSMDEKAPSCCQSLLFCLRNSVFTHKIGSQIKELNKRMDDIPKEADRFKFNIGLGSNPEPRKLTDAERSTQMTTFEFNESAIVGDKIEQDTRELSQLLTTSGDHDIKVVSIVGTGGMGKTTLAQKIFSDTSVQKHFKVKIWLSIAQHFDEVEMLRTAIKHAGGDHGNEHDKTLLTRTLTNTLSTGRFILVLDDVWSVQAWTRNSRGTRSSVLVTSRLEDLALRMGASFYQPHVSPLNEEDAWALLNKQLPPSNQVVGTSHLRDVGMKIIKKCGGLPLAVKVMGGLLSTKPQSEGDWEAVLHHRAW…
Pavir.Ha00240.1.p	Pavir.Ha00240.1.v1.1	1063	MAAVLDALTPYVKKLITDMAEEEVSMLLGVSGDITKLEENMESIKAFLADAERRRLTDLTVQRWVRKLKDALYDATDIMDLCHLDADKRRGSTEDGSSSVTEKVPAGCFQPLLFCLRNPMFAHKIGSQIKELNQRLDQLHKEADRFKFNIGLGSNPEPRNLTDAEKSIQKTTSEFNESAIVGEKIEKDTRELAQLLITSGSHDIKLVSIVGNGGMGKTTLAQKIFNDTSVHEHFKVKVWLSITQHFDDVELLRTAIEQAGGGHGGTQDKTLLTRTLTDRLSMGRFLLVLDDMWSEQAWSRVLSVPIRNASQKQPGNWFLITTRFGDLAQQMGASFYQHHVSPLTEEDAWSLLNKQLPPSPNQVVGTEHLRDVGMKIVRKCGGLPLAIKVMGGLLSTKPQ…
Pavir.Ha00241.1.p	Pavir.Ha00241.1.v1.1	933	MAAVLDAMVPYVKKLIAGMAEEEVNMLLGVSDEITKLEDNTGNIKAFLADAERRRITEQSVQRWVNKLKDAMYNATDILDQCQLEADKRRESEGGNMKDKAPSCFQSLLFCLRNPLFAHKIGSRIKELNQRLEDIHKQADKFKFNISLSSNPESRKLTDAERSVQKMTSEFDESAIVGEKIEQDTRELTQLLITSVTHKIKVVSIVGTGGMGKTTLAQKIFNDTSVQEHFKLKIWLSITQHFDEAEMLRTAIKHAGGDHGNEVDKTQLTRTLTNTLSTGRFILVLDDVWSVEAWSQVLSVPVRNASQKQLGNWVLVTSRLEDLAVRMGASFYQHHVSPLNEEDAWALLNKQLPPPPNQVGGTSHLRDVGMKIIKKCGGLPLAVKVMGGLLSTKSQSEGD…
Pavir.Ha00243.1.p	Pavir.Ha00243.1.v1.1	957	MQVQCFLIDADRRRIEDFAVSNWLGELKDAMYDADNIIDLARFKGRKLLGEQPSSSSRKLTACNGFPLASCFSAILTRRDIAVQIKNLKRRIERIAELGTKFKFEAEPVVSVSDMRKTSHLVEPNIVGKEIIHATGTLVRVVLDHREKKAYKIGIVGTGGVGKTTLAQKLYNNQRVKDNFQKQVWICVSQQYSPVILLKEILRNVGVNQGQGESVGELQAKLAEAIEGKNFFLVLDDLWEPDVWTNYLRIPLNAAAQVTIVATTRHDTVAKAIGSMNISDEKEVHNLQDTGMEIVRKCGGLPLAIRTIAGVLLVKETTESEWQKILSNDAWSISKLHAEVRGALFLSYDQLPQNLKQCFLYCALYPEDWTLCRDDLVRLWIAEGFIEKKKNQLLEDTAE…
Pavir.Ha00253.1.p	Pavir.Ha00253.1.v1.1	414	MGTISNRPMEVATGALGTLIPKFGQLLQDEYNLQQGVKKDIKFLSRELESMHAALRSVGEVPREELKEQVKIWARDVRELSYDMEDIVDTFLVRVKGPEPPSKRSGKRFLKKMMGIVTKATTRHEIGQEIKDIKERVKEVAERRDRYKVDAIKPGKILVDPRITALYTKATDLVGIDDAREELITRLTKGDDMSAQQLRVVSIVGFGGLGKTTLAKAVYDQLRVQFDCTAFVSVSQNPDLNTLLKNMLYELDKQKHANIHSTMLEEKHIIDLAREFLENKRYLIVIDDIWDIKPWVILQCSLLENNLKSIIITTTRIVDVAEQIGGCYKLKPLTHESSKKLFYGRIFGSEGKCPGQYFEVSEKILKKCGGVPLAIITTSSLLANKSGDIKEWNDVCGSI…
Pavir.Ha00254.1.p	Pavir.Ha00254.1.v1.1	1024	MATIIDSVVGSFAKKLQDIVLEEAISVLRVKDDLKELQRIMNHIRCFLHDAEQRRKEESAVNNWLGELKDAMYEADDIIDLARLEGNKLLADHASSSRRSAACTRFPLFSCLPNIQRRHEIAVRIRKFNNELEKISKLGQRFLKIQNVQPIDDVSETLRMKACELVEPNLVGKETFLACTRLVGLILAHKEEKTYKIGIVGTGGVGKTTLAQKIYNHPKIKGTFSKQAWICVSQAYSQDTLLKEVLRNIGVDYNQDETVGELIKKLAIAIKNKSFFLVLDDVWRQDVWTNLLRTPLNTASATIILVTTRNDTVTRAIGAEHVHRVELMSDDIGWELLWKSMNINEDTEVQNLRGIGTEIVRMCSGLPLAIKVIASVLATKEKTENQWRQVINKSAWSMS…
Pavir.Ha00255.1.p	Pavir.Ha00255.1.v1.1	926	MATILDSLVGSCAKKLQDMISEEAILILGVKEELKELKRTMNQIQCFLNDAEQRRIEESAVNNCLYELKDALYEADDIIDFARLEGNKLLADRPSSSRSSASFKYSSFCSCLPNIRIRHKIAVQIRNFNTEHEKISKLGERFLKLQNMQPKLEDSMVRQITTWQLVEPNIVGMEIFHASRKIMDLVLRNKDKTLYKLGIVGTGGVGKTNLAQKIYNDPKIKGNFSKQAWICVSQEYSTIDLLKELLRKFGVQYQHDQTVGELSIKLAIAIQNKRYFLVLDDVWQHGVWTNLLRTPFDAAATGIVLVTTRNDIVARAIGVEYIHRVDLMSPEVGWELLWKTMNITKYIEVQNLKTIGLEIVRLCGGLPLAIKVTASVLATKEINENEWRKVINKSAWSIS…
Pavir.Ha00257.1.p	Pavir.Ha00257.1.v1.1	995	MATILESFAGSCAKKLQDVISEEAILILGVKEELTEMQRRMQQIRHFLNDAEQRSTKESAVNDWLSLLRDAMYDADDIIDLARSKGSKLLPDNSLSLSSKSNTCTGLSLSSCFSNIQTRHEVAVKIRSLNKRIDNISKDKVLTSLTSTQSTKKVSAPKHKRSSNLVEPNLVGKEVTHACRKLVDLLLEHKDKRSYKIAIVGTGGVEIKGFFDKQAWVCVSKDYSEVIILKEILRKIKVQYMQDESIDELQSKLKLAITKKSFFFVLDDAWQSDIWENLLRTPLHAAATGIVLLTSRLDTVAVEIGVDHTHRVDLMSVDVGWELLWKSMGINQEKEVQSLRDLGKDIVRRCGYLPLAIKVVARVLASKEQTEIEWNKFSRKDAWSTSKLEIPSALYISYE…
Pavir.Ha00258.1.p	Pavir.Ha00258.1.v1.1	941	MATIIESLVGSCAKKLQDVISEEAVLILGVKEELTELQRRMEQIQHFLNDAEQRSTKELAVSNWLSLLRDAMYDADDIIDLARSKGSKLLPDQSLSLSSKSNTCTGLSLFYCFSNIQTRHEVAVKIRSLNKRIDNISKDKVFSSLTSTQSTGNVSAPRQRKSSNLVEPNLVGKEVISDCRKLVDLLLKHKDKRSYKIAIVGTGGVGKTTLAQKIYNDQKIKGCFDKQAWVCVSKDYSEITILKEILRKIEEHFFLVLDDVWQSDIWENLLRTPLHAATTGIILLTSRLDTVAVEIGVDHTHRVDLMSVDVGWELLWKSMGINQEKEVQNLRDFGIDIVRRCGCLPLAIKVVARVFACKEQTENEWNKFSRKDAWSMSRLEIPSALYISYEELPYCLKQC…
Pavir.Ha00262.1.p	Pavir.Ha00262.1.v1.1	823	MYNHLTLACSLQKDDIAVDVFFLTIDGKSLRKRIEDIENIFNDLKNSPLLSQQCSSSSNSSSEIPAKGTSKKSSRQEQIADSHRKISHMVIGRDKECEDISRKLRKAPDAYGPSSNSSRPYSVIGIHGIAGSGKSTLAQYVCEYEKKAKDKHFDLIMFSHVSTTFRVDKIFRDILEQTTQVRPSDTERLQSIQKEVKDKLQGKRFLLVLDDLWVNNDKQMEQDILLDALDVGQSGSRILVTAQRQDAGAALGCAQKQIPIPDLEKKEYLKLFMHHAGSSNDAEYKRIGIKIANKLRRSPIAAVTVGKQLRRNRRIRFWEATANDVVLNETMGALWWSYQHLGADTRRCFAYCSTFPRGYKLTRDELVRIWIAQGFVNTNSNAIGELEDVGSHYFDELLT…
Pavir.Ha00281.1.p	Pavir.Ha00281.1.v1.1	237	MELATGALGSLLPKLGQLLQDEYNLQKGAKKNIEFLTRELQSIQACPPHVGELPPEQVGELVKIWAHDAWELSYDMEDIVDTFLVRVQGSDPPSRKSSKKFFKKMRDIVTKAKTRHEICQDIKDIKERVKETADLVGIDEAREELITRLTKGDDMSTQQRIVSVVGFGGLGKTTLSKAVYDKLKGKFDCTAFVPVGRNPDLKKVFKDISIDLHMHFNVEILDERQLIDKLREFLENK
Pavir.Ha00345.1.p	Pavir.Ha00345.1.v1.1	704	MLFLRRHEIAIQIRNFNNKLVKISEMDERSLMLQNMLPKEEVSVIRRMNTWQLVEPNLVGKETSLACKRLVELILAHKKKKSYKVGIVGIGGVGKTSLAQKIYNDHRIKGTFSKRAWICVSQEYSEVALLKEVLHNSGVEYGQDETVGELSRNLAIAIEKRSFFLVLDYVWKHEVWTNLLRTPLDTAATGTILMTTRNDIVARAIGVEDVHRVELMSADVGWELLWKSMNINEETEVQNLRGIGMDIVRMCGGLPLAIKVTASVLATKEKNEKQWRKIINRSAWSMSKVPIELRGALYLSYDDLPRHLKQCFLYCALFPEDQIMYRDDLIRFWVAEVVSKKDIILLPNLNKEHIRARTLHFNCSRLQRIGNKFFIKLQHIQVLDLTGSIVQSIPDCIGS…
Pavir.Ha00360.1.p	Pavir.Ha00360.1.v1.1	998	MRAALRNVSEVPPEQLSEPAKIWARDIREMSYDIEDITDTFRVRIQGPDPPSTRGTERLIKKMVNVVTKMRTRREIALEIMDIKERIREVAERRNRYDVDAFAPAKTWVDPRITFLYTKTTDLLVGIGKAKEELITRLTKVSTHKQVIVSIVGLGGLGKTVLAKAVYDELKVQFDCTAFVSVSRNPDAKKLVKDMLYQLDKGEHGSTGSAMILEEEQLTDQVLDFLRNKRYLIVLDDIWDIKLWETIRHALHENGRIITTTRILDVAEKVGGCYKLKPLTHESSKMLFYGRIFGSEHKCPRQYYEVSENFLKKCRGVPLAIITISSFLANKIGNIEEWYDLCESIGSRLRSNPCMDNIRKIQLLSYYDIPSHLKACLLYLSIFPEDYEIRRDQLIWRWI…
Pavir.Ha00364.1.p	Pavir.Ha00364.1.v1.1	881	MDLVVGASNDAVKSLVSKLGSLLAQEYILIGGVSDDIQYINDELASMQAFLNRLKQEAKHNEQRQGWMKQVREVAYDIEDCVDKAGHRLSREPRGSGKLASLRRAWYLLTTLYARHCIATEIGNLKARAQHVSERRTRVQQILPKFHTVSAWENIRDSFPTGKKGSSIVVTTRFKSVAEACRRQQGYVFPLKPLNDDDSYKLFCQIISNEPNIPSNGARALLKKCGGLPLAIILVAGLVASKLRSESISTRGGDHHSVQEEDVSGELKKNKDQAGNDISEGLDKDAVFEELAKNKPKSGNDISKNLEKFLTQVGKDLSEELEKNLSTEGVAHIVNHCYSQLPADLKTCLLYLSMFPKGCLISRKCLIRRWIAEGFIDEKHGKTVEEVAEDCFNELISRN…
Pavir.Ha00496.1.p	Pavir.Ha00496.1.v1.1	1331	MSTKMKNIVDKLKPICAKLSTIIDTELLGAANLKLEQLSNNIGQLSSNIGQLGTSRKTTRGNARKWQLSDALYTEKMYGRDRETSRIVYDITHGEYCANQLTVLPIVAPGGIGKTTLALHVYHSVKNQFEISFWICVSTNLISYRLAQELKKMIPKVSGEKENASDYELIEQRLKNKQFLLVLDDVWTCQEDEWKKLLAAFARGGEKGNVIIVTTRIPEVARTIKTVKCPIIELQPVDHDDFMHFFQECIFDDGKSLRDHEELLHVGKGIASKLKGSPLAAITVGRLLRSQLTLDHWTAVLESEEWERQTNENDIMPALKLSYDYLPYQHQQCFSFLAMFPEDYNFGSKELVQLWIRLGTIKSSDERERQEDIAFGYLTDLVNYGFLKGNVSDSGHISY…
Pavir.Ha00521.1.p	Pavir.Ha00521.1.v1.1	421	MTVQNKSIEMRMESKDITGQHLFTDFLSTPSCTKTELIDTRKTSTDVVEEHIVGRKEEKAKIITSLLESSSEKIILPIYGIGGIGKTTFSRLIKNDPKFKCYSKAWVHVSNRFDLNKIRQSIISELHKKESQAYDGQEIHNSLTKLHSGKKIMIVLDDLWEDDKFLLQDLTEMLHHDSKIIILVTTRSESVAERIHTSLEPYKILPLTNGMCWDIIKQRSGFGARDDKEKLRGIGQEIAQKCAGVALAAQSLGFTLRGKSFDQWMEVKDNDIWREQVSKDISLPNHVLASLMLSYNYMDPCLKLCFTYCAIFPKGHKIVQNDLIYQWISLGFIEPSTLRSTMELCRKYIVQLQGLSFFQVSPKVCYFDITILHLEFSVFSFNHLKATHILRSILLLPSL…
Pavir.Ha00523.1.p	Pavir.Ha00523.1.v1.1	921	MERAIVSAATGVMSTVLGKLADLLHEKYKLAKGVRKDIEFLRSELSAMNDLLYVLAEVEELDAINTGWRDRVRELAYDIEDCIDLSVARLGRAAGDASAAGRRLSAKRLVRKFKKLRVSLQVAHQIKELKARAVEESKRQKRYKLDGLVGASPNTSKVDLRMCALWGRDIIHWLIPADQPCPLVRTLSIVGCAGLGKTTLANLVYQKIKGDFECKAFVSVSQNPHIKDVLMKIFSQVGATASVADDQIILVEKLREHLKDKRYIVVVDDIWHSDPWEIIGQALVKKSRGSTIIITTRLKDVAQSCCSSHAHGGRVYDMKPLDDDNSKRLFFKRIFDSEEKCPHELEGASKDILKKCKGIPLAIISISSFLASDVPQSPDHWNKVKESISSPLPGNKSAE…
Pavir.Ha00561.1.p	Pavir.Ha00561.1.v1.1	1446	MELEDVSFQFLQEITDGFSEKRILGEGAFGVVYKGVTKSGDDAAVKKLKLGCDVNLDLKQFQNEFYNLTKLKHQNVVQILGYCYETEKKLSILPDGSKVFVDELHIALCFEYLHNGSLEKHLSDDFYELDWHARFKIIKGICEGLKYLHDELEEPIYHLDLKPDNILLDKDMVPKIADFGLSRIFGNDELARITRNPYGTLGYQPPEYIDKGEISGKFDIFSLGVLIIKMVSGSKGYPDCLDQAQRDWKNRLQTTCTDDLFEAYCHQVDTCSQIAMSCVETDSFRRPDIVTITENLNEIEIHVGELPEKGCHITISRMAMHNSKIEMRTESTDITDQHQNIILRSDHSCNELELHDVLETSPDTVEEHIVGRTEEKDKVMASLLEAMSEKIVILPIHGI…
Pavir.Ha00594.1.p	Pavir.Ha00594.1.v1.1	761	MCSFQGGTTSRGFSEVIKIAPYSEFVGRNEEVEKLTEWISLNRSECATLAVFGASGIGKSTLVRNVYNSTEVLRMFQRRAWIAMVHPFNKEEFLRDIVSQFKAYHRVNKSKSGIKNKSCDDLVTEVCQLMGDGRSLLVVDGLSSEEEWDQVKSCLWTELGANSGSCTVIVTTASAAVATHCSGNDSSLMYELSPLSSAAAHQLFYQKVFRRDRVIELCKPMADHANLIIQKCDGNPQAINIISGLLVTKTRTSTEWEKLLNRFDSELKNNPDLGVTIAAAKLSYDDLPSHMKYLVQYISIFPRSYNVMLRRLAKAWLAETYRRNAIGDSTEEVEDIIDALFMRSIVHPSKRTEITSGRINGWHVDDVFRQLSSSESKSRGFIDILDEHMAGIYFLYLKK…
Pavir.Ha00614.1.p	Pavir.Ha00614.1.v1.1	277	MELAAAGLGSLLPKLGTLLRDEYKLQKGVRGEIRFLQAEMESMQAALNRVSKQPAHQIDELNKLWVRDLKDLVNDIEDSVDAFKVRVYNDPEQAKPHSFRRFFDRTIRLLTKAKSRHHIADDIQDIKKRINEVSKRKDSYNTSNVVVQPDTVDIDPRMPSLYQDAAKLVGIDGPTQKLVDLLTRGEGVKKLKLRVVSIVGVAGLGKTTIANSMYERLQGQFESHAFVSVSLKPDMKQILSSILRQVSKDKCINAGEKDRDELLRSIREFLRENSGVY*
Pavir.Ha00627.1.p	Pavir.Ha00627.1.v1.1	1040	MAEFAIGALGTLIPKLAKLLKKEYDLKKSVKGGIRFLKAELESMQAALEKVSGVPADQLDENTRLWARDVRELSYDIEDSIDSYLVLVESKKAGKQHNIKVWVDRTVNSLYNIRRRHNMAAKVKDFESLVKEAKERYDRNKVDCVVASQAMYKRMTDLVGIDEPMSKLRDMLKLESTKSLKSVSVVGAGGLGKTTLVKAVYDDTLEVGFQCRAFVSVGQNPDVKKVLNDILLELDKEKFRDIHSLTRDVKQLIDLLREFLGNKRYFIVIDDIWDTQSWQIIKMALVDNNRGSRLITTTRNFEVGKEAGVVYNLEPLSSFHSRQLLCTRILDSGINCLDNLPYDQLTDKILKKCGGIPLAIITMASLLADKPREEWFEVYSSISLSRQGNNQVETTMKIL…
Pavir.Ha00647.1.p	Pavir.Ha00647.1.v1.1	525	MEFATKPMMEFAWRSICTLLPKLVRLLKDEYHLQKSVKEGVKFLIAELESIQAALEKVSDVPADQLDKQVKLWARDVREMSYDIEDSVDTFLVRVDGKRPARPLSVKGIVDKGLNSLAKTKSRHKIAADIKEIMGHVREAKERRYRYNVDGVVAKPPATSIDPRLSALFKKVTELVGIGKTRDELIRMLSEGDDVSKKKLRVVSVVGIGGLGKTTLAKTVYDKLKVEFECSAFVSVSHSPDMKKIFKDILLELDKDKYENIHNTTRDEKQLIDILREFLGNKRYTCKSTFVVYGGDGYFQKLKYCNLSTGVTAMFREDKSGLPVMPSLEVLDFSISIRQSMDFCFHLGQGISFIPVVIGLHFIPSLLKVKVRISCQDALRGEVDDTEEVLWDTTDKHPN…
Pavir.Ha00679.1.p	Pavir.Ha00679.1.v1.1	559	MKKLSDSGLEEQANLILKKCHGLPLLITSIGGFLATRPKTANEWKKLNDHLDAELQTNQSFVAVKTPCMLYLSLFPKGHRIRQKRLIKRWTAEGYSRGIHEKTATEMGKDYFMELKSRNMIEASNVTAGTRNSRVRNDHYQVHNLVRQISISKSEEENLVFILDNACSLDPEHKNVMERAADFSCIRSMTVFGEWRPFFISKKMKLLRVLDLEDTRHLRNKELELIGNLHHLKYLSLRGSHGVFELPSSFGNLCSLETLDVRGTYVTKLPGCLVKLKKLKHIHAGHIPSELVKHFSQAYKIGSASKTVTSENAHGVQVPKGIKKLQDLHTLGDINVYVPNGKKILKELKKLTQLRKLGVIGIGKETSKEVCSAVSHLTHLESLSLRSEGKPGLKGCLDA…
Pavir.Ha00689.1.p	Pavir.Ha00689.1.v1.1	827	MELAAAALGSLLRKLGSLLTNEYRLQKAVRGEIRFLQAEMESMQAALDCVSKLPADRIDGIHKIWAKDLKELAYDIEDSVDAFMVRIDTPVGAKPHSFRRYFDRTIGLLTKAKHSHRIYDDIQEIKNRIQEVSGGQKQQLVVVSIVGVGGLGKTSLANLVYQRVRGQFQSQAFVSVSLKPEINKIFSSILRQVSGMEYPNDEAWDQTELIEKIRQILEKKRYIIVIDDIWSDSAWILIKCALIENNLGSKVIVTTRNVDVAKISCSPIDGTLYELDPLFDEDSKRLLYSRVYNEDEEIHTELEEVSRNFLKKCGGVPLAVITIGGLLASRHKTKYEWYRVYKSMGSGLEKDKTMENMREILNLSYCDLPSYLKPCLLYLSMFPEDHLIPRYDLVLTWVA…
Pavir.Ha00691.1.p	Pavir.Ha00691.1.v1.1	1411	MEAAVSSSLGAMGPLLRKLDLLLAPEYRLRKPLRDGIELLKEDLQEISSDLVELSTLEAPTRRAKCWMEEARELSYLIEDFVDDMMRTRSDADSKMRSVFRHRVGRVKIAQLPEPPRRSTRIARITQLRALLQQASERPERYPLDACCSSSSSSSSHMITGHGRAPTLYGDSANLFGIEDSRVKLIEMLTVETEQRLKVVSIVGPAGVGKTTLAKEIFHELGGQFELRAFVRASRKLDMRRLLGSILSQFGKLPSVSGSVQTLIDNIQEQLKDKRCFVVIDDLWEETSWDIVSAAFPESNNCSRIVATTEKMNVALKSCGYMPDNILKMKSLGIQDSANLFFNQVFGSEQQCPDELKEVSYGIIRKCGGLPLALINLSALLASRLDYSEIWYHVHDCLC…
Pavir.Ha00713.1.p	Pavir.Ha00713.1.v1.1	1037	MAALFASMAVKSALDNLSSLLPPAAASQGLEDLRTLERTMRRIHATLKDAEWHWNLREESAKLRLKELKDLAYDAEELVEEYEYEVNRCRVEAPRQPAACLHGGASSSKRKRQEVLEADHCSNEASIVAVPTELSVRARKVLERFTEIEDYFGTFGLSENDGERKFVPEIRSLRQTSSVIHAPKILGRENDKENVIEALMANSGEGSCFGSHVSVLPIIGMGGSGKTTLAQLVYNDTRVRHSFELRAWVCVSEYFDVENITRKIITSLTQNTCHHIQTSSLQGALEDQVKEKRVFLVLDDVWNERSDYWELLCQPMLASRRCNIIVTTRSKAVTRLVQTIPFYNLNCLGPDDSWSLFKQTAFVQQEIVTASSMLEIGRSITEKCKGLPLAIKTLASILR…
Pavir.Ha00730.1.p	Pavir.Ha00730.1.v1.1	265	MELAVAALGSLLPKLGTLLSDEYKLQKGVRGEIRFLQAEMESMQAALNRVRDLKELVYDIEDSIDTFMVRVDAPEHAETTRPHSFRRFFNRTIALLTKAKSRHHIADDIQDIKKRIDDVSKRKERYNSLGAGVQPDTVDIDPRMPSLYQDAAKLVGIDGPTQKLVDLLTREGVKKQKLRVVSIVGVGGLGKTTIANFVYERLQEQFECYAFVSVSLKPDMKQILSSILRQISKDKCTNAGEKDRDELLRSIQEFLVKKSSKALGN*
Pavir.Ha00733.1.p	Pavir.Ha00733.1.v1.1	820	AALNRVSKLPAHQVDELNKIWVRDLKELVYDIEDSVDTFMVRVDAPEHAKPHSFKRFFDRTIGLLTKAKSRHHIADDIQDIKKRIDDVSKRKERYNSLGAGVQPDTVDIDPRMPSLYQDAAKLIGIDGPTEKLVDLLTRGEGVKKQKLRVVSIVGVGGLGKTTIANSVYERLQGQFESHAFVSVSLKPDMKQILSSILRQVSKDKYLIVIDDVWNVEAWEIIKCALIDKNVGSRVIVTTRNMDVAKSSSLDGEVYELDPLSDKDSRRLLCKMIFNEDDGIYSDMEEVTMKILKKCGGIPLAIITIASMLASMPKTKYEWYGVYNSMGSGLEKDKTLDNMRKILHLSYSDMPSYLKPCLLYLIMFPEDYNISRGDLVRLWVAEDFVDGKKGSNLYDTGRR…
Pavir.Ha00737.1.p	Pavir.Ha00737.1.v1.1	230	MEIATSEMSSLLLKLAELLTDEYKLQTSRRGEIMFLKAEFESMEAVLERVSKAPITENQVNIWTNEVRELSYDIEDSMDKFMVCIDTHPSATRQGFKEFHQIAMEIEDMKTLVKEVAERRNRYKVDTIRSGQREELFELLVQEGTCKQLKVISIVGVGGLGKTTLANVMYQQLKEQFECIAFVPVSLNLHMKRILSSILCQVSEQSYTSIETWYVVELINKIREVLENKM*
Pavir.Ha00825.1.p	Pavir.Ha00825.1.v1.1	1165	MAMVLDALASYIQNMLMEMAKEEVHMLLGVSEEIDKMGVKLGDLKNFLTDADRRNISDISVQAWVRQLRDAMYDVTDILDLCQLKAMEQGPRRDAGCFNPLLLCMRNPLHAHDIGNRIKSLNRRLEEIKKRSLDFGFINLGSYEDPSRRVASSRIGSRETSGELDESSLVGEKIEEDTRYLVEMLTEDLTKYDNNKIMVFAIVGVGGIGKTTLAQKIFNHDIIQREFGKKIWLSVNQDFSETRLLRRAIIEAGGDHQSAGNTRGALERALKEALNGQKTILVMDDVWNHKAWEDVLRTPMVTGSLTHGSCVLITTRHDMVARAMVAHEPYHHIDKLEPKDAWLLLKKQVVGNENEEAQMELLKDIGMEIIEKCDCLPLAVKVMGGLLRQKRTCRGDWEN…
Pavir.Ha00826.1.p	Pavir.Ha00826.1.v1.1	838	MAGVLDALASYVQNMLMEMARDEVHVQNMLMEMARDEVHMLLGVTGEIEKMDIKLKDLKNFLVDADRRSITNQSVQAWVLELRGAMYDATNILDQLKAMERGPSHNAGCFNPLLLEDIKKRSLEFNFINLNSYEDRNRRMASCRPGSRETSGELDESSLVGENIEEDTRNLVQMLTTAELSKCENNKTLVFAIVGVGGIGKTTLAKKIFNHDKVLNGQKTLLVMDDVWEHQAWENVLQTPFVSSSLAHGSCVFITTRHDAVARGMMAIKPYHHVNKLDLEDAWLLLKKKLVGNRNDEDQIELLKDIGMEIITKCDYLPLAVKVMGGLLCQKIVRRRECENVLNDSIWSVSQMSEELNYAIYLSYEDLSSSLKPCFLHYSLLPKSIVFVAYEIIGMWISE…
Pavir.Ha00827.1.p	Pavir.Ha00827.1.v1.1	765	MEVVGNGNDEDQIELLKDIGMEIITKCDYLPLAVKVMGGLLRQKTARRREWENVLNDSIWSVSQMPEELNYAIYLSYEDLSSSLKPCFLHYSLLPKSRVFLACEIIGMWISEGFVHGTSRDLEEIGKEYYDELIQRNVIEPDIRYAEKVVCNMHDVVRSFAQYMARNEALVAQNNKADIADKINSQKFLRLSLETRGSESDELEWYSLQGQTSLRTLLSVGPIKIKPGDSFLVFSNLRTLYVEDANFDALVEYLNQLKHLRYLSIKGTNTSRLPASIGKMKFLQYISLVGCKSLVNLPSSIVKLQHLRFLSLRDTGISSIPKDFHGLTNLRILNGFPAHMDGDWCSIEELGPLCQLTNLTISGLENVSSSSFAKKARIGDKVRLSRLFLECTSRIEHDG…
Pavir.Ha00828.1.p	Pavir.Ha00828.1.v1.1	1079	MAGVLDALASYIQNMLTHEMAKDEVHMLLRVSGEIEKMDIKLKDLMNFLLDADKRSITDESVHAWVLELREAMYDATNILDISQLKAREQGPSHDAVCFNALLFCMRNPIHAHKIGSRIKNLNQRLEDIKNRSLDFNFININSYENHSKRVASSRLGSRETSCELDESSLVGENIEEDTRNLVEMLTTAELSKCENNKILVFAIVGVGGIGNTTLAKKIFNHEIIQQEFTKKIWLSVNRDFSEIELLRRAIIEAGGDYQSARNTRGALERALKEVLNGQKILLVMDDVWNHQAWEDVLETPLVTATLTHGSCVLVTTRHDTVARGMMATKPYHHINKLDPEDAWSLLKKKEHFCPTFYRSIGRTHRLHDSALLRCKLRDDIKCPLQPPSDRTGRAAGFE…
Pavir.Ha00829.1.p	Pavir.Ha00829.1.v1.1	911	MAVVLDVLASYVQNMLTEMVKEEVHMLLGVSGEIDKMCTKLGDLKNSLADADRRNITDQSVQAWVRELKGAMYESSDILDLCHLKSMERQPGMDAGCFNPLLFCMRNPLHAHEISSRIKNLNKRLDGIKNRGTAFDFINLGSYEDRNRMLASSHLSKRETSGELDISCVVGEKIEVDTRNLVQMMTQGRGTNYGDKKILIFAIEGVGGIGKTTLAQNIFNNNIIQQEFTKKIWLSVNQEFDKIELLRRTIAEAGGDHQAARNTNTKGALERILKKVLDGHKTLLVMDDVWNNEAWECVLKTPLVNVLACGSRVVVMTRDIRVARGMMAEEPYHHVKKLEPEVAWSLLKNQIVGHENNEHQIDMLKDIGMEIIEKCDGLPLAVKVMAGFLRQKRTRRGDW…
Pavir.Ha00915.1.p	Pavir.Ha00915.1.v1.1	815	RRVKARRDMGTEVRDIKRRVAEVSERRVRYKVDGVAAKPDGPTVDSLRLSALYTKAAELVGTGERSDELVRMLMEGDEASSRQLKVVSVAGFGGLGKTTLAKLVYEKLKGHFDCAAFVTVSLNPNMKKVLRNMLCQLGNECSLNDAMCGGEGRIIDKLREFLQNKRYLIVLDDIWSYSVWDTVKYALIENGRGSRIITTTRILDVAKQASGILYQLKPLSLADSRKLFYHRTFGMEDKCPPNQLAEISENILKKCGGVPLAVITIASLLASKRRKENAEKYWYQVYQSMGSRVEESTVVKDMRRILSISYYALPPHLKTCLLYLILYSEDYGIVREEVICRWVCEGFVQKQYGKTSYQVGEEYFEDLISKSMIQPHLYNHGNTVWSCCVHDMMLDLITS…
Pavir.Ha00960.1.p	Pavir.Ha00960.1.v1.1	1023	MAAVLDAFVSFLIDKVTKMATEEVAMLHGVPGEISKLEEKLQELKAVLADAERRRITEKTVQRWVMMLKDVMYEATDILDICNLKAEERQESTGVDCTCFVNPMSLYLQSPVFTHNIGSRIKDLNKKLDSICESGAQFNFIRMEQNQDRGMVSHPARGKTSPVMEHSSLVGEKIKEDTVELVNMLTNEGQANHADNYIVIAISGTGGIGKTTLAQNIYNHQTIKEKFRKMIWLSVTQACTETELLRVAITGAGGDYFQAHDKSLLEPALVNLIRDKKIFVVLDDMWTAAEWNNVLRASFSYVARGSRVLVTTRDDRVALAMKARYLHRINYLGPQDAWSLLKKQVVATERDELHIDTLKNIGLTILGRCGGLPLAIKVIGGLLRQRCMNMVEWERILNN…
Pavir.Ha00964.1.p	Pavir.Ha00964.1.v1.1	1121	MTVSNNKIEMSTESKDITCQHQNINLSSDPSCNELEYDRRKEKTIDSLLEAMSQKITILPIHGIGGIGKTTFARLIYNDPKLKCYSHVWVYVSQRFDLNKICESIVSQLSRKEVQANEGQMTHCSLTELLSGKKILIVLDDLWEDNQFQLQELKDILYHDHSNIIIFVTTHSKHVAERICTNLNPYKILPLTNDMCWDIIKQISGFEDRDDKEQLKGIGFEIAKKCGGVPLAAKSLGFTLRSMNFDQWMKVKDSDIWNELVSKDLSLPNHVLASLKLSYSYMPHHLKSCFTYCATYPKGHKIVKNDLIYQWISMDFVKPTKLLSNMQQYEKYIMQLLGLSFFQQPVSPKTFETYYNQAMFFTMHDLVHDLAISLLGNQILDQSKQGNTRGSSCQYALLR…
Pavir.Ha01101.1.p	Pavir.Ha01101.1.v1.1	1277	MFQSSHPGVCNLYRRYYRTQLYMELEDVSFHFLREITDGFSENRILGEGAFGVVYKGLTKNGDDVAVKKLKLRGVNVDFKQFQNEFYNLTKLKHQSVVQILGYCYEIEKKPFIMLDGSKVFVDETHIALCFEFLHNGSLKKHLSDDFYKLDWHTRFKIIKGICEGLKYIHDELEEPIYHLDLKPDNILLDKDMVPKIADFGLSRIFGNDELARITRNPYGTRGYQPPEYIDKGEISGKFDIFSLGVMIIKIVSGPKGYPNCLDQVQRNWRNTLQATCTDDLFEAYCHQVDTCIQIALSCVETDSFRRPDIVAIIEKLNEIEIEVGELSDKGCHRTVSRMTMHNSKIEMRTESTDVTDQHQNIILRSDPRCNELGLHDALETSSDTVEEHIVGRTEEKEK…
Pavir.Ha01108.1.p	Pavir.Ha01108.1.v1.1	907	VGRRKAKRRRSATGRAGPDPRGRWLTAGRLQDKAMELEDVSFQFLREITDGFSKERILGEGAFGVVYRGVTKNGDDVAVKKLKLRDINLDFKQFQNEFYNLTKLKHQKIVQILGYCYEIEKKPFIMADGNKVFVDETHIALCFEYLHNGSLEKHLSGIIRLHLHTRFKIIKGICEGLKYIHDELEEPIYHLDLKPDNILLDKDMVPKIADFGLSRIFGNDLAHITRNPYGTPGYQPPEYIDNGEISEKFDIFSLGVVIIKIVSRPKGNPNCLDQVQRDWRSRLQATCTDDLFEVYCHQVDTCIQISLECVETDSQKRPDIIKIIEKMNALECNTGKLHEKGCDRTISRMTVHNRKIEMRPESVDTIDQHRNIILRSEPSCNELKLHDALETSSNIVEEH…
Pavir.Ha01115.1.p	Pavir.Ha01115.1.v1.1	910	MAEMMASAAASVMGSVIGKLATMLGGSYQLTGKVQRGIRSLKDELSTMDAVLQDLAEKDDDQIDGQSKDWRNKVRELSLDIEDCIDRFMLNHSHGGSNPSFMHKTVRKVKICLQDRGLAEEIQELKSLAIELSERAKRYDIHQCLGAFPPSRHQQVRLDPRAPALFQEARDLVGIDGPCREIIELLKAEEDKRHKVVSIYGTAGQGKTTLAMEVYRKITGPFDCRAFVSVSQTPDIKKLLRDILSQISKNMFEQSQSWETEQLIRTIREYLMDMRYFILIDDIWSVSAWELVRSALPLNDNGSRIITTTRSKAVAKSCSTGIAEQMYEAKPLSDDDSHRLFFNRLFCSSEDCPHDLREVSSEILRKCGGLPLAIISIAGLLANRSRTPEAWGNTLKSIS…
Pavir.Ha01137.1.p	Pavir.Ha01137.1.v1.1	1033	MAEAALLALSKIGFYLAGEAATFIATQFSNLIELPNTVQRIRRELLMMNIFIRKTGTSYLSDELLKAWITEVRMLAYRVEDIMDNFSYHSLQYKQEPKQKKLANGLSYGLVFSGIADDLAQIEKEIEHVSKLKNMWVNSFHELLPSQVTSAEQQFPRYSSPQLIKNENLVGFKEDRELLQKLLTPNAPVHVANIPALKVVSLLGMGGMGKTTLLTSVYEQLKDHFDIHAWLTISQTYRGVDALLKELLNNVSASKHTATADANNVNQKEVTVPVDIEIGDKKRLKPDDINKMDILELKRNLKTVLKHKKYIVVLDDVWDRRVYDGISDVFEDSGKENRIVITTRKHDVAALATPGYLLKLNPLDIKDALQLFCMKAFPNKNHFDWTSELLEHANDIIKS…
Pavir.Ha01139.1.p	Pavir.Ha01139.1.v1.1	1091	MADLVLGVAKSLVEGTLTKAQSAIDEESKLRQSAQRDLVFIAGEFQMMQSFLRVTTEEQVRNNVVSITWVIQVRDLAYDVEDCIEFVIHLDTKSDWWCRLIPSFMRRALPLDVAVNMIDQLKARVHDVSQRNERYKLISDPGPKPVMEVRQLGISGASGVLATARDTAWKQREWENFVKLIIKKDSKLQVISLWVSEGNLGNASTIWKAYNHPKIHRKFKCRAWVKVEHPFQPNEFIRTLLGQFYTNSCEEQQGAILDNGVLTPVPDDHLFHKFSELVKKQTYLIVLEGVSTKEDWDTIQQYLPHSSNGSRIVVSTQNFAVASFCTEYPYFQQFSADQSFCVFFRERENPLVGRMSEVNQLSAYLAKARLNALQVMSVWGIAGAGKSALVRTLYHNKMS…
Pavir.Ha01142.1.p	Pavir.Ha01142.1.v1.1	1201	MADLVVGLAKTVVEGALTKAQSAIEEEAKLQQSVQHNLVFIAGEFEMMHSFLNVANEERVKNNVVRTWVRQVRDLAYDVEDCIEFVIHLDKKPSWWWRLLPRCLAASALPLDEVVSEIEQLKARVEDVSRRNSRYSLISDSGSKPIMQQQMAPGAAIGTIALDMLVEARDTVKKLQGLGDLAQLLTKEEGDLGVIPVWGTGSDLGMTSIIRKAYQDPEICPKFECRGWVKLTHPFNLQEFLRSLVVQFYTNSCLQEGSIVNVEELKRIEVMATMEGGFIEAFMNKVNEKRYLIVLENLSTMGDWDTIRTYLPDSKNSSWIIVSTQQCEIASLCIGHSYQVMELKQYSAEHSICVFFKEGSQGHGGKSMESDRVLDNSNEISMQDEAGHGTSLPPCYRIS…
Pavir.Ha01144.1.p	Pavir.Ha01144.1.v1.1	506	MADVVLTVAKTLVEGTLSKAQTAIEDEEKLRKRAQRDLVFIAGEFQMMQSFLSTTTKENVKNIMVSTCVTQVRDLAYDVEDCIEYILHLDTKPDWWCRMVPSCMAPSRALDEAVDVLEQLKGRVQDLGERSSRYKLISDDSGFNHVNEMRQQATAGSSDLKQRDMDALTKLVTKRGSNREVISIWAFGDDHGAASKSIIREAFENTKIWRNFSVRAWVAMGNSFDLHGILRSLNDQFSGSGARERNQASVAVDDLGHLKTKVKDQVNKQKYLIVLEDLSSRENWAALQEYLPDSSNGSRIVVLTQQFQVACSCTGFPYVQRFWVDYPLCVFSKGNEGPLIGRISEVTELPNYSSLARANGSRVMSMWGTAGAGKSAFVRNLCCNMLRSKKYKRYVWMDA…
Pavir.Ha01146.1.p	Pavir.Ha01146.1.v1.1	1106	MADLVLGVAKSLVQGTLTKAQSAIEEESRLRQSTQRDLVFIAGEFQMMQSFLSVTTEEHVRNNIVSTWVTQVRDLAYDVEDCIEFVVHLDTKSDWWLRSIKCCNCMAPALSLDEANADIEQLKARVHDVSQRNIRYLIGDFVPKPITEMNQPGATGPSSSMLAKTRDTAWMQRDVEELTNLITKKGNGLEVISVWVTGGDSVATSITRKAFDDPNVWGNFTCRAWVKLLHPFNLHDLIRSLLDQFYANFREVQQEAIVGISLVQEFMQQVNNQTYLIVLEDVSTMVEWEAIRKYLPDRGNGSRIVVSTQQFEIASFCTRLPYFQRFSADQSFCFFFKEGLQSDGGKNKATDRGILIDHSPLMGRIPEIDELPKYPALARVNALHVMSVWGVAGAGKSAL…
Pavir.Ha01176.1.p	Pavir.Ha01176.1.v1.1	919	MEVQMFSSSLGAMGSLLGKLGSLLVSPGDQLPDTLKPQKEKLQILKQDLEEMNTMLGNLSRVQAPNTMGKLWMNEVRDLSYDIEDYIDKTMSPSNTGEKNQEIPFEIEEFVTLVKHARDRYSSGQAITDLVGINDATTKLIKLLSNDAEQGMKVVSVLGPAGVGKSTLAKQVYRQMGGKFDCRAFVRASRMPDTRRLLRSIISQVQRHQRPPHGLPAQELIDNLRELLQQKRYFILIDGLWETTSWDIVYSAFPEGTHCSRILITTDIEEVALECCDYESDGIFMMEPLSRTDSIELLFNRTLGSKHQCSEQVKEVSEEIIKKCGGLPLAVICIASILAGQPDNSELWQHVSEWLSGSMRNNRTSQDMLREIVGLSYNNLPDYLKTCLLYLSMYPEGYT…
Pavir.Ha01178.1.p	Pavir.Ha01178.1.v1.1	258	MEDPGLLSAFIDNLVSRLFSLAEEKYNLYKGFEADVIFLMRELPMITSAIDGQLLGQEDHILRLSVEELRHVAHEMEDCIDHIMYDVSWDQQSWYCKYVKSGRKRKSRSQLGEEMQRLRCRLEEALQRQQRYSVSRSSPSQLAECSSDQHVLRDDLVGIDTPLGELLEQLAEAEGQPKQLKVISIVGFCGLGKTILARELYNSEVGKQFEERAWVSGAHGDPGKLISDILCQLHKTDLVTSTVDRLSIDLCNYLNNKR*
Pavir.Ha01180.1.p	Pavir.Ha01180.1.v1.1	271	MVLGLIVNILVDEYEYEVNRCEAVALDRSVSVPNTGKRKYQEDNQSRLAHPAVVAVAVPHDLVLRARKITERFNEIIHYPEHLSLSENDGQRRFAPDISSLRHTSSVVFEKSILGRDQDKVKIINKLSEEGGNVGNPVSVMAIVGMGGLGKTTLAQLVYNDPGVSQSFDKCAWVCVSEHFDVNTITRNIITSLTSEQCLYTELADLQMKLANEVNQRRVFLVLDDIWNERRDSWELFCKPLSAVKFCQIIVTTRSEQVARLIQTTPVGNMS*
Pavir.Ha01217.1.p	Pavir.Ha01217.1.v1.1	800	MIVSTCYENRSTIFGIQGMGGIGKTTLAQKIFNDQRIREKFQVHIWLCISQSYTEIGLIRQAIRMAGATCDQLETKAELLPHLMDTIRGKSVFLVLDDVWKSDVWIDLLRLPFERGLKSRILVTTRHLDVLEQLHAAYAHKVNKMNDRDGLELLMKKFFRPYEQTSDFSDVGYQIVKKCDGLPLAIKVVSGVLATKRTRGEWENIRDSRWSVHGLPKELGGPLYLSYRHLPSQLKQCFLWCALLPPNFVIERDDVAYWWVAEGFVRKEDRYSIHEIAEEYYHELLRRNLLQPRPEFLDKGESTMHDLLRSLGQYLTRDHSLSLNAENSKALPNLRRLVISCDIEEISAIEEQKRMRSLLIFNNKNFKLVNKEISRIEHIRVLVLTGTGIHTIPESVGSL…
Pavir.Ha01228.1.p	Pavir.Ha01228.1.v1.1	629	MRKDLWKIIESAFPRDDEVSSRIVVTTTVQTVAKASTFANVEVHIHKMGRLDKEKSEELFVKKACLEIHSEYGHPDSKRILEKCDGQPLALVSVGQFLRKKGWPTEASCDHVCRRLRHHLLEDEAFERMRRMLNRSYASLPNDAPKACLMYFGMFPAHHPIRRKSLMRLWLAEGFLGEQLSCGALDRAEENFSTLIDQNIIESIDVSNNSNVKTCKTYGMMREFISIKSIIWQGFIALAGNETLQTRPSNVRGLSLYHSSATEDSRLYSDLKHVRSLTVHGEASEAVLDFRKYELLRILDLEAGCTAGLGDDRLESICNLSLLKYLSFGGTVGSLPKEIEKLTLLETLDLKRTNVKILPLEVILLPSLVHLFGEFRLQAKRMHELRKFLKLGKSNVETL…
Pavir.Ha01236.1.p	Pavir.Ha01236.1.v1.1	842	MAEVMASAATSVMGSVIGKLTAMLGEKYKLTRDAEQGICFLKEELSTMAAVLQNLADKDGDQIDPLAKDWRSKVRELSLDIEDCIDRFRLNHSHGGSKANFVRKAVRKVKILLQDRGLAEEIQKLKSLVIEQSERAERHNIHKYLAATQSVPLDPRAHEIFREVTDLVGIDGPRKEIIELLKCEEKQYKVVSIYGTAGQGKTTLAMEVYRNITEPFDCRAFVSVSQTPDIKKLLSDILSQISKNQFDGQTERWETQQLIRNMRDYLIDKRYLILIDDIWSVAAGELIQSALPRNDNGSRVITTTRSKTVAGSCCAGIIGAHMYKAQPLGDEDSQILFFKRLFWSHEDCPQNLREVSSDILRKCCGLPLAIISIAGLLANRSRTPEAWGNTLKSISAAVD…
Pavir.Ha01246.1.p	Pavir.Ha01246.1.v1.1	1411	MEPEDVSFQFLQEITNGFSKNRILGEGAFGVVYRGVTKNGDDVAVKKLKLRPDVNLDMKLFQNEFYNLTKLKHQNVVQILGYCYETEGKHFIQPDGSKVFVDEIHIALCFEYLHNGSLEKHLSDDFDKLDWNTRFKIIKGICDGLKYIHDDLEEPIYHLDLKPDNILLDMEMVPKIAGFGLSPIFGNKPTRITENPYGTPGYQPPEYIEKGEISAKFDIFSLGVVIIKIVLGSKGYPNCLDQVQTNWRNRLQATCTDDLFKEYCHQVDTCIQIALSCVEIDSCKRPDIVTITEKLNEIEIDVREKGCHGTVSRIPIDNSKIEMRTESRDIANQHQNIILRPDPSCNDALETSSDMVEEHIVGRAEEKEKVMASLLEAISEKIVILPIHGIGGIGKTTFA…
Pavir.Ha01285.1.p	Pavir.Ha01285.1.v1.1	1214	MADLVLGVAKSLVEGTLSKAQSAIEEESKLRQSTQRDLVFIAGEFHMMQSFLSITTEEHVRNNVVSTWVTQVRDLAYDVEDCIEFIIHLDTKSDWWHRLIRCCNFKAQMLPLDEAVDIIEQLKARVQDVSQRNARYNLIANPGPKYCTELNQPAAAVASPDMLAQARYSTLKQQDLEALTKLITKKGRDLQVISLWGTGGNLEAASIIRNAFEHPKVWANFTCRAWVKLVRPFDHNEFIRSLLNQFYANSRQEQHGAVVGRDVLNREQELPAEDYLIQEFMHQVNNHRYLIVLEDVFISEWNAIRGHLAQQRNGSCIIVSTQQFEVASFCTGVPYFQRLSADRSLCVFLKEGPQTDGAMTDATNRAIISKNEILTLKRKVVRARMDHFPLVARKLEMHE…
Pavir.Ha01319.1.p	Pavir.Ha01319.1.v1.1	785	MAEAVLLALTKIGSVLADETAKTMLAKLSEKVNNLRDLEDKIEQIRKQLTAMNNVIRKIGMVYLTDEVVRGWIGEVRKLAYRVEDVMDKYSYHTLQMEEEWFLKKFFIKGSHYVLVFSQIADEVVKIKKEIKNVIELKEQWLQPSQLVPDQFIEMERQWSQDSFPLLVKDEDLVGIEDNRRTLTKWLYSDELDSTVITISGMGGLGKTTLVTNVYDREKINFPAPAWMVVSQTYTMDALLRKLLMKNIDKLDVHDLKEKIKQKLKNRKCLIVLDDVWDQEVYFQMSDAFQNLQASRIIITTRKNHVAALAHPTHHLDLQPRSNIHAFDLFCRRTFYNKKDHTCPNDLVKVATSIVDRCQGLPLAIVSIASLLSSRPRIYYIWNQMYNQLRSGLSKNDHV…
Pavir.Ha01348.1.p	Pavir.Ha01348.1.v1.1	515	MVEPAISATVGRIGELAVQETKFLCGVTSEAGFLKDELERLQCFLQDAGTKRKSGSASAKLWVSQIRNATYEAENVLEVVDYMEKRNRLKKGFMGTISRYAHLPSDMVTLHNVGNEIQHIRRKVNDSSESENRLSLIGLSSNAAAEESLVEGDSLQHSVLVYQNSEDVTVVGFEDEQNEIETKLLASDNNLSVVSIVAMGGAGKTTLARKVYNSNKIKEHFHTIAWVTVSQKFKGADLLKEIMKQIFGGKYEVGKKIHDFLLDKRYLAVLDDVWTTDTWNQISRTIKVFPDVNNGSRVMLTTRKIDVANHIEMPRKVHNQKLLDAEKSWNLFVSKALPSYNRSLIHNIGEFEELGRQIASKCNGLPLALSVLGGFLSKNLTIEAWKDTLSGWTSTKNGC…
Pavir.Ha01383.1.p	Pavir.Ha01383.1.v1.1	657	MEVVSSVMGSLLSKLGDLLKEEYNLQKSVRGEIMFLKAEFERMQAALLMVSEAPMDQQPSILIKLWARDVRELSYDIEDRVDIFMVSIDRAPKELHGLRGFIDRSLDLLTKAKIRHKLGTEIKDLQRSIKEVSERRDRYMVTQVAAKPADVPVQNLRLSAMYKKAAELIGTEEKSNELIARLIDEGDEPSKKQLRTVSIVGFGGLGKTTLTKVVYDKLKGQFDCTAFVSVSENPNIERIFINMLRQLGHDKYEVTWGTEQLINEVRTLLQDKRYLVVVDDIWRTSVWKTIQYALVDNECGSIIISTTRNLDVANNIGGVYQLQPLSLADSRKLFNLRIIGNEDKCISNKLAEVSIEILRKCGGVPLAIITIASTLASKEGMKNIHEYWSKVCKTLGSGL…
Pavir.Ha01391.1.p	Pavir.Ha01391.1.v1.1	957	MAAVLDSLASYIQNMLVEMAKEEVHLLLGVSGEIDKMGVKLGDLKNFLADADRRNITDLTVQEWVRELRDTMYDATDILDLCQLKALDQGPRRDLGCLNPLLFCMRNPLHAHDIGNRIKNLNKRLDAIKDRRDSLNLSDLKPYEDNERAVVPSRSCTRETSGELNESSLVGVNIGKDTRNLVEIIMVFAIVGVGGIGKTTLAQKIFNDYVIQQKFTKRMWLSVNHDFNETELLRRAITEAGADHATGDAKTTLERILKEAVNGHKTLLVMDDVWDHHAWEDVLKTPLFNVLDRGSRVLVTTRHETVARGMKAVEPYHRVDKLEREDAWSLLKKQVVGDENDEHKIDMLKDIGMGIIDKCDGLPLAVKVMGGLLCQKRARRSDWENVLNDSVWSVSQMPE…
Pavir.Ha01462.1.p	Pavir.Ha01462.1.v1.1	598	MWKYHNFTTSNLDVANKIGGVYQLQPLSLADSRKIFNLRIFGTEDICVSNKLAEVSAEILQKCGGVPLAVITIASTLATKEGMENKHQYWSKVCKTLGSGLEDSPDVEYMRRILAISYYDLPPHLKNCMLYLSSYPEDYLISTKELIWKWMGEGFILKEQGRSFDEVGEYYINELINRSMIQPSRLNHDSNKVVVCRVHDMVLDLITRLANEDGFLATIHDQQAKCQQDRIHRLSLQTSNEEDVKRLSAAKIVPLLRVLCLNGCGFVMERCVKEICNLIHIRYLGLRETCITEIPKEIHRRQDTAPPSLLPVYRLPCSARPISPAWRSAEEQHRPLRTSRSPPPDVPVARFVASTARLTRWTAPRQPPRQDDSVSPTLVAVIHPSPAVLDISHNNIHEL…
Pavir.Ha01469.1.p	Pavir.Ha01469.1.v1.1	680	MAEIVVGAMGSLLPKLANLIKEEYNLQKKVRGEIMFLETELKSMEAALIKVSEAPIDHPPDIQVKLWTREVRELSYDLEDSIDKFMVRIDGGKKPSKHHSFKGFIDRSLSLLTKGKIRHNIGLDIKDIRSRIKDVSERRERYKFDQVPSKPVGRTIDNQRLSALFRQASELVGTEGKSNELVRRLMEGDDTSKQQVIVSIVGFGGLGKTTLANMVYDKLKRQFHCHAIVFVSHNPNMDKIFKNMLHQLDEDKYENINEATWGEEQLIKELRKFLQRKRYLIVIDDIWDTSVWETIQYALIENECGSRIITTTRILDVAKQIGGIYQLEPLSPADSIKLFYQRIFGSEDKRPSGNLTEVSRKILKKCGGVPLAIITVASMLANKNGKENTPDFWSKVCQS…
Pavir.Ha01554.1.p	Pavir.Ha01554.1.v1.1	595	MDVAKFSSMDGDVYELDPLSHKDSRRLLCKRIFNEDNGIHSDLEEVTMNILKKCGGIPLAIASMLASMPNRTKYEWYRVSNSMGSGLEKYKTLDNMRNILHLSYSDMPSYLKPCLLYLSLFPEDFDIPRVDLVRLWVAEGFVDGKNGSNLYDTGERYFNELVNRSMIHLTHINEVGVALACGVHDMILDLIISLSAQENFAVIAEGLHLKSTVCKIRRMTLIVFGNAVQLMPPLSRFSVLRVLCLKNVSSKMIHPKDLGSLHHLRYLELGGEFKPGLLEGIGNLKLLKTLDLWGLTIKELPTNIIQLQGLERLLMDGTGLKLPDGIGNLTSLQELSVLNVKKSPNTLAELGELTELRILTIRGLDKNESYMKTFLETLSNLHNLRTLQFYGMGGVSSLD…
Pavir.Ha01577.1.p	Pavir.Ha01577.1.v1.1	339	MELAMAALSSLLPKLGTLLTDEYKLQKGVRGEIKFLEAEMESMQAALKKVSELPAHQIDDDVEIWARELKELSYDIEDSVDTFMVRVDASVCTTKPHSFRRFFDRTIGLLTKAKIRRCIATDMEEIKTHLHAAADRRARYKFEDFVVRPDSTIVDFRLPALYEDAKNLVGIDGSAEKLTALLMHGEGAQRQQLMVVSIAGVGGLGKTTLANSVFQRLRGDFESQAFVSVSLKPDIKKIFSSILRRVSGMEYSNVEAWSHTELVDKIREILENRRYIIVIDDVWDESAWTLIKCALVDNNLGSRVIVTTRNTGVAKFSCSSTAGAMYELPPLSDTDSERL
Pavir.Ha01588.1.p	Pavir.Ha01588.1.v1.1	1235	MTGLEAALASALLKLADNKLVPLITSEFASIAGVTKDLSELQDILGEITRCLSAVRDTDIDSCPSFLWVKKLKDVAYDVVDLLDDVHLDAEKYKIGSDYDGNHGIGHYFCSKPKSFLFRCNMARKVKGIKVRFAAIVKQRSDINTILHNLPLDYYVMSRNRGTAELSLLSSVEESKIPRRDKEKDEIISKLVECSAGDNGWIVSIVGLGGSGKTTLAKHICNDNMVKQHFNDTIFRIHVSQEFHMEKLISKLFEAITKQKSENHARQHMVEKISKMLSGKKFLLVLDDAWHEDKDDWEQFMLHVNTGAPGSKILLTTRNQKVAGAVKSTHIFHLTFLSDYESWSLFLKCSGWAEKDLGSEFIWVGKEIVKRCGGVPLAIKTLGSVLYDKKDINTWKAIK…
Pavir.Ha01616.1.p	Pavir.Ha01616.1.v1.1	876	MAEAFVGLVISKLGMALGKEAATYGASQISKEASDLRGLVDEIHKAKEELESIKAYLHDTEKFKDTNETTSIFARRIQDLAFQIEDVIDEFTYKLEDDKHIGFASKTKKRIRHINIWGRLALELRRINVELEDATKRRDRYTMLRIGKDNGSDHHVRSNNQIVRAKTMVSDFDERNSKLVTVWGMGGVGKTTLVDHVYNIVKKDFDAAAWVTVSKNYQVEDLLKKIAREFGISVDANMELRSLVADIRKYLEGKRYILVLDDVWEKDVWINVMDVFPINCISRFVLTSRKHEVASLATSNCEIQLEPLGENDSWKLFCNVAFRNDVDKRCPSELNDLATKFLQKCEGLPLAIACIGWLLSCKPPTYSAWKNLYDELELQSTTNVIQGVNIILKVSFEDL…
Pavir.Ha01631.1.p	Pavir.Ha01631.1.v1.1	735	LVSGVLKTAGGKLISLIASDFATITGVDKDLCELQGKHEEISSWLVVVRDKALGSGTQLPLVNKLRNVAYDIEDLLNKVDLEAEKYKIRSDGDKQPIADCFCAKPKSLLFRCKVASKIKAIKVKYEKIVKQASDANIIRKNLQMDHLVRSSNTRTTGELSMLSNVEDSKIPRRDREKDEIISKILESNEGGDGRAVLSIVGLGGSGKTTLAKHICHDNKIKKHFKEMVFWVYVSQEFDVNMLIGKLFEAIIGQKSDLHAQQNMLHEISNKLRGKKFLLVLDDAWHQDTHDWEQFMVHLKSGAPGSKILLTTRDRKVAEIVKSWHIFELGLLSEAESWSLFLNSSGCIEEDLGSEFIEVGKEIMNRCSGVPLAIRTLGGILYEKKEISIWKAIGGSDLWT…
Pavir.Ha01644.1.p	Pavir.Ha01644.1.v1.1	1017	MSSPNTLLEQVKLCAEICIDCTDRERKNRPSMDRIIQKLTETETNVAQVEEITVLSDPEDSTVPSHITTRDTPRDGLPSMSEEEPSPRVLHMITGPRAPYIPGLFLAIMKIDAVLADKTTKIVVAKLSAKGSSRLRGLEVNIQKVRDQLTVLMTKTAMSNLTNEVNGWIRELRKLIIRVEDLMDKYLYYCFRMENEFFLIKYFTEAQYIIVFSEIADEVAAIQNKTKQVVKLKHQCLQLPRHDPEMETQRSQVSISEFVKDEDLVGIEDNRRMLTEWLYSDEPDSKVITVSGMGGLGKTALVANVYEREKRKFPARVWVAVSQTYTMDALLRKLLWEIDDVKHLQTHINGMDVSDLKEEIKEILKHRKCLIVLDDVWDQDVYFKLCYSFGNVEASRIII…
Pavir.Ha01650.1.p	Pavir.Ha01650.1.v1.1	943	MVHLKSGAVGSKILLTTRDRKVAEIVKSRHIFKLGMLSEAESWSLFLKSSGWVEEDLGSDYIKVGKVILNRCSGVPLAIRTLGGILYENKEISIWRAIGRSDLWTDESIEDRVFASLKLSFIHLPDELKQCFTLCSIFPKGTEIYKDRLISQWVAHGFINSMNGMQPEDIGSGYFDSLVKVGFLQDPSKDWDTKQLVCKMHDLIHDLSRHILQDEVVTCLPNNMIANRTQRCRYLSLTSCPEKVHRNSFHKAHALFISGGNPIFDKPVKTSSSVRSVVLHYTENTPFPQFTLKFEYIGYLEIHNLDCTKFLEAISSCWNLQSLHLIRCKGLVALPESIGKLKKLRILELNFAYDLDSLPQSIGDCRDLQSLILYHCAKLREIPGTICKIKNLRGLHISR…
Pavir.Ha01664.1.p	Pavir.Ha01664.1.v1.1	1271	MSGVEAALAAGVLKTAGGKLVSLISSEFTSITGVKKDLCELQGKHQEISSWLSVVRDRALGSGTQLPWVNELRNVAYDIEDLLYGVHLEAEKDKIQSDGDKQPIADYFCAKPKSLLFRCKVASKIKAIKVKYEKIVKQARDANIIRNNLQMDHPARSSYTRTAGEPSMLSNVEDSKIPRRDQEKDEIVSKILEPNEGEDGRTVVSIVGLGGSGKTTLAKQICHDKKIKENFKDMIFWVYVSQEFDGNKLIGKLFEAIIEEKSDLHVQQKMLREISNKLSGKKFLLVLDDAWHHNKHDWEQLMVHLKSGAVGSKILLTTRDRKVAEIVKSRHIFKLGMLSEAESWSLFLKSSGWVEEDLGSEYIKVGKVILNRCSGVPLAIRTLGGILYENKEISIWKAI…
Pavir.Ha01673.1.p	Pavir.Ha01673.1.v1.1	353	MAGVLDALASYVQNMLTEMARDEVHMLLGVTGEIEKMDIKLKDLKNFLVDADRRSITDQSVQAWVLELREAMYDATNILDICQLKAMERGPSHDDGCFNPLLFCLRNPIHAHKIGNRIKNLNQRLEDIKKRSLDFNFINLNSYEDRSRRVASSRPGSRQTSGELDESSLVGENIEEDTRNLVEILTTKALSNRENNKILVYAIVGVGGIGKTTLAKKIFNHDIIKQEFAQKIWLSVNQDVNEIELLRRAIIEVGGDHQSVGNTRGALERALKEALNGQKILLVMDDVWKHQVWEDVLQTPLVSAALAHGSRVLITTRHDMVARGIMATKPYHYVNKLDPEDAWLLLKKKVCNS*
Pavir.Ha01678.1.p	Pavir.Ha01678.1.v1.1	211	MEMKGHSKWPSPGSRETSAELDESSLVGENIEEDTRNLVEMLTSAELSKCENNKILVFAIVGVGGIGKTTLAKKIFNHDIIKKEFTKEIWLSVNQDFNETELLRRAIIEAGGDHQSVGNTRGALERALKEALNGEKTLLVMDDVWKHQVWEDVLQTPLVSAALAHGSRVLITTRHVMVARGMMATKPYHYVNKLDPEDAWLLLKKKVRNSE*
Pavir.Ha01711.1.p	Pavir.Ha01711.1.v1.1	826	MWCDSLILYKLLIGLATVQVVGNGNDEDQIELLKDIGMEIITKCDYLPLAVKVMGGLLRQKTARRREWENVLNDSIWSVSQMPEELNYAIYLSYEDLSSSLKPCFLHYSLLPKSRGFFSYEIIGMWISEGFVHGTTRDLEEIGKEYYDELIQRNLIEPNIRYVEKHLCSMHDVVRSFAQYMARNEALVAQNNKADIADKINSQMFLRLSLETRGSESDELEWYSLQGQTSLRTLLSVGPIKIKPGDSFLVFSNLRTLYVEDANFDALVEYLNQLKHLRYLSINGTNTSRLPGSIGNMKFLQYISLLGCKSLVNLPSSIVKLQHLRFLSLRNTGISSIPKGFHGLTNLRILNGFPAHMDGDWCSIEELGPLCQLTNLTISGLENVSSSSFAKKARIGDKV…
Pavir.Ha01785.1.p	Pavir.Ha01785.1.v1.1	1057	MELALGAMAGLAPKLGDLLVAEYVVQKGLKPDIVSLSDELVMMHAALVDASRIPPDQLTEVQKLWARKLRELSLDTEDAVDDFVLRVACGNSAAADTDANATAPMKKFKDRRQISDRVKDIKKLSNELAELRDKYTVRGPGADLAASTGIDPRVINLYKKESDLVGIEESRDKLIRMLSIGTKDDDAIQRLKIVSVVGVGGLGKTTLAKTVHDMLKKQFSCSAFISVGRTPNLNRTFEKMLVELDHQKYSQVDMARWDAEQFSNELHKFLEDKRYFVVVDDIWDKGSWEAIRYALKDNSCGSRIIMTTRNSEVVTKAEELYLQKHLSDENSKKLFYKRIQCEEGESLDVSGELSRKIINKCCGIPLAIIAIASLLVERPREEWSKIYDSIGFGNGDNTT…
Pavir.Ha01886.1.p	Pavir.Ha01886.1.v1.1	285	MASVLMGSMNSLLDKLAVLMDEEHFKFSNMSKELSLIRDELSAMNAFLEILADKEELDPLTKNWKNQVREMAYDIEDSIDEVMRHVRQDGNTTGLIWNIIQHFNMLRTKNRISNEIQQIKTRVMEVNHRHKRYKIDASISTSKYVAVDPRLHAIYADEDGLEGTDGPRNELVELLLREDQRLRVVSVVGIGGLGKTTLANEVYKRIGDKFDCQAFVSVSQRPDMTKILANMFSQLGQEPPSQTSEVQNLINDLRKHLQGKRYFVILDDIWDKSAWDILRCALPKK*
Pavir.Ha01922.1.p	Pavir.Ha01922.1.v1.1	518	MSGAVLFKSQSSAWDILRCALPKNEQASRVITTTRIETVAIACCSYPHDYVYKMEPLDDHQSKKLFLKRIFGSEDACPEQLREVSTEILDKCNGLPLAIVSISSLLANQAITRVEQWEHVRNSLGNKFGKCSALDSMRRILQLSYNNLPYYLKACFLYLGIYPEDYTVRKNDVIRQWIAEGFVSKVQEQDAEDVASNYFNELVNRSMIIPNDVNYQNEVLSCKVHDMMLDFILSECAEENFLTINDKSNSSLGMHNNVRRLSIQYDNVNHSMVAPPTNLSHVRSIAAFGGSSFLHVHPLSEFSFLRVLIVDFSDVSYKMELDFTGVCKLFQLRYLKIETNIHVQLQLPEQIGKLQQLQTLDIEWGSVVIPSDIICLPRLIHLIIPESTRLPDGIGNMKA…
Pavir.Hb00011.1.p	Pavir.Hb00011.1.v1.1	677	MRPSRAHNWGGGAAAAQVEEYGQYLLLIDDIWSSSSWLTIKRFFPENDKGSRIIITTRFQAVATTCSSHKDRDFVYHAEVLSPYESKELFLRTFYECKDSECSQPSCTNFPDRLWEICGGLPLAIITMAGLVASKPQMIHEDWIKVCNSLFPESRVCRRPEEFMGIVNHCYFDLDSDTKTCSLYLSIFPKGHKISRKRLTRRWIAEGFISAKQGLSVEDVAETLFNQLIQRKIIRPVEHNSNGRVKTCLVHDMVLEYLIMRAAKEDFITVIGSHWSLPAHSNKVRWLSIHSSDSKRTKHVDSMNLSHVRSLTVFGSLDRLNFISSKTGIVQVLDLEGCRGFRESNKVSGICEMILLKYLSLRRTDVKILPPNIHKLKYLETLDVRETEVQKLPATIAQW…
Pavir.Hb00020.1.p	Pavir.Hb00020.1.v1.1	1055	MAAVLDALAPYVKKLLTGMAEEEVSMLLGVSGEITKLEDNMESIKAFLADAERRRLTDLTVKKWVRKLKDAMYDATDIIDLCHLEADKRRGTTADGSSSVKEKVPAGCFQPLLFCMRNPVFAHKIGSQIKELNQRLDDLHKEADRFKFNIGLGSNPEPRILTDAERSMQKTTSEFNESAIVGDKIKQDTRELAQLLITSGSHNIKVVSIVGTGGMGKTTLAQKIFNETSVQEHFKVKVWLSITQHLDDVELLRTAIEHAGGVHGGTHDKTLLTRTLTGRLSTGRFLLVLDDMWSEQAWSRVLSVPIRNASQKQPGNWVLVTSRLEDLALRMGASFYQHHVSPLNEEDAWSLLNKQLPLQPNQVVGTDHLRDVGMKIIKKCGGLPLAVEVVGGLLSTKPQ…
Pavir.Hb00055.1.p	Pavir.Hb00055.1.v1.1	714	MWEAAGFLLPRCLRQLVLANWVIFSRFPSLCINPSRLPNLSHLYLRVKDIDEQDLRILGGLPELRSLELDVQSTAQVVCNNPTTDAAGDGHPFKKLRLCNLWFSKLRYKVDTITPAKTSVDPRITSMYTKTADLVGIVEAMEELITMMTIGDDMSTQHRIVSVVGFGGLGKTTLARAVHDKLKGKFDCTAFVPVDRNSNLKRVFKDISIDLHMNFNVEILDERQLIDKLREFLENKRQSWEIIKLALVENNNVSRVIITTRTHEVAKEAGEVYKLQPLSNENSRKLFFARIFGGESKISDTQPNDEALDKIFRKCDGILLAIITMASLLAGKPKEEWSEVYRSIGFGNNKENRQIEDTMKILSFSYYDLPPHLKTCLLNLSVFPEDFFIEKGPLIWMWV…
Pavir.Hb00059.1.p	Pavir.Hb00059.1.v1.1	916	MEVATGALGTLIPKLGQLLQDEYNLQKGVKKDIEFLSRELDSMHAALRSVGEVPREELKEQVRIWARDVRELSYDMEDIVDTFLVRVRGPVAPSKRSAKRFMKKMMNIVTKAATRHEIGQEIKDIKERVKEVAERRDRYKVDAIKPVKTLVDPRISTLYTKATDLVGIDEAREELITRLTKGDDMSAQQQRVVSIVGFGGLGDTTLAKAVYDQLKVQFDCRAFVSVSQNPDLNKLLKNMLYELDKEKHANIHSTMLEERHLIDLIREFLQNKRYLIVIDDIWDMKPWVILRCSLQENGLKSIIITTTRILDVAEQIGGCYKMKPLTHDSSKKLFYGRIFGSEGKCPGQYFEVSEKILKKCGGVPLAIITTSSLLANKSGDIKEWNDVCGSIGSGLASNP…
Pavir.Hb00076.1.p	Pavir.Hb00076.1.v1.1	719	GVLSCLPIARKKIAMANRMKSMREELRKINNKFHSFNFTQGGSTLSVEQRYDIRETSSLLPEEPIIGRNGEKQEIMKLLSASTNNDETVILPIYGLGGMGKNTLAQLKYDHCIWVYVSRDFSLTKIGSSIISQLPIEGGQQSWDTLHVINQCLEKNLHYGKKVLIILDDLWEEKDAELGKLRSMLHVGKKGSMIDVIVTTRKEDIARKVSTSEPYKLQPLKDDTCWEIIKRYSKFEQKNNQERLEQIGLDIAAKCGDNGGVLPSLKLSYERMPPQLRICFSYCAIFPKGHNIAEDDLFTSHMAWYNMHDLVHDLATLIVGGELIVSSVPSKSKNVHAQKYCRYALVTKYDQATNGCSSTMLPVSIGQVKQLQYLTAARMQNEVLPEYITELSKLQYLNL…
Pavir.Hb00083.1.p	Pavir.Hb00083.1.v1.1	872	MGWMLSPILSFLVNKFFTNLSLDISRKLRKLEIDTIPSLKETLTKVEEQRMVGAVKGKGSESNLVTLKKIENDLKSILYEAEDTLDLVDYHRIEKKVKGDDGPSWISRAEDDIAVDLFFLTIDGKSLWKRIEDIENIFNDLKKSHLLNQDSSSSSKIVAEDTNKEETDDMHRSIKWEVFGRDKEREHICSMLRKGSDADGPTSSSSKPYSVFGIHGITGFGKTTLAQYVCDHEKKAQDKHFDTVMFIHVSKTFRLDKIFRDMLSEIKKGQQSDSNGVTALHNELKKNLEGKRFLLVLDDLWVNNENRKGRDILLDALDAGQSGSIILVTAQREDAAAALAVTVGEQLRSNTRISFWETTANDVVLNETMGALWWSYQQLGADIRRCFAYCSTFPRGYKL…
Pavir.Hb00118.1.p	Pavir.Hb00118.1.v1.1	365	GVTEVHRIELMSADVGWELLWKSMNLSEPIEVQTLQGVGMEEIVHMCGGLPLAIKVISSVLATKERTESEWRKVINRSAWSMGKIPIELRGALYLSYDELPRCLKQCFLYCALYPENMIMHRDDLVRFWVAEEDTAEEYYYELIYRNLLQPAPICFDYSFCKMHDPLRQLAGHLSGEEYFCGDILSFSAKPFCKLRRVSIANDKNSLIFPNVDRDHSRVRTLNIRFAKSPGSENTIFRRFSHLRVLNLTGSLIQFNPNSIGNMVHLRSLDLDLTGICYLPESISSLISLQILNLEGCYSLGSLPLGITQLCNLRRIGLRETPINRVPKGIGLLKNLNDLEGFPIGNSSDNSKMWDGWNLDELDSL*
Pavir.Hb00190.1.p	Pavir.Hb00190.1.v1.1	1139	MTEPLNSSSLGAMGSLLRKLDELLRTEERAQGLIGDLRIIRTKMEELLKVDSPPHTVKYWMNEARELSYDMEICVDLFVHSSQPEALPDKLAWIFTWHKEILGFLARVKEVNERCERYNLVPNSSRTKIIASHQLQTLYEEPDPFGMEEPTNKLLEWLMLKDHGEDEDKLNVVSVLGDEGVGKSTLVKRLWRVSEDNKFQFNCRAFVQAAKKPDTRMILRSILSQVHPQKPPECSSKVPNLIRYLRGHLQDKRYFIVIDDLWDISVWNIVRQAFPQRKCRIITATTIENVARACCSYDSNNIVNVYRLRDSEAKKLFIDRAFGSKKICPSQFNDVTDKVTGKCGGLPLAIICTARLVANQPETEQEQLLDYVNNSLPSNLRTKSSSTEILTQVLNLCYS…
Pavir.Hb00191.1.p	Pavir.Hb00191.1.v1.1	994	MVVVVALAAGVLGAVTNNVLAVVIKLAGKGYDFWSGFDNDIESIRRELLLIAGDMEDQLSEEVNLSAVTGLYKKEMHDLALEIEDFLDRILRHVVEKNCGPLHEALGFPNKLLLEAKAKELKERLKDAKLRKSNNHNGNVRQPSSVSPANTYSTKVGPVGIDESKREICEWGTKDVEGEPEQLSVVSIVGFTGSGKSTLAKAVYNCSEVTSRFRHKAWIVASNHMSDTSDQDSAVIKGILMELLEMLDKGGKNSDLDVEQLQTKISEYLKKTKRYLIVLDDIKNQTWWDGIKSAFPGKATGRLIVTTTIQTVAKVCSRGNGYVHNMEALDNKHSKELLEAVLGESPVLERSSTSIMNKCGGHPHALLTMANYLQSKDRITKSVCEKLCSKLGFCMEQEN…
Pavir.Hb00232.1.p	Pavir.Hb00232.1.v1.1	1295	MEVARSGSYNHSARSSWALQLTICRFTCKEEMAKDLVHDIGDGNPLLSKPATDIQLFHKTDREVSNTCQLPHPEAAEEDISRAIEEQVAECHRITSNVREALKLEEVDEKCLQIYRSTSSWTDPRQMSPFPTEHKVHGRDQDRKCIISKLTSEESAARNLSVLAIVGNGGVGKTTLAKVVYNDPAVRKHFDKALWLHVSVYFNEAKITRELLELLRRDRHEDISDMKELQNILGYEIKSKRVLLVLDDMWEDNRKENWDVLLTPLRTNDAKGNMVIITTRKSSVARMTGARYNINLHGLKDEEFWPLFKECAFGDENHKGHGKLQEIGRKIADKLKGYPLAAKSVGKLLSRKLDDGHWTRILDNSEWKEQKGHDDVIPALKISYNYLPRHLQKCFSYCS…
Pavir.Hb00243.1.p	Pavir.Hb00243.1.v1.1	863	MAAVLDAMVPYVKNLIAGMVEEEVNMLLGVSGEITKLEDNTDSIKAFLVDAERRRITEQSVQRWVNKLKDAVYDATDILDLCQLKADKRRESEDGCMDEKAPSCCQSLLFCLRNPVFAHKIGSRIKELNQRLEDIRKGANQFNFSINFGSYQDRQMTSQTEHSSRKAMSELDESAIVGKNVENDMKLLIQELMMDDNNNNIKVVSISGMGGIGKTTLAQKIFKETTIQEHFKTKIWLSIGKHFDDAELLRSAIKHAGRDHGEERDMSLLARTLTDALSASKFLVVMDDIWSDKAWSNVLCVPIRNASGNKPGSRVLVTTRLKDLASKMGESFHQHHVSPLDKEDAWSLLKKQLTPNQVVGIEQLKNIGMDILEKCDGLPLAIKVIGGLLSTRYPSELEW…
Pavir.Hb00281.1.p	Pavir.Hb00281.1.v1.1	635	MDILKKCDGLPLAIKVIGGLLSMRYPSEREWKAVLDSPAWSVGGLREQLDNRLYLSYEDLSPQLKQCFLYCSLFPKGTAIAQQVITPMWISEGFIQPPLGASSSLHDGYGGLEDIAIQYYRELINRNLIEPIAQHSITGYRCMARDESLVVVDDKQASTTLHGGSSSMLVRRLSLGRTISVADWAVLQRRKSLRTLIIGCRLNLKSGDTLGSFSNLRVLHIHSVVSDRLVASVSKLKHLRYLHLNDTDVSRLPEDIHKMKFLLHMHLPNCKKLGHLLSSITKLVHLTSLALDGTNISAVPKGFGGLSNLTLLHGFPVHVDDMDAGSSSWCSLQELAPLSQLRDLTLRGLEKVPACWMAEKAMISSKAHLNSLTLNYNNHSASKHTTTEPCGDQEANEKQ…
Pavir.Hb00282.1.p	Pavir.Hb00282.1.v1.1	331	RRRITEKSIQRWVNKLNDAMYDATDILDLCQLVAGKRRESEDDSMDKKAPSCCQSLLFCLRNPVLAHKIGSRIKDLNQRLEDIRKGADQFNFTKFGSYQDRRMTSQTEHSSRKAMSEFDESAIVGKNVENDMKFLIQELITDDNNNDNNIKVVSISGMGGIGKTTLAQKIFKETTIQENFKTKIWLSIGKHFDDAEFLRSAIKHAGRDLGEERDMSLLVRTLTDALSASKFLVVMDDICSDEAWSNVLCIPIRNASRNKPGSRVLVTTRLEDLALKMGESFYQHHVSPLDKEDAWSLLKKQLTPNQVSLYDSQHFIFFKVCTRSKPLQDSN*
Pavir.Hb00287.1.p	Pavir.Hb00287.1.v1.1	634	MFRYIVVVDDIWDISVWKRIRCALPDNDVGYTIITTTRIADVAEQAGGAYKLKPLSSNNSRKLFFRRIFGNKNKDSNKEIEKCPDDELAEVSGRILKKCAGVPLAIITMASLLACKARNKLEWYEILSFSYYELPCHLRTCLLYLSMFPEDSEIVKERLIRMWIAEGFIQCEKQGKNPFEIGEFYFNELINRSMIQSIYNSLTGMIYSCRIHDMVLDLIRSFSCEENFVTILSDMDSTSPSSTIRRLSLQNGKKSHVMAQATRNLSQRARTVVIFPPAVAQVPAAGSCRFLRVLDLEHCNFSHTDSLKYLGNLYQLRYLRLYSMHISQLPEEIGNLQFLQTLDVRSNPISILPSSVVELRNLMCLDIDETTRVPNGIGNLTCLEQLSLLRIDGSTINII…
Pavir.Hb00290.1.p	Pavir.Hb00290.1.v1.1	736	GIDEARDELIKTLEEENDVSMQQHGKIVSIVGFGGLGKTTLANVVYEKIRARFDCCAFVSVSQTPNLKKLFKGLLCDLGKNINEEALDESQLTKVLRDFLHEKRYFVIIDDIWDISVWKMIRCALPDNDVGFTIITTTHNFDVAEKVGGAYKLKPLSLNNSQKLLYRRMFGTENKYNNEDIDKCPDQELAKVSDKILKKCGGVPLAVVTMSSLLACKARNEMDWYEVYNSIGTGLENNLDVKNMRNILSFSYYELPSHLRTCLLHLSMFPEDFDIDKDCLIRMWIAEGFIQCDRHGRSLFELGDCYLNELINRSMILIQPIHNSLTGMVNNCHIHDMVLDLILSDMDNTSPSNTIRRLSLENGKESHVMAQATRNLLQHARSVVIFPSAVAQVPAAGSC…
Pavir.Hb00297.1.p	Pavir.Hb00297.1.v1.1	364	MAAVAAMVPYVKNLIAGMAEEEVNMLLGVSGEITKLEDNTESIKAFLADAERRRITEKSIQRWVNKLKDAMYDATDILDLCQLEADKRRESEDGSMDKKAPSCCQSLLFCLRNLVFAHKIGSRIKDLNQRLDDIRKGADQFNFNIMFGSYQDRRMTSQTEHSSRKAMSEFDESAIVGKNVENDMKFLIQELIIDDNNNDNNIKVVSISGMGGIGKTTLAQKIFKETTIQKNFKTKIWLSIGKHFDDAELLKSALKHAGRDLGEERDISRLVWNLTDALSASKFLVVMDDIWSDEAWSNVLCIPIRNASRNKPGSRVLVTTRSKDLVLKMGESFHQHHVSPLDEEDAWSLLKKQLTPNQVSLYDS*
Pavir.Hb00305.1.p	Pavir.Hb00305.1.v1.1	472	MASLLACKARNKLEWYEVYKSVGTGMENNMDVENMRKILSFSYYELPCHLRTCLLYLSMFPEDSEIDKERLIRMWIAEGFIQWEKQGKSPFEIGEFYFNELINRSMIQPIQDQYGMLNSCRIHDMVLDLIRSLSSEENFVTVLSVMDSTSPSNTIRRLSLQNGKKSDIIAQATRNLLQRARSVVIFPAAVAQVPAAGSCRFLRVLDLEHCNLSHTDSLKYLGNLYQLRYLRLYSTHISQLPEEIGNLQFLQTLDVRNNPISILPSSVVKLRNLMCLDIDETTRVPNGIGNLTCLEQLSWLCIDGSTINIIEELGQLTELRQLRIELDECNDKLLGCLHKLQKIQELDIEVHRGPLNIGGLDAWVAPRHLRLLNTKDICWFSTLPAWVNPSFVPVLTCLQ…
Pavir.Hb00308.1.p	Pavir.Hb00308.1.v1.1	221	MIRCALPDNDVGYTIITTTRISDGAEQARGAYKLKPLSLNNSRKLLYRRIFGTTENKDTNVDIEKCPDEELAEVSDKILNKCAGVPLAIITMSSLLACKARNKMEWYEVYNSIGTGLENNLDVKNMRKILSFNYYELPYHLRTCLLYLSMFPEDFEIDKDRLIRMGRVYLGELYFNELINRSMIQPIQDSFGMLNSCRIHDMVLDLIHSLSSDENFVTIQS
Pavir.Hb00309.1.p	Pavir.Hb00309.1.v1.1	651	YFVVVDDIWDISVWNMIRCALPDNDVGYTIITTTRISDVAEQAGGVYKMKPLSSNNSRKLFFRRIFGNENKDSNKEIEKCPDDELAEVSDRILKKCAGVPLAIITMASLLACKVRNKLEWYEVDNSVGTGMENNMNVENMRKILSFSYYELPCHLRTCLLYLSMFPEDFEIDKNRLIRMWIAEGFIQCEKYGKSLFELGESYFNELINRSMIELIDDSVTGMPHSCRIHDMVLDLIRSFSCEENFVTILSDMDSTSPSSTIRRLSLQNGKKSHVMAQATRNLLQRARSVVIFPAAVAQVPAAGSCRFLRVLDLEHCNLSHPDSLKYLGNLYQLRYLRLYSTHISQLPEEIGNLQFLQTLDVRSNPISILPSSVVELRNLMCLDIDLLRRVPNGIGNLTC…
Pavir.Hb00313.1.p	Pavir.Hb00313.1.v1.1	536	MSADVGRELLWKSMNINEETEVQNLRGIGMDIVRMCGGLPLAIKVTASVLATKEKNEKQWRKITNRSARSMSKGPIELRGALYLSYDDLPRHLKQCFLYCALFPGDQIMYRDDLIRFWVAEESIGSLVNLQILNLQKCDALDKLPWAITRLSSLRRLGLDGTPINLVPKGIGRLEFLNDLEGFPTCGGIQNSTTMQDGWNLNELYPLLQLRQLDMIKLEQAASGSSDLVLINKKYLKTLRQRCTKGMDELYSEEDVSNVEKIFELLIHPQNLEDLGIKGFFGQRYPTWLGTTHLSSLKYLNLIDCKSFAQLPSIGQQPNLEYLRVDGATAVTKIGPEILGLRVDDSGTTEFISLPKLEALFIEDLPNWEEWTFDAEEDDETIAGKEGREVGVAVKQKYE…
Pavir.Hb00315.1.p	Pavir.Hb00315.1.v1.1	755	MYVRELSYDIEDSIDTFMVQCKGKRLGTQHGLKKVIDRSLNLLMQPKVHRKIAKEVREIKSRVREVHKRRRCYEVNLGVDKPVTLDPRLFTQHTEVKELVGIDEAMDKFINNVLTGENNVPMRQGKIVSIVGFGGLGKTTLANATPDLKKIYKELLYDLGKSISEETFDERRLIKLLREFLQDKRYFVVVDDIWDISIWKRIRCALPDNDVGYTTITTTRKSEVAKQAGGAYNLKPLSSNNSQMLFFRRIFGNENKDNNEETKKYPDHELAEVYDEILKKCAGVPLAIITMANLLACKARNKLEWYEVCNSVGTSMENNMDVENMRKIFSFSYYDLPCYLRTCLLYLSIFLEDFVIDKERLIRMWIAEGFIYSEKLGKSLFEIGESYFNELINRSMVQA…
Pavir.Hb00318.1.p	Pavir.Hb00318.1.v1.1	448	MFRYIVVVDDIWDISVWKRIRCALPDNDVGYTIITTTRIADVAEQAGGAYKLKPLSSYNSRKLFFRRIFGNKNKDSNKEIEKCPDDELAEVSDRILKKCAGVPLAIITMASLLACKARNKLEWYEVYNSVGTGMENNMDVENMRNILSFSCYELPCHLRTCLLYLSMFPEDFEIDKDRLIRMWIAEGFIQREKQGKSPFEIGEFYFNELINRSMIQPIYNFNTGMVKSCRIHDMMLDLIRSFSCEENFVTILSDIDSTSPSSTIRRLSLQNGKKSHVMAQATRNLLQHARSVVIFPAAVAQVPAAGSCRFLRVLDLEHCNLSHTDSLKYLGNLDQLRYLRLYSTHISQLPEEIGNLQFLQTLDVRSNPISILPSTVVELRNLMCLDIDETTRVPNGIGN…
Pavir.Hb00342.1.p	Pavir.Hb00342.1.v1.1	354	MEIVMGALPSLIPKLAELLAGEYGLQKEVKGGIIFLQAELESMQGALKKISKTPADKLDDQDKIWARKVREMSYDIEDTIDTYMVRCKGGRKPAEQHGFKEAIDRTLKWFRQPMIRRKIAKEIREIKSHVEEVAMRRDRYKVNDTDVAKPVAIDPRLLFAQYEVKELVGIDEAREEVIRILMEGNTEVSKQHGKIVSIVGFGGLGKTTLADVVYKKIRARFDCSGFVSVSQTPDLKKLYKELLYDLDKTMNVETLDERRLIELLREFLQDKRYFVVVDDIWDISVWNMIRCALPDNDVGYTIIATTRISDVAEQAGGAYKLKPLSPYNSRKLFFRRIFGNVNKDNNEETEKMSR*
Pavir.Hb00345.1.p	Pavir.Hb00345.1.v1.1	1379	MEPEEVPFQLLEEITDGFSEDRKLGEGAFGVVYKGLTKNGDHVAVKILRDTIADLGHKQFQNEFYNLTKLQHENIIEQKSMEFNGIQVLVEETHRALCLEYMYNGSLQKHLSDEFSGLDWNTRYKIIKGTCEGLKHMHDELEKPLHHLDLKPANILLDKNMVPKLADFGLSRIFGDKELTRTTKSPLGTLHQNTLTGEISKKFDIFSLGVLMIQIISGPDGYHTCANMPGDKFIDLVKTNWRIRLQDTSSDSMFEAYCHQVETCTQIALNCVEQDTQKRLDISKIVHKLNQLEADSGKGPQKTNHKPFPKMTIDEKMKMRMESNDIDITHKKQDFNNLMTSSSYDEVEFANVRENSLYMGEEFIVGRKEEKRKIMASLLQSMKQQITILPIYGIGGIGK…
Pavir.Hb00349.1.p	Pavir.Hb00349.1.v1.1	564	MVELGSGWLPELARREGAAARLRRRRRRGCARGPWKVGGQRRRRVGSQQARQRVGPAGGVGSHVRGGLAAQVRERRCSLLGKLGSLLAQEYTLISGVRSEIQYMNDELASMHAFLRKIGRAAAAGATHDEQTKDWIEQVRDVAYDIEDCVDDFAHRLGRQPGGEGLLVDLRRAWYAMTTLWARRDIAAKIVDLRAARRMTTMALELQLRSGEKFESRATVQASQKLNLESLLRDILKQVMPQQEAERKSDARGGAAAAESRTDGMQRSTVKQLKEKLKTQLEQKRYFLLVDDVWSVSSWTNIWESLPKNQNGSSIVVTTRFKSVANTYSHQQGPHHMTFLGTLSYAFSRLMKTMCKSFFCSLYLSINCSIKKIASMSLAIDDGFTGFLDSIEDLSTPPK…
Pavir.Hb00353.1.p	Pavir.Hb00353.1.v1.1	743	YHILIDDIWSVSAWESIRDSFPKSKKGSSIVVTTRFKSVAEACRRQQGRVYELKPLHDDNSYKLFRQIISSAPNVPTKGAKTLLKKCGGLPLAIILVAGLVASKLRSESNRIRVEDHHVDEENKDLGDELKNNKDQEGNDVTEGLDKAAVVEEFEKNKPQAGNDNSKKLENFLAQVSNDLGDELKKNLSTEGVTHIVHHCYYQLPANLKTCLLYLSMFPKGCLISRKRLIRRWIAEGFIAEKHGKMVEEIAEDCFNELISRNLIRVVNSSSNGKVKSCQVHDMVLEYIVVKSSDENFITVVGGHWHTPFPSYKVRRLSIQKSDRQEKETVERMKLSHVRSLTALGSFKALHSTLSKFQILQVLDLESCKDLSLMNQLEEICDMHQLKYLSLRKTDIKRV…
Pavir.Hb00368.1.p	Pavir.Hb00368.1.v1.1	898	MEVAMGLLSRLILKVGDLLVGEYKLQSGVKGEIVFLQPELESMQAALEEIATAPPDQLGEQDKIWASEVRELCYDIEDSIDTFVVRCAGGAPAGPPDGMMGFIQRSLDLLTRLRIRRQVATDIRDIKRRVIEAGGRRQRYRIDVARPAAVDPRLLAHYKKATELVGIDEARDEVISILMEGDDQVSNQHGKIVSIVGFGGLGKTTLANAVYEKLKEQFDCWAFVSVSQTPDMMKFFKGLLYELGKNVNDETLDERQLIDQVRKFLQMKRYFIVIDDIWNVSIWHMIRCALPDNICGYIIITTTRIFKVAEQVGGAYKMKPLCLDSSRKLLYRRIFGNDEKYKCPDEHLAEVSDRILKKCAGVPLAIITIASLLANRGRNKMEWYEVCNSIGTGLEYGLD…
Pavir.Hb00379.1.p	Pavir.Hb00379.1.v1.1	930	MEVVTGALPSVIEKLAGLAAGEFNLQKGLKGEIKFLQEELESMKAALEDISRTPAEQLPNNDKIWSRNVRELSYDIEDSIDTFMVQCKDKGLGKQHGLKKVIDRSLHLLMQPKVRHKIAKEVREIKSRVMEVHERRRRYEVNLGVDKPVTVDPRLFTQYTEMKELVGIEEARDEFINNFLTQGNNVPMKQGKTVSIFGFGGLGKTTLANAVYEKIRAQFDCCALVSVSQTPGLKRLFKGLLNDFGKSINEEILDESRLIKVLREFLQDKRYFVVVDDIWDISVWKRIRCALPDNDVGYTIITTTRIADVAEQAGSGYKLKPLSSNNSRKLFFRRIFGNENKDNNEEIEKCPDDELAEVSDRILKKCAGVPLAIITMASLLACKARNKLEWYEVYKSVGT…
Pavir.Hb00381.1.p	Pavir.Hb00381.1.v1.1	686	MRKLAFLEQEYALLSGVRHDVRFLEAELGSMRAAIHHCESHDEQDALFWHWIDLVREPAYAVEDCVDLFTIRVDAAASIWGNPSFRSRSQGWFRSIARKMTTQPTRRVISSELQELKKRIMEIAERRERYRLVNAHFTATHRPRVDPRLSVLYQDIDRLVGLARPMEEVTKMVTESGGKAELKTVSIVGMAGSGKTTLANAVYMRLREENCFQCHAFVTVGQKPDLKKTLMHMLSMLDSAHQQLHEDIDDDDLIVLPIRHILEKKRYLIVVDDLWAEEHWQSIKCFFPDNSLGSRIITTTRKAALAEECSSSSSDYIYNIGLLSEVDSKKLVLNGAFGCEHDGYPQHLEDVFPKIIKRCGGLPLALVTLASMLADQYSNDKWDIPIGWRWLSHPDAEQM…
Pavir.Hb00382.1.p	Pavir.Hb00382.1.v1.1	444	MRKIFKGLLYELGKNVNDETLDERQLIDQVRKFLQTKRYFVVVDDIWDISVWKRIRCALPDNDVGYTIITTTRIIDVAEQAGGVHKLKPLSLNNSRKLFFRRIFGNKNKDNNEEIEICPDDELAEVSDRILKKCAGVPLAIITMASLLACKARNKLEWYEVYNSIGTGMENNMDVENMRKILSLSYYDLPCHLRSCLLYLSMFPEDFEIDKDRLIRMWIAEGFIQCEKQGKNLFELGEIYFNELINRSMIQPTQISFTGLAKSCRIHDMVLDLICSLSCEQNFVTVLNDMDSTSSSNMIRRLSLQNGNKSHIMSQATRSLLQCARSVVIFPSDIPQVPAVDRCRVLRVLDLEDCNLSQTNSLKYLENLYHLRYLGLSGTSISQLPDEIGNLQFLQTLAI…
Pavir.Hb00412.1.p	Pavir.Hb00412.1.v1.1	945	MKDWMKQIRDVTCDIEDCIDDFAHRLSSDPGGDVYCAFFITRIYEVWTWQPRRDIASSITELKVRAQRIGERRMRYGIRNPKQVGNESGDRATGFDTAENQHTTLELIGTKKPVGVDKDMEELGKWIRVIAEEIKAPTETEIKGSTESAQKSSRDQRSQTQPKMQAPGVLSIVGFGGVGKTTIATSLFRKFGDQFDRRAIVTVSQSSDIEAILRSILIQVMPQSEDGLDHQGSSGGAQEKKWLKTAIGSICCTVVPKGQQDGSTSKKAQGNIQIMKLEQLKEELKKHLNNCSYLLLIDDVWSATTWDQIKKALPASNKSSRVMVTTRFQAVASTCKRDKGDYFHKVYELDEAEAKKLLMEAVPQENQKKIPSRLWQMCEGLPLLIVTMSGLVVCNTEKS…
Pavir.Hb00418.1.p	Pavir.Hb00418.1.v1.1	524	MTPKCSFIKKLGFEENDYPQNCEQAYDEILKKCAGIPLAIISIAGLFRGHQHIKLVDARQILSNITEETSVDRILSLSYDDLPSHLKSCLLYLSIFPKDYKVERDRLIRTWIAESLIQSRRGLSLFEVGESYFNELVNRSMIEPINTNWEGRVEFCRVHGIVLDFICYLSSEDNFVTVLGEQSTSTPQSKIRRLSLQNGLAEPITHRLATTSMLQVRSVTVFGPAVNVMPSLSCFRALRVLDLEDSDLVESYLKINLICVGNLFHLRYLGLKDVNVGELLMELGKLRFLQTLCVRGDGTKELPPSAIKLRHSLVESLSNLHELQSLKIESWGAHIDLMQEGWNPPRNLCRFESCGDSFSTMPRWINPSSLPTLSHLVIYVDKVQSDDIQILGELPALCS…
Pavir.Hb00430.1.p	Pavir.Hb00430.1.v1.1	913	MNNELSSMYAFLRRLSRAAAAGAAHDEQTKDWIEQVRDVAYDIEDCVDDFAHRLSRQPRGEGLLVNVSRAWYAMTTLWARRDIASKNRAQEVGERRTRYGVQDPKENSESVSGIKPSGRAHPYATDHLQPPVPQLVGTTEPVGQEDAIVKHGQWLTTESEGGVRVLAIVGFGGLGKTTMALALQRRFGEKFDSRAWVQASQKLNLPSLLRGILKQVMPQQDTEGKGGRGTSDGHADGIEGLNEKQLKEKLKEQLNQKNYFLFIDDVWSVSSWQNIWQSLPISQKGSIVVTTRFKSVANACCRQQEHIYMLKPLPHVESTKLFFERIHDPKQENFKETKDEIIMKCGGLPLALVVVAGLLARRDLTEESHWRTVKESLNSELDKNLSPEGVTQILNLCYN…
Pavir.Hb00434.1.p	Pavir.Hb00434.1.v1.1	1035	MADLAIGISMTVVEALINKVQTAMKDEAELWQIVQRDTLFMKDEFEMMQSFLMTADWEQVKNTVGRTWVRQVRELSYDAEDSIESIILLDMKRSFWTLCRRLLASCSCSLAAPSPLDQAVDEIKLLKARVEEVSSRNKRYNLINDLGSNTATPQQSASVPAIGATLAVDILTEAWSTEQKLGGFVNLTMLVNESSKQALQVISLWGTRGDFGVTSIIKEAYEEPVIRQNFRSRAWLKLAHPFNAHEFIQSLAEQFYGNSVKDGSEIIDIDVLTRMEVAKRTDLVKEFVEQLSKHRYLVVLEGLSNMSEWEAVRKYLTDSKNGSRIVVSTQNLEVARLCAGQSYHVSELRKLPDNHSICAFFNEGFKRVQEGVVYNGFSLPQSAASIVLVGRSSDEKELS…
Pavir.Hb00444.1.p	Pavir.Hb00444.1.v1.1	708	MQGALEKISKTPADKLDDQDKIWARKVREMSYDIEDTIDTYMMRCKAGRKPGEQHGFKEAIDRTLKWFKQPVIRHKIAKEIREIKSHVEEVAMRRDRYKVNTDVAKPVTVDPRLLIAQYEVEELRTEKAAQCVVHWRSLQFFGTRNLAYFVVVDDIGDISVWNMIRCALLDNDVGYTIITTTRISDVAKQAGGAYKLKPLSPNNSRKLFFRRIFGNVNKDNNEETVKCPDEELAEVSDRILKKCAGVPLAIITLASLLACKGRNKLEWYVVYNSVGTGMENNMDVENMRKILSFSYYQLPCHLRTCLLYLSMFPEDFEIDKDRLIRMWIAEGFIQCEKQGKSLFELGESYLHELINKSMIQPIHNLFTGMLDSCHIHDMVLDLIRSLSGEENFVTVLSD…
Pavir.Hb00452.1.p	Pavir.Hb00452.1.v1.1	672	VFGKDTEFVKKNSELVEEVNQMLKKHGELPIVKATDLVKKNPDLVEEANKILKKCGGLPLAIVTIGGYLASRPKTRDEWRKLNENINAELEMNSELGTIRTILEKSYDGLPYHLKSCFLYLSIFPEDHIISRRRLVRRWIAEGYSSERRGKSANAMAETYFTELKNRSMILPYQQSVHSRKSIDSCKVHDLIRDIAISKSTDENLVFRLEEGCAMSTHGTIRHLAISSNWKGDQSEFESIVDLSRIRSLSVFGECKPFYISDKMMFLRVLDLEGTIGLKYHHLDNIWKLLHLKYLSLRGCRGIDLLPDSLGNLRQLQVLDIRGTWVKALPKTIIQLRKLQYIHAGLKSDYVEEKESLMPRCLQGAIVCATCCLPILGNIDGPFHKALTRLYEEKGAIVP…
Pavir.Hb00467.1.p	Pavir.Hb00467.1.v1.1	487	MEVVMGALPSLIPKLADIIAGEYGLQKEVKGGIIFLQAELESMQGALEKISKTPADKLDDQDKIWARKVREMSYDIEDIEDTIDTYMVRCKVGRKPGEQHGFKEAIDRTLKWFRQPMIRRKIAKEIREIKSHVEEVTMRRDRYKVDTNVAKPVTVDPRLLFAQYEMTHLVGIDEAREEVIQILTEGNEVSKQHGKIVSIVGFGGLGKTTLADVVYKKIRAQFDCSAFVSVSQTPDLKKLYKGYFVVVDDIWDTSVWNMIRCALPNNDVGYTIITTTRISDVAEQAGGAYKLKPLSPNNSQKLFFRRIFGNENKDHDEEIKNCPDKELAEVSNKILKKCAGVPLAIIMMASLLACKARNKLEWYEVYNSIGTGMENDMNVKNMRKILSFSYYELTCHLRT…
Pavir.Hb00481.1.p	Pavir.Hb00481.1.v1.1	827	MGALSVVVHAVTGKLVALLHEFALLPFIRKDVVFLKAKLERMIPAIHYCSTHDEPDAQMRDWVNRVRELAYDVDDWVNLFIIRVDAAAGIGGNPSCRSQGWFRSTARKITTLSTRRAMYRELQELKKRLIELAGRRESYMFPDAPLPAKHLVIDSRFSMLFEDIERLVGLARPMEEVTKMVTESGGKAELKTVCIVGMAGSGKTTLANAVYMRLREENCFQCHAFVTVGQKPELKNTLMHMFSMLDNGHQQIGEDIDDLIVRFRHILEKKRKCLLYLSTFPGNEEVDIDRLVRRWVAEELILNEHGASGEETARIYLGQLISVNMVRPLLLNKDGVRCCRLHPVIHDFLVYKSMGEKFITIVDAEHQDVPSNNMCSTIRRLFLRSSSMQDQDLARNGNM…
Pavir.Hb00484.1.p	Pavir.Hb00484.1.v1.1	727	MAVARILITTCTKDVGESCCIHPTDVVHQMNGLSENDSKTLFDSKVPDSEKHSLVEVSDDVLKMCGGMPLATTVTAALLSRKPTLLPLDQYHSTPQGVRKILEIGYDDLPLPVKSCFLYLSAFPEKYTIKKDRLIRRWGAEGFIAKWDGESLWEAGERHFNELLSRRLIQPAFDDDNDEPTGCTVHHVVVDFIESLVRRVCLDCGEEDEGDALFCSTYCSLDQRRQGASNSEESSISAKDEAISLHLSWVRSLAFFGDVRRIPDLLVFKLVRVLDLTDAKGLENEQLGSIGRLSLLRYLGLGGTEVTELPQLIMELDHLSTLDIRQTEVKKLPEFKDTKLVSLLTNGLTIPGGMGEMENLEELSTIHLGRDGSLPDNVAGLVKKLMRLRMLEVNFSFIA…
Pavir.Hb00486.1.p	Pavir.Hb00486.1.v1.1	438	MSGLVLASLSIGTAWEKLSSFLQVFAAPSMAPLLSSFLAMDLEVLRKLERTMRRILATLRDAEEHWNIQEESTKLRLRELKEVAHEIEYVVKEFGYETDRRKMGALKKCTCIHHGTKRKREEENVSHSEDTGVVEVPSEFNSRVMKIKERLKEIMHFSNHFSLSEDDGERWFTPDIISLRQTSSFVFDENRIFGRDKDKDLIVEKLLSGEQRYGGTHVPVMAIVGMEGLGKTTLAQLVFNDLRMRQSFDNHVWVYVSERFDINTITRNIINSLTNRTCHFTELADLQEKLADEVKDKVVLLVLDDVWNERADCWELLCTPMLSARICQIILTTRSEEVARLVQTMPSHRPSCLSFDEGWSMFKQVAFPGKKEFDNPTNLIKIGKSIVQKCKGLPLTIMK…
Pavir.Hb00487.1.p	Pavir.Hb00487.1.v1.1	945	MAALFASMAVKSALDNLSSLLPPAAASQGLEDLRTLERTMRRIHATLQDAERHWNLREESAKLRLKELKDLAYDAEELVEEYEYEVNRCRVEAPRRPAACLHGGASSSKRKRQEVLEADHCSNEASIVAVPTELSVRARKVLERFTEIEDYFGTFGLSENDGERKFVPEIRSLRQTSSVVHAPRILGREKDKENVIEALMMNSGEGSCFGSHMSVLPIVGMGGSGKTTLAQLVYNDKRQSDYWELLCQPMLASRRCNIIVTTRSKAVTRLVQTIPFYNLNCLGPDDSWSLFKQTAFVQQEIVTASSMLEIGRSITEKCKGLPLAIKTLASILRNESDEMKWRDVLESELWDLKQSKNEVLPALELSYKYMPDALEMVVWLWKLLGLLESDGSDNRDEIG…
Pavir.Hb00497.1.p	Pavir.Hb00497.1.v1.1	319	MTGGEAIHAVGFVNSVLRKVFDVIARDRTMNSQVKRGLGVLKREMSMVACEIESNEEKNQGATHESKIVLLRDLACEIEDFIDLTWVPGRGSGFVLSAFGMDPRTGILQSIDHFKDSIQAVRNWQPDAGGSHGGDDGAATWSCSSATPTQSYSQEAALRSICKHRDELGRLLTEAGGQELKVISIVGCRGVGKTTLARAVYDHCRASGEFNCVAWVVATECRDPEDLLTKVLKEAHSTAEPTTRAAEGSGISDFEQTSLQFFLRDKSPYKFKCKDSIYVFANQVHSTHGADGSSGGSGGCWGHIGGCDHIGVYDQACCC*
Pavir.Hb00498.1.p	Pavir.Hb00498.1.v1.1	268	MGDPLPMVSSSMGAMNSLLDKLTALEAQHPHLADEGLQESLRSLSNILCSFAKRRVRDSLMNEWMLQVREVVYDMEDWIDGCLIGPSKLDAEFWCSDVVEQIEDFKAQIQDAHERCTRYDLLNSEAEPSISDQDDGGTSKVTIHAELLYGEVPCLVAIDEQRNVLVEHLMDGEWSRKVVCVVGSGGIGKTTLATEIYRQLQGKFNCRAFVHLGRNPSIKSTLISILKQVMPEWHYQRDLWIGYNYDDVGAWDEKKVVDKLWQFLKPKR*
Pavir.Hb00519.1.p	Pavir.Hb00519.1.v1.1	718	MQGIHKRPRGVHEWIELKCFDKEKTSSLFKQTVCMEEKIEDQMKDFDVVLHGITKGLPLAIVLLSGLIQTKEYPNEWQAVFEHLKSKRSKRLDSMLAMCFDDLPHDLKSCFLYFAALPMNTRIEAHTLVCMWMAEGFLRPKDGRTMEKIGRIYLRELIMRHLVKLVKTENASGVDEFVAVHHKVHAFLQHEAQEASFVDIHNGDDIPSFATTRRLSLQNYTDKYAALSRSLPKLRSILSNFQLEDVEGDEDNVESEYYEESEDGEEDSKEEGDMEAEPKVEGDGDGEIEVEEEGEEDENNEIVLCANNENNEVVEGSYEITEEEGKYETSEESKQDVMPSTMPLLSNLLQCWVTPLSAGLLRCCGEQGSPQASTNLFIKEMLQVSKFLRVISLQGIEIG…
Pavir.Hb00524.1.p	Pavir.Hb00524.1.v1.1	973	MEVFMGALPSLLPKLGDLLVGEYNLQKDVKGGIIFLIAELESMKVALEKISKTPADQLDEQDKIWGREVRHMSYDIEDSIDTYMVMRGKGSELLATQGRFKKFIYSSLNIVAETKIRRKIGKDIRDMKIRVKEVAERRGRYKMGGVDAKPVMATIDPRLRGQYRKAEELVGINESRDEIIKNLTNGDEMANHEGKIVSIVGFGGLGKTTLAKAVYEKINATFECRAFLSVSRTPDMKNLFKAMLRDLAGMTINDDTMDEGSLINKLIQFLQGKRYIIVMDDIWDFEHWKLIRCALPDKNAGYIIMTTTRNLGVANRIGGAYNLKPLSLQNSRILFYGRIFCNEENDKCPDEGLAEVSNKILKKCAGVPLAIITIASLLASKRKDKMDWYEVHNSIGTGL…
Pavir.Hb00538.1.p	Pavir.Hb00538.1.v1.1	1045	MDKATPKAQEVATEALVKVAGEAVEWAFQEAKLQLKVRNKVHQLRDDLEWLRALLRHDDQRRRQEINEYMYIELWVPHARDVALDAEDLLEEYSQKEKLKCHCILDLPSFVRWLRRPFIRHSISNQIDNIKERIDEIKKTRKGYELKILPETWAHPEKYYIDWSDLNEENIEDPDKLVGIKEKMEQIATWLTCREKPLQTVIAIIGENGVGKTTLASCIYQTRSVRTQFDCNIWIHLPQKFRVVDILIDIILQTITSVDMTEAKKNLRGKDEEALMQELAEKLSKKKYLIVLDDVRRLEELKFFLAVLPAQKENEESAILITAQIKSPNPPAANSSGQLEYMTGRIHKKEVTSAAWLQLCHHYVELKKLEKGQGREMFCRRLFGESDFPSGFRKMHVHS…
Pavir.Hb00574.1.p	Pavir.Hb00574.1.v1.1	736	MGNRAVDLATGAMGSLLHKLDELQKEEYNLEISVKEDIESFSEELMEMQLALCKVSEVQRDNRDDQIKCWADSVREMSYDIEDVVDGFLVHSEPASNTGFFMGLMHKMFNLFKRGKTHNPIGHAIRDIKKQVQVAADRRKRFKVDEDVANVAVAITIDPRISAIYKDQKELVGIKEPRNELIKWLSDKDGDVSKQKLKIISIVGFGGLGKTTLAKVVYDKLHNQFHPRAFVSVGRNPDVKSVLKEILRELGYDSSATSLNEKHLIDELHKLLRNKPIWYFLVIDDIWDSSAWYVIQCAFPVNDCGASVLTTTRILSVADDCCKHCRGYVYKMKPLSDQDSRKLFVNRIFGSQEAGLDVPEEISADILKKCGGLPLAIISTASLLAHNPRSRWDSVRNSL…
Pavir.Hb00666.1.p	Pavir.Hb00666.1.v1.1	311	MDLVVGASNDAVSSLVNKLGSLLAQEYTLIGGVSDDIQYINDELASMQAFLNRLKQEAKHDEQRQDWMKQVREVAYDIEDCVDNAGYRLSREPRGSGKLASLRRAWYLLTTLHARHCIATDIGNLKARAQHVSERRTRYGVENLARDIASEGENNPIDYSPPHPQLIGTVAPVGIEGAKVELELWFLEVKQQSTSDQPKFLAIVGFGGLGKTTLAMALYRAFGDEFDCRASVLASQKFHLPMVLRSLIKQFHDQQAGAAMNDIEGIEEMGLEALKNQLARQLEDKRTFFECQDSILWDGGSGWLENICQIC*
Pavir.Hb00681.1.p	Pavir.Hb00681.1.v1.1	777	MEKRNRLKKGFMGAISRYARLPSDLVTLHKVGNEIQRIRRKVNEIYESANRLNLIGSAAAEESLVEDDSLQHSGLVYPNSEDVTVVGFEDEQNEIETKLLASDNNLSVVSIVAMGGAGKTTLARKIYNSNKIKEHFHTIAWVTVSQKFKGADLLKDIMKQIFGGKYEGREIDQMQEYEVGKKIHDFLLDKRYLVVLDDVWTTDTWNQINRTIKVFPDVDNGSRVMLTTRKIDVANHIEIPRKVHNLKLLDAEKSWDLFISKALPSYNRSSIHNIGEFEELGRQIASKCNGLPLALSVLGGFLSKNLTIEAWKDTLSGWTMIENGRMMGEILARSYNDLPNHIKCCFLYLAVFPEDHLILVSDLINSWIAESFVPGSIKHKEQMARKYVTELAQRSLVQV…
Pavir.Hb00682.1.p	Pavir.Hb00682.1.v1.1	938	MGVVTGAMSSLLSKLGDLLTDEYNLQKGVRGEIMFLKAEFESMQAALLKVSEAPIDQPPDIQVKLWAREVRQLSYDVEDKVDTFMVRIDREPKELHGLRGFIDRSLDLLTKAKIRHKLGTEIKDLKRSIKEVSERRDRYMVTQVAAKPVDIPVKNLRLSAMYKKTVELIGTEEKSNELIDKLMEGDELSKKQLKAVSIVGFGGLGKTTLAKVVYDKLKGQFEYTAFVSVSENPNIERIFINMFCQLFSEVRAFQLGYDKNVGTCDTQQLINEVRALLQDKRYLVVVDDIWKISVWKTIQYALVDNECGSIIISTTRNFDVANKIGGVYQLQPLSLAESRKLFKLRIFGTKDKCLSNNLAEVSTEILRKCGGVPLAIIMIASTLASKMGMENIHQYWSKV…
Pavir.Hb00709.1.p	Pavir.Hb00709.1.v1.1	921	MASLAAKLNSIIMPRYELMAGARADALFLRAELGSMHAFLERLSAAPGPDAQARAWAREVRELAHDVEDAVDEFTHRVDAAPPPNDNHGHGRPGTLQGFVSRVARLASAAWTRLRLANELKGLKARAAEVSERRSRYKYGEDIDAPSGDRAAAADPRINALYADAPDLVGVGGPVGDIAGWVMGGAATATTLKVLSIVGPGGLGKTTLAMEVFRRVGGQFGCRAFAPVSQKLDMKKLLKDLLSQVAHGGADGVDTWEEGQLIRKLRECLINRRYLIIIDDVWSKLAWEKVRCAIPQNNHGSRLLITTRIESVAKSCCSDPDDRIYRIEPLNESDSRVLFFKRIFGDKEGCPPQLKEVSNQILKKCCGSPLAIISIASLLASKPVMLKEQWEKLLISIGS…
Pavir.Hb00758.1.p	Pavir.Hb00758.1.v1.1	323	MEGAAQSLVSNVGQLVGKEFRKLRGVGGEVARLRNELATINALLRMQSEADECTVNHFVREWMKQLREVGYDAEDCIHLYLFRVRCRSGDRFLVWTKRLLTTLWSRRRLASDIKGLRALASAINEQHARYGVSLNSLLLGHTTAAGPIPVQAASAAARALRPPADNDINNHLVGIEAQVMDLADKVKQLNDESDSDKQLKVFSIVGFGGLGKTTLAVEVCRQLKTEFQRQAQESVSQTFSAKDLQGLLKRLLRQIAEQEVQQVHPLGNIDAMPVDELKRELEKRLSNKREESISGGAKKPPTGTNSKEKNKGITRAVQAKENS*
Pavir.Hb00762.1.p	Pavir.Hb00762.1.v1.1	929	MDPVSIAAIGWGISTAGWLVSPITSKLLNKSLSCLSSRSSDRLKKLDSKLLRLKHMAEKVEASSSSPQFAKLDNWTKKLKSAFYDVEDILDAIDYHHLKTRAELSRAIKKFEDLITEGEGLLSWEKLPANSYKMTNRPTTYKTAPTPPPAVFGRDNDVQKIRGMLHDTPTAGEPGPTVVAIHGLPGSGKTTLAQSVCKVEREVGYFNIIMWIHVSQNFTVEAVTSEMFEAASGEECKVVRNLSKLQDQLREKLEHKKFLLVLDDFWKTDVRTLDMLLSPLTAGDSGSKILVTTRFEDVAKALLGAQNIFPIPEIEEDQFIKMFMHYALDADKSSGQELKEHKIVGKAIAQKLRGSPMAARLVAIQLRGNLDIDHWRRTLNRDLYCIMFPRRYQLKREEL…
Pavir.Hb00779.1.p	Pavir.Hb00779.1.v1.1	624	MQCLSNDESEEVFWETVGQENRSPVLQDASEGIIKKCGGLPLALISVANYLRQRGRSESRVAGGLTKEHCKRAARALGDKILKGQDAEFLKINTALLQCYNNLPDYVHRSCLLYASVFSRGRPINSNALLRRWMTEELAVANDTVTDEEGAKSCLEVLIERCIIEPVKINNARVARCRVHSIMLEFIIHKAISKNFVALVDKDELLSRKGVGVRRLLVQDSSKEGVEDADIDLSIMRSLTISGSPLLDLQACKLLRVLDLEGCKGFKNSDVLRAICKQRFLKYLSLRETDVVLLPSEIQYLEHLETLDIRDTGVEVLPIEVIRLPLLAHLFGRFRLAHGIKQEISQKSRLQTLAGVVVTEPDKSFENIILHAGKLRKVKICSNSSRNKWMKMNSCCNSP…
Pavir.Hb00800.1.p	Pavir.Hb00800.1.v1.1	549	MASLEPPYRYLIVIDDIWKISVWKTIQYAIVDNECGSIIISTTRNLDVANKIGGVYQLQPLSLADSRKLFNLRIFGTEDKCLSNKLSEVSTEILQKFGGVPLAIITIAGMLASKEGMENVHQYWSKVCKSLGSGLEDSSYTEDCEISTKELIWKWMGEGFILKEQGRSFYEVGEDYINELINRSMIQGSVIDDESKAVKCRPRCQQERIHRLSIQTSNEEDVKHLSAANLCHVRSLIADVCPEAFHLLPPLSTFPVLRVLCLNGCGRVDNRCFKQICNLIHLRYLGLRYTSITDIPKEIQKIQLLQVLDIRRTGIHELPSTFVLLRKLICSCAGSLKRVPPGFGNLKSLQQLDVPAICVESPSMLNNFSGLTELRRVIFMLDEWDEGYVKPFLQCLSSL…
Pavir.Hb00805.1.p	Pavir.Hb00805.1.v1.1	542	MLASKKGMQNIHHWSKVCKSLGSGLEDSPDIENMRRILSISYYDLPPHLKNCMLFLSSYPEDYKIRTKELIYKWMGEGFILKEQGISFYEVGEDYINELINRSMIQGSDYDHESKAVACRVHDMVLDLITRLANEDGFLATIHEQQPGCQQERIHRLSIQTSNEEDVKHLSAGNLCNVRSLIADVCPDDAFHCLRTVSTFPLLRVLCLSGCWGVCNMCFKEICNLIHLRYLGLRNTFITEIPKEIQKLQLLQVLDISGTGIHELPSTFGLLRKLLCLRGDTLKRVPPGFGNLKLLQQLDASEIYMESPSMLNNSSGLTELRRVIFRFNNWDDSYVKPFLQCLSSLVSLKYLKITGPEVVCDFSCSPCDRQIILTGPQQLQEIDMSDITMHTVPKWMSAL…
Pavir.Hb00825.1.p	Pavir.Hb00825.1.v1.1	348	MWKYIISTTHNLDIANKIGGVYQLHPLSLADSRMLFNLRIFGTEDKSLSNKLAEVSTEILRKCGGVPLAIITIASTLACKKGMENIHQYWSKVCKTLGSGLEDSPDVEDMRRILAISYYDLPPHLKNCMLYLSSYPEDYEISTKQLIWKWMGEGFILKEQGKSFYEVGEDYIDELINRSMIQRRVNPLSKESFLQVHDMVLDLITRLANEDGFLATIHDQQPRCQPGRIHRLSLQTSNEEDVKHLSAANLCHMRSLIADLCRRQAFLWLPPLSTFPFLRVMCLSGCKQVDNRCFKEICNLIHLRYLSLRDAGITKIPKEIQKLQLLQVLDISFNLIDKLPSNFFLLRN*
Pavir.Hb00832.1.p	Pavir.Hb00832.1.v1.1	896	MDDVVTGAMTTLLAKLGDLLASEYQLQAGVRGDVAFLRAELESMEAALLRIAEAPVDRPPGAQDRLWARELRELTYDAEDCVEAFLVRLGHRHHAPPLSNGLQAGLRGFVHRGLSLLQRAKARRDMGAEVRDIKRRVVEVSERRVRYKVDGVAAKPDVPTVDSLRLPALYPKAAELVGTGERSDELVRMLMEGDEASSRQLKVVSVAGFGGLGKTTLAKLVYEKLKGHFDCAAFVTASLNPNMEKVLRNMLCQLGNGCDSNDATCGGEARIIDKLREFLQNKRYLIVLDDIWSYSVWDTVKYALIENGRGSRIITTTRILDVAKQASGIVYQLKPLSLADSRKLFYHRTFGMEDKCPPNQLAEVSENILKKCGGVPLAVITIASLLASKRRKENAEKYW…
Pavir.Hb00951.1.p	Pavir.Hb00951.1.v1.1	706	MDAEDISFEILREITDGFSEERKLGQGAFGVVYKGVTRNGDEVAVKKLVNPGLNFKQLKNEFYNLTKLNHQNIVQVLGYCFETEQEPFILPDGSKVFVEEIHVALCLEYMHNGSLQRHLSDEFSGLEWHTRFKIIKGTCEGLKYIHEELEEPIYHLDLKPDNILLDKDMVPKIADFGLSRIFGNEPARTAHGSYGTQGYQPPEYIDRGEISRKFDIFSLGVVMIRVVSGPKSYPKCLDVSTDKFIDQVQKNWRKRLQASYSSGSLVEKYCHQVKTCIQIALLCVDEDSQKRPNIGKITEKLNEIETTIGEFPQKGCLKKVSGIAMHNNKNIDMRKESEDIKGQYQNINLMTGPSCNELEFVDAREASPDVVEELIVGRTEERGEIIASLLEGMSEKITI…
Pavir.Hb00960.1.p	Pavir.Hb00960.1.v1.1	418	MAEVGGMLAYAMLKVVTQQIGSIIGGQLKLQWDFSDDLRKMKMTLDSMEAVLQDAERRSIQDAAVRLWLKRLTDAMYGISDILGEFETTAEPPGWKIAARMPYLAVGSKILIANKMKKMRQEVENIKDQHQQFSFKTDSKSNVQPVPDERETDSYMEDQTLVVGRTEEKRKILSCLSEGIAQDITILPIYGIGGIGKTALAKLVFNDTYFKDHSKVWIYVSQMLNVNKIGNSIISQLSKEESNLTERQMIRNHLGQLLTDPNQLLTDPNYNKKIMIVLDDVWEENDSQLNELKTMLPVIKGGKVVVIVTTRDEHIARKICTVQPYKLLPLSDETCWAIIKRKSDFEARDDKEHLEQVGRDIAMKCGGVALAAQALGYMLKLLEFRITQCTYRMGFFYLS…
Pavir.Hb00984.1.p	Pavir.Hb00984.1.v1.1	415	MATILDSLVGSCAKKLQDMISEEAIQILGVKEELIELKRTMNQIQCFLNDAEQRRIEEAADFNTELEKISKLGERFLKLQNMQPKLENPMVQQMTTWQLVEPNIVGKEILHASRKIMDLVLRNKDKTIYKLGIVGTGGVGKTTLAQKIYNDTRIKGSFSKQAWICVSQEYSTIDLLKEVLRKFEVQYQHGQTVGELSTKLAIAIQNKSYFLVLDDIWQHGVWTDLIGTPLDPAAKGIVLVTTRNDTVARLLWKSMNIVKYIEVQNLKTIGLEIVRLCGGLPLAIKVIASVLATKEINENEWRKLSGALYLSYDELPRHLKQCFLYCALYPEDFTMFRDDLVRYWIAEGFVQEQGTQLLEDTAKEYYYELIYRNLLQPHETFADYSKCKMHDLLRKLVQH…
Pavir.Hb00986.1.p	Pavir.Hb00986.1.v1.1	667	MLEVLSHIFILFCPYFNLTWQPYLFPYAYRYFIVIDDIWDMKPWGILRCSLHENGLKSIIITTTRILDVAEQIGGCYRMKPLTHESSKKLFYGRIFGSEDKCPGQYFEVSEKILKKCGGVPLAIITTSSLLANKSENIKVWNDVCGSIGSGLASNPSMDSMRKILLLSYYDLPSHLKACLLYLSIFPEDYEIEKYRLILRWIAEDFVHRENESQSLFEHGESYFNELLNRSLIQIADRDTISFCRVHDMVLELICSLSREESFVTTVLGDSRQCMPSSGSTVRRLSLQNTTWPKTEMPKLRSVAIFSPAIINTMPSLSIYHLLRVLDLQDCNLRERRNLRFVGNLFHLRYLSLARAGYAGELPVEVGKLQFLQSLLLHGTEIEELPSSIVGLTQLMFLC…
Pavir.Hb01010.1.p	Pavir.Hb01010.1.v1.1	949	MADFSIGALGTLIPKLAKLLKEEYNLTTSVKGGIRFLKAELESMQAAFEKVSGVPADELDENTRLWARDVRELSYDIEDSIDSYLVRVESKKIGKLHNIKVLVDRTLNSLYNIRRRHNMAAKVRDFESLVKEAKERYDRNKVDCIIASRTTDYVDPRLEAMYKKMTGLVGIDEPKSEIRHMLELESTESLKSVSVVGDGGLGKTIVVKAVYDDTLTNPDVKKVLKDVLLELDKEKFRDIHSLTRDVKQLIDLLREFLGNKRYFIVIDDAWDTQSWQIIKMALVDNNCGSRLIITTRNLEVAKEAGVELLFTRILHSGIIFLDNLQDDQLTDKILKKCGGIQLAIVTSASLLADKPREEWFEVYSYISLSRQGNSQVDTTMKILSLSYYDMPSHLRTCLL…
Pavir.Hb01022.1.p	Pavir.Hb01022.1.v1.1	665	MVLQELAEKDDDQIDRRAKDWRSKVRELSLDIEDCIDRFRLNHSHGGSKANFVRKAVRKVKILLQDRGLAEEIQKLKSLVVEQSERAKRYDIHKCLGATPPPVPLDPRASALFQEATDLVGIDGPRKEIIELLKCEEMQHKVVSIYGTAGQGKTTLAMEVYRKITEAFDCRAFVSVSQTPDIKKLLSDILSQISNEQFDGQSERWETQKLIRKTRDYLIDKRYLILIDDVWSVAAWELIQSALPRNDNGSRVITTTRSKTVAKSCSTGIAEQMYEAKPLGDDDSQRLFFKRLFCSPEDCPQDLMKVSSDILKKCGGLPLAIISIAGLLANRRQTVEVWVNTLKSISAAVDKDSHIDKMKRILLLSYFDLPPHLKSCLLYLSVFPEDYLIDCRQLILLWV…
Pavir.Hb01026.1.p	Pavir.Hb01026.1.v1.1	691	MELEDVPFQFLREITDGFSENRILGEGAFGVVYKGLTKNGDDVAVKKLKLHDVNLDFKQFQNEFYNLTKLKHQNVIQILGYCYEIEKKPFIMPDGSKVFVDETHLALCFEYLHNGSLTKHLSGTMHLHFWYGICEGLKYIHNELEEPIYHLDLKLDNILLDKDMVPKIADFGLSRIFGNELARITRNPYGTLGYQPPEYIGKGEISAKFDIFSLGVVIIKIVSGPKGFPNCLDQVQIDWRNRLQATCTDDWFEAYCHQVDTCIKIALSCVETDSVRRPDIVTITEKLNEIEIDVGELPEKGCHRTVSRMTMHNSKIEMRTGSMDFTDQHQDIILRSDPSCNELELYDALETSSDIVEEHIVGRTEEKENVMASLLEAMSEKIVILPIYGIGGIGKTTFA…
Pavir.Hb01028.1.p	Pavir.Hb01028.1.v1.1	343	MYQNIDMRMESKDIKDQHHNIKLVIGPNCSELEFVDAPEPSLDVVEDLIVGRTEEKGRIIGPLLAGMSEKIIILPIYGIGGISKTTFARLIYNDPNFKCYSWVWVDVSQSFNLNKICESVISQLSRKESHCFTKLLSGKKILIVLDDLWEDDQFHLQELKDMLYHDDSNIIILVTTHSECVARRICTNLQPYKILPLTNDMCWYIIKQRSAFEARDDKKQLTDIGRKIAQKCGGVALAAQSLGFTLRSMNFDQWMNVKDSDIWNDPISNDSSLPNHVLASLKLSYSHMDSNLKPCFTYCAIFPKGHKIVKDDVIYQWISLDFIKPSKILSNLQLCEKYIAQLL*
Pavir.Hb01049.1.p	Pavir.Hb01049.1.v1.1	657	MYHFNSYEKLQKVSLRNRCLVKEHLVVYKGVTKNGDEVAVKKLKLRDVNLDFKQFQNEFYNLTKLKHQNVVQILGYCYEIEKNPFIMPDGSKVFVDETHIALCFEYLHNGSLEKHLSDDFYEFDWHTRFKIIKGICEGLKYIHDELEEPIYHLDLKPDNILLDKDMVPKIADFGLSRIFGNELARITRNPYGTCGYQPPEYIDKGEISGKFDIFSLGVIIIKIVSGPKGYPNCLDQVKRDWRTRLQATSTDDLFEAYCHQVDICFQIALSCVEIDSFRRPDIVTITEKLNGIEIDVGELPEKGCHRTVSRMTMHNSNIGMRTEPTDITDQHQNIILRSNPSCNEQELHDALETSLDIAEEHIVGRTEEKEKVVAYLLEAMSEKIVILPIYGIGGIGKTT…
Pavir.Hb01091.1.p	Pavir.Hb01091.1.v1.1	478	MAKDEKSGPSDADHDGNALEDLPAQQFSLGSWIGSTTMKEDVSFQFLQEITDGFAEERILGEGAFGVVYKVRRYWRNRLEATSTGDLLEAYCQQLPKKGCHGTASRKTMHNSKTEMRTKSMDITDQHQNIVLRSDPSCNELELHDALETSSDIVEEHIVGRREEKEKVMASLLEAMSKKVVILPIHGIGGIGKTTFARLIYNDPMFNCYSQVWVHVSQRFDSNKIYKPIILQLFGKESLANESKMIHSYLKELLRGKKILIVLDDRWEENQFLLQKLKDMLYHEESNITILVTTRSECVADRICTNLQPHKILPLTNDMCWDIIKQRSGFEDRNDKEQLMGIGQEIARKCGGVALAALSLGFTLRSLNFEEWMKVKDSHIWNKPVSDDFSLSNQVLASL…
Pavir.Hb01101.1.p	Pavir.Hb01101.1.v1.1	879	MEVKEGAWRPTPPRQTILMPSSTSATGVPPLLVEAKRCEAKLPPKKFNTQARMSVGGKGPLWRKEKLAQAQRVVVIISDEDEGEKRQDNEPPAPRRSLRLLGVKTKNYIEHTPEPKDYAGDNDWESYTSPGSWGAAGRDYDDDWPGWAEEEKREDDDPFRDEFSELDWDPWFKIIKGICDGLKYIHVEQEKPIYHLDLKPDNILLDKDMVPKIADFGFGYQPPEYIDNGEISEKFDIFSLGVVMIRIVSGPKGYPKCLDLSSDDFIDQLDSSFNQVRKNWRNRLEATRITDSTLEAYCHQVKTCTQIALDSVEKDKHKRPDIVYITKKLKEIEIDNIGQLPEVSRMKMSNNKIEMSTESKDITCQHQNSNLSSGPSCNELEYVDAWETSLDIIDEIIVG…
Pavir.Hb01174.1.p	Pavir.Hb01174.1.v1.1	1083	MDIATGAMSSLLLKMAELLTDEYKLQTSLRGEIMFLKAELESMEAVLERVSEAPVTENQVNIWANEVRELSYDIEDSIDKFMVRIGTHPSATPQGFKGFISRSLRLLTAARTQHQIAMEIEDMKTLVKEVAERRNRYKVDSIVIPPSLAADIDPRLHGIYEESAKLIAISGPREELAELLVQEGTSKQLKVISVVGVGGLGKTTLANVMYQQLKGQFECNAFVPVSLKPDMKRILSSILRQVSEQSYMSIETWDVVELINRIRQVLENKRYFIVIDDIWDESAWNLIEDALIDNNCGSRVITTTRIAGVAATCCCFTGGTIYKLKPLSHIDSKKLFYKRIFGDKDSCHPELKEISEKILRKCYGVPLAIITIASLLANKPKTINQWDSVHNSIGCGTEK…
Pavir.Hb01176.1.p	Pavir.Hb01176.1.v1.1	516	MPDTTARAAPQTPVAEASDAHHVDPRHGRPITALDPTLWVFPLSAATAKMQRKEKKGREKGAGKRKKRRVLPPEPLHHVDAPIDYSNLTEWLYSDTVSGMGGLGKTTLVANVYEREKINFTARAWIVVTKTYDVVELLRKMVRKIEYQEQHQLKLKPLERNDAFNLFCKKAFYNRMECKCPQDLEKLAKNIVDRCQGLPLAIVTIGGMLSSLPTTDYVWNETCKQLRGELANNDHVRAILNLSYHDTPGDLRNCFLYCGLFPEDHLLSQLIQRNMLEVVENDELGRVSTCKMHDLVRDLAISIFKDEKFGSANDFSSLINMDKHVRRLSSCGWKDKAAVKVKLSRLRTLVALGITASSQLLSPIYSESHYLTVLELQDSEITEVPPSIGNLFNLRYIAR…
Pavir.Hb01177.1.p	Pavir.Hb01177.1.v1.1	793	MSQFFSEISEEIIQIERKIENVVKRRDRWLQLPQLISNPLADIERKKPQGCFQEVPQDDLVGIEDNRRQLIEWLYSDKQGSTVITVSGMGGLGKTTLVANVYEREKINFTAHAWIVVTKTYDVVELLRKMVRKIEYQEQSELMDMDAHELKAKIKEKLAAGKCLVVLDDVWNREAYTQIADVFQNLQSSSIIITTRQEHVSTLAQPRHQLKLKPLERNDAFNLFCKKAFYNRMECKCPQDLEKLAKNIVDRCQGLPLAIVTIGGMLSSLPTTDYVWNETYKQLRGELANNDHVRAILNLSYHDTPGDLRNCFLYCGLFPEDHLLSRESLVWLWAAEGFAVPKEQSTAEEVAEGYLRELIQRNMLEVVENDELGRVKTCKMHDLVRDLAISIFKDEKFGS…
Pavir.Hb01180.1.p	Pavir.Hb01180.1.v1.1	274	MAEVMASAATSVMGSVISKLTAMLGEKYQLARDAEEGIRFLREELSTMDAVLQELAEKDDDQIDRRAKDWRSKVRELSLDIEDCIDRFRLNHSHGGSKANFVRKAVRKVKILLQDWGLAKGIQKLKSLVVEQSERAKRYDIHKCLGATPPPVPLDPRAYALFQEAIDLVGIDGPRKEIIELLKCEEMQHKVVSIYGTAGQGKTTLAMEVYRKITEPFDCQAFASVSQTPDIKKLLRDVLSQISNKKFDGESQWWEEQQLIRNMRDYLIDKRYTR*
Pavir.Hb01188.1.p	Pavir.Hb01188.1.v1.1	695	MDPEDISYQYLREITDCFSEERKLGQGAFGVVYKGVTRNGDDVAVKLLPKSSLDYGPLRNEFYNLRELNHQNIVEVLGYCFETEQKPFMQDGIKVFVNEVRGALCLEYMHNGSLQQHLSDEFSGLEWHTRFKIIKETCEGLKYIHELEEPICHLDLKPDNILLDKDMVPKIADFGLSRIFGNESARTAHGPYGTPGYQPPEYINSGEISRKFDIFSLGVVMIRIVAGPKGYPQCLDMSSDEFIDQVQNNWRNRLQETNSNASLAAAYCHQVKTCILIALLCVEEDRQKRPNIGEITKKLNEIETAIGERMELHNKKNIDMRKESEDGIRFSELEFVDAREASSDVVEEIIVGRTEEKGKIIASLLEGMSEKIIILPIYGIGGIGKTTFARLIYDDPNFK…
Pavir.Hb01254.1.p	Pavir.Hb01254.1.v1.1	907	MAEALLLALTKIGSVLADETAKTMLAKLSEKVNNLRDLEDKIEQIRKQLTAMNSVIRKIGTVYLTDEVVRGWIGEVRKLAYRVEDVMDKYSYHTLQLEEEWFLKKFFIKGSHYVLVFSQIADEVVKIEKEIKNVIELKEQWLQPSQLVPDQFIEMERQRSQDSFPLLVKDEDLVGIEDNRTTLTKWLYSDELDSTVITISGMGGLGKTTLVTNVYEREKINFPAPAWMVVSQTYTMDALLRKLLMKVGGEQQNIDKLDVHDLKEKIKQKLKNRKCLIVLDDVWDQEVYIQMSDAFQNLQASRIIITTRKNHVAALAHPTRHLDLQPLSNIHAFDLFCRRTFYNKKDHTCPNDLVEVATSIVDRCQGLPLAIVSIASLLSSRPRTYYIWNQMYSQLRSEL…
Pavir.Hb01255.1.p	Pavir.Hb01255.1.v1.1	662	MVSDQWSIIKSAFPRDVSSRIVVTTKIQSVANACSSANGYIHKMRRLDEKHSKQLFLKNACPGEYSDYLQPDSAAILKKCDGQPLALTTLGHFMRKKSWPIGRDCEDVCSQVRLYDLQSGDDTMDRMHQVLIHDFASLPSHALKACFLYFAMFPSDHPLRGFLQPSNLCSDPEAKNFEKLIDQNIIQPVNVSNNTKVKTCKTYGMMHEFITLKSLCENFITLFDGCELQPKHIRRISLHHNSITDGTSFNIDLSLVRSLIVFGQAGKDMLNFSKYQLLRVLDLEDCTDLQNDHLREVCNLLLLKYLSLGGNVTSLPKEIKQLKHLETIDLRRTNVNILPTEVIQLPHLIHLFGKFKLPDKTMQDEVQKFLVSGKCKLQTLAGFLVDESEGFAELMGYMK…
Pavir.Hb01356.1.p	Pavir.Hb01356.1.v1.1	736	MEVQGQLVRKAVRKVKICCRTGGLGEEIHKLKSLCLGALPPPVPFDPRASALFQEVTDLVGTDGPRKEIIELLKCEEMLHKVVSIYGTAGQGKTTLAMEVYRKITGAFDCRAFVSVSQTPDIKKLLSDILSQISNEQLDGQSERWETQKLIRKTRDCLIDKRYLILIDDVWSVAAWELIQSALPRNDNGSRVITTTRSKTVAKSCCAGSGAHMYEAQPLGDDDSQRLFFKRLFSTPEDCPQDLMKVSSDILKKCGGLPLAIISIAGLLANRRQTVEVWVNTLKSISAALILLWVAEALIPGKDRESMEELATSYLNDLINRSLVQPVKVGADGATVKTCRVHDVILEFIVSKAVEDNFVTIWNRNGFSDNYSSNKIRRLSIQEDISGQAEEMLKTIKNA…
Pavir.Hb01362.1.p	Pavir.Hb01362.1.v1.1	763	MQHKVVSIYGTAGQGKTTLSMEVYRKITEPFDCQAFASVSKTPNIKKLLRDVLSQISNKKFDEESQWWEEQQLIRNMRDYLIDKRYLILIDDIWSVSAWELVRSALPLNDNGSRIITTTRSKAVAKSCSTGIAEQMYEAKPLGDDDSQRLFFKRLFCSPEDCPQDLMKVSSDILKKCGGLPLAIISIAGLLANRRQTVEVWVNTLKSISAAVDKDSHIDKMKRILLLSYFDLPPHLKSCLLYLSVFPEDYLIDCRQLILLWVAEALIPGQDRESMEEVATSYLNDLINRSLVQPVKVGADGATVKTCRVHDVILEFIVSKAVEDNFVTIWNRNGFSDNYSSNKIRRLSIQEDISGQAEEMMKTLKNAAHIRSISIFGDNNSVLGKHASEFLSSQVLRVL…
Pavir.Hb01486.1.p	Pavir.Hb01486.1.v1.1	293	MMQSFLRVTTEEQVRTNVVSITWVIQVRDLAYDVEDCIEFVIHLDTKSDWWRRLIPSFMRRALPLDVAVNMIDQLKARAHDVSQRIERYKLISDPGPKPVMEARQLGISGASGVLATARDTACKQREWENFVKLIIKKDSKLQVISLWVSEGNLGNASTIWKAYNHPEIHRKFKYRAWVKVGHPFQPNEFIRTSLRQFYTNSPEEQQGAILDNGVLTPALDNHLVHEFSELVKKQTYLIVLEGVSTTEEWNTIQQYLPHSSNGSRIVMSTQDFAVASFCTEYPYFQQFSADQS
Pavir.Hb01534.1.p	Pavir.Hb01534.1.v1.1	1195	MSGIEVALASGVLKTAGGKLASLVASEFASITGVEKDLRELQGKHEHISRWLAAVRDGAIGTSTPLPQVNELRNVAYDIEDLLFEVDIEAEKHKIHSDGDKQPIADCFCAKPKSLLFRCKVSSKIKAIRVKYEKIVKQASDANIIRNNLGLDHPVRSSNTRTAGEPSMLSNVEDSKIPRRDQEKDEIISEILQPNEGEDGRTVVSIVGLGGSGKTTLAKHICNDNKIKEHFRDMIFWVYVSPEFDVTKLISKLFEAIVGERSDLHVQQNMPREISNKLGGKKFLLVLDDAWHQDKHDWEQFMVHLKSGAPGSKILLTTRDLKVAEIVKSWHIYELGLLLEAESWSLFLKSSGCVEEDLGSEYVEVGKEILNRCSGVPLAIRTLGGILSENKEISIWRAI…
Pavir.Hb01537.1.p	Pavir.Hb01537.1.v1.1	923	MAAVLDAFASKLAEILAGMVKEEVEMLLGVPGEITKLETTLGDLSSILANAERRRIRDSAVERWVRELKDVMYDADDILDPCQIMEAGEDPLSAAAAPKTTSGCWDIPKMFFCFRNPVVAHEIGRKIQAVNQRLVDLEKRSSRFGFITQAINLSGHYANKANDPSSNGNRNTGPAFIQSDIVGEKVEEIARMMKAQYLHRVDKLETQDAWALLKKQVVLNESDEADVGRLKDAGIRIVERCDGLPLAVKVLGGLLLNTSRTRDAWVDVSNHVTWSMEGMDDDINKAVYLSYEELPSHLKQCFLFCSLFPKDELIRSGVISQLWIAEGYIQNKLSSKPPEDVAFEYYKELISRNLLEPVKGSYDHSACTLHDVVRSFAQYITKDETVLISEGQDIRRTIG…
Pavir.Hb01543.1.p	Pavir.Hb01543.1.v1.1	548	MIFWVYVSQDFDVDKLIGRLFETIVRKKSNLQVEQNMPREISNKLGGKKFLLVLDDAWHRAKRGWEQFMVNLKSGAPGSKILLTTRDLKVAEIVKSRHIFELGMLSEDESWSLFLKSSGCVEEDLGFQYIEVGKEILNRCSGVPLAIRTLGGILSENKEISIRCKGLVTFPESIGKLRKLRTLELNYADDLESLPQSIGDCQDLQSLILYPCRKIREIPGTICKIKNLRALHISECSFLKQFPSEFTGVFSNLQTINLANATQFQELPSTLSCPLLCTLDLSRTKVTMLPPWVTTIGTLECINLEFCFKLVELPKGIGSLKRLAVLNIKGCSKLRCVPSGIGKLTRLTQLGLFVVGCGRDDARISELENLDRLSGKLEIRNLKYLKDPCDAKKACLKQK…
Pavir.Hb01618.1.p	Pavir.Hb01618.1.v1.1	253	MEDPSLLSAFIDNLASRLFSLAEEKYNLHRGFQGDVTFLMRELPMITSAIDGQLLGQEDQILHLSVEDLLNIDCIDHIMYDVSWDQQSWYCKYFKSGRKRKSHTQLGEEMQRLRCRLEEALQRQQRYSVSRSSPSHLVESSLNQHVLPDDLVGIDAPLEELLEQLAEADGQPKQLKVISIVGFCGLGKTILARELYNSEVGKQFEERAWVSGAHGDPRKLLSDILCQLHKPYLVTSNVDRLSIDLGNYLNNKR*
Pavir.Hb01688.1.p	Pavir.Hb01688.1.v1.1	931	MDAGLLSAFVKKLVARLFVLAEEKYKLYKGFEEDVHFLMEELPMITSAIDEQLAGKDDLTLHFKVKELHQLAQEMEDCIDCIMYRASKEQQPWYRINHAPGNRIRTRLQLAKEMKRLKRRLQEAHQRKERYPVPCPSHPELPPSSSDRLIAQEDLLNVISIVGFCGLGKTVLAQELYDSEVGRQFEKRAWVSAGQRNPEALLMEILRQVHDEPPLVNSDARQLSIDLRNYLKTKRYFIVIDDIRSTDQWNRIKSAFPRLQDVSSRIVVTTKFQSVANTCSSTNGYVHKMRRLDDECSKQLLLKESCLQECSDSSQLDPKVILDKCDGQPLALTAVGQFIQSRNSVEQPEWEGVCKDVRCHLDSDDALKRMHQVLTHDYTSLPTHELKACLLYFAMFPSD…
Pavir.Hb01689.1.p	Pavir.Hb01689.1.v1.1	679	MEGRMMSSSLGAMGSLLGKLHTQLTSPEHQLPESLKDGIEHLKQDLEELNSFLVDLSRLEGTNAMVRRWMSEVRELSYDMEDYVDSTMRPNTTGSRKMNKEILTVLKQFGNLVKQARERHERYELSRWASDPSCTAVDDGQDQLQCFNGKKATDLLVGIDESRGELIRWLKPLSNADDAAEERLKVVSILGPAGVGKSTLAQQVYREIGGQFERRAFVRASRVPDARRLLRSMISQVRRHQRPPCGLPVQELVDNLRTHLQQKRYFIVIDGLWETTSWDIIRNAFPEGAHCSRVLITTDTEEVALECCDYQSNAGITWAPESSLDLDSHFHAHVGIFKMEPLSIDDSMDLFYNRVFGSKPVFSEQLKKYSEDIIRKCSGLPLATTIIASVFASQPENPE…
Pavir.Hb01705.1.p	Pavir.Hb01705.1.v1.1	1155	MAGVLDALASYVQNMLTEMARDEIEKMDIKLKDLKNFLVDADKRSITDQSVQAWVLELREAMYDATNILHICQLKAMEWGTSHDAGCFNPLLFCMRNPLHAHKIGSCIKKLNQRLEDIKKRSLDFNFINLNSYEDPSRKVASSCPGSRETSDALDESSLVGENIEEDTRNLVEMLTTMELLNCENNKILVFAIVGVGGIGKTTLAKKIFNHDLIQQEFTKKIWLSVNKDFNETELLRRAVIEAGGDHQSAGNTRGALERALKEALNGQKTLLVMDDVWEHQAWEDVLQTPFVSSTLAHGSRVLVTTRHATVARGMMAMKPYHRVNKLDPEDAWLLLKKKVVGNGNDEAQIELLKDIGMEIITKCECLPLAVKVIGGLLRQKTVKRRDWENVRNDFIWSV…
Pavir.Hb01744.1.p	Pavir.Hb01744.1.v1.1	1058	MAGVLDALSSYVQNMLTEMARDEVQMLLGVSGEIEKMDIKLKDLKNFLRDADKRSIADESVQAWVLELREAMYDATNIIDICQLKAMEQGPSHDVGCFNPVLNFINLNLYEDRSRRVASSGPGSRETSGELDESSLVGENIEEDTRNLEKILTTTELSKCENNEILVFAIVGVGGIGKTTLAKKIFNHDIIQQEFAKKIWLSVNHDFSETDLLRRAIIEAGGDHQSVGNTRGALERALKKVLNGQKTLLVMDDVWKHQVWEDVLQTPLVSAALAHGSHVLVTTRHDTVARGMMAVKPYHHVQKLQPKDAWLLLKKKVVGNQNDEAQIELLKDIGMEIITKCDCLPLAVKVMGGLLRQKTARRRDWENVLNDSIWSVSQMHEELNYAIYLSYEDLHPCLK…
Pavir.Hb01755.1.p	Pavir.Hb01755.1.v1.1	1103	MAGVLDSLVSYVQNMLTEMARDEVHMLLGVSGEIEKMDVKLKDLKNFLLDADKRSITDESVQAWVLELREAMYDATNILDICQLKAMEGPSHDAGCFNPLLFCMRNPIHAHKIGSCIKDLNQRLEDIKNRSLDFNFININSYENRSRRVASSRLGSRETSSELDESSLVGENIEEDTRNLVDMLTTAELSKCENNKILVFAIVGVGGIGKTTLAKKIFNHDIIQQEFGKKIWLSVNQDFSETELLRRAIIEAGGTHQSARNTRGALERALKEALNGQKTLLVLDDVWKHQVWEDVLQTPLVSAALAHGSRVLITTRHDMVARGMIATKPYHYINKLNPEDAWLLLKKKVVGNGNDEDQIELLKDIGMEIVTKCDYLPLAVKVMGGLLRQKTARRREWEN…
Pavir.Hb01760.1.p	Pavir.Hb01760.1.v1.1	353	MAGILDALASYVQNMLTEMARDEVHMLLGVTGEIEKMDIKLKDLKNFLVDADRRSITDQSVQAWVLELREAMYDATNILDICQLKAMEQGPSYDAGCFNPVLFCMRNPIHAHKIGSRIKNLNQRLEDIKKRSLHFNFINLNSYEDNSRRAASSRPGSRETSGELDESSLVGENIEEDTRNLVEMLTSVELSKCENNKILVFAIVGVGGIGKTTLAKKIFNHEIIQQEFTKKYAGGDHQSAGNTRGALERALKEALNGQKILLVMDDVWEHQAWEDVLQTPFVSSIIAHGSRVLVTTRHAMVARGMMAIKPYHHVNKLDPKDAWSLLKKKSKVFFKDDIVGMWISEGFYSWDLT*
Pavir.Hb01768.1.p	Pavir.Hb01768.1.v1.1	811	VVGNGNDEAQIELLKDIGMEIITKCDCLPLAVKVIGGLLRQKTARRREWENVLNESIWSVSQMPEELNYAIYLSYEDLSPSLKPCFLHYSLLPKSRVFFVDEIIGMWISEGFVHGRSCDLEEKGKEYYDELIQRNLIEPNLGYPDQIVCNMHDVVCSFAQYVARNEALVAQNKKIDIAEKIISQKFFRISLKTTGSESDVLEWYSLQAQTSLRSLLSFGNIIIKPSDSLLAFSNLRTLHVENANFDSLAKSLNQLKHLRYLAIVGTNISRLPGSIGKMKFLHYISLLGCKGLVNLPSSIVTLKHLRFLNLGWTGIKSIPKGFHGLTNLRNLHWFPAHMDGDRCSLEELGPLAQLTGLSISGLENVPSSSFATKARIGEKVRLNYLLLECSSRIGHDANL…
Pavir.Hb01770.1.p	Pavir.Hb01770.1.v1.1	1027	MAVVLDVLASYVQNMLTEMVKEEVHMLLGVSGDIDKMCTKLGDLKNSLADADRRNITDQSVQAWVRELKGAMYEASDILDLCHLKSMERQPGMDVVCFNPLLFCMRNPIHAHEISSRIKNLNIRLDCIKNRGTAFDFINLGLYEDRNRMLASSNLFKQETSGELDGSCVVGEKIEVDTRNLVRMMTMGEETSYGDKIFIFAIVGVGGIGKTTLAQNIFNNNIIQQEFSKKIWLSVNQQFDKIELLQRTITEAGGDHQAARNTNTKGALERILKEVLNGHKTLLVMDDVWNYEAWECVLKTPLVNVLAHGSRVLVTTRDIRVARGMMAEEPYHHVKRLEPEVAWSLLKNQVVGNKTHEPQIDSLKDIGMGIIEKCDGLPLAVKVMGGLLRQKNTRRSSWD…
Pavir.Hb01797.1.p	Pavir.Hb01797.1.v1.1	947	MAAAVLESASTGVMNSVMEKLAALMGEQYEQHKAVRRDVAFLMDELGSMNAVLKKLAGMEELDPQTMEWRNQVMATAFDVEDSIDDFTHQVGDGVGAGDAGFVAKIRQYVNDLRVRHRFNKQIQELKSRVIEVSERRKRYKVDDGGSPTSSCVAIDPRMAALYAEAANLVGIDAPMDEIIRLLNDGGDAPGRRCLRVVAIVGFGGLGKTTVANEVYRRLGGQYSFKAFVSVSQRPDLVKLLSRIVDKVGMPQLNHTNEVEDLIENVREFLKDKRYLFVIDDIWDASVWEILRCAFPDNEEGSKVITTTRIETVAKACCTYRREFIYRMEPLDDQNSARLFYSRVGYVCAQPLIEIANEILQKCGGLPLAIISIASLLASLPARSREQWKFVCGSLSSNL…
Pavir.Hb01872.1.p	Pavir.Hb01872.1.v1.1	751	MGGPNDQVLARPAAAATSIDPRLAALFTKRSQLVGMNVPMSTLINMLSASDDDMSNRKMKIVCVVGFGGLGKTTLAKRVFDEFKANFCCAAFVSVGRIPDLKKVFRDILINLGHTDSNLMVLDETQLINSVRGFLESKRYFIVIDDIWDEPSWNIIRCALDDNNLGSRIIITTRIHAVAEKKVGCSYQMEPLSYESSKQLFCGRIFGFGSKCPDLFSEISEKLLRKCGGVPLAIITTSSLLANKPRNIKVWSELCDSIGSGFESNQDMDNMRKILSLSYIDLPCHLKNCDRLIWRWIAEDFVQYQEGSQSLFEVGESYFNELINRSLIEPTDMLDVDGSPVACRVHDMVLDLICFLSREEHFVTTSRDDSMQNSASLRSKVRRLSFHSTTWPKMNMSKL…
Pavir.Ia00412.1.p	Pavir.Ia00412.1.v1.1	628	GMLHMPKIMKDILSRVGYGGTKEMEDDVQNLVEILRAQLTNKRYLIIIDDLWSTRDWHTIECAFVENNNGSRVITTTRIQDVAIACCYPSQGHVFQMQLLNELHSSTLFFKRLFGTQDGCPEQLRKISNDMLRKCKGVPLAITSIASLLANQSMHVETWEKIRNSMGSGLDTNPTMEWMSHVLSLSYNDLSHELKTCLLYLGVYPEDHAIGKFDLVRKWIAEGFVRERHGLDLEEAAENCFNELINRSMIKPFFNAHGEVQGCQVHDLMLDLIISKCKKENFMTIIDRNFAMIGALQVRRISHQFHNRDIALVIERVTQSQVRSCKFFSAADCMPLLSKFELLRVLDMDGPGSYVRPEYMCLDLTAINHLFLLRYLKVSYFRLVLPKKFGKLKHLTTLD…
Pavir.Ia00946.1.p	Pavir.Ia00946.1.v1.1	1097	MLEAFALRLAAMLFHMARQETDILLGVPREISKLQRIFSDLSRILVDAERNHICNGNATVGNWVSELRDAMYDMDNVLDKWQILQWGMGPSTSSLLECCKISLLFCRCNPGGTYKIGRKIQALNKRLEGILQRSKHFDFISKAVGSSRYLDHKAVYYHRKSGSSIIRSDIVGEKVEQDTRMLMNYLSSQVDTRAKCLDISTVVVSIAIVGPGGIGKTTLARMIFNDSAMEEIFDKRIWLSVNQDVDETDVLQRVLAALDGNYRGYVGDKDQLERAVKCAVRHKKFLLVMDDVWSDSIWNELLRVPLNDGAPGSQVLVTTRNHGVACRMKAQLFHHIDKLNPEDCWSLLKKVVFNDEDKSEFAGLEDIGMAIVKRCDGLPLAVKVVGGLLLSRSRRRGVW…
Pavir.Ia00948.1.p	Pavir.Ia00948.1.v1.1	880	MTGPQDQAPVPPVTKPVTYEELTPEHKQKYDEGGRVQAVNQRLVDLEKRSSRFGFITQAINSSGHYTNKSTNPWSDGNRTTGPAFIQFEIVGDKVEESKKQLIDLLIKKEVNEITLLRRAVAAFGGDYGGLAADKALLEHALKQVVRQKKFLLVMDDVWSDKVWNELLRVPLNDGASGSQVLVTTRNDGVARMMKAQHLHRVDKLETQDAWALLKRQFILNESDEADVDNLKDIGIKIVEKCDGLPLAVKVLGGRLLNTSRTRGAWVDVSNHLTWSMEGMDYDINKAVYLSYEELPSHLKQCFLFCSLFPKDESITRGVISQLWIAEGYIHNKLSSKPPEDLAFEYYKELISRNLLEPVEEYYDQSAFTMHDVDVRRTIGTSKLRHLSVSSRPVEGNAL…
Pavir.Ia01363.1.p	Pavir.Ia01363.1.v1.1	1139	MAPPQPAGTMVPLPSAAGWSASGFVAAVLARLIRKGLELLPELDEDAAGHLRRHEGLLPSVWRVLDAADAGAVDLGGRAVQDLLDAAYAADDALDDVKVPRTTAARKPRSPLRFLLCFSTPRNAVAGGDGHGHGKSSKAKISGVDLHGLREALETMAQAAYRCASVYEHVVPPRNYATIVSGKTEDAAGEAEQDDIFGREAEVEQILQEVRFGDDPHYRLGIGILPVTGHAGAGKTALVRFIFHHEVARADFTVRMWVHVACSFRLRDQLMDQMIHAFAGRDRDADDARELLRRELRGKRFLLVLDGITDVIENQWADLMEVLRPAARRSLIIVTTQSETVATAVGTMPVLTLGPLGSDDYWKMFKHFAFGNTEDTEECTLLGDDWDDVEEDEEELSTI…
Pavir.Ia01479.1.p	Pavir.Ia01479.1.v1.1	1376	MMGVAVDAAIGWLVQSIMGNCFTEKLEVWTRSVGLDDDVEKLKSAMRYVQMVLDAANGRKIKSEPLEYSLGDLKELLYDAEDVMDELDYCRLQENITNLILPFHFAGNTGGHTDAAARIDGTSSTCLGKFIFKGNLTGKRKREDDHIIAFSRRIRHIAGKLRDVGRDVSDALKIDGSNLVGSLNVCRSTLQATRPTTSYLVEHKVYGRDSEKEYILKLMTSNGSNGLTVLRIVGIGGVGKTTLAQFVYNDPIVRRKYDIKIWVCVSDNFDVTRLTREMLDCVSKQRLAETGNLDKLQEDLEKVIGSKRFLIVLDDVWDDMNNHCWDQLLAPLKHNQAVGNTILVTTRKLSVAKMTQTVEPVKLGALEGDDFWQFFKSCAFDDERYEHPRGNPLAAKTVG…
Pavir.Ia01508.1.p	Pavir.Ia01508.1.v1.1	1093	MGDAVLSAFLQVLFQSIAEFLKKELQSECHLDEERKSLISNVDMIQAILKGAEKKTWLSESQKLLFASLKDASYHGMEVLDEYFYEVQRRQVIHFANLRNSRPYSDLNPLRMKFRHDMEKKIKDFARTIDCIKEIKEMHLAFQADAHGHGSQHYEGGGLDPTTLLPPTVVCGRDNDQEKIVGILLQPNLKPNDEVLPIVGDAYVGKTTVAQLVLNDERVSMHFELKLWVHVSHEFNIERITSSIVESIQGFPSHSYSLNTLQMRLEKLLRGRRYLLVLDDYWSENWEDWDKLKRSLYISGVGGGKIIVTTRSRQVARVLGNAPYVLQHLQEKDCWLLFCQCAQGTGSHVHNYGDNLDRRLKDEVLQKCKGVPFIAASLGYSIFQHQENDRSKWVDILRK…
Pavir.Ia02246.1.p	Pavir.Ia02246.1.v1.1	899	MDAQVVPGGGALRPWSDRTGIGSGVAALSAAIEGARRLLAAAAARRGELRNRPLEGYLREVGREVFRADTLLDELDYRRIREEQEADAGDGEQFVGKLMDQIGHGESASDSNSNSLQKDRTTVDQSASDPSKLQLVLYNATANSLVPWMELDKNDILYRIYNHVNELNEMQHDALKALKLEDLDVLALGMGPPDMDFRETTPLAIEPKIYGRENELDQIINKLMTSETDDGHLSAFAIVGNGGIGKTTLARLVYNDATIGRHFLLRIWIYVSVNFDEVKLTHDVLECLYGDRFEGIEDLEKLQKYVQEGIKSRRLLIVMDDIWEDHDASRWDTFLAPFTQTQVKGNKILVTTRKFSVVKMIGAKDEIKLDGLMEDIFWSLFKDYAFGNMRPQLKLAHIG…
Pavir.Ia02340.1.p	Pavir.Ia02340.1.v1.1	998	MPLPFDTVGQAVGAATWLVGVVAERLIGDRAAAWAARHGVAQEEVARLRAELRRANLVLGAARAGAAGGRRIGNEQLAEPIAAVRRLAANARNLLDELDYLEIHDEIKDKVHNRCSPSSSKAQSIIRFAYGFANQTSKYISSAVKIPAMHNKEDYPSTSKRRFERHDIMNGIKRMKLTDSAGQTIPERELEGEAVSDGTPERNLCKDDISQRITIIVDQLHEICEDVRKALKQDKIDEITRLTNSTSTDSREEGACYTETKVFAREDEKNEIVKLITNGSASNQKLAVLPIIGNGGVGKTTFARLVYNDPEVKAKFDVGIWIYVSASFDEVKLTEEILQCISEGMHKSVTKNLSMLQDGIKKYLHKRFLLVLDDVWEENERRWEKLLAPLRCTEITGNV…
Pavir.Ia02510.1.p	Pavir.Ia02510.1.v1.1	835	MLSTRTTVHEWMDILAKSNICNDRTGILPVLKLSYDDLPSHMKQCFAFCAIFPKDYEIDVEHLIHLWMALDFVPLEEEDHPETAGEEIFRQVTWRSFFQEVKQSPPLNYEKKDGMLCNTTTCKIHDLMHDIALSVMGNDCLTVTDKINDKKSISDPTRHFLSCRVGTQLDGFMKKQPSTLQTLFCTDVDFLSHLSEYNSVRALHLPLNTRHQVKSRHLQSQHLRYLNLSGNNVITELPGEISMLYNLQTLDVSFCRGLRQLPKQMKYMTCLRHLYTHGCTSLTHMPPDIGQVASLQTLTYFVVGTSFNCSTVAELQNLNIGGQLVLDGLQNVDESQAKAASLGNKHKLTHLSLKWNSDANEVQDCHMKVLDGLKPHGGLHMLRVDSYKGSSLPSWMIDL…
Pavir.Ia02597.1.p	Pavir.Ia02597.1.v1.1	862	MPSLTYSYFNIKSMDEDVERAIKTETAKKWLQKYEVVGPQADIRSLSDVRGRGVRSVYGIAGVGKSFIVKYVYNKQVTDQRRIFKKFGWVDVSHPFNLRDFSWSLLLDFHSGSLQHDSMQRIKDPIQDCRELLRQNDCLIVIDGLQSTEEWDLINAAFSFEHDSRSLVIVIANKQSVATYCSKFRWSIQGLEIDDAVELFKRRASKRHQSFWPSDPSPAVIEEVKSVLYKCGGLPKVIISVADVFASGWRFNNDYFMQALETLPAFGRLRNLFSWVHSYFDTCPDSIKPCIFYLSIFPVNHKIRRRRLVRRWVAEGYSMDTREMTADEDGEKSFAELCKLNMIQVPGTTTRLSYFTRIPLYKVNGFFREYIISRSMDENLVFALEGHCSLNSQRTGRHL…
Pavir.Ia03174.1.p	Pavir.Ia03174.1.v1.1	596	MAEILLSSFAMSILRKVSSFATGHGIAKITSAWNVQKELSKLETSLRFICGVLLDAESKHTTSTSLKEWLEKLKDAVYDIDDILDDISTEALICRADKRVVTQAKSLLISPFVFSRRIREIREKLDEIAVNRRDFGLRELTLDGQNSSMENNKRQTYSFLYQPDIVGRDLDRDEIVHNILRAADSYALFVLPILGLGGIGKTALAKMVFHDVRVNKKFSKMIWACISDEFDMKKILQDIIESASGEICKHLNLEHLQIKLVRILQNHNYFLVLDDMWTDNVNKWKDLKHLLSSGAKGSVIIVTTRKSTVASVVGSSKPHKVGALQFQECMQIFTRCAFGEGEEEKFPKLLKIGKSIVDKCAGVPLAVKTLGSLLRTKRREKEWLRVRDDGLWEIKQDED…
Pavir.Ia03218.1.p	Pavir.Ia03218.1.v1.1	460	MVEPAVSAVAGSIKDLAVQETTLLCSVIGEAGFLKDELQRLQGFLKDADTKRRSGNANATICVRQIRDATYEAENVLEVVDYMEKRNRLKKGFTGAVSRYARLPNDLITQHKAGTEIQRIRRKVNEIFESANRSKIILDLGNTELDSVPVEDESQQDHGHVLQNFEDVNVVGFEDEQREIVEKLLGMDSKLSVVSIVGMGGAGKTTLARKICTSDKIKRYFHTIAWVTVSQKFKGVDLLKDIMKQITGDRAKDIKIDQMQEYDLGMELQAFLTEKRYLVVLDDVWTTDTWNKINRVVKVFPDANNGSRVMLTTRKIDVSNHIEMPTYVHNLKLLDGERSWELFSGKALPSYKRSLIQNIEEFEELGKNLSRKCNGLPLALAVLGGYLSKNLNIEAWSDI…
Pavir.Ia03357.1.p	Pavir.Ia03357.1.v1.1	416	MATAGAVVDRLRHRLASDARHLELPSSTAEDVAHVGRTMSRLQDVLANLERQYFKMPAEAKDWIRKIKQIAYDMEDLLDEFEDPCGIRSPKGFSCLATATSFCSAAPFVFHNSSAQRMKMLRRKLDLSTEDSVIYSLMQHNLCDHKPSNQHHVFHGSAIIGRDSDRENVKSLLLKHDADKITIIPIVGLTGLGKTTLARLIFHDQTGEGWNFDLHIWIHLDRNLELNKIASDMISQVNQTEDIAVSEVTRNDQIRNNLQFMKKRVQEVIHDKSCLIVLDGLLSTDKNQLAELKEMLTSKNKGTKILMTISNEITAELFHTIPPYKLGPLSEGDCWEIFSRRAFDNGDGSTHLTEIGKQMVKKCEGMPAVAYSLGSLVRHKGESDWLWARDKDIWELERK…
Pavir.Ia03449.1.p	Pavir.Ia03449.1.v1.1	905	MDRLKDLLGDRPLKGIFTALGLPEKIGGAVLDVLCSRGARLWNVEEEADKLRRTKERIRAVLEDAEQRRFIDHDSVKLWLRELRAAAFDVDALLDRLRTITAASRLAAAEHSRKRKRPWPSFELGPWRRWELDEKIANINERLDNINRDRKRYRLLAGDGRRTAAPPTQRPRFLEAAAHRDERPIGRNEEKEQIVRALVSDNAGVDLPVVSIWGTAGIGKTALARLVHNDPEVENFFTDRIWVWLPDTCDVRTATKMIIEAVTSKKCELLSLDILQQRLHDHLRKKRFLLVIDNLWADGFQFWEFLRPSLTAGEKGSKVLITTQHERVSRMNSTILSIPLKPLEDEECWQILKVYALSGWSSRDQLDLESIGRSIAANCQGSPLAAKSLGVLLSDTHGD…
Pavir.Ia03896.1.p	Pavir.Ia03896.1.v1.1	914	MELQLAAVLGSLALGGAVLVLFFGKWWQPLADTDRRVKELADAVEALLRQRAEVLAHDPSPASDPVRAWLRRVQEAQDELVSIKERHDGGQLYVVRLVQYLFLPAGPVAGLAEQQLKAVRALREQGAAILEAALATPQAPPPLLCDPEELRDLPAEAGPARAYLNEALRFLGDCDAALGVWGAGGVGKTTALKLVREVCGRVARFDHVLLVAAARDCTVAKLQREVVSVLGLRDAPTEQAQAAGILSFLRDKSFLLLLDGVWELLDLERVGIPQPLGMANGKVRKVIVASRSEALCADMGCRNKIKMECFNEEDAWRLFKANVGGDAIHRHTEILTLARQVAAECKGLPLALVTVGRAMSNKRTPDEWADALDALKASQLSTTPGSDKSTHALVKFCYD…
Pavir.Ia04175.1.p	Pavir.Ia04175.1.v1.1	223	MFVTTWHISEIIGRCRAHLEDKRYFIVLDDLWSPEDWENLKVAFPDNDKQSRILITTRNRNVAESCCSDSYDLIYNMEPLPFEESKKLFYKKVFKLDKCPPLYQDLEVISDSILKKCSGLPLAIVSIGGMLARTKNKTRAEWEKVCDRLGSGLETSATIGGMRRILSLGYHDLPYNVKACFLYLSVFPEAYEIKESVDDQNWQQTRPTGLTGRPRRSDWSVTM*
Pavir.Ib00231.1.p	Pavir.Ib00231.1.v1.1	632	MAEAVVGVLIGKLGAALAKEAASYGASLVCKEASALKGVFGEIRKAEVELESMKAYLRDSEKFKDTDETTGIFVNKIRELSFRIEDVVDEFMYKLEGNKHGGFAAKTKKRIKHVKVWRRLALELNNIIVELREAAKRRDLYARPGMENYAGSTDHHARSTHQTSCFAREEDLVGIEGNATKLKGWLVDDLEERKTKITTVWGMGGVGKTTLVDHVYKIVKVEFDAAAWVTVSKSYQVVDLAKKIAREFSISIDSSNMDMRRVVDVIRNHLEGKRFILVLDDVWEQDLCINNIMEIFPTNCISRFVLTSRNFEVASLATSNCTIELEPLGENQSWNLFCKVAFRNNDGKRPPTYLRWETVYKELEWHSSKNGIQNIDNILKFSLEDLPYELKNCFLHCAI…
Pavir.Ib01063.1.p	Pavir.Ib01063.1.v1.1	445	EPPPLLCDPEELRDLPAEAGPARAYLNEALRFLGDRDAALGFWGAGGVGKTTALKLVREVCGRVARFDHVLLVAASRDCTVAKLQREVVSVLGLRDAPTEQAQAAGILSFLRDKSFLLLLDGVWERLDLERVGIPQPLGMANGKVRKVIVASRSEALCADMGCRSKIKMECFNEEDAWRLFEANVGGDAIHRHTEILTLARQVAAECKGLPLALVTVGRAMSNKRTADEWADALDALKASQLSTTPGSDKSTHALVKFCYDNLESDTARDCFLTCALWPEDHNISKDELVQSWIGLGLLPELAGDIDEAHRFGHSVIAILVAARLLEAGDNHRYNMFPSDTHVRLHDVVRDAALRFAPGKWLVRAGAGLREPPREEALWRGAQRVSLMHNSIEDAPAKA…
Pavir.Ib01513.1.p	Pavir.Ib01513.1.v1.1	909	MDRLKDLLGDRPLKGIFSALGLPEKAGGAVLDVLCSRGARLWNVEEEAGKLRRTKERIRAVLEDAEQRRFIDHDSVKLWLRELRAAAFDVDALLDRLGTITAAARLQAAAEHSRKRKRPWPSFELGPWRRWELDGKIANINERLDNINRDRKRYRLQAGDGRRTAAQPTQRRPWLLEAAAHRDERPIGRDEEKEQIVRALVSDNAGMDLPVVSIWGTAGIGKTALARLVHNDPKVANFFTDRIWVWLPDTCDVRTATKMIIEAVTSKKCELLSLDILQQRLHGHLRKKRFLLVIDNLWADGFQFWEFLRPSLTAGEKGSKVLITTQHERVSRMSSPILSIPLKPLGDEECWQILKVYALSGWSSRDQHDLELESIGRSIAANCQGSPLAAKSLGVLLSD…
Pavir.Ib02384.1.p	Pavir.Ib02384.1.v1.1	1220	MQLTQCMKIAALCRIKEPTYRPSISDITSMLMRTETNVDAAQINDEMLGIEPLTLMLPSELQKETYEVKLTNETNDYYAFIIETHCQQYHARPDQGIVSPQSNCSIQITIQEQSTTNDDFVVKSTIVDKDLRAEQITQYMSKKDPNEVDEVPLVVVICNPETAEALSKDHHRNFHPPQSFSSYHPTNMRYLSRPSDRAMDLATGAMGSLLHKLGELLKGCNLEDSVKKDIESFSEELTNMQVVLRKLPDLHLNDQDYYLIKRWANNVREMSYDIEDFVDGFLVHSEPTSDAGGFRVLTHRVFKAHPQISDKIKDIKKQVQDEIQKRQEYNVDNVVANAPAEITDTIVPCMSWVPSFKHQKDLVGIEEQINELIKRFSDDGDGDGDGDGNVQLKIFSIYG…
Pavir.Ib02390.1.p	Pavir.Ib02390.1.v1.1	761	MIYATLRNVSEVPPEQLKDEVIKIWARKAREMSYDMEDIIDAFLVRVEGPEPPSKKSFKNFSKKITKIFSKAPTRHEIGQQIKDIKQRVTELDEQRKRYNFGSSDKVMFDDDPRDNDCTKAADLVGIDVAKRELITMLAKGDDESEQQPRKVSIVGIGGLGKTTLARAVYDMHEPPQFQCKAFVTVSRNPNKLKVLKDILYKLDRGKYENIHSTALGGNELIELVQEYLRNKRWIIHPKRSRDVLRYIIVIDDIWDPNFWDKIKKCFMEDSCGSRIIATTRNIEAAIENGEIYNLPPLQYDNSKTLFYKRIYRGKGKFADNQPDDVTDEILKKCGGIPLAIITIACLLVNKPREVWSELYRAIGFGHKDNRHVETPMWKKQVENTNKILSFSYYDMPAY…
Pavir.Ib02433.1.p	Pavir.Ib02433.1.v1.1	1127	MQVTQCMKIAALCRIKEPTYRPSISDITSMLMRTETNVDAAQINDEMLGIEPLTLMLPSELQKETYEVKLTNETNDYYAFIIETHCQQYHARPDQGIASPQSNCSIQITIQAQSTTKDDFIVKSTIVDKDLRAEHITQYMSKKDPNEVDEVPLVVVICNPDTAEALSKDHRRNFHPPQSFSSDHPTNMRYLSRPSDRAMDLATGAMGSLLHKLGELLKECNLEESVKKDIESFSEELMKMQLVLRKLPNVHLNDQDYYLVKRWANNVREMSYDIEDFVDGFLVHSEPTADAGGFRELTHRVFKAHPQISDKIEAIKKQVQDEIQKRKEYNVDNVVANAPAEITDTIVPCMSWVPSFKHHKDLVGIEEQRNELIKRFSDDGDGDGDGDVDVQLKIFSIYG…
Pavir.Ib02647.1.p	Pavir.Ib02647.1.v1.1	901	MEGSMVSIATGAMSSLLDKLTVLLGKEFRLHNGVKHDIAFLKDELSCISALLEKLANMDVLDLQTKVWRKRGREMAYDIEDFIDDYMRRPDQQRSSGVIRFFHVYVQKVKELVGRHGVAQQIKELKDRVVEVKHRRKRYKLDTEVDCGTNNVLSIDPRLPALYVESSDLVGIDIPRNHLINMLDDAEPSLKIISITGLGGLGKTTLANEAYKKISWLFDCKAFVSVSQKPDVKKILQIILSQVKNQDSANTETGDENQLIDSLRAFLKNKRYLIVIDDIWNAQAWNTIKCALIENTCGSRILVTTRIATIAKLCCSPHHGTIYELRPLNEADSISLFHKRIFGSEDLCPINLKDVATEIIKKCEEKNLSVCNSIGLGLQNYRVEEMERILSLSYNDLPY…
Pavir.Ib03636.1.p	Pavir.Ib03636.1.v1.1	1032	MGEIVLSAFLQVLFQVIADLIRKELQSHSGLQNEQTSLISDVEMIQAVIRGAEKMQLSELQKLWFIELKDVSYEATDVLDEYTYEIQRHQGIHLAPVRNSSFLSQLSIRRQIFMHDMEEKIKDIANRIAYKRKPFDLPNRCWPYSAASGNQKPPTEQLFSAPLLYFELKLWVHVSHEFNIERITASIIESIEGSPFHSGNLNTLQTRLEKLLQGTRYLLVLDDYWRESWHDWDKLKLPLLKGAGGSKIIVTTRSAEVARVLGTSAPYQLQGLQDEDCWLLFCHFSLGANIHTYNFQDLPRLKEQVLRKCNGVPFVAVGLGHRVRQENDRSKWTSTLHGENWDSTGHLIGALRLSYAELDSHLKPCFAYSSIVPQNFQFEEEWLIQHWMAQGFIQPNPRS…
Pavir.Ib03714.1.p	Pavir.Ib03714.1.v1.1	734	MQAVTGAMGSLIPKLWGLVHAEYQLQTGTKEQVESLALDLESAYAALRKVASVPPDQLDEQVKLWAREIREGSYDMEDVLDTFLVHVEGSNDPADKDSELKRLRKKMTRLFKKIKARHDIASEIDKIKKRLQEVKDRHATFSINDIVSKRIASSSTTDPRLEAMYKEVKELIGIDKSKADVISKLGDDGSNKGMRKIVSIVGAGGLGKTTLARAVYDKLKPQFGCRNLENIKSAFIENNSGSRIILTTRKLEVTTGEVYNLQPLTHENSRKLFYTRLFGEDKFPDNESSEVHKASEEILMKCGGVPLAIITMASFLAGKAREQWFELCHSPSFIHDKDTMWILSLSFNDLPPHLRTCLLYLSAFPEDHFIAKDQLIWKWIAEEGYFNDLVNRSMIQADE…
Pavir.Ib03817.1.p	Pavir.Ib03817.1.v1.1	1251	MAPPQPAGTMIPLPSAAGWSASAFVAAALARLIRKGLELLPELDEGAVGHLRRLEGLLPSVWRVLDAADAGAVDLGGRAVRDLLDAAYAADDALDDVESAAGYGGAGAGEARQPATAAARKPRSPLRFLLCFSPPRSAVAGSGGGHGHGKSSSKAKISGVDLHGLREALETMAQAAYRCASMYEHVAPPWNYATVASGKTEDAAAGEAEQDDIFGREAEVEQILQDVRFGDDPHYRLGIGVLPVTGHAGAGKTALVRFVFHHEVTRAEFAVRVWVHVSGSFRLRDQLMDQMIHAVAGRDRDADDAGELLRRELRGKRFLLVLDGITDLVENQWGNLMEVLRPAARRSLIIVTTQSETVATAVGTMPVLTLGPLGSDDYWKMFKHFAFGSTEDTEECTLL…
Pavir.Ib03831.1.p	Pavir.Ib03831.1.v1.1	1068	MAGLIASGVIKWTASKLASLVSPPIEPSSSSDEQQTSANRDVRMLQRRMASVQRSLEAIDEDSVRDESGRLRLREPQQFAYDAQDAIDEYKFELLRRRMDDPDSLPEDRSARKRKRKGDKKEPETDPVMVPVPDELALRVKRILERFKEITKAWNDLHLDEADAPFREEEEDFLPRPTTPHLDEPIVIGRDDDKENIVKLLLSMNGACGENNASVLPIIGMGGVGKTTLAQIVYNDPRITKQFGLMGWVYVSENFDLKTIMSKIIMSFTRKPCHITELDQLEYMLMEQVVGRKFLLVLDDVWSERKDLWDALLSAMSTAQLGAILVTTRNINVSSVIQTVPPYHVGCLPFDESWQLFKQLAFCHQDQNIEKVFEEIGRKIVQKCGGLPLAVKAIGSALR…
Pavir.Ib04287.1.p	Pavir.Ib04287.1.v1.1	733	MAIVKRCDGLPLAVKVVGGLLLSRSRRRGAWMDILDHSAWSLMSDDLNNAVFLSYEELSPPLKQCFLQCSLIPKSKVIRRRAIVQMWIAEGFVRDDTGSQLPEDLGIEYYKELISRNLLEYDTQIVDKSGWIMHDVVRSFAQYVMRDEGLLVNEGNSINSSVGKLKFRRLSVSKKEVDCASLQKQKSLRTLMLFGTTTVELKFLLNKFSYLRVLHLQDADITELPESVCDLYHLRYLGLEGTGITTIPLGIGNLKFLQHMALNRCKNVMLLPDSIVKLQHLMSLDIRGTKISSIVRGFGNLQNLVQLWGFPTNLQDNIDGQCSLGELGSLSKLRLLSIEGLEKAFAGSMVSEAKLSSKVHLTELELRCSSVFKENNEVEDNHGEYHTRIEEVFGDLCPP…
Pavir.J00033.1.p	Pavir.J00033.1.v1.1	856	MRMINWSARVVLALERSQVLWRNLRLWVERKTSSTLINLISKQDDQQSYMVISVWGMGGLGKTTLVKEVYQSQKLSSIFEERACITVMRPFVLKEVLQSLAMQLGRGTIKATEINDELHKRVKGKRCLIVLDDLSSTAEWDLIIQSLPKLENASRIVVTTREETIAKHCSTNHECIYRLNILNHMDALDLFTKKVFKEAINLNKYPALIEEANNILKKCNGLPLAIVTIGGYLAKQPKTSLEWRKLNEHISAELESNPELGIIKTILMKSYDGLPYHLKACFLYLSIFPEDYNISRRRLVHRWNAEGYSSEIRGKSAGEIADRYFMELNERSMVLPLKKLIGSRKGISFCKLHDLMREISISKAAEENHVFRMEEGCNLNTQGTIRHLAISSNWEGDRS…
Pavir.J00137.1.p	Pavir.J00137.1.v1.1	1119	MPIGEAVLSAFMQVLFEKVIAAGIGELKFPPDVKEELQNLSSSLSTIQAHVEDAEERHLKDKAARSWLSKLKEVAYEMDDLLDEYAAEALQSKLEGPSNHDHLKKVRSCFSCFWLDNCLFNRKIVQQIRKIEEKLDRLVKESQIFGSNIISGTERQEIKERPKTSSMIDDSSVFGREKDKENIVKMLLTPNNSNHASLSILPIVGMGGLGKTTLTQLVYNDARVKEHFHLRLWLCVSENFDEMKLTKETIESVASGFSSATTNMNLLQEDLSKKLQGKRFLLVLDDVWNEDPEKWDRYRCALLTGEKGSRIVVTTRNNDVGKLMGGMTPYHLKQLSDNDCWQLFKNHAFVDGDSSAYPQLEIIGKDIVKKLKGLPLAAKAIGSLLCTRYIEDDWKNILH…
Pavir.J00275.1.p	Pavir.J00275.1.v1.1	689	MAEIMVSASTGVMNSLLGKLTNLLGEEIGKFGGSQKKLQFLSEELRSMNLLLEKLADMDDLDCETKYWRNQVREMSYDIEDIIDDFMLHKEDKSETNGLMRRLKTLRSKYQISGRIKEIKILLHDASERRRRYKLDERITRTSNVAIDKRVIALYANVAHLVGLEGPMNKLVKWLIDGYLELKVVSIVGFGGLGKTTLADQAYRKLQDHFDCRAFLSVSQKPDIKKILSNLLSKLRKLEEEPSCDSCELHDLLDNLRNRLQDKRYFIVIDDLWDTKAWDAIKCAFPQNNRGSRVITTTRIQSVAMACCSNSRQYIFNMEPLSEADSRRLFFGRIFGSEDSCPRQLQDISLEILKKCGGLPLAINSIASLLASEAIKKERWAHVRDSLSSIRGTNRTIEE…
Pavir.J00375.1.p	Pavir.J00375.1.v1.1	1386	MELDDVSFEFLQEITDDFSKERILGEGTFGVVYKGVTKNGEDVAVKKLKPCDVMLDYKQFRNEFYNLRKLKHENIVQILGYCYETKEQSFIMPDGSKISADERYTALCFEYLHNGSLQKHLSDEFSELDWHTRFNIIKGICHGLKYIHVEQEKRIYHLDLKPDNILLDKDMVPKIADFGLSRIFGKELTRITQSLYGTFGYQPPEYIDNGEISEKFDIFSLGVIMIRIVSGPKGYPKCLDISSDEFIDQIQKNWRNRLQATCITDSALEAYCHQVKICTQIALDSVEEDKHKRPDIVYITKKLKEIEIDNIGQLPEISRMTMSNNKIEMSTESKDITCQHQNIINLSSGPSCNELEYVDALETSLDILDEIILGRTEEKEKTIDSLLEAKSKNITILPI…
Pavir.J00416.1.p	Pavir.J00416.1.v1.1	728	MFLFNAVRRIRQIKIWYRLVERLRDTNASLKDAADIRGRNELKGFERGTWFSGSGSSKWRCSGSMQFKKEEDLVGGEESLFGWLKDFLLEWVKDDQRNMIASVPGMGGIGKTPLAAHVYSVVKDDFDTCAWITVSQRYEVDDLLRQTVREFRKNDRRKDFPEDVDVTDYRSLPDIICSYIKNKRYILVLDDVWNVNVARLAPESNIIHLQPLQERDAQYLFYKEAFWKCKDMICPQEVEHWAKLFVQKCNGLPIAIVCIGRLLSFRVTTYMEWEMVYRDIEMRLCHDPFMDMNTILQVSLEDLPHNIRNRFLYCCLYPEDYVMQRKSLVRLWVAEGFVENIGLGALEEEARRVSTESGDIAHVAENAPHLRSLLVFQNSFTSASLRSLSSVNKLLSVLN…
Pavir.J00435.1.p	Pavir.J00435.1.v1.1	722	MEGGAVVSAAAGALQPVVGKLGALLGEDHKRFEPMRGDIDSLTHELDAITAFLIERSKVEDPDAQDRLWMKDVRELSYDIEGSLDEFLLRATDRSAEPDGFMEKVRSLVERTKSRHRVAREIGDLKKKAIEAAERNQSSYRAGDQPVVSATATNASIDPRALAMLEDATKLAGIDGPNGELIRLLEEYQTGHGSVHQQARVVSIVGSGGIGKTALAHQVYQAHNGGFLHRAFLSVSRNPDIKGILRSVLYQVVSPKDYEAVVKGDHVIREAGADQLITKIREYLTDKRYFFVLDDTWDLKTWNAIKDIFPMTSCGNYTIGKEDLIRRWIAERFVHEQNGIAAYDLGERCFNDLINRSLIQPGGKDKFGEVNSCRVHDTVLDFIVSMAIEENFVTLIGVP…
Pavir.J00501.1.p	Pavir.J00501.1.v1.1	1119	MPIGEAVLSAFMQVLFEKVISAAIGELKFPPDVKEELQNLSSSLSTIQAHVEDAEERQLKDKAARSWLAKLKEVAYEMDDLLDEYAAEALQSKLEDPSNHDHLKKVRSCFSCFCLDNCLFNRKIVQQIRKIEEKLDRLVKERQIFSSNIISGTERQEIKERPKTSSLIDDASVFGREKDKETIVKMLLTPNNSNHASLSILPIVGMGGLGKTTLTQLVYNDARVKEHFHLRLWLCVSENFDEMKLTKETIESVASGFSSATTNMNLLQEDLSKKLQGKRFLLVLDDVWNEDPEKWDRYRCALLTGEKGSRIVVTTRNNDVGKLMGGMAPYHLKQLSDNDCWMLFKNHAFVDGDSSAHPQLEIIGKDIVKKLKGLPLAAKAIGSLLCTRYIEDDWKNILQ…
Pavir.J00759.1.p	Pavir.J00759.1.v1.1	1226	MVVGPLVSMVKEKASNYLLDQYQVMEGLEKQHKLLKRKMPAILDVIANAEEQAAAKREGAKAWLEEVRQAAYQANDVLDEFKYEVVRRKAKEAGHYKELGMDVIKLFPSHNHLAFHRRMGSKLRMILEELDILIAEMSAFRFEFQPEPPVPVNYLGQDSPDIMDPRNIARKSRAEDKLKIVDALLDQVNTTNLTIFPIVAMGGMGKTTLAQLVYSAPEIQEHFQLRLWVCVSDNFDVDSLAKGIVEEAVKNVLTTTRDRQVAHLMGTTEAYDLKRLDEGFIKEIIRTKAFSSRKEKPELVKIIDNIAQKCVGSPLAATSLGSVLSTKTTEDEWNDVLNKRTICDEENGILPVLKLSYNCLPSHMRQCFAFCAMFPKDYVIDVEMLIQLWMANGFIPMQQ…
Pavir.J00838.1.p	Pavir.J00838.1.v1.1	1292	MAFSVVDAALSVARSAAAEEVALQVGVEGDLGIIKDELELMQTYLMSTDEERSQDPVARVWARQVRDVAYDVEDCIEDARIHLSDDSRSWWWCSPSKILKRRRIAKEVTKLRDRVDSACKRRRLYGPAPALPSAAVADPGPEGRRELEAAAPAAGVDLRKLLARRDDDKSLIVASICTSGTTTTTTGTTLAGEAYDALAATGQFRCRAWVTVRNPFNLGEFFRSLLRQIHVNSSPGEEQVVEGATVVDVQETIETMSTQQLMSSVARNLGHRRYLLVLDGVSTRDEWDSIRLYLRPDVENANRIIVTSQRDDVAKYCAGGQRSSSFWLSSGGALLSAFCSMEPVVHVPAAASSSASNLGNMASTSSAVIEEPINSVIPERMQDQISTMWTTEELQQLVG…
Pavir.J01180.1.p	Pavir.J01180.1.v1.1	1371	MSAQDISFQFLREITDGFSEERILGEGAFGVVYKGVTKNGDDVAVKIFKLPNINVNHDLKQFQNEFYNLTKLKHENIVQILGYCYEIEKKPFIMDGSKLFVDETHIALCFEYLHNGSLQKHLSDGFYELDWHTRFKIIKGICVGLKYIHDELQEPIYHLDLKPDNILLDKEMVPKIADFGLSRIFSNELARITQNPYGTRGYQPPEYIDKGEISGKFDIFSLGVVIIKIVSGPEGYPKCLDISTDEFIDQIQRDWRSRLEATCTGDLLEAYCHQVETCTQIALKCVVTDSQKRPDIVKINEKLNELEIDIDKVHKKGCLRHVSKMTMHNSKIEMRTESKDIIDPHQNIILWSHPSCNELELHDALETPSHVIEEHIVGRTEEKEKVMASLHEVISERIV…
Pavir.J01215.1.p	Pavir.J01215.1.v1.1	619	MIYGMKNHGIRLKPLSKESSEMLFYGRIFGSKDIFPMQFSEVSKKILKKCGGIPLAIITASGLLANKSENIKEWFKVCDSIGSGLGSNHVMDSMRKILLLSYYDLPFHLKTCLLYLSIFPEDYAISKTQLIWRWVAEGFVQQAGDQSLFEIGKSYFNELLNRSLIQPAYMDRDGTPRACRVHDAVLDLVISLSIKEQFITILGDGKHSLESKYQVRWLSLLHNNNTAWPSMKMPKLRSLTIFKPTGVVIDPMTPSISCYHLLRVLDLQGCNVEDLASLGFVGSLTHLRYLGLPSSSTNAKLPVEMGKLRFLQTLDLSKAGVKEMPSSVITGLGGQLMCLRGQNGLGTDLSSDLLENLTSLELLESATVTSKCTAEKLGRMTQLRVLSVIIRLSTPDDEE…
Pavir.J01216.1.p	Pavir.J01216.1.v1.1	350	MDFATALLPKLAELLKDEYNLHTGARKGIEFLQKELETMHAALEKIGEVPREQLDKLQRIWARDVRDLSYDMEDTVDTFMVDVEGPERPSKRGAKKVIRKMMRKVTKAMARREVAQEINGIKERVMELANRRDRYKVDDIAPTKKTHIDPRLEALYTKVTELVGIGEAKGEVITRLANGDQQETKVVSIAGFGGLGKTTLARAVHDEIKKDFDCTAFVSVSRNPDMEKLLKDILYGLDKEKFEDIHSKMLDERILIDKAIEFLKNKSLTWRVALSPAWSPAHRREEATLGLCPPAAAEEGRGAVPRRGVGTASGRLGRSSPVAAPLAVDRMAEEERGKEEAAGDTTHHYK*
Pavir.J01337.1.p	Pavir.J01337.1.v1.1	804	MAPWRRSSKPAMPRRSPHCHLAFPSTPWRHRSSSRWRATSPPWLESSVRDDVHDSDVVINVEEQKSLEDAILSEQEESKEHYPVVITMFGESGIGKTTLMRHIYNKMEKKKQFEAQAMESFAPYLTATNILQQIVQQLTDDDTNCPKEMARKMLEDRLRNKKYLLVIDGEVSGTEWKNILTSLPIGIRGSRVVHITQGKPEEPPSTYHHVTIQLKKLKEEAAMSLFRRRLPKELQDKNFKIYQKDICQITQGLPLAVVLLSGLVQAKEFPSEWVKVFEYLKAKKSTRLEPMLSVCFDDLPHELKCCFLYFAALPTNTTIEARNLVFMWVAEGFLRSKGGKTMEKIGYTYLIELINRNLVNRVKMDDDSSFGSMSVTIQNKVHDFLQIEAHEASFVEVHS…
Pavir.J01418.1.p	Pavir.J01418.1.v1.1	1054	MAAVADAFASKLMGILQGMAKEEVEMLLGVPGEIAKLETTLGYISPILADAERRRIRDSAAERWMREFKDAMYDADDILDLCQILEGGEEPMLARRRYIPVFSCFSNQVIPHQIGMRIKALNQRLEDLAKMIPRFGFIISQATSSTSTTTRDSTYSGSDFRRETILVSDIIGEKIDEDRRKLCDLLVNEMDAPTRSVIDNVVVVAITGAAGIGKTTLAQMVFNDRIVQEHFEVKIWLSVTREFRKIRLLRQCIAYVDGIADDVEDTIGELEQRLHLAMREKKFLVVMDDVWSGEAWHILGLPLAPGSRVLVTTRNDTVAREMGAQHLHRVTTLDPDDSWLLLKKQVSPAADDRDIDDLKDIGMMIIEKCDGLPLAIKVIGGLLRTRAPERDSWFYVLNH…
Pavir.J01506.1.p	Pavir.J01506.1.v1.1	998	MAPASADVDRLQRRLASGGRGMDLPSNVAVDLSRVMRALYRLQGELTAAEKQPFEASSQPRLRKIKQNVYDVEDILDELEDGSSRGRKFDGASDLWSQAVFFFSSNHSVLHCRMVKKIKKIRKSLDHVSKDFILSLLHHSTDGDQTCHHDVFDESAIIGRDNDKENLRALLLCNCEEIFSIIPIVGLGGLGKTVLAQLIFTDKDVRYNFDLHIWINLNMTYSLKGIASAIISEANRTEQGMSQVKEEIEDDPQIIMKCLREVLHHKRCLIVLDGLWSTDEGELLHLKKMLRGIEKTKIIVTTSSENVAKLVHTIQPYKLGPLSEENCWTIFSRRVFCGGDNSDPTRMGKQIVNRCEGIPAVAHCLGSLVRDKGMSIWNDENQDLWKLERQFPFQVNMFS…
Pavir.J01670.1.p	Pavir.J01670.1.v1.1	425	MAGSSLLFPASADGGHRRMNGGRSTGTPDDYERAVLSAGASGRAYLCACPPASGAASGTEVPHPSSESPTPADDGTNKLVSLIASEFASIMGVTNDLSELQDILAEIRSWLFTVHDRAIESEPSCQWVIKLKFVAYDIDDLLNEVYIEAEKYKIGRNGVKYSITDGFCTKPKLFLFRRKMANKIKAVKERFSEIVKQRKDVSTIVNSLPSYQHLQRTKRTDGELSLLGNVEQSKIPIRNLEKDGIISKLIESNGENAWIVSIIGLGGSGKTTLAKLICHDEKIKKHFKDTIFWVHVSQEFSVEKLIGKLFEAIFKQKSDLQTQQYMVHAISSKLSGKKFLLILDDAWHDDLLDWEQLMVQVNCGTPGSKILLTMRDQKVAEAAKYRHIFNLEFLSEVES…
Pavir.J01741.1.p	Pavir.J01741.1.v1.1	1057	MAEVLATMVVGPLLSMVKEKASSYLLDQYRVMEGLEKQHEVLKRKLPAIPDANDVLDEFKYEALRRKAKKEGHYKELGMNVIKLFPSHNRVAFRHTMGNKLRTILQELDVLIAEMNAFRFKFQLEPPVPINYLRQNSADIIDDPMKIASRSRDGEKQKVIKTLLDEASNVSLSIFPIVAMGGGMGKTTLAQLVYNDPEIKKHFQLRLWVCVSDNFDADSLDERIVKENGCQASGNSALDNLENAISGKRYLLVLDDVWNRDEAHKWEKMKSYLQHGSKGSSVLITTRDQAVARLMMGTSKQAYELGSLGEKFIEEIIKSKAFSSKQEKDWPRELVNMVGDVAKRCVGSPLAATALGSVLSTKTTVREWKDVLRRKKICDDRNRILPVLKLSYNCLPSHM…
Pavir.J01759.1.p	Pavir.J01759.1.v1.1	879	MEKILVSASTGVMNSLLGKLTTLMGQEYTKLKGLRKEVKFITDELSCMNDLLERLADVEQLDPQTRGWRNQVRDMAYDIEDIIDDFMHHDTRNQSANNDGFIRKTIRRLKTLRAKHHIAGQIQEIKNLVHETSERRTRYRLDECILASSHVAIDQRVVALYANSAGLVGLEGPMNALVNLVADEEQLLKVVSIVGFGGLGKTTLAKELYTKLSWKFQSQAFVSVSQKPDITKLLCSLLSQLGGQQPSHKYELHDLINIIRGRLEHKRYFIIIDDIWDVSAWDVIKCALPENNNGSRVIATTRIHKVANECCSNCRQYVFNMEPLGDNDSRRLFFSRTFGSEEASHQRHKELSVDILKKCSGLPLAIISIASLLASEGNKMKSWEHIHKSLCSMSGAGLN…
Pavir.J02039.1.p	Pavir.J02039.1.v1.1	635	MILDDIWTISAWESIRCALPENKKGSRVIVTTRNEDVAKTCCSHPQDWIYKIQRLSDATSRELFFKKIFGSADKLPTDNLEEVSNSILKKCGGLPLAIESIGSLLASKINRSKQEWQKVCDNLGSELESNPTLEGAKQVLTLSYDDLPYHLKAYFLYLSIFPENYVIKRGPLVRRWIAEGFVGQRHGLSMEQVAESYFDEFVARSIVQPVRIDWNGKVRSCRVHDIMLEVIISKSLEENFASFLCDSTSLLVSHDKIRRLSIHSSHKLVQTTSASVSHVRSFTMPASIEEVPFFFPQLRLLRVLDMQGCSYLSINTLECICRFSQLKYLSLRNTKVCKLPRLLGNLKLLETLDIRATLVKKLPASAKNLSCMKHLLVGHKEQLTRTASVKYLKPCSGVE…
Pavir.J02041.1.p	Pavir.J02041.1.v1.1	954	METTIFSLTEGAVMSLLCKLGCLLSQERWLVQGVYGDMQFIKDELESMNAFLRTLTMSEGHDDQVRIWMKQVREIAYDSEDCIDEFIHHFGDSSGLGLRHWLMCILDLLGCHRRIAIQLQELKTRARDVGERRSRYGVMLAKAQLQESGSQVLKHAFLHLDPQLHALFTDEAQLVGIDEPRNALVRWLMEDDLQLRVLAIVGFGGLGKTTLARMVCESPVVKGADFQCCPLFIVSQTFNIRTLFQHMIRELIQRPHKAMAIAGGKYGHFTEENLEGIERLEVAVLAEMLRRYLQDKRYIIILDDIWSISSWESIRCALPDNKKGSRVIVTTRNEDVAKTCCSHHQDWIYKIQRLSDAKSRELFFKRIFGSEHELPNDELDEVSNSILKKCGGLPLAILS…
Pavir.J02134.1.p	Pavir.J02134.1.v1.1	991	MDLVVGASESTINSLVGKLGCLLAQEYALISGVRSDIQYINDELGSMKAFLLDLTQDDHDNRKKDWMKQIRDMAYDCEDCIDDFAHRLPKDSNFSGKCCPWVAAKLYDLWTWWPRHEIASNIAELKVRAQLIADRRMRYGVENPKSRGGNGQPDDVPTYDIAEDQLPRREITMKEPVGTRTVMENLEKWVKNKAVKDRAVASIVGFGGVGKTTIAMALFNKVMKDFECRAWVTVSQNYDEETVFHDILNQIIPDYNQQDSYEDSEKTNTEKCIRSQLKLAVQLCRGHTPTQQDNSGRSKLKTATAVKEHLQGKRYIILVDDIWSAETWKHISRYLPDDNKSSSRVIVTSRLRAVGAACCQNDDKDNLRPIDFLTDSDAKELFMQSVCESKYRSDGDANN…
Pavir.J02430.1.p	Pavir.J02430.1.v1.1	512	MEQSAQLFYRRLFNPEEKCPSQLEEISSKILEKCAGLPLAIIAISGLLSSKEKTKEQWDQVKNSIGRRLERNSSVEIISEILSLSYSDLPLHLKTCLLYLSIFPKDYTIVKEDLIRRWIGEGFIYEQNGVAAYNSGERCFTDLINRSLIQPGGKDKFDEVNCCRVHDTVLDFIVSKAIEENFVTLIGVPGIIPIARNKVRRLSIQNDGQIPSGLILSSVRSLNVFGGNVEIPSLSEFRLLRVVAFEDCGQLEDDHLADVGNLLHLRYLKLNHTHAVTKLPEETAKLQHLRTLDVHGHNKIMEIPAAIYQVERLECLVTLVTDDYTILPDEIADMKALRVLEGVNVYIHSVDIIKRLGELTNLRKLGMLFVNSDADEEWEEKYGEIVSSIYKLTQANLDS…
Pavir.J02513.1.p	Pavir.J02513.1.v1.1	862	GGIIFLQAELESMQGALEKISKAPADKLDDQDKIWARKVREMSYDIEDTIDTYMVKCSGGRKLAEQHGFKEAIDRTLKWFRQPIIRLKIAKEIREIKSHVEEVAMRRDRYKVNTDVAKPVTVDPRLLFAQYEVKELVGIDEAREEVIKILMEGNNEVSKQHGKIVSIVGFGGLGKTTLADVVYKKIRARFDCSAFVSVPQTPELKKLYKRWLYDLGKSINEETLDERRLIEILREFLQDKRYFVVVDDIWDITVWKRIRCALPETDVGYTIITTSHISNIAEQAGGAYKLKPLCSNNSRKLFFRRIFGNEKKDNNEEIEKCPDDELAEVSNRILKKCAGVPLAIITMASLLACKARNKLEWYEVYNTVGTGMENNMDVENMRKILSFSYYELPCHLRTC…
Pavir.J02591.1.p	Pavir.J02591.1.v1.1	1123	MTGLEAALASGLLKVAANQLVPLIASEFSIIMGVTKDLSELQDILAEITSWLFTVRNRAIESEPSCRWVIKLKVVAYDIDDLLNEVYIESEKYKIGTNGVKYSIADCFCAKPKLFLFRCKMAHKIKAIKVRFFEIVKQRRDVSTIMNNMPSYQHDQSTKRTYGELSLLSNVEQSKIPIRNLEKDGIISKLLESNGENVWIVSIVGLGGSGKTTLAKHICHDEKIKQHFKDTVFWVHVSQEFDVEKLIAKLFEAIFEKKSDLQAQQHMVRAISSKLSGKKFLLILDDVWHDDLLDWEQFMVHVNCGTPGSKILLTTRDQKVAEAAKSRHIFNLEFLSEDESWDLFLKNSGLVEEDLGSEFIQIGKEVVNKCGGVPLAIKTLGGVLNDRREINTWKAIQES…
Pavir.J02637.1.p	Pavir.J02637.1.v1.1	1103	MVAPVLVAVVGAAAGAVMNSSAQLLIKLGEKRYKESKEFSSDIESITRELRSIAAAKEDQLLAKGDPKKVKMESMEEMCDLACDIEDCLDRIHQSVAESDGKSVVRLGGPPYADEVKQLKRRLIEAHQRERDFNVDAPGPSAAAMPANTGRTKVQPVGMEEAKRELVELLMGEGQPEQPQLRLRVISIVGVVGSGKSTLAKAVYDSRDVDGRFPCRAWVVASEHGGGAEELPMALFKKLCPGEGDPATEDVHTKISKYLTEKRYLIVLDDIKDENCWNQIKSAFPKNATGTIIVTTTFRKVAQVSSRGNGYMFIMRALNNKNSEELLKAVLNEHSPSEIEHQISKSILNKCDGHPLALVTVANYLWREDVINNAVCDKLCHDLGFQMETQDAFKELREV…
Pavir.J02876.1.p	Pavir.J02876.1.v1.1	966	MEPSASAGEQPVPSKDEENEEAKIEDVLRLLEALRARISELMGPAGSRRSKGDTGLRGMAFMETELSFIVGFLRTMTSQNIDGDMRSWLQQLYGLSSRIINGLLRAGRRRHTLLRRAAQCVGGSDSDWFSHVMLEFYRLNEHPCRKKLLKWLIPEETDRSLRVLAIIGPVGIGKTTLAMELHNRLRLQARGGHHYFQCNVVAQMSRRNNRNELLLQHILSLISDPQEPGPSSDQSQPKSIDLLVREVSERLHDKRYLIIVDDIWDASDWKTIKGAFPENNHDSRTLITTRVTSWSCCSGFDMKPLNRMDSERLFLEKAFGSVDNDCLTDDVKLFCNNILLRCEGIPLFIIGMADWLKEHFQQQQQEFRQIQGQEEEEHNRFAIHSEEVPWLPKQIEQAL…
Pavir.J03054.1.p	Pavir.J03054.1.v1.1	1421	MKPFSEDQSKTLFANVVFGPGEGCPPQFNDMSDEVARKCGGLPLAIICTGTLIASQLVTLQQRKDILKFLCHNFKTNSTSVDILNQVLELCYSSLPHCLKSCLLYLSVYPENYSILKEDLVKQWIAEDFICSPEGKDIADVARSYFDELLSFGLIQRMDIINYSSKKGLFPYTVHPVVFDFITRKSMEDNFVTVIDYSQSTIVRTEKIRRLSLHFGSATYAMMPASLGLSQVRSLAFMGLLGCMPSLVKFKHVRVLILHLQGDSGNTRFSLAEIRNLILLRYLQVRCNVTVELPGQVQCLKQLQTLEINAAVADIPSDIVHHSTLQHVRIGKKTDYKDLAQGPFTIIQDSLRIKHLPAVEVFELLPPICILSRLPLWIGQLTNLRILNAVVRELGRYEL…
Pavir.J03097.1.p	Pavir.J03097.1.v1.1	877	MMQAFLKLASAHPEAAGRSDTVRAWVKQVRDLAYDVEDCLLDFALYAARTSSSSRAGSWKPSAIAERHRIAARIRYLKACVEALNQRNQRYHIAVCPVAAGVQEAQLPAQHDDQLAFQAASAGIIGRGNEKDEVISRLLSGTNGAPRPRVVSVWGMGGMGKSSLLRMVYNDPDLLAVFDCSAWITVPHPLDTPDVFRRRLNEELTPGQEKTIEEHLREKRYLVIVDDVLSQEEWENIWQVFQFRNDKDSRVIVTTRREDVARHCAAAGHVPDGQELIYELKPLNDVEAKSLLCQKVYKKCDYTMPPDMENQANYILKKCWGLPLAISTIGGFLSNRSKTSIEWRNLHEHLGAELESNLHDITKVILSSYDGLPYHLKSIFLYLSIFPDNHEIRRTRLLR…
Pavir.J03098.1.p	Pavir.J03098.1.v1.1	934	MEATAVSLARSVLDGVLSSAGTAVADEVARLAGVPKEVDFIRNEFEMMRSFLKVASAHPEAAARNDPVKTWVKQVRDLAYDVEDCLLDFALYADRASSSPAGSWSWLAPGAVAARHRIAARIRDLKARVEELNQRNLRYHVVVGSPAAQRGGEEQPPVLPDHDAPSAELAFQASADVVGRGREKAELTELISGSSGAVGVVSVFGMGGMGKSSLVRMVHNDPVLLDEFDCGAWITVPHPLDGAEVFRRRLSKELGLARDQSVPEYLQEKRYLVIVDDLHSQEEWENICQVFHHQPENRKGSRIIVTTRREDVARHCAGHVKGWDGHVYELKQLGDGESMDLLCQKVYKTTDYVCPTDMEDQARRILRRCRGLPLAISTIGGLLANRPKTSIEWRNLHEH…
Pavir.J03445.1.p	Pavir.J03445.1.v1.1	1336	MELVTGAMGSLLPKLGELLKEEYGLQKGVRKKIQSLSRELEAAHAVLRKIGDVPPEELDELVRLWARDVREASYDMEDIVDTFLVRVDDGTDSADAHRLRRLRKKVGGLFKKSKARRKISCLIQDITQKLEEVAARRGRYTADSIVAKPAAATTIDPRILNLYKRATQLVGMEGPKDELISMLSLGDDVDVPDKKMKIVSVVGFGGLGKTTLAKAVYDHIKLHFERGAFVPVGRNPDVKKVLRDILIDLDKGKYANSDLMVLDEKQLIDELEEFVKEKRCFIVIDDIWDKESWNLIRCALQDSNCGSRVVVTTRISEVAAHADEVYKIQPLSSENSEKLLYERIADGKGKCFDSPSVEACERILKKCGGVPLAIITIASLLASKPWEDWSEVYNSIGFG…
Pavir.J03515.1.p	Pavir.J03515.1.v1.1	930	MFDAIVLASAAATWVINKLLNSLSKAAIKALLKKEDLDQEVEKLKNALQRANLVLGAVPVGVAAGVKIENTNLEEPIQEVQQLATELTKYLDELEYYDIKDKVKQNIPKKSWMKTITHAVGHSNPTKTDKVYIARIRAIVEKLHNLCGNVYEALYAEKLGAIIRASKTTSTDTREAAQYSTQTKVFSRDNVKNKILEVISTRASSDQVSIIPIVGDGGVGKTTLAQLVYNDLEVKSKFDIMIWIYVSANFDEVKLTQKILEQIPECGHKNTNSLAGLQHDMNKFLSKRFLLVLDDMWEESEGRWDKLLAPIRATQVKGNVILVTTRSLSVARITTRTEADHINLDGLDEHDFFPFFKRCIFGDENFQVQRKLLKIAEDIASKLNRNPLAAKSVGSLLRR…
Pavir.J03690.1.p	Pavir.J03690.1.v1.1	514	MADAIVSAVIGDAVSRVISLLTGRFGAGHQQSTEAKLRRICRTLVRVHAAVEEARGRQITNGGALRWLSELIDGEYQARYLIDTVGLGRGDEQVPPSPRDSSTTSTSPFNPAKRVRVAVKRALSRRDPGGADGDDIDGALESLQEVSAHLGEFILLLQGCRPIRRPLPTSILVDGQMFGRHVEKERVINFLLHGGGGAGELGVLPVVGAIGAGKTTLVQHACDDDRVRAHFPAILFFNFSCTYAIAASGGAAAALRSKHVIGGDAPLSLMSDPLRWIKGNFQSRRFLAVFEDVDMRGKQRLEELLRKLRCAARGSRVIFTTSDRRVSTLLGTVEPVVLRVLPRPEYWFFFKAHAFAGRDLEECPRLVAAGMAIARKLSGSFFGAKIVGGLLRDHPDPRF…
Pavir.J03738.1.p	Pavir.J03738.1.v1.1	581	MLFHKRIFREEEEIPSELEEVTNKILTKCGGVPLAIITIASMLASIPHRTKREWDSVYNSMGSGLEKDKSLKNMRQILYLSYDDLPSYLKPCLLYLSMFPEDFEVPRNDLVRLWVAEGFVDESEGSNLYDLGNRYFCELINRSMIQPVDRNQEGTTDACRVHDIILDLILIISGQENFVTMSEDRQLKSSVCKIRRLSLQGSKVDRDEDSKEEQMIQPVTVDVSHVRSLAVFGDGYQWMPPLSRFSTIRILKLGDFPCKNNQVKDLGSLHHLRYLEIASRSEIEHLEGIGNLQLLRTLDLSKTYYNELPASIVQLKQLECLRIHRGMRIPDGIGNLTSLQQLSTFNVASSPNTLAELGNLTELRVLRMWELDTDESYTPTFLKSLSNLQNIQYLAWNSN…
Pavir.J03760.1.p	Pavir.J03760.1.v1.1	988	MEAGVVSSSAGAMGSLLRKLSELLTAEYKLLKEAKGQIMFLKTELESMYVFLKKISDIEEPDEQDKCWAKEVRELSYDIEDSISDFMLRVERDSSKPHGFKGFITRSTKLLTTMNTRHKITKEFEDLKIHDKVASERRTRYKIDNTVPKQNNKTIDPRLLTLHAETTSLVGVKGPRDHLIQLMDGEGVPAHQLKVLSIVGFGGLGKTTLANEIYHRLEEKFQSRAFVSVSQKPNIRKILRRILSQAGFVAPEDTNIEMWGESELITALKNFLLDKRYLIVIDDIWDASAWNIIKCALPENTNGSRVITTTRIEAVAIACCTNHIEFVYKMKALCDQDSRSLFFKRIFGSEDMCPTYLNEVSSEILKKCSGLPLAIITSSLLANQPNKLKKEQWEYVRKS…
Pavir.J03794.1.p	Pavir.J03794.1.v1.1	796	MAKQSAACMLLGLGEISSMKAPTSPLDGTILKLPEKFDRLLHQAHSCALLKGVADEIPLIKLDLEKIIGISSNLQENDHAMMVRCWRKEVRELSYDMEDFLDQYEHAAAMNCARSIRGREITRWRKSKRTLPWIREKLRQRLWMANKIREFSARAQEALERHRLYNLDAIAGSASFSCTDDAYPTSWNGTPCGEDKAYVGIDAAMKDLEELLMMTHDQRHQKLQVVSIVGFGGIGKTTLAMELYRKLGQQFECRAFVRTSQKPDMRRIFISMLSQVRPHQPPDNWTVHGLISTIRTHLQDKRYLIIVEDLWTTSTWDIVKHALPESNCCSRILTTTEIEDLALQSCDHDPKYVYQMQPLGEDNSRKLFLSSVFGPQDECPPELREISHDIIRKCGGLPL…
Pavir.J03872.1.p	Pavir.J03872.1.v1.1	378	MSYIFRQKNHILYWRKIEDVEWNLKGLVRQGGRKRNRKYILASLSKNLAHEITILPIYGFGGIGKTTLAKLVFSDAQFNEYSRVWVYVSQVFDLKKIGNSIISQVSSGNSYIAEKQMVNKRLQELLAGKKILIVLDDMWRDNENECQLEDLRAMLRVGEGSKVVVVVTTRDEGIAKELCTIEPHKLAPLTDDMCWSIIKQKSAFESKDGKEQLEHIGRDIAMKCAGVALAAQSLGYMLRSMTFNEWKLVRESDIWNVSATRDTCSAQHTVLASLRLSYNSMPPYLKLCFGYCATFPKGYNIAKGGLIQQWLSLGFIEPRSLLSTRQLGENYVRQLLGLSFLQISKSPSALILSLISTGTLWSTQHLVAAFVHFHSCEF*
Pavir.J03884.1.p	Pavir.J03884.1.v1.1	949	MESLIEHIFRPLQQIFTRTVGYILFCDYYVGQLRGDARWLRSQRDDVRKEVSLAERQGMEATNLVSQWLDAAASLLLRADDIVAELPREGAGGSSLGRRAAYRLSKRADDARAEIVTLLEQRSTFERVADAPVFVRTEMLPVTTPLIGLDALLARLGDAFQVDAGSGVIGIYGMPGVGKTTLLRHFNNTSLSAVAVSMDIHLIIYVEVTEHYSAAAVQRAIGARLGLRWDDERTTKEKALALFAYLHKWNFVLLLDDVWEPLNLAEIGVPVPGRQGRSKVLLTTRLEQVCDQMDVAMKIKVECLDGNHSWELFEHKVGNVLSRETRPLAQAMVSRCGGLPLALITVARAMACKRLTQEWDHSMSVLNLAPWKLEGLDVGLLTSLKRSYDSLRDDSLRSC…
Pavir.J03936.1.p	Pavir.J03936.1.v1.1	1529	METMAMVPAAKRNAISGELAAFEAVDLGDAVKELESEMARMELLLRDSQTGEISNEQLPSALQELKQLHCEGEDVLDELNHYRLQQLVERGDPSGRDELIMHNSIVSIADVLCVPSERRQGMAYTIKEIVRQSCEITVPVYQALKLDRLCSTAMLDQSQSEISSARLTGSYVEEVKVYGRVKEREQIIELITSEIPGGGLAVLPIVGNGGVGKTTLVQLIYNDARVENHFGLKLWICVSNKFDLVRLTNEMLDYVTEEEHTSVKDFNQLQKMLRTNTQGRRFLLVLDDVWDTEDKWELLLEPLKHNQAARSFIIVTTRSQSISRLVSTVGSFNLDPLEENDFWLLFKSNACGNEKYHMPRKLKAIGRQIANKLKGNPLAAKTVGALLRKTLSTEHWMNI…
Pavir.J04094.1.p	Pavir.J04094.1.v1.1	708	YHILIDDIWTVSAWESIRDSFPKGKKGSSIVVTTRFKSVAEACHRQQGHVYELKPLQDDDSYKLFCQIISSAPNIPTNGSRALLKKCGGLPLAIILVAGLVASKLRSESISKHVEDHHLAQEEDVGGELKKNKNQAGNDISEGLDKDAVFEELAKNKPKSGKDNMGKDLSEELEKNLSTEGVTHIVNHCYSQLPADLKTCLLYLSMFPKGCFISRKRLIRRWIAEGFIAEKHGKIVEEVAEDCFNELISRNLIRAVKSSRNGKVKSCQSSDENFMTVVGGRWHTPFPSYKVRRLSVQKSDRRQEKETVERMKLSYVRSLTALGSFKALHSTLSKFQILQVLDLESCKDLSLTNQLEEICDMHQLKYLSLRNTDIKRVPKEICRLEYLQVLDIRETKISQ…
Pavir.J04164.1.p	Pavir.J04164.1.v1.1	472	MKELRTKVEDVSQRDVRYRLIKSTSPKPATRAALSSISSATMFGIEEARRQKDKAKVDLSKLITEESEDIRVIAVWGTSGFLGQTVVIKGEYDNLKRSKKFELYTWIRIVHPFNQLEFLQCIMRQFYQTSFEAGKVQEEINIGAQVLKKMGVMKQDDLVDAFSEHVKKKSYLIVLNDLSTKEEWDAIKEYFPNNRQGSRIVISTEHGEVASLCTGRESVVSELKQSSVHQSIFASYNKVSQNQTTLMNPVSYSSEVTLGTTNTAMLTDEIVEHQFVGNNEKIVRKSLTGIGTISGTLMESQLVGREKEKSDLINLISKQDDQQSTVISIWGMGGLGKTTLVKEVYQSHELSGLFEKRACVTIMRPFVLEEVLKSLFMQLDAESSSRKDNFDSGVGTRKV…
Pavir.J04220.1.p	Pavir.J04220.1.v1.1	953	MEVVSASHGVLGPLLWKLNSLLADEFVRLKGVRREIRSLRSELMSIHAAVQKYAMLQHPDVQGKVWIALVRELAYDTEDVIDKFVHHHGNGTHHGGFKEFFRKTARRLKTLGSRRGIANQIDDLKARVKEVKELKSSYKLDDIAGSTVERSAVDPRLSALFVEEEHIVGIDGPRDDLVNWMVEEKDSTTKNLKVLSIVGFGGLGKTTLAKEVCRRIQGHFHCHAFVSISQKPNVKNIMKDVISQVPCKKEFIEDIDTWDEKKFVAKLRQLLQDKRYLIVIDDIWSIPAWDAIKYAFPKNNLSSRIIATTRIVDVARSCCPHGDIDRIYEMEALSDLHSKRLFFKRIFGSEDCCPDVLKQVSNKILKKCGGLPLALISISSLLANRPKVKDEWERVSRSI…
Pavir.J04308.1.p	Pavir.J04308.1.v1.1	966	MSPDISVSAAATLSLAKTILDLVILLYSKITPPPNETDLNNDLNFIKDEFMMMRAYLADAAKASAYRTEAARAWIMQVRNLAYDVEDYFQEFVLHLRTTKKPQNPRKQRNTVVDQIRGLKGRICETNQRYKDSFPALATGGVARDLPQKLIVTMDALLVGRETEKSHIIQIVNKDDKRRQIIPIWGMCGLGKTALAQSICQQRDIISKFKMCAGITLSHPLMVDEVIRSLIYQLRNEEWTYKETLKKMEHEDLIEELNKLLHKEKHLIVLDNVSSIDNWKGLIKLFPDELTASRIIVTTREKTVAEHCSRENMYKLEAMKDDDALELFMNKVNMKAEHFDGQPQLFNQARSIVLKCRGVPLAISTIGSFLATRPRTVQEWANFTENFHSELDRNSSLKI…
Pavir.J04352.1.p	Pavir.J04352.1.v1.1	820	MAGVLDALASYVLNMLTEMARDEVHMLLGVTGEIEKMDIMLKDLKNFLVDADRRSITDQSVQAWVRELREAMYDATNILDICQLKAMEQGPSHEAGCFNPLLFCMRNPIHAHKVGSRIKNLNQKLEDIKKRSLHFNFINLNSYEDRNRRVASSHHGSRETSGELDESSLVGENIEEDTRNLVEMLTTAELSNCENNKILVFAIVGVGGIGKTTLAKKIFNHDLIQQEFSKKIWLSVNKGVSETELLRRAIIEAEGDHQSTGNTRGALERALKEALNGQKTLLVMDDVWKHEVWEDVLQTPLVNAALAYGSCVLITTRHDMVARGMMATKPYHYVNKLDPDAAWLLLKKKVVGNGNDEDQIELLKDIGMEIITKCDYLPLAVKVMGGLLRQKTARRREWE…
Pavir.J04382.1.p	Pavir.J04382.1.v1.1	962	MDATGVMDSLLKKLGDLLAEEYTRLKGVRREIRFLLSELNSMNAVLQKCAAMESPDPQVKAWTRELRELAYDIEDCVDEFVHGVDDTKQRRRRHGPRTTTGCIKDFFRECARRLKALVTRHKIADQIQELKARVVEVAEQRQRYKLDDVSSNISARIEATDDPRRLWALFPEEASQHVGIDGPRDDLASWLLKEDELGRRRKVLSIYGCGGLGKTTLANEVRRKIGKQFDCEALVSVSQKPDNKKILWNIITRIEKKCDLLKERETWDEQRIIEKIRDLLEDKRYFIIIDDIWSEQDWNFLKCVLPENNKGSRIITTTRIESVAKACSSLPTDRRYKIEPLSEFHSRSLLFKKLFGSENGCPNRFIKHISADILRKCSGLPLAIISIAGLLASKSNMME…
Pavir.J04388.1.p	Pavir.J04388.1.v1.1	839	MSGLFALRSVERALDLLKSLVKISLSLSSPSCSRSQDDMEELKQLERTMLQIRAHLHDAEEKWNIREESSKLRLNELKEVAYDMEDVVGEYEYEVNRRKVEAFQRSGGVHHMEQDERKVDLGKRRRLLQENQDFLMDAGLVPVPEGLVHRARKVNMRLDEIIDYSTHFTLSVNDGERRSTPEFSSSRRTTPLVYEKSILGRDKDRDIIVEKLLSNEEENCTSPLTVAAIVGMGGLGKTTLAKLLYNDMRVRKSFDRFAWVYVSENFDITKITRDIITSLTKNSCEYTELGYLRRKLTQEIKDKRVLIVLDDVWHDDRLRERWELLCAPLSVTRKCQIIVTTRSEAVAMLVQTMPFYRPSCLSFDDSWSLFMQVAFPGDQEQNASTELIRIGKSIVSKCK…
Pavir.J04432.1.p	Pavir.J04432.1.v1.1	1100	MAAESLLLPVVCGVARKASHVLVQSVTRLWGIDDDRDKLEHQLLAVQSLLADAEVKSKNNPAVRRWMKDLKAVAYKADDILDDFQYEALHRDAQSHQSVSSKVLSYFTSHNRLVFRHKVSRDLKNVLFKIDELVTEMNKFGLTERQEVPHALYRQTHSGLEESTEILGRENDSEVVVKLLLDQHDQQNVQVLPIIGMGGMGKTTLAKMVYNDRRVQKHFDLKMWHCLATNGRCDLRDTIELLRGKLQEVIGRKRFLLVLDDVWNEEPQKWEDLRPLLCSSVGGSGSMIVVTSRSQQVASIMGTLPLHELACLSEDDSWKLFSKKAFSKGVQEQEDRFMIGRSIVKKCKGLPLALKTMGGLMSSKQEVQEWEAIAKSNVGCTSLGKDEVLSVLNLSYRHL…
Pavir.J04433.1.p	Pavir.J04433.1.v1.1	414	MALAGSLLLPWVEGLVGEAADSLVQRVTSMWGVDNYRRKLEDQLVYVRSLLAGAEEKAEAKTEDGRAIKAWMKKLKAAAYEADDVLDAFQYEALCREAQAGESTSRKVLYFSRDRLMFHHKASRDLKNVLDKIDELVAEMNSFGLLERADAPQALYRQTCSALNESLDIFGRDDDKEVVVKILLDQKDQKIVQVLPIIGMGGLGKTTLAKMVYNDHKVRNHFGLMMWHCASGNFEAIAVVRSVIELATNGRCDLPDNMELLRGKLQEAIGRKRFLLVLDDVWNEKPRKWDDDLKPLLCSSNGGSGSIIVITSRSQQVASIMGTLPPHELACLSEDDSWKLFTKKAFCTEGAQEQADELATFGKRIVNSCKGLPLALKTMVFPKDYEMEKDELIQLWMAN…
Pavir.J04467.1.p	Pavir.J04467.1.v1.1	960	MEVTAGALSSLLPKLYALLAEEYKLLKGTRRDVMFLVDELQSIQAFILRQMEAEPTEAEAALLRDARELSYDIEDTVDSFLVRTDAEPGLDLRGTKRLLAKQANFFWKIRFRREIANNIQDIKSRVKEVAERMQRYSRQTNVGRPNKVTVDPRITAFVHAQTQSLVGVDRPRTELIKLLMKGEEEPESAARLKVISIVGSGGLGKTTLANVVYEQAKVHFDYGVWVSVSPEPDVKKILMNVLHQFKWPRTSGHDGELDERGLIDNIRNFLQDKRYLVVMDDIWSSHAWDIIKYALPMNSLGSRIIVTTRINSVAEKCCPHWNDHIYNIKPLSLKESRLLFHTRIFGSEKKCPPDLSDVSDKILNKCCGLPLAVITMSSLLACHPPQKPIWEDVCSSIGA…
Pavir.J04468.1.p	Pavir.J04468.1.v1.1	302	MEAASGLVKTSVDLFNLLHASYQKLKQLPKDVDFIQSELRSIEEAIIKNSSNADQNWTSSSWIADLKLIRQKIEDAVDFYNYRVICKEDDPGVLYGAYHSAKTFLAGPRSKLLKDIMDIKQLISEAKERKGYHRQDPPPANHATTDRAYQHANEANPQGLETPKGELIQLLRASSESSKKLRVIAISGLGGTGKTILAKEACNQVHYKDKEFDCCSWVTASTIAIKLIARDVNKLLVHIFDKLEPPPQGTSNHLATGPPSEENISEHLRQVLENKRCASLYFTIMFLLRIANAIKKSLHFNL*
Pavir.J04516.1.p	Pavir.J04516.1.v1.1	432	MSGVAVLASALSAGTAWEKLFSFLRAFTLVPSSSSWVAMDLEDLRKLERTTRRILATLHDAEEHWNIREESTSLRLRELKELAEDIEGVVKEYEYQAGRCKMEALKQSTRYHFTGKRKRHEENETDSGDTGVVQVPYEFLSRVTKITERFDEIKHFSTHFSLSEDDGERLLTPDVSSLRHTTSCVLEKGILGRNKDIDIIVEKILSGEGENNGGRHVSVMAIVGTGGLGKTTLAQLVYNDPRVRQSFDNHAWVYVSENFDVSTITRDIINSLTQGACDFTELSDLQEKLADEMKDKRILLVLDDVQNERGDCWESLCLPMCFARICKIILTSRSEEVARLVQTMPSHRPSCLSIDESWSLFNQVVFPDQAFDAPANLIEIGKNIVKRCQGLPLVIKTLG…
Pavir.J04668.1.p	Pavir.J04668.1.v1.1	444	MSGLVLASLSIGTAWEKLSSFLQVFAAPSMAPSSSSFVAMDLEVLRKLERTMRRILATLRDAEEHWNIHEESTKLRLRELKEVAHEIVYVVKEFEYETDRRKMGALKKCTCIHHGTKRKREEENVTHSEDSGVVEVPSVFNSRVMKITERLKEIMHFANNFSLSEDDGERWFTPDIISLRQTSSFVFHETMIFGRDKDKDQIVEKLLSGEQRYGGTHVPVMAIVGMEGIGKTTLAQLVFNDPRMRQSFDNHVWVYVSERFDINTITRNIINSLTNRTCHFTELADLQEKLADEVKDKAVLLVLDDVWNERADCWELLRTPMLSARVCQIILTTRSEEVARLVQTMPSHRPSCLSFDEGWSMFKQVAFPGKKEFDNPANLIIIGKSIVKKCKGLPLTIMK…
Pavir.J04682.1.p	Pavir.J04682.1.v1.1	766	MLHESAKPDGFMEKIRSLLDRTKSRHRIVKEIEDLKKKVIEVAERKQRYRGGDQSVVNANNASVDPRARFIFEDAMKLVGINGPKGELISLMEQDQSGDGSFKQQPNLISIVGSGGLGKTTLANQVYQELKGQFKHRAFLSVSRNPDIKEILRSILYEVVSKEDFKDVMKGDYVSTVAAENQLIKTIWDYLQDKRYFIVLDDIWDVKTWNLLEHVFPKSNCGSKVITTTRINDVAQACSRSFTNGHIYNIRPLSMAHSAQLFYRRLFNHEEKCPSHLQEISGQILEKCGGLPLAIIAISGLLSSKEKTKEQWNLVKISIGRGVERDSSVEGMSKILSFSYFDLPLHLRTCLLYLSIYPEDYTIGKENLIRRWIGEGFIHEQNGIPAYNLGERCFNDLVN…
Pavir.J04900.1.p	Pavir.J04900.1.v1.1	914	MAGAIVSASMGGLSTLLPKLSLLIEGEYKLQKGVKGKIRFLMDELTSMQTLLIKLAYKEERLDEQVKDWRNKVRKLSYDIEDCIDLFIHKMSKGDHAANNLVKKTSRKIDKIWSRHKIANLIEELKSRFDELASNFSQVIHIDPRLPALFIEAKRLVGIDGPREKIIEWLKKDDFGQQLKVVSIVGLQESGFGGLGKTTLANQVYQKIKGQFDCSCFVPVSRNPNVAKILADMLKELGSCADPSDDERQLINKLRAFLQDKRYFVIVDDIWSTEAWELVKSALPENNLNSRIIATTRIINVATSCCSSLEGYVHNIQPLSYEHSQKLFFKRVFGDTSACPPHLEEISLGILEKCHGLPLAIISIASLLAGKSNMDQWEQVYNSMSPASSHKGMRDILLL…
Pavir.J04962.1.p	Pavir.J04962.1.v1.1	1024	MATIVDSVVGSFAKKLQDIILEEAISVLRVKEDLNELQRIMNHIQCFLNDAEQRRTEESAVNNWLRELKDTMYEADDIIDLARLEGNKLLADHASSSRSSASCTRFPLFSCLPNIQRRHRIAIRIRKLNTELEKISKLGESFLKIQNRQHKENISALRKIQTCDLVEPNLVGKETWLASSRLVDLICANTAKKSYKVGIVGTGGVGKTTLAQKIYNDHKIKGTFNKQAWICVSHEYHEYCKVDVLKEVLQNIKVDYKQDETVQGLTRKLAEAIENKSLFLVLDDVWQHNIWTDLLRTPLDTASTVIILVTTRNDTVARVIGVEHMYRVELMSDDVGWELLWKSMNIGEYSEIQNLRGMGIEIVRMCGGLPLAIKVTASVLMTKEKTKNEWRKVINKSAW…
Pavir.J05158.1.p	Pavir.J05158.1.v1.1	975	MATILESLVGSCAKKLQDVISDEAILILGVKQELTELQRRMEQIRHFFNDAEQRSTKESAVNNWLSLLRDAMYDADDIIDLARSIGSKLLPDHSLSLSSKTNSCMGLSLFSCFSNIQTRHEVAVKIQSLNKRIDNISKDKVFTSLTSTQFTEKVSAPKHKKSSSLVEPNLVGKEVTHACRKLVDLLLEDKEKRKRNGSNSEKTPQTAALLSQTGLTASSDRSDRLGWKLKFQTGQTGYTDRPDRSLPDSPQTKLQMANLEQTKSKSNETWRIPSHLSLRYIQDESNDELQSRLKIAIKEKSFFLVLDDMWQTDAWENLRIPLHAAATGIVLLTSRLETVAVEIGVDHTHRVDLMSVDVGWELLWKSMGINQEKEVQNLRDFGIDIVRRCGSCKEQTENE…
Pavir.J05184.1.p	Pavir.J05184.1.v1.1	1121	MPIGEAVLSAFMQALFDKVIAAAISELKFPRDVTEELQILSSSLSTIQAHVEDAEERQLKDKVSRSWLAKLKEVAYEMDDLLDEYAAEALQSKLEGPSNHDRLKKVRSCICCFSLDNCLLNHKIVKQIRKIEEKLDRLVKERQISGPNMISGTDRQEIRERPKTSSLIDDSSVFGREEDKEAIVKMLLAPNNSNHANFSILPIVGMGGLGKTTLTQLVYNDARVKEHFQLQVWLCVSENFDEMKLTKETIESVASGFSSATTNMNLLQEDLSRKLQGKRFLLVLDDVWNEDPEKWDRYRCALVTGEKGSRIIVTTRNKTVGKLMGGMIPYHLKQLSDNDCWKLFKNHAFVDGDSSAHPNLEIIGKEIVKKLKGLPLAAKAIGSLLCARDVEEEWKSILK…
Pavir.J05188.1.p	Pavir.J05188.1.v1.1	696	MATILFSFAGSCIEKLQEIIADEATQLLQVKQELSDLQQTMMQIQCFLKDADRRRIEDFAVSNWLGLLKDAMYDADDIIDMARFKGRKLLGEQPSSSSRKLTACNDFPLISCFSAISFDTRIERIAELGTKFKFEAEPVVSVSDMRKTFHLVEPDIVGKEIIHATGTLVRVVLDHREKKAYKIGIVGIGAWICVSQHYSPVVLLKEILLNIRVNQGQGESVGELQSKLAETIEGKNFFLVLDDLWEPDVWTKYLRIPLDAAAQEVGWELLWKSMNISNKKEVHNLQGTGMEIVKKCGGLPLAIRTMASVLATKETTESEWRKILSSDAWSMSKLPPELSGALYLSYDQLPPNLKQCFIYLALYPEDWVMHRDDLVRLWIAEGFVEKRENLLMEDIAEEY…
Pavir.J05279.1.p	Pavir.J05279.1.v1.1	404	MDLATEALGNLLPKLVQLLQDEYNLQTGAKKDIQFLSSELETIRIALREVGEVPREQLGDLQRVWTRDVREMSYDMEDIVDAFMVRVQGPDPHSKSSAGQIFNLKYMIQKFTKFMARREVAQKIRDIKERAREITERRDRYKVDIIAPSKKTLVDPRLKALYTEATEIVGIEEAKKEVIAGLTEGDGGQQKKIVSIAGFGGLGKTTLAKAVYDEIKGQFDCTAFVSVSRNPDAKKLLKDIMYELHKGGQPGAIFDEIKHLIDLVRDFLHNRRYHIVIDDLWDKEAWDMVIGLALVENNMGSRIITTTRIIDVAEHVGGCYRLKPLSDESSEMLFYGRIFGSKDKCPRQFSEVSKSILKKCGGVPLAIITTSSLLANKSEDIRVWNDVCNSIGSGLGRNP…
Pavir.J05324.1.p	Pavir.J05324.1.v1.1	878	AVGIGKTTLAREIYNDDRITENFPICVWVKMSKDLSEVAFLKKIITGAGANVGDTENREDLLGLLSSALSKRFLIVLDDLDNAGICDNLLKDSSGDGVARGRILITTRTEEVATSMKATIHRVDKMDTKNAWELLCKQVDPERDSEELAALKDVGIKIAEKCDGHPLAIKVIAGLLRSRGNNKAEWEMVLNNDSWSMPPILPEVPQALYMSYLDLPSELKECFLHCSLYPEECPIQRFDLVRHWIAEGIVNAGDNKLLEESAEEYYIELISRNLLQPDPDNVEQCWITHDLLRSLARFLIEDENILIYGQQKLSTSLSKPRHLTLCNMENSLEDPISLKQQMSIRSVMFFKSPNVRAIDILVESAPCLRVLDLSKTSIEALPKSIGNLVHLRYLNLDGT…
Pavir.J05522.1.p	Pavir.J05522.1.v1.1	1142	MNYSAAVAAAAGWLLSPFLNSLSDRIRSCADDLFRYLPSGSASADLERLQDYIVRLSAYASAVERARCRPLHTTLLAWLNRLKDAADDADNILDEIHYRSLADALTAPSPDLCSILVTPGSVCGHLVSVCSDHPFKRLPSVLDKLATACADYAGIASLVGLDGAGSPQRGNRLARNSSSIMPADDAFFGRQRELNLLVETLVRCNGSAQFGNQSVPVVGIVGDGGIGKTKLAQMAFHHPIILEHFDLRMWVCASSHVDDLSLTRGILQVAADWKVDYDGIVNFDRLQNLLDSAVAGRRFLLVLDDVWDDKEMTMPANRERWRNLLAPLQRGKQGSRIVVTTRMKVVADMLGVRIPMMLGGLGLEENWCLLMKCALGSEDSRKYPSLQKIGKKIALNLKG…
Pavir.J05603.1.p	Pavir.J05603.1.v1.1	787	MEIIAQCDCLPLAIKVIGGLLRQKRTSRRDWKNVRNDSIWSVSQMPEELNYAIYLSYEDLSPSLKPCFLHYSLLPKSRVFFTDEIIGMWISEGFVHGTSCDLEEIGKEYYDELIQRNLIEPNLDYVGQVVCNMHDVVRSFAQYVARHEALVVQNKEIHNADKINSQKFLRLSLETRGSESDDLEWYSLQAQTSLRTLITVGNIRIKPGDSLLAFSNLRTLHMQDASFDGLSESLNQLKHLRYLSIKGTNISRLPENIGKMKFLQYIILYGCKSLVKLPNSIVTLQHLRFLNIHVTGISSIPKGFHRLTNLRSLYGFPAHMDGDWCSLEELGPLSQLTRLRTSGLENVPCSSFATMARIGEKVQLSYLSLECTSRIRHDGQLVTNEEGIPEEQQRQIEEV…
Pavir.J05619.1.p	Pavir.J05619.1.v1.1	582	MEAAALSASITTTLKIVGNRLAPLVIKEYSSIEFHFEKFIQKLFEAFADKDPGQHSLPYMSKRIQEGLSQKKFLIVMDDVWTESQNQWGQIMGHLKTAAPGSRILLTTRSRNVAEAVRSTYQYCVPRLSPDDSWQLFQQSFRMPAIFLESNFIMVGKVIVETCCGLALAIKVLAGSLGGKELIGEWQAMRDILSEVEGEESVSKCLKLSYFHLPSNLRRCFTMCSLFPKGHLIYKQQLIDQWIAHDMIILTPGVDDLEHIGLIYFSSLANDTIISGKALKKAKHLRSVIADHIISTAVLSAIFEVKNLKYLEMTRLQCEALPEAITDIWSLQALHLTYSGLLEMPKSIYSIGNCRMLSSIDLCDCQKLIALPNSIGRIEKLRVLRLGRTKLKNLPSSIN…
Pavir.J05630.1.p	Pavir.J05630.1.v1.1	891	MIAVSFSAKIAASLSAPAAVELSSLFAIRSGVAAAARELDLLRAFLRFADSRRGTDALAAAWIDQVRDAAFELEDVADEYSFLSGGGFVRGCANLGAWFARSRRLRRARERLRELSVAKEKFDILPAVASAARLSSAVGGSATVISRKVADTAHFLGEEEIVGFAAHRSLLMEWLTDDAEPRRKLIAIWGMGGVGKTTLVTNVFKEVAASFYFDCSAWVPVSKNFTTEDLLRRVYKELQHEVHTGAPRNVEEMNYRSLVEALQGILSKKRYLVLLDDVWDALAWYEIRSAFIDNGTGSRIIITTRSQDVANLANSTRIILLKPLPEKEAWCLFCNTTFREMADRECPRHLEHWASKILDKCSGLPLAIVSVGNLLALKEKSEFAWKNVHDSLVWDGSID…
Pavir.J05661.1.p	Pavir.J05661.1.v1.1	777	MDELFKKTQERRIISVWGMPGVGKSALVKVVYDGKLRTSDQFKRRAWISVSHPFNPTDFCRSLIVSLHRESTSLEGKYAKAALQAEDPIKKCQDHLRKCVCLLVIDGLQSNEDWDWINSNLIQYGDSESSIIIITSEERVAKHCAVSIDGVYNIKGLDATAAYELFKKVGVKNNLGGVDFETTCQTRQLLLSKCGGLPTVISSVARYMDSKPRDGIEYEMRRLRDNFMQEVSTNPEFDSSRGLLAWMHSYLDACPRHLKKYMLYLSIFPQDTIIRRRRLIRRWIAEGYFKGTDNISTEKSAEKMFDEVAAPSNIIMQPVLEASRVIGYRVNGFFREYILSRPPEERIFFPLEVSVLERNNGYGLTTESIGQHLAIGTSWERDQILLQSLDLSWLRSLTV…
Pavir.J05688.1.p	Pavir.J05688.1.v1.1	929	MFDPISLASAAATWVVNKLLDRLSSAAINALLSSEGLEKEVAHLSDALRRANLVLGAVPAGAAAGIRIRNQQLVVQINQMQRLAADLAKYLDELEYYEIKEKVKTTNQKSSKLLASVKSITQVGQPKLKINKSDIPHIKDAVDNLHKISEDVHNALLLEKLDGINWSTQNASTDTREAVENFTEAKVFSREEKNEIVDLICRHASSDQELFVLPIVGDGGIGKTTLARLVYHDPQVKGKFDILIWIYVSANFDEAKLTQGILEQIPDCEYKNTKNLTVLQRCIKKYLTKRFLLVLDDMWEESEGRWDKLLAPLRCMQVKGNAILVTTRKLSVAIITSKKEAHVNLGGMKEDVFWRFFKQCIFGDENYRGQKKLMRIAKEIVTKLKGNPLAAKSVGTLLR…
Pavir.J05705.1.p	Pavir.J05705.1.v1.1	520	MADAIVSAVIGEAVRRVISLLTGRFGVGHQQSTEDKLRRICRTLVRIHAAVEEARGRQITNDGALRWLSELIDGEYQARYLLDTVGLGRGSRDELEVTNSRDDNQVPAPPPPRDSSTSPFNPAKRVRRVAATAVRRALSRGDPGTDGDEIDRALESLQEASAHLGEFILLLQGCQPIRRPLPTSIFIDGQMFGRHVEKERVINFLLHDGGAGELGVLPVVGAVGAGKTTLMQHACDDDRVRGHFAAILFLNFPCTYAIAASGGAAAAALRSKHVIGDAPRGLSDPLRWIKGNNFQSKRFLIVFEDVDMRGKQRLEELLLKLRRAGAEQGSRVIFTTSNRRVSTLGTVEPVVLKVLPAPEYWFFFKAHAFAGRDLEERPRLVTAGKAIARKLNGSFFGAK…
Pavir.J05867.1.p	Pavir.J05867.1.v1.1	1058	MNTFGLVVLKEAPTQALYRQTHSALQESKDIFGRNDDKEVVVNLLLDQQDQQDVQVLPVIGMGGVGKTTLAKMVYNSHRIQKHFELKMWHCVSENFEAIPLVRSIIELATDSRCDLPDTIELLQRRLQETIGRKRFLLILDDVWNEDKHQWEDDLKPLLCSSIGGSGSMIVVTSRSRQVALIMGTLSSHELVCLSEDDSWELFSKKAFSNGVQEQAELVTTGRRIVNKCKGLPLALKTMGGLMSSKKQIQEWVAIADSNFSDTTEGKDEVLPILKLSYKQLSSEMKQCFAFCAVFPKDYVMEKDMLIQLWMANGYIHEEGNMDLAKKGEFVFNELAQRSFLQDVNVKEIFGHGYYSAIGCKMHDLMHDLAKDVTDECAFATEFIGKKMSMKDGVRHMQV…
Pavir.J05882.1.p	Pavir.J05882.1.v1.1	365	MAAVLDALASYVKELIIDMVKEDLDTLLGVSSEINKLGHNVGNVEAYVADAERRRIDDPRVQGWVNRLKGAMYDATDILELCQLDAEKRRRSRMGTCMEEKVPGCLMPLLFCMCNPAFAYQMGKRIKELNARLDEIRKDMVDFKFVKLDQYQLRIAPSDATLPSRTTTSQIDVSAIVGDAIERDTNALVQVLLANEPAIKVVSITGTGGVGTTTLAKKIFNDRAIQVEFKSKVWLSITESYNTEKLLSSAITQAGEGREVHGDREVLTQALTKTLSSGKFLMVLDDVWSTGLWTDVLESPVIIACRNQPGSRVIITTRDEDLVKKMGTTDYLLHHVKPLCDEDAWSLLKKQLPPQSALREELGAL*
Pavir.J05952.1.p	Pavir.J05952.1.v1.1	764	MMGEDDDPLKVISIMGFGGLGKTTLANEIFLKLEGQYQCRSFVPVSQKPNIWKVLRKVLSQVGYAAPENTDMEIWDVDELINTLNNFLKEKRYFIVIDDIWDATARSIIRCALPQNKNGSRVIATTRIEAVATACCSNDYEYVYKMKALGTEDARRLFFKRIFGSEDTCPSYLEEVSTSILKRCGGLPLAIITLSSHLATQQNKLNKEQWEHTLNSLGCSLELNPTLEGMRQILSLSYTNLPHCLKTCVLYLGMYPEDHTISKNDLIRQWVAQGFISKAPGQDPEDIAVGYFNEIVNRSIIQPAHTDSNNDVLSCRVHDMMLDLIIHRCREENFVTASDDIQDISGMLNKVRRLSLHLNGAIDGKSLGSIPLSHVRAFTRFGTSTYIPPLAEFKHLRVL…
Pavir.J06103.1.p	Pavir.J06103.1.v1.1	1162	MADLVFGITKSLVEGTLSIALSAIDEESKLRQSTQHDLVFIAGEFDMMQSFLSITTAEHVRNNVVRSWVTQVRDLAYDVEDSIEFVIHLDTKSDWWRRKIPSCMRQPLPLDEAVGIIEQLKVRVQDVNQRKERYKLISDSGGLNPVMEMTQPGITGSSFDMLAEARSTTRKQRDMDDLTNLLTRAGSDRQVISVWLSGGNLGAASKSIVREAYVNTAIMGNFSCRAWVKLDRAFNLQECDLFSGDGSRISSATGGTPEDLSAKIKEQVNNQTYLVVLELEDLSTDVWDTILKYLPDRQNGSRIVVLTQQFQVASHCMRLPYIPQFWSDYSLCVFSGDKQGPLIGRESEISQLPEYPATARMSALQVMSVCGIPGAGKSALVRNLYRSKMSQNNQYKNYI…
Pavir.J06443.1.p	Pavir.J06443.1.v1.1	470	MEAAVVSGILKVVDSKLAPLLIKEYISIVGVRKHLEELNDQIREINCWLERVGDEVARNDPALNWLKKLKDIAYGVDDIVDEFQLEAERHDAHDVGGVVSNYLYAKPKSLILQCKAASKLKAVKKRFDEIVKQRTEFSTIANNLLASHPARDMNHNTVNMMSLPTVDVASVLGRDREKNQIISKLVETNDQQRIKTISIIGFGGSGKTTLAKLVFNDCSIIEKHFEVRLWVHVSQEFDVEKLVKKLFEAFADNNPGQHALPYMSKTISDKLTGKRILLVLDDVWTESQILWEQFMVYLKVGAYGSRILLTTRSRKVAEVEGSAYQFDLPFLSPNDSWKLFQQSVVMPPKGLGIEFVDVGKDIVKKCGGIPLAIKALAGVLRGKELIGEWQAMRDSNLLH…
Pavir.J06454.1.p	Pavir.J06454.1.v1.1	580	LDQQRSSGVIGFFSVYVQKVKELVGHHGIAQHIKELKDRIVEVKHRRKRYKLDTEVHRGTNNLLSIDPRLPALYVESSDLVGIDTPRDHITNMLDDGEPSLKVISIAGLGGLGKTTLANEAYKKISWLFDCKAFVSVSQKPDAKKILQIILSQVKNQDCANTETGDESQLIDSLRGFLKNKRYFIVIDDLWNTQAWKTIKCALLENTCGSRILVTTRIATIAKSCCSPHHGTVYELRPLSEADSISLFYKRIFGSEDLCPINLKDVATEIIKKCGGLPLAIITMASLMTTKLDRREEWVSVCNSIGLGLQNYRVEEMERILSLSYNDLPYHLKTCLLYLSMYPEDYKVDMFRLVRRWIAEGFVKFESGRSLVDEGKSYFNELINRSLIQPVSIGLDGQA…
Pavir.J06493.1.p	Pavir.J06493.1.v1.1	668	MHNNKNIDMRKESDDIKSQHKNINVDALEASSDVVEELIVGRTEEKGKIIAFLLEGMSEKIIILPIYGIGGIGKITFARLIYNDPNFNYYSHAWVDVSQRFDLNKIRESMISQLSGKENQAAIERQIIHSCLRELLSGKKILIVLDDLWVEDQFHLQELKDMLYHADSNIIILVTTRSELVALRIYTNIQPYKILPLTDDMCWYIIKQRSSFESRDDKRQLTDIGGEIAQKCGGVALAAQSLGFTLLSLKFDQWIKVKDSDISNEPVSNDASLPNHISLDFIKPSKILSNLQLCEKYITQLLGLSFFQYSKHKAISEDHMDVTVFTMHDLVHDLARSVMLYEILDTSKQCNAGGSRFQFALLNDCTKSMNSFSQYPRAIRALRFLGPDQKLNGASFFEC…
Pavir.J06501.1.p	Pavir.J06501.1.v1.1	676	MLHQLGNYKNVATWEEAQLIDEIREFLRNKRYLIVIDDIWSTSAWKTIQYALIENECGSRVITTTRILDVAKCAGGVYELPRLTPADSRKLFNIRIFGTEKKSLPKELEEVYNSILKKCGGVPLAIITIASMLASKMGKENTYKYWSKVYRTMGSGLEDSPDYNDMRRILLISYYELPPHLKTCLLYLSLFPEDSEVSTEYLIWQWVGEGFVQKEQGKTIYEVGQDYVDQLINRSMIEAADFDHDSSNVSYCRIHDMVLDLVTGLSNEDGFQTTLDGQRTTCLPNRIRRLSLQTSNEEDVKLVSTMSMSHMRSLTVFKAAFNLLPALSNFPVLRVLDLSGCRQVDNHHFKDICNLFHLRFLGLWLTGITEIPEEIGSLQFLQVLDISCTEINEVPATFV…
Pavir.J06600.1.p	Pavir.J06600.1.v1.1	1441	MLGADALVVGLAKSAVEGTVSRARAAIEEEKKLQKSVRYDLKIISDEFEMMKSFLSVTKGHVTDDMTGTLVRQVRDMALDVEDWVEFAVHVDMNPNWWRWTKNWSRRMLRSCVEFVLLAEPSTNLDIAVADIELLKARVEAMGQRNLRYSRIGHSGPPAEQPAELHQQPAAVGNAAAASDILATVRGAARIHSKQVGLSRQVGLVELFNKKKNDGALQVVSVLGTRGDLGVMSIKNAYDHPETSDNFRWRAWAKLMHPFNPREFIRCLLAQFYKNSCPVHQQSADVMKTMKVTMATDDLLIKDFKRQIDQNYLVVLEDVSTMVDWEAVRAYLPDKNNGSCIVVHTQQLGIATGCPGHPHRVLELEKLSADHSVYVFLKEDATGKVEEDSVDKVKTAREW…
Pavir.J06699.1.p	Pavir.J06699.1.v1.1	384	MKFLQKPRVLSCLPVTCKKIAVANRMKSMREELRKINKKFQDFNFLHGATSTCVAKQDDVRETASRLPEKKIVGRDGEKQEIINLLSAGTNNDETVIVAIHGLGGMGKSTLAQLVHNDVQIIKKYDHRIWVYVSRDFSLKKIGSSIISLIQIEGGQQNRDTLELINQSLDSLLCGKKVLIVLDDLWEENDTELDGLRSMLHVGRKGSMIDVIVTTRKEDIARKVSTSKPYKLQPLKDDKCWEIIKRCSKFEEKENQGRLEKIGLELAKKCGGVALAAQALGYMLQSKDLPGWAEINNSDIWNESSEDNGGVLPSLKLSYERMPPQLRICFSYCAIFPKGHNITQDDLIHQWIALGFIKPSIGKEYIRQLLGMSFLQVSKLPKVC*
Pavir.J06731.1.p	Pavir.J06731.1.v1.1	997	MAEAALLALSKIGFYLAGEAATFIATKFSDLIELPNTVQRIRRELLMMNIFIRKTGASYLSDELLKAWITEVRMLAYRVEDIMDNFSYHSLQFKQDPKGKKLANGLSYGFVFSGIAGDLAQIEKEIEHVSKLKNMWVNSVHELLPSQVTSAEQQFPRYSSPQLIKDENLVGFKEDRELLQKLLTPNAPVHVANIPALKVVSLLGMGGMGKTTLLTSVYEQLKDLFDNHAWLTISQTYRGVDALLKELLNNVSASEHTVTADANNVDQKGVTVPVDIEIGDKKRLKLDDINKMDALELKRNLKMVLKHKKYIVVLDDVWDRRVYDGISDVFEDSGKESRIVITTRKHDVAALATPGYLLKLNPLDIKDALQLFCTKAFPNKNHFDWTSELLEHANDIIKR…
Pavir.J06832.1.p	Pavir.J06832.1.v1.1	249	MLHVGRKGSMIDVIVTTRNEDIARKISTIKPYKLQPLKDDTCWEIIKRCSKFEQKANRERLEQIGLDIAKKCGGVALAAQALGYVLQSKDLSGWAEINNSDIWKNESSQGNGGVLPSLKLSFERMPPQRRIGFSYCAIFPKGHNIAEDDLIHQWIALGFIKPSMGKEYIRQLLRMSFIQDSKVPKYPLQDSSASSLSLAAQWQAGLRARRLVCQAYAVRCGERAQHVRRGSAASRGRKRGLESGCGKQV*
Pavir.J06838.1.p	Pavir.J06838.1.v1.1	766	MHTALSCLELTGATQCQASRKHRRQQNKSTSDLIQLIRKKTRGLRVIGVWGTTDVLGEKSIIKRVYDALKRNKKFQCHAWISMVRPLNTADILQDIVMQFVEDSLKEETKTHTPTYEAEDLRRLWTTKEDDLADEFRKFLNEKSYLIVVNGLSTVDEWNQIRPCFPTNNKGSRLLVCTEHVKVASLCVEPSTLLPEHKQFFLDKTLYAFYAKGSQDTTYSMDPGPSSTTDTLDDSNSRDGRCLTRVETNFVAFKESKLIGRESEKSRILKLISNEVSKDSEVISVWGMGGLGKTTLVKDVYQSQELNAIFEKRACVTVKRPFNPTDVLNSLAEQLSGQKQWEHGILDGKKYLIVLDDLYSTKEWTDVESYFPRMVTESRIIVTTRVNEIARHCSSKATH…
Pavir.J06865.1.p	Pavir.J06865.1.v1.1	759	MKELVGIEEARDEFINNFLTQGNNVPMKQGKTVSIVGFGGLGKTTLANAVFEKIRAQFDCCAFVSVSQTPDLKRLFKGLLTDFGKSINEEILDESRLIKVLREFLQDKRYIVVVDDIWDISVWKRIRCALPDNDVGYTIITTTRIADVAEQAGGAYKLKPLSSNNSRKLFFRRIFGNENKDNNEEIEKCPDDELAEVSDRILKKCAGVPLAIITMASLLACKARNKLEWYEVYNSVGTGMENNMDVENMRKILSFSYYELPGHLRTCLLYLSMFPEDFEIDKERLIRMWIAEGFVQWEKQGKSLFELGEFYFNELINRSMIQPIQDPSGMINSCRIHDMVLDLIRSLSSEENFVTVLSDMDSTSPSNMIRRLSIQNARKSHVMVQATRNLLQHARSVVI…
Pavir.J06880.1.p	Pavir.J06880.1.v1.1	662	MELVTGAMGSLLPKLGELLKEEYGLQKGVRKKIQSLSRELEAVHDVLRKIGDVPPEQLDELVRLWVRDVREASYDMEDIVDTFLVRVDEPADPHMLRRLRKKVSGLFKRSKARRNISCLIQEIYEKLDEVAVRRGRFTVDSIVAKSAAAATIDPRIMNLYKRATELVGIEGPRDELISLLSLEDDVDLRDKKMKVVSVVGFGGLGKTTLAKAVYDHIKSPFERSAFVPVGRNPDVKKVLRDILIDLDKGKYANSDFMVLDEKQLMDELKEFVKEKRCFIVIDDIWDKESWNLIRCALQDSNCGSRVVVTTRISEVAAHADEVYKIQPLSRENSEKLLYERIADGKGECFDSPSVEACEIFLKKCGGVPLAIITIASLLASKPWEDWSEVYNSIGFGHGD…
Pavir.J06894.1.p	Pavir.J06894.1.v1.1	639	YLIIIDDLWSIPAWDTIKCTFVENNNGSGVVTTTRIQDVAIACCFPYHRHIYQMQCLDEIYSRRLFFNRVFGTGDGCPEQFREISNDMLRKCKGVPLAINSIASLLANKSMHVETWEKICNSLGYELDTNPTLEWMRHVLNLSYNDLSHELKTCLLYLGAYPEDHAIGKFDLVRKWIAEGFIREKQGLDLEEVAENCFNELVNRSMIQPFFDDSDEEWSCRVHDLMLDLIILKCSEQNFTTIIDRQFKMNNGASQVRRISHQSNNSNIALVVEKMSLSQVRSYNSFPAVDCMPLLSKFEHLRVLDIDHGSYAAPESICFSLTAINHLFLLRYLKDFTSLSSLRHLSLSIFGHGVVLRNGLSKLCNLRTLFHFDVRTNSADCIRDLGELANLRELSVSYS…
Pavir.J07004.1.p	Pavir.J07004.1.v1.1	342	MDLVMGAMGNLAPKLYQLLKGEYELQKDVRKKLEFLDQELESIKPALDQVAQVPWDRHHEQVKVWARQMREASYDIEDLLDTFLVCVQGSEPADQSKLKRALKKLGGLFGKAKARHDISSAIEDIKKQLQEVADRRDRCKINEIVAKPADTSAIDPRLEAMYKEVTQLIGIDKSRGELLSMLSSPQGNEVSHEKMKIVSVVGVGGLGKTTLAKAVYDELKSQFDCGAFVPVGRNPDVKKVLRDILIDLDKKEFRELKYDILDVRQLINELKDFLQSKRYFIVIDDVWETRDWKNIGLALVENDRGSIVIKTTRKSEVATGVIYQLRPLSDDDSKNVVIHKAV*
Pavir.J07026.1.p	Pavir.J07026.1.v1.1	557	MILVNSYYRYLIVIDDIWSKDAWKTVNCALCKNNKDGKIITTTRKHDVAKTCCSSDADFVYRMKPLSFADSKKLFFQRLYGSIDKCPDYLKDISYKILEKCDGLPLAIVSISGLLANKPQTEDEWDRVQNSIGRGLGKDVESMMQILSLSYFDLPHYLKTCLLYLSVFPEDFVIDKKLLVRRWIAEGFIQKEQGETSFKLGEWCFNELINRSLIQARKINMYGDVTACQVHDTILDFIVSKSEEENFITVFGDGYQIHGQHSKFRRLSINASSKEKVSTLTQLDLSHVRSVAVFHYSEELPMWSKFSFLRVLDLRGCRQVEGDHLTGIGNLFQLKYLSLRGTGVRELPEQISKLTCLETLDLKMSKVTKLHAGTAKLQGLIYLAVDKGVQLPDGTKRMT…
Pavir.J07270.1.p	Pavir.J07270.1.v1.1	552	MEVTALSVGKSVLSGALGYAKSAFAQEVALQLGIQKDQAFVADELEMMQSFMMEAHEEQDNSKVVKTWVKQMKELRAKVEDVSQRNVRYRLIKGSGSKAIADTEQPSAIAAAIFGVDDARRAARQNNERVDLVQLINREDEDLRVIAVWGTSGDIGQTSIITAAYENPDVQRNFPGRAWVRMMHPFCPKGFVQSLVNQFQATGGVEDLLEKEKTGQELAQEFNRFVNEKRCLIVLSDLSTIEEWRRIKKCFQNSSKKGSRIIVSTSQVEVASLCAGQESQASELKQLSVDQTLYAFYHKGSKSGKDSVEPMSSSDAATTSTNNRAMAPCEIVEDQSKNTTKKEVKRTRTRISASVGDLEESHLIGRDKEISDIIDLISNKDIRFGQVISVWGMGGLGKT…
Pavir.J07302.1.p	Pavir.J07302.1.v1.1	852	MEVVTGALPSLIPKLADLIAGEYNLQKGLKGEIKFLQEELECMKGALEDISRTPADQLPNNDKIWSRNVRELSYDIEDSIDTFMLQCKGKRLGTQHGLKKIIDRSLNLLVQPKVRHKIATEIREIKSRVMEVHERRRRYEVNLGGDKPVTVDPRLFTQYTEVKELVGIHEVRDELINNMLTEENNVHMKQGKIVSIVGFGGLGKTTLANAVYEKIRSRFDCAAFVSVSRNPHMEKLFQDMFYQLAKRNNARIIVTDEIREFLQSKRYIIVLDDIWDISVWKTMRCALPDNNGRYRIITTTRNVNVAEEVGGAYELKPLCLQDSRILLYKRIFHNEDKDKCPDEQLAEVSDRILKKCAGVPLAIITIASLLASKGGMILEWYEVSNSVGTGLENNQDVRS…
Pavir.J07336.1.p	Pavir.J07336.1.v1.1	434	MEAALVSASTGVMKPLLSKLTKLLEHECVKVKGVGKQIRFLRDELSAMNATLQMLADVEQLNPQMRDWRDKLRELAYDLEDCVDAFMVRVDNERDVPSGFIKRFFRKLKKLKERHEIANEIEEHKACVIEASERRKRYNFFEATSITNTSVVDPRLPALYVEIDKLVGIDGPKMDIIEWLTAETKDSSKELKVLSLVGCGGIGKTTLANQVYQSVKSQFSCAAFVSVSRNPDVKKILRDMAKGLGITDNTLDYDEQQLINKLREHLMNKRYLLVVDDVWDGKPWETIKLPLVNENCGSRIITTTRSIAVASCLSSESNNVYKMKPLSFDDSRRLLFKRAFGSENISFTHLGSVPDEILRKCDGLPLAIIAISSMLADQHAKCEWDRVLNDIGSALAKKP…
Pavir.J07628.1.p	Pavir.J07628.1.v1.1	806	KHRHQISNEIQEIKNRIQEVSGRRERYKFENIVVHPDNKKMDPRLPSLYVDVKKLVALLMRGEGGKKQQLLVVSIVGVGGLGETSLAHLVYQRIRRQFQSQAFVSVSLKPEINKIFSSILRQVSGMEYPNDEAWDQTELIAKIRQILEKNRYIIVFDDIWSDSAWIQIKCALIENNLGSKVIVTTRNVDVAKISCSPIDATLYELDPLSYEDSKRLLYSRVYNEGEEIHPELEEVSRNFLKKCGGVPLAIITIAGLLASRHKAKYEWYSVYKSMGSGLEKDKTMENMREILHLSYCDLPSYLKPCLLYLSMFPEDHMIPRYDLVLTWVAEGFVDEKQGSNLYDIAKWYFNELVNRSIIQPVNKDENGNAKYCRVHDMILDLIISLSVQENFVTISEGSH…
Pavir.J07736.1.p	Pavir.J07736.1.v1.1	873	MSGMEAALASGVLKVAGDKLVSLLATEFAAITGVKRDLSELQDIHTEITRWLSAARDRAIQSDPQSPWVVKLKHVAYDIDDVLQEVQLEAEKQKMEIDDGQSGIAGCFCAKPKTFAFRYKMAHKIKAIKVRFAAIVKQRTDVNTLVSNFPRDQPVEPKIPLRDQEKDKIISKLVECNAGENNMIVSVVGLGGSGKTTLAKHICHDVKIKEHFGDAIFWVHVSQEFDVQKLIGKLFQTIVGDNSDRHPPQHMLPKISEKLSNKKFLLILDDAWHEDRHDWEQFMVQLKCGAPETRIMLTTRDRKVAEAVESMHIFELELLSESESWNLFLKGSGWAEQDLSSDYVQVGKEIIKGCGGVPLAIQTLGAVLRDKKQISTWRAIKENNLWNVRSINDRVFASL…
Pavir.J07784.1.p	Pavir.J07784.1.v1.1	263	MVEPAISATVGRIGELAVQETTFLCGVTSEAGFLKDELERLRCFLQDAGTKRKSGSATAKLWVSQIRDATYEAENVLEVVDYMEKRNRLKKGFMGAISSDLVTLHKVGNEIQRIRRKVNEIYESANRLNLIGSAAAEESLVEDDSLQHSGLVYPNSEDVTVVGFEDEQNEIETKLLASDNNLSVVSIVAMGGAGKTTLARKIYNSNKIKEHFHTIAWVTVSQKFKGADLLKDIMKQIFGGKYEGREIDQMQEYEVGKKIHDFY*
Pavir.J07815.1.p	Pavir.J07815.1.v1.1	1026	MGMVVGEMLASAALKLVMGKLGMLIGSEVSLLLKFKEDLESIRSMLVTLQAVLNDAEKRSSREERVCLWLKRLKFAAYDIHDILEEMESKNDMDRGALQKVAQFRAHITISHKMKKMRQRLENIKEESKLDIFNFKADCCSLDENVRSRATFSSISEDIVGRAMEKEIIVAMLTAFSKEEILTISIYGFGGLGKTTLARLAFNDENLGRVFDYRVWVYVSMKFDLKKIGESILSEIDGGNCGHANLQEVSRHLQRVLAGKKFLVVLDDLWEENGLQLLKLKAMLSGGAKGSKIIVTTRSEKIASLMHPCTPYKMGVLSDDDCWILFKRRAFVPGRDYHRIEGIGRDIVKKCNGVPLSAQALGFVMRFKEGVAAWEAVRDSEIWEIKEDQNIMPSLKLSY…
Pavir.J07959.1.p	Pavir.J07959.1.v1.1	519	MHDKADGDQILMAVLYPRSSSCTRKAALVAWIVEPPHRRETVEAYGERPPRMKFLLVIDGEVSNTDWITLWSDLPKNGKGSRVIRIMQGSQERPHDVPESNWISLKPFGRKETVQLFLQHWAPKGKEGKRKEVNPADKPSAEMNTSEEGNPGDKTSMEMNGEEGNPGGKTGAETNGEGKHIKPRKDMKEKITGYAYPLHDMTGGLPLAVVLLCGLFQTKEYPNEWELVLKRLESKLSGQSKRLDVILTMCFDDLPHEVKSCFLYFALLPMNTPIQARKLVCMWMAEGFLRPEDGKTKEKMGRIYLKDLVARNLVKVLKRDSFSGEEFVAVHHKVHAFLQLEAKEANFVDIHSGDDTPSLTTTRRLSLQNYTDKYAALANPLPRLRSIMSSFHEEKREGD…
Pavir.J08018.1.p	Pavir.J08018.1.v1.1	880	MDLVVGASKFAVNNLGSLLAQEYTLIRGARDDIQYITDELSSMQAFFSRLKPEDHHGDQQQVDWRNQVRGVADDIEDYVDYVRLRLGSEPRGSGKVMRLRRGWYLLTTLHVRHSIATEIRNLKVRAENVSERRTRYGVQNLECSCHCRSGSGRAVGAIAPRMFLEPPPQFIINMAPVGMKDAMYELKPWFTEEGQQRFLAIVGFPYHGKTTLAMELYREFGEKFECRAFVLASQKFHLPTILRSLIKQVHEQQSGASKNDLDGIENWSEEDLIKKLADKLKKKRYLILIDDIWSKGGTIVVTTRFKSVAQACRIHHGLVYMHQPLDDGSSYSLFLEKISSAASDFSPARPINVRVLMNYCYQHLPADLKTYLLYTSMFPKGYLISRKRLIRRWIAERFV…
Pavir.J08047.1.p	Pavir.J08047.1.v1.1	176	MYDATNILDICQLKAMERGTSHDAGCFNPLLFCMRNPLHAHKIGSCIKKLNQRLEDIKKRSLHFNFINLNSYEDRSRRVASSCPGSRETSDALDESSLVGENIEEDTRNLVEMLTTMELLNCENNKILVFAIVGVGGIGKTTLAKKIFNHDLIQQEFTKKIWLSVNKDFNETELLR*
Pavir.J08105.1.p	Pavir.J08105.1.v1.1	751	MKPLSYIDSKRLFYIHMRSFSGEEDFRLAEASDKIIKKYGGVPLAIIAAAGMLTDRPVEDWLNLIGIIFSQNRASDDSMRLLSFSYYDLSFSYYDLDNNLRPCLLYLSIYPEDYVIEKNMLIWRWIAEGFVYSKATNELFEHGESYFNELINRSLIQPVEIKGTGLVYGCQVHSLVVQLIRSLSREENFVSVLNEGGEIFPPSESRWLAIHNRKEGHNLGDNMNLLHPQLRSLTAFECPIYMIPPVFSFKLLRVLDLECCGSMEGYDLKHLGKLLLLRFIGLRNTFVRMLPEELGQLKDLQTLDLQGSGVEDLPASIGGLKSLMCLNADWTTRVADWIGKLTSLQQLVMYPGDGNDDQSVTWFLTGLGNLTELRELCLLIKSDNERQLRNLLVSVLKLP…
Pavir.J08160.1.p	Pavir.J08160.1.v1.1	469	MEAAERHRRYEFAQLKHNSSTSSVDPRLLALHEHIEKLVAIDVPKKRIIELLSMEMDGPSTKLKVVPIAGCGGLGKTTLAKQVYDTFKGQFSCSAFVSVSRTPDVRKILIHISSGVGFTGYTQDDGVQQLIDKLRNYLNCERYIVVIDDVWDTEAWEFIKLALPDNDLGSRIISTTRSVTVAKCCSSQIYEMKPLSFDDSKRLFFKRAFGSETSCYPHLEDVPDRILRKCGGLPLAIVTVSSMLTNELAKAEWDRVLRAIGSALAKNPGAEKMTTILSMSYFDIPRHLRTCLLYLSVFPEDFEIEKQPLIHRWIAEGFIHEEGGRTKYEIGEGYFNDLINRSMIQPVDVKYGQAKACRVHDIILDYIKCKAAEENFVTLSNGAEHVYTSSDYKVRRLCV…
Pavir.J08264.1.p	Pavir.J08264.1.v1.1	706	MEVVTGALPSVITKLAGLAAGEYNLQKGLKGEIKFLQEELESMKAALEDISRTPAEQLPNNDKIWSRNVRELSYDIEDSIDTFMVQCKDKGLGKQHGLKKVIDRSLHLLMQPKIRHKIAKEVREIKSRVMEVHERRRRYEVNLGVDKPVTVDPRLFTQYTEMKELVGIEEARDEFINNFLTQGNNVPMKQGQTVSIFGFGGLGKTTLANAVYEKIRAQFDCCALVSVSQTPDLKRLFKGLLNDFGKSINEEILDESRLIKVLREFLRDKRYIVVVDDIWDISVWKKIRCALPDNDVGYTIITTTRIADVAEHAGGAYKLNPLSSNNSRKLFFRRIFGNKNKDSNKEKEKCPDDELLEVSDRILKKCAGVPLAIITMASLLACKARNKLEWYEVYNSVGT…
Pavir.J08649.1.p	Pavir.J08649.1.v1.1	626	MDVAKFSSMDGEVYELDPLSNKDSRRLLCKKIFNEDDGIHSDLEEVTMKILKKCGGIPLAIISIASMLANMPNRTKYEWYCVYNSMGSGLEKDKTLDNMRNILHLSYSDMPSYLKPCLLYLSLFPEDFNIPRDDLVRLWVAEGFVDGKIWSSLYDTGGRYFNELVDRSMIQPIGINEFGAAHACRVHDMILDLIISLSEQENFASIDEGLRLKSTFCKIRRMSLQGKVDGNRENNRKEQMLPPTTVDISHARSLIVFGNMVKLMTSLSLFPVLRVLCLKDVPRKNIHLKDLWSLHHLRYLKLSGHVEPGLLEGIGNLKLLKTLDLRGQFIKELPTSILSRLDVDKSPSALAELGKLAELRTLKISGLDKNESCMKTFLQSLSNLGNLRTLECSDDIGPI…
Pavir.J08760.1.p	Pavir.J08760.1.v1.1	280	MALVLGAMGNLAPKLLQLLQSEYELPKDVRRKVEFVTVELDAIQAALRKVATVPLDQLDEQVKVWARHVKDASYDMEDLLDTLLLRVEGGMSVNLSRLKQVTEKMGGLFRKSMVRRDIIVTLDDIKKQLQHLVDTRDRYRITDTVAYRAPATTVDPRLSAFHTNASQLVGINKPRDELIEMLFRWEDDSYEMKIISIVGFGGLGKTTLAKAVYDRVYHKFECGAFVQVGRNPDLKKVLRDVLIDVMKTIDDHDKLFILDVRQLINLLHRFLEGKRYILPT*
Pavir.J08801.1.p	Pavir.J08801.1.v1.1	648	MIFKCMLNDFGEKFNTKTQDEGELIKQLREFLQNKRYFIVIEDIWDIMHWKIIKYALPDNNDGYKIITTSRILQVAEHAGGTYKMKPLSLNNSRKLLYRRIFGNKNKDNNDDKETCPDKDLAEVCDRILKKCASVPLAIITMARVLAYKVRNKMDWYEVYNSVGTGLENSLDVENMRKVLSFSYYDLPSHLRTCLLYLSVFPEDYEINKDRLIWMWIAEGFIQCEKREKNLFDLGESYFNELINRSMIQPIHEYADMIYGCRVHDMVLDLICSLSTEENFVTALNGMEHISSSNIIQRLSLQNGKEDDAATVATRSLQQVSLKYVDKLFHLRYLGLGDTRIAQLPEEIGNIRFLQTLDLMGTSIYSLPSTVVQLRHLMCLYIESYTRLPNGIGSLTSLE…
Pavir.J08826.1.p	Pavir.J08826.1.v1.1	851	MLHTSVRGDIKFLTEELEGIQAALLKVSEAPIDEPPDIQVKLWAKEVKELSYDIEDRVDTFTVRVDGHEPSRQLHGRIRGFVDRSLRLLKKAEIRHDIGLDIRDIKRRIKEVSERRDRYKVDNVSVKPVGPSVHSLRLSALYRKAAELIGTEEKAEYLVTKLELHKTVSIVGFGGLGKTTLAKLVYEKLKVQFHCRAFVSVSLNPNMISLFKNMLHQLGNYKNVATWEEAQLIEEIREFLRNKRYLIVIDDIWSKSAWEMIQYALIENECGSRVITTTRILDVAKCAGGIYELPRLTPADSRKLFNIRIFGTENKSLPKELEEVYNSILKKCGGVPLAIITIASMLASKMGKENAYKYWSKVYRTMGSGLEDSPDYNDMRRILLVSYYELPPHLKTYSE…
Pavir.J08828.1.p	Pavir.J08828.1.v1.1	644	VFKEAIDLNEHPALIEEARTILKKCSGLPLAIVTIGGFLAKQPKTPMEWRKLNEHISAELEMNPELGIIKTILMKSYDGLPYHLKSCFLYLSVFPEDYSISRRRLVHRWNAEGYSREVRGKSMGEVADSYFIELIDRSMTLPVNEQIGSRKGISSCKLHDLMREISISKAIEENLVFRMEEGSSFNTQGTVRHLAISSNWEGDQSEFENTVDLSRIRSLTVFGEWKPFYISDKMRLLRVLDLESTSGLVDHHLKSIGKLVHLKYLSLRRCRGIFHLPDSLGNLKQLQTLDITDTLIIKLPQAIIKLRKLQYIRAGPYYGILRAYSYNEIVEVVPKLMRNKLCVWTLTLLAFCLSSCSLEIGRSAVGIDDDKFINRRDVCTYWCCVVFPFIERLADPRGV…
Pavir.J08975.1.p	Pavir.J08975.1.v1.1	1242	MAEFVIGPLISMVKEKLSSYLLDQYKVMEGMEEQRKILERKLPAILDIIQDAEVKGAYRPGVRAWLKDLKTVAYEANDVFDNFKYEALRREAKKKGQYNMLGIDTVSLLPAHNPILFRHRMAKKLQKIVQTIEVLVAEMNAFGFTHLEPAPPSVQWRKTDSIMLDSDKDIVSRSRDEEMKKIVRILLDEASNMDLMVLPIVGMGGLGKTTFVQLVYNEPAIKKHFELRRWCCVSDDFDVGNIANTICRNIEKDREKALQDLQKEISGKRYLIVLDDVWNRDADKWGKLKTCLKQGGTGSAVLTTTRDSEVARIMTMGVAQAYSLETLGEKYMKEIIQSRAFRLQMTSSDELDDIVNKIVHRCGGSPLAAKAFGSMLSTRTTMNQWKDILAKSNICNDRT…
Pavir.J09281.1.p	Pavir.J09281.1.v1.1	680	MFRYIVVVDDIWDISVWKRIRCALPDNDVGYTIITTTRIADVAEQVGGAYKLKPLSSNNSRKLFFRRIFGNENKDNNEEIEKCPDDELAEVSDKILKKCVGVPLAIITMASLLAYKGRNKLEWYEVYNSVGTGMENNMDVENMRKILSFSYYELPCHLRTCLLYLSMFPEDFEIDKERLIRMWIAEGFVQWEKQGKSLFELGEFYFNELINRSMILPIQDQYGMLNSCRIHDMVLDLIRSLSNEENFVTVLSDMDSTSPSNMVRRLSLQNGKKSHVMVEAATNLLQHARSVVIFPSPVAQVLAAGSCRVLRVLDLEHCNLSQTNSLKYLGNLYQLRYLRLCSTHISQLPEEIGNLQFLQTLDVMCNNISSLPWSVVQLRNLMCLYIDKSTRVPNGIGNL…
Pavir.J09403.1.p	Pavir.J09403.1.v1.1	753	MEVVTGALPRLLPKLADLLVGEYNLQKGVKGEIMFLQAELESMKAALEKLSDAPADRLDKQDKIWARDVRELTYDIEDSIDAFMVRGKGSEPPQPHHGFKKFIYRSLNLLTRAKFRRKVATDIRDIKSRVMEVCERRERYKISGVADQPANATFDPRLVFQYAEATELVGVEETRDEVVKILMGGDEVSKEEDKIVSIVGFGGLGKTTLANAVYEKIRSQFDCSAFVSVSRNPHMEKLFQDMFYQLAKRNNARINVIDEIREFLQSKRYIIVLDDIWDISVWKMMRCALPDNNGRYRIIITTRNVNVAEEVGGAYELKPLCLQESRTLLYRRIFHNEDKVKCPDEQLAEVSDRILKKCAGVPLAIITIASLLASKGGMILEWYELCNSVGTGLENNQDV…
Pavir.J09492.1.p	Pavir.J09492.1.v1.1	1047	MDLAVGASEATIKSLLTKLGTLLAEEYTLVRGVRGDIQFIRDELASMQAFLSNLSHSKDGPDDQTEDWMKQIREVAYDIEDCVDDFTHSLNPDRRGGDLWSIIVGALYELRTWWPRRNIAANIAELKKRAQHVGERRNRYGVPNPDPAKKKSSMGGYFAAEHQEITPRLVGISEPVGVNEMTKLQEWLISDKKRELGVLSIFGFGGVGKTTAAMALYRNCGVKFKRRAMVTVSHGTDPDEVLKDILKQVKESNVHQQGQIRSTASTSAKKDQASPDPQSMMSFFQKHTSRLSQITLCTRSQMEDGTASKENRVKESNMHRQGQILSTASTFAKKNQASPDPQSMMSFFQKHTSRFSQITLCARSQVEDGTTSKEHEAITRELREHLEGNRYLLLIDDVW…
Pavir.J09668.1.p	Pavir.J09668.1.v1.1	788	MGTVLDALTSKFLSKLGEIIQDEVVMTCRVKKDIKRLKINLEHFAAVREDAEALAIEDGGTALWWQNITDVMFDVDDVIDYFMAHSPKPSPPPRSVRCDQFLFSCLVNASFDHKVAKRIKDINGKLSEIKMNRDMFSLDIGNRQQFQVTDVDRSQTCSIDELEVVGRDIKQAADELVKMIVSTCYENRSTVFGIQGMGGIGKTTLAQKIFNDQRIREKFQVHIWLCISQSYTEIGLIRQAIRMAGATCDQLETKTELLPHLMDTIRGKNVFLVLDDVWKSDVWIDLLRLPFERGLKSRILVTTRHLDVLAEMHAAYAHKVNKMNDRDGLELLMKKSFRPYEQTSDFSDVGYQIVKKCDGLPLAIKVVSGVLATKRTRGEWENIRDSRWSVHGLPKELGG…
Pavir.J09717.1.p	Pavir.J09717.1.v1.1	277	MDLVTGAMGNLAPKLYQLLQGEYELQKGVRKKLEFLDQELESIKPALDQVAQVPWDQHHTQVKVWARQMREASYDIEDLLDTFLVRVQGSEAIDQSKLKRALKKMGGLFGKAKARRDISSAIEDIKKQLREVADRRDRCKINEIVAKPADTSAIDPRLEAMYKEVTQLIGIDKSRGELLSMLSSPQGNEVSHEKMKTVSVVGVGGLGKTTLAKAVYDELKSQFDCGAFVPVGRNPDVKKVLRDILIDLDKKEFREPKYDILDVRQLINELKDFLQSK
Pavir.J09767.1.p	Pavir.J09767.1.v1.1	613	MAEALLHTVSKIGSTLAEETTKAVIAKLSEKVKNLKELPEKVEEIGNEFKAMSNVIKQFSTPSLTNELVKDWIGEVRELAHRVEDVMDKYSYHALKLEEENALKKFFSKAYYVTVFSEIAEEIIQIERKIENVVKRRDRWLQLPQLISNPLADIERKKPQGCFQEVLQDDLVGIEHNRRQLTEWLYSDKQGRTVITVSGMGGLGKTTLVANVYEREKINFTAHAWIVVSKTYDVVEMLRKMLRKIGYPEQSELTDMDAHELKVKIKDRLSDGKCLVVLDDVWNREAYTQIADVFQNLQSCSIIITTRQEHVSTLAQPRHQLKLKPLECNDAFNLFCRKAFYNRMECKCPQDLEKLAKNIVDRCQGLPLAIVTIGGMLSSLPTTDYVWNETYKQLRCELA…
Pavir.J09781.1.p	Pavir.J09781.1.v1.1	239	MDEVKKVSERRDRYKVDNIAAGPSLVPVDPRLEAMYRKATEIVGIDGPKNELIKRLMNEDNSSLQQPKIISIVGFGGLGKTTLANALLHDLKAKFDCHFFVSVSFNPDIKKILKNILVQLDENKYSHIDEAWDINLLINKTIDFLKNRRCLCVIDDLWKTLPWDTIKLALQDGNHGSKIIITTRNKAVAEYVGGGIFELKPLSTNNSRELFYKRIFKPADDCPPDLSKVTGKILKKCVN*
Pavir.J09825.1.p	Pavir.J09825.1.v1.1	543	MSGLFASLSVGKAWEKLSSFLRAFPTASSSSSSVSQQDDLEELQKLERTMRRIRATLHDAEEHWNIREESAKLRLKELKEVAYDIEDVVDEYEYEVNRCEAVALDRSVSVPNTGKRKHQEDYQSRLAHPAVVAVAVPHDLVLRARKITERFNEIIHYSEHLSLSENDGQRQFAPDISSLQHTSSVVFEKSILGRDQDKVKIINKLSEEGGNVGNPVSVMAIVGMGGLGKTTLAQLVYNDPGVSQSFDKCAWVCVSEHFDVNTITRNIITSLTSEQCLYTELADLQMKLANEVNQRRVFLMLDNIWNERRDSWELFCKPLSAVKFRQIIVTTRSEQVARLIQTTPCYYLSCLSSDESWSLFSQAAFIVEKESDIPTNLRNIGKCIIQKCKGLPLAIKTLA…
Pavir.J09998.1.p	Pavir.J09998.1.v1.1	609	KNPELTQEAHKILKKCGGLPLAIVTIGGYLASRPKTRDEWRILNENINAELEMNPELGMIRTILEKSYDGLPYHLKSCFLYLSIFPEDHIISRRRLVRRWTVEGYSSERRGKSANAMAETYFTELKNRSMILPSHESVYSRKSIDSCKVHDLMRDIAISKSMEENLVFILEEGCALSTNGTIRHLAISSNWQGDQSEFESIVDLSRIRSLSVFEWCEPFYISDKMMFLRVLDLEGTYGLKYHHLDNIWKLLHLKYLSLRGCSGIDLLPDSLGNLRQLQVLDVRDTWVNALPKTIIKLRKLQYIHSGRKLDYVTGAKDSLMRDACTFACCVRFPALVTGVDNEPGPTVPRGIRKLKDLHTLREVNVGRGNAILQDIKMLTGLRKLGVTGINKKNGPALCS…
Pavir.J10356.1.p	Pavir.J10356.1.v1.1	754	MYTILTLQNFSTDYIFVKILCCRYIVIIDDVWDTKDWEFIKLALPNNDHGSRIISTTRSIAVAKCCSSQIYEIEPLSFDDSKRLFFKRAFGSETSCYHHLEDVPDRILRKCGGLPLAIVTVSSMLTNELAKAEWDRVLRAIGSALAKNPGAEKMTTILSMSYFDIPRHLRTCLLYLSVFPEDFEIEKQPLIHRWIAEGFIHEEGGRTKYEIGEGYFNDLINRSMIQPVDVEYGQAKACRVHDIILDYIKCKAAEENFVTLSNGAEHVYTSSDYKVRRLCVSNHTAGENVTIWEDPMLSHVRSVTIFGQPVKTSLLPSTALRVLDLGGCRGIEDHHLASIDTLFHLKYLRLSSDSITKLPEKIGELQYLQTLDVRHTSIEELPSTIAKLQRLSHLYAGWG…
Pavir.J10599.1.p	Pavir.J10599.1.v1.1	1471	MQTALAAANWVLGNVLKKLSDDLVAAYVASSELGLNFTRIKTELNYTPLGPWPITTPNYTLGLLHAAQGRDAVCYNPGLQGLLEDLNKKADEAEDALDELHYFMIQDELDGTREAAPEVGGGLSGHARHGRHAVRHTVGNWLPCFSCSRTQDNAYNNDNNGPVGVLQFDRVAMAKRIKSLIEDIQTLCAPVSNLLQINHSSYPTATRAASLKRPNTSSTITQDKLYGRGTIFEQTICDMTSGTYRSEVLSVLAVVGPGGIGKTTFTQHLYNDKRIEEHFPVRVWVCVSTNFDVVKLTQEILNCILAVENEESSRANETTNLDQLQKTIAQRLKSKRFLVVLDDIWKCNSESEWKNLLSPFTKGETKGNMVFVTTRFPNIAQVVKTTKPIKLQGLEPDEF…
Pavir.J10800.1.p	Pavir.J10800.1.v1.1	525	MAKRRWRRLMGLWQGWLSPTMILILWCLIPARFDWMAPPSLGDDFHRQSSPPASRSINFFISKPSKPKVLDVEDSLQRALLRAQVIIDEAAGRNITNQAMLQQLEMLRDAMYKACYMHDTFRYQSHSEDAKDQVVSHSFSLSKLNHLKGIGPCNRKTLISEQLQYTLDNLNCTILDMKELVVFMTSYPRLYRQPYSMHLLLGNCMFGRQMEAELVLNFLLHTKPHGGAEELEVLPVVGPSKVGKATLVAHVCNDERVRDRFSKIMFVTDHDFKDKKLTNIGERCLMKYENSMVNKDGRLLIVVEVAGDINQSEWKRLCVASKLCLTSGSKIIITSRSDKITELGTTRAVTLKYLSNEAYWYFFKTLAFGSTDPMMHPRMAYLAMEIARTLKGSFISATS…
Pavir.J10858.1.p	Pavir.J10858.1.v1.1	449	MDLVSGAMGSLAPKLIQLLQDEYQLEKHLRSEVKSLSEELESIYAFFHKVAQVPWYNLDKQIKIWAREVRCASFDMEDVLDTLLVQAKSHDHADQSRLKHAMKKMGDLFTKAKARHDIASDIKTIKEQVKVVAERRQRYKIDDNIEARTTTTIIDPRLLALYKEASQLIGIDEPMDAVIEMLSVGNRHHSTSGKETKIVSIVGFGGLGKTTLAKAVYNKVNNQFDCCACVQVGQNPDLRKVLRDILIDLKPTNMTRAHVEKQLSFGYLKEFDERQLINELRLYLQGKRYFIVVDDIWQTSAWEVISCAFVDGNCGSRILTTTRNSQVSTEIDGEIYRMEELSYNNSRKLFYAKTFGGEERGPSSDELDNEVCETIIQKCRGVPLAIVTIAGALARKPTK…
Pavir.J10888.1.p	Pavir.J10888.1.v1.1	314	EADDIIDMARLEGNKLLADRPSSSRSSALFKGSSFCSCLPNIRIRHKIAVQIRNFNTELEKISKLGERFLKLQNKQPKLEDLVVRQMTAWQLVEPNIVGKEILHGSRKIMDLVHRNKDKTIYKLGIVGTGGVGKTTLAQKIYNDPKIKGNFNKQAWVCVSQEYSTIDLLKEVLRKFEVQYQHDQTVGELSTKLATAIQNKSYFLVLDDVWQHGAIGVEYIHRVDLMSLEVGWELMWKSMNITKYIEVQNLKTIGLEIVRLCGGLPLAIKVTASVLATKEINANKWRKGTNKSAWSISTLPIELSGALYLSLPTL*
Pavir.J10902.1.p	Pavir.J10902.1.v1.1	957	MNIATGAMDTLLPKLAELVVGEYKLQKGVKGEIQELEKELKCITAALRKVSEVPADRLDEQVKIWACDARELSYDIEDAVDTFMLRSKGRQQEGQDTSSLKGLIGKAANLYKKAKNNHQIHNVVKNIMDKVKKVSERRDRCKVDNFAAGPSLVSVDPRLEAMYRKATEIVGIDGPKKELVMRLMNEDSSLLKQPKIISIVGFGGLGKTTLANALLQDLKSKFDCHFFVSVSFNPDIKKIFKNILLQLDEKAYGNIDEACEINLLINKIIEFLKNRRCLCLIDDFWKEWPWDTIKLALQDGNRGSRIIITTRNKAVAEHVGGGIYELKPLSTDNSRELFYKRIFKSADDCPPDLSKVTGKILKKCGGVPLAIITTASLLANKPRCSVEWEKVNNSIGSGS…
Pavir.J10947.1.p	Pavir.J10947.1.v1.1	694	MAEAVVGVLIGKLGTALANEAATYGASLLCKEASALKGLFVEIRKAEVELQSMKAYLRDSEKFKDTDETTGIFINKIRELSFRIEDVVDEFMYKLEDNKHGGFAAKTKKRIKHVKVWRRLALQLRDINAELEDTTKRRDRFVIPGMQIYTGSSSDHHFRSTNQTSCFAREEDLVGIEGNATKLKGWLVDDLEERKTKITRVWGMGGIVEFDVAAWVTVSKNYQVEDLVKKIAREFSISIDSSNMDMRRVVDVIRNHLEGKRFILVLDDVWEQDLCINNIMEIFPTTCISRFVLASRNFEVATLATGNCTIELEPLGENQSWKLFCKVAFRNNDDKRCPPELLELAVKFLQKCEGLPIAIACIGRVLSSRPPTYLRWETVYKELEWHSSKNGIQNIDNIL…
Pavir.J11204.1.p	Pavir.J11204.1.v1.1	283	MATDAMMLAAIQAAVIIVLQKLGAVLQEKYLGVARREIVFLRDELQKMQAFLELPAAVLVKECCWIKLRELSYDVADFADAFMLRTERHQHGFKTFIGKAKDAVATLKARHQAAKQIEDLRRRLKKISERLDRCGWVEVASSPSTTCSAPMEDSRAPAPEGDASSCSLVGVDGPRDEVAKLLMGEEPESAALLAVIPVLGIGGIGKTTLAQHVFRATEPYFGCRAWVSVSRKPKWKNILMGILRQVQDPQGGGGDGGGGGIGTGDSERDLIRKIKQALQRKRY*
Pavir.J11225.1.p	Pavir.J11225.1.v1.1	612	MALVTGAMGNLAPKLYQLLKGEYELQKDVRKKLEFLDQELESIKPALDQVAQARQMREASYDIEDLLDTFLVRVQGSEPVDQSRLKRALKKMGGLFGKAKARREISSAIEDIKKQLQEVAERRNRCKIDETVAKPDATWAIDPRLEAMYKEVTKLIGIDKSRGELLSMLSSPQGNEVSHEKMKIVSVVGVGGLGKTTLAKAGYDELKSQFDCGAFVPVGRNPDVKKVLRDILIDLDNKEFEEPKYDILDVRQLINKLNNFLRSKRYFIVIDDVWETRDWKNIGLALVENDRGSIVIKTTRKSEVATGVIYQLRPLSDDDSKMLLFTRLFDSGGECPANLPAEAFKKIMRKCGGVPLAIITMASMLVGKKTEDWLAVCNSSGFYRGNDGGQQADDTEWIL…
Pavir.J11419.1.p	Pavir.J11419.1.v1.1	353	MAGVLDALASYVQNMLTEMARDEVHMLLGVTGEIEKMDIKLKDLKNFLVDADRRSITDQSVQAWVLELREVMYDATNILDICQLKAMERGPSHDDGCFNPLLFCLRNPIHAHKIGNHIKNLNQRLEDIKKRSLDFNFINLNSYEDRSRRVASSHPGSRQTSGELDESSLVGENIEEDTRNLVEMLTTNALSNRENNKILVYAIVGVGGIGKTTLAKKIFNHDIIKQEFTKKIWLSVNRDFSETELLRRAIIEAGGDHQPTGNTRGALERALKEALKGQKILLVMDDVWEHQAWEDVLQTPLVSAALAHGSRVLITTRHDMVARGMLATKPYHYVNKLNPEDAWLLLKKKVHNS*
Pavir.J11434.1.p	Pavir.J11434.1.v1.1	345	MAMVLDSFIKRCRASLQDFAGQDACAALGVGDDVRALLATLSRIDAIVSHDERRRILTAKVDAWVAQVKDAMYDIDDAIDVCVVEGGKILDDDDRPPTPKVRCFSCFKPAGPRKFRHEIGFTIRDIDLRLREVEEEMPRLPAGSRHSDAKRDWFSHNSVYNNFYYTVKPQAVGSQVQKAVGGLVPRMLREGKKKVDVFAIVGAVGIGKTTLAREIYNDDRITENFPICVWVKMSKDLSEVAFLKKIITGAGANVGDTENREDLLGLLSSALSKRFLIVLDDLDNAGICDNLLKDSSGDGVARGRILITTRTEEVATSMKATIHRVDKMDTKNAWELLCKQVDPER
Pavir.J11579.1.p	Pavir.J11579.1.v1.1	622	MLGASKPCCRAVTSSPVGMEKPVEEVLSLLREVDGEPRQLRVISIVGFGGSGKTTLARAVYDSPHAKETFHCRAWVSAAGTSPEISQRIKTILRDILQQVLPKDSMDLDADNNNLEADLKEYLTDKRYLIVIDGVQMDEWRAVNSAFVDSSTGSRMILTTTIQSVANVCSHGNGYVYQMDNLGEEDSKKVAFPGIRSPELEHGSAALLGKCDGLPLALVSVSDYLKSSVEPTGELCAKLCRNLGSHLKENHGHDSFSDLRKVLLDNYDSLAGYALSCFLYLGIFPRNRPLKRKTVTRRWLAEGYARSESLRDEQDIANENFNKLVDWNIIRPIDTRNNSQVKTCRTHGIMHEFVLHKSLSHKFIMTLSPDHPWAGANANNARHLSVEDGKLIECMSSDE…
Pavir.J11628.1.p	Pavir.J11628.1.v1.1	612	MCIKIIVTTSSETIAELVHTIPPYKLGPLSEVDCWKIFSQRAFDNGDGNTNLIEIGKQIVKKCEGLPAVAESLGSLMRNKDEGAWLWASGKEIWELGSTFSSSGVDEVLATFSKMYYDMPSALKLCFSYLSIFSRGSIIDKEKLIQQWVALDMVGSKHGTLPAKVQGEMYIEELLSIYFLQIQDMSSSSGSTTMALQVHSMVHAFAKYVAGNDLILLDGGNLSISPSSEKISYNHVLVMNDTGQPTSLKEWLTRARAVSFKNCSAPKLRAEAFSKLNHLRVLDLASCHIVELPSSIGYLKHLRYLDGSESKIRAVPDQMSSLQKLEVLDLSESSLEELPAFVGSYQKLTYLNLQGCDKLQNLPPTLGDLKRLEYLNLSHCPGVSNKVLEYLCGLHKLRT…
Pavir.J11745.1.p	Pavir.J11745.1.v1.1	275	MEFAMGALGTLLPKLGQLFRDEYNLQKGAKKNIEFLTRELQSIQAALRSVGELPPEQVDELVKIWAHDARELSYDMEDIVDTFLVRVQGPDPPSKKSSKRFFKKMRDIVTKAKTRHEIDQDIRDIKDRVKEVAERRDRYKVGGITPAKISVDPRITSLYTETADLVGIDEAREELITRLTKGHDMSTQQRIVSIVGFGGLGKTTLAKAVYEKLKGKFYCNAFVPVGRNPDLKKVFKDISIDLNSYFNLEILDERQLINKLREFLENKRCVSSATK*
Pavir.J11923.1.p	Pavir.J11923.1.v1.1	381	MEIITKCDYLPLAVKVMGGLLRKKTARRWEWENVLNDSIWSESQMPEELNYAIYLSYEDLSSSLKPCFLHYSLLPKSRVFFAYEIIGMWISEGFVHETSCDLEEIGKEYCNELIQRNLIEPNIIYVEKLVCNMHDVVRSFAQYLARNEALVAQNTETDIAGKINSQKFFRLSLETKGSESDELEWYSLHGQTSLRTLLSVGPIKIKPGDSFLVFPNLRTLYVQGANFDALVEHLNQLKHLRYLSIEGTNTSKLPGSIGKMKFLQYISLRGCKSLVNVPNSIVTLQHLRFLNLYDTGISIIPKDFDCLTNLRNLYGFPAHKDGDWCSIEELGPLCQLTELHISGLENVSSSSFAKKARIGDKVWLSRLCLECTSRIKHDGQL
Pavir.J12101.1.p	Pavir.J12101.1.v1.1	577	MIKKCRGVPLAITSIASLLESQGMHVEKWEKIRDSLGYELETSSKMEWMRHVLSLSYNDLPHHLKTCLLYLAAYPEDYRILKDDLVRLWIAEGFVPEKHGLDLEEVAEGYFNELINRCMIQPVVYHIGEILGEVRSCRVHDLMLDLILLKCTEENFITTNGCLHNMKGTSQVRRISHQFHTRNMAPAVERMNLSQLRSYMLYPAAKYVPVISKFELLRVLRLESDSYGRKDSGCLDLSNSTSHLFLLRYLEVSGFRLKLPMKFGKLQHLMTLHLLMNWLDSSNPTLDVTSLSSLRHLTLPINPTCLEPRNGVSKLSNLQTLFGFDISMNSVETIKELGELTNLRELCLMALGGTGEEDSETKTLKYDTLAASLRRLGNSNLRRLDVHFSVRVPEQFWNN…
Pavir.J12108.1.p	Pavir.J12108.1.v1.1	542	NKLEWYEVYNSVGTGMENNMDVENMRKMLSFSYYELPCHLRTCLLYLSMFPEDFEIGKDRLIRMWIAEGFIQWEKQGKSPFEIGEFYFNELINRSMIQPIYNYTGMVKSCRIHDMVLDLIRSFSCEENFVTILSDMDSTAPSSTIRRLSLQNGKKSHVMAQATRNLLQRARSVVIFPAAVAQVPAAGSCRFLRVLDLEHCNLSHTDSLKYLGNLYQLRYLRLYSTHISQLPEEIGNLQFLQTLDVRGNSISILPWSVVQLRNLMCLDINVTTRVPNGIGNLTCLEQLSSLYIDGSTINIIEELGQLTELRQLRINLDEWNDKLLECLHKLQKIQQLHIVDVVTIVHPGKRSIGGLDSWVAPRHLRELNTVDGCWFSTLPAWVNPSLVPVLTCLSIAVRE…
Pavir.J12124.1.p	Pavir.J12124.1.v1.1	1554	MRMASALIGAAFSLVLKALSPVMDPVLEAWAACKNLGPNVMALKMELLCVKAVLEGNLDMEIHNAALEELLQNLHDLAYDAEDVLDELDYFRIQDELDGTFDAVDKHPKGCAYNLVFNTTHSAKAVGKLIWPPACCSSAAAAPGASRRRRKAHGSISSPAHTNQLADEGEVNGCMRKLASGPSNTIHAVSKCLPCSSLPPVHSDDDDNSGGGCNEHAKETTKLEFNRVEVSKRIGDILEKLQPMCQRICMVLGALRSNQRTVLDHTQSRLATTSKSIEPKLYGRGPVIKSIIHDITQGKYSGQDLTVLPIVGPGGMGKTALAQHIYHSQELLGHFDAKVWICVSLKFNVDQLLEGIEKQISKVDNENRGTAAELIEQRLKSKRFFLVLDDMWECSNKDE…
Pavir.J12125.1.p	Pavir.J12125.1.v1.1	921	MAGIAVSASTGVMNSLLSKLSILLSDQYKQLKGVRKDIEFLSRELVDMNAALEKLADKEKMDVQTKVWRDKVREMAYDIEDCIDVFMHHLGQGDDKDGLFHKTARKIRKLRVRYQIANKIQELKARVVEQSESRDRYKIAEAAATPAVPQVDPRVQAMFEDAKRLVGIDGPRDEITQWLMEEGDTSEQVKVVSIVGFGGLGKTTLANQVYSKIKSEFHCTAFVSVSRSPDMPKILKDMLAGLGHRSMDMADDINKLITALTERLADKRYVFVIDDIWSSMAWSIIRCAFVQNNKKSRVITTTRIQEVATACCSGCQGYIYEIQPLNSLDSRSLFFKRLFNTEDGCPKHYRKISEDMINKCCGVPLAITSIASLLESQGMHVEKWEKIRDSMGHELETSS…
Pavir.J12140.1.p	Pavir.J12140.1.v1.1	632	MEVTALSVGKSVLSGALGYAKSAFAEEVALQLGIKKDQAFVADELEMMQSFMMEAHEEQDNSKVIKTWVKQVRDTAYDVEDSLQDFAVRLHRPSWWCFPRTLLERRRVAKQMKELRAKVDDVSQRNVRYRLIKGSGSKAITATEQPSAIAAAIFGVDDARHAARQNNERVDLVQLINKEDDDLRVVAVWGTSGDIGQTSIIMAAYENPDVKRKFPARAWVRVMHPFCPKDFVQSLVNQFQATEGVEDLLETEKTGQELAQEFKKFVNEKRCLIVLSDLSTIEEWRRIKKCFQSSSKKGNRIIVSTSQVEVASLCAGQESQASELKQLSSDQTLYAFYHKGSQSGKDSVEPMSSSYAATTSINNRTMAPCEIVEDQSKDTAKKEVKRTLTRIRTSVGDLE…
Pavir.J12161.1.p	Pavir.J12161.1.v1.1	946	MKKLKAAAYEADNVLDSFRYEALRDEAPPSKSASRKVLYFSRDRLMFHHKASRDLKNVLDKIEELVAEMNTFGLLERAEAPQALYRQTCSALDESLDIFGRDDDKEAVVKILLDQKDQKVVQVLPIIGMGGLGKTTLAKMVYNNHKVQKHFELKMWHCVSENFEATTVVRSVIELATNGRCDLPDNMELLRGKLQEAIGRKRFLLVLDDVWNEEPRKWEDDLKPLLCSSNGGSGSMIIATSRSQQVASIMGTLPPHELACLSEDDSWKLFTKKAFNNRGAQEQPDELVTFGRRIVNRCKGLPLALKTMGGLMSSMHQVQEWRTIAESNMGDTGNEVLSILKLSYKYLSSEMKQCFAFCAVFPKDYEMEKDKLIQLWMANGFIHENGNMDLAKIGELVFN…
Pavir.J12183.1.p	Pavir.J12183.1.v1.1	330	MAGVLDSLASYVQNMLTEMARDEVHMLLGVSGEIEKMDIKLKDLKNFLMDADRRSITDQSVQAWVLELRGAMYDATNILDICQLKAMERGLSHDAGCFNPLLFCMRNPIHAHKIGSRIKNLNQRLEDIKKRSLDRETSSEFDESSLVGENIEEDTKNLVEILTTAELSKCENNNILVFAIVGVGGIGKTTLAKKIFNHDIVRQEFTKKIWLSVNRDFSETELLRRAIVEAGGDHQSAGNTRGALERALKEALNGQKILLVMDDVWEHQAWEDVLQIPLVSAALAHGSRVLITTRHDMVARGMLATKPYHYVNKLNPEDAWLLLKKKVRNS*
Pavir.J12205.1.p	Pavir.J12205.1.v1.1	464	MAVAAAAALAFTGKSVATATISFWLNKAFTCLTEYCKAEGLEDVKKRVLKSMNKVKAVLMVVDTENIKEKSTDLDAWLWDFRDAVEEAEDAIDELDYYERSEKANEHKVSDWGSSFSKMKHKVVRSVKNVSILDKTAKQFTRRSTLKRLRKAMESLDKVASDILPILNVAEHLMGIPSGSQTQVDWMNVNDRVTGSTLSEPYFVGRETEKERILQWLAKTSDEDSEIVMSSNHIPILSIVGHGGMGKTTSAQHICQQDDVMSFRVIWLCVSTRFDVTLITRKIFESLTGARPSADDFDAVQRNIKQQLMYGKFLLILDDVWEDKKKDEWEKVFAPLREGITGSKILVTTRMRSVADMAANAMGVKREYLELEGLQQAENVKLFNHRVFSGLNPQNYEEL…
Pavir.J12229.1.p	Pavir.J12229.1.v1.1	357	MEATALSVGKSALDGALSYAKSAIAQEVALQLGVQRDQAFIRDELEMMLAFLMAAHEERDEHKVVKTWVKQVRDVSYDVEDCLQDLAVRLGKPSRWCFIRTLVDRHKVATRMKELRAKVEDVSQRNIRYRLIKGTTGPKPATGAGPSNIISGATMFGIEEARRQKDKAKVDLCQLINEGNEDLRVIAVWGTSGLLGQTVVIKGEYDNLKRSKKFELYAWIRIVHPFSPLEFLQCIMSQFYRTSFEEAGKVQDETNIGTQILMKMGAMKQDDLVDSFSKHVNKKSYLIVLNDLSTIEEWEAIKEYFPNKKKGSRIIVSTKHGEVASLCAGHESVVSELKQSSIDQSIFASYNKVISRL*
Pavir.J12232.1.p	Pavir.J12232.1.v1.1	897	MKDRLIESWWKNMTNVMFDVDDVIDHFMVHSQKLLLSPRLVCCNQTFFLSFAKISSDHRAAKKIKDINKKLDEIKMFKEMFSFERISHQQFQVTVVDRSQTSPIDELEVVGRDIKQAADDMVKMVMSNCHENRSTVFGIQGMGGIGKTTLAQKIYNDQKIREKFQIHIWLCISQSYTEIATSDQFETKTELLPHLMDTIRGKSVFLVLDDVWKSDVWIDLLRLPFERGWKTRILVKTRNVDVLEEMHAAYTHQVNKMNNYDGLELLMKNDVGYQLVKKCGGLPLAIKVVAGVLSTKKTRGEWESIRDTQWSIHGLPKELGGPLYLSYNNLPAQLKLCFLWCSLLPSNFGIHRDSASSWWVAEGFVRKEHNYALYEIAEGYYHELIRRNLLQPKPEFVDK…
Pavir.J12318.1.p	Pavir.J12318.1.v1.1	1288	MTGIEAALVSGILNIVGTKLAPLVTKRFSSIAGVTKDLQDLQDLVEDIKIWLERVGSRALENERSSNWLKRLKEAAYDAEDLVNEFHIKSEKHGANVAGDNSVVIKYLWRKPKSILFECKTAQEIKKIKKRLDEIVKGRSDYSTIANSMPVVHPVQHINKMIGEVALWTIVDETLIFGRDQEKDLVITELTEASLQQKIKIVSVIGLGGSGKTTLAKLVFNDSAIQNHFEAILWVHVSREFSVQKLVEKLFEAITDDKADHLPLQRVSRTISDKLAGKRFLLVMDDVWTEDRIDWEQFAVHLKSGAPGSCILLTTRNRQVAEVVDSACTFDLPLLSEVDSWKLFQQSFGISMEALDPEFRELGKEIVKRCGGMPLAIKSLAGVLCGKKRIEEWQFIRES…
Pavir.J12373.1.p	Pavir.J12373.1.v1.1	353	MAGVLDSLASYVQNMLTEMARDEVHMLLGVSGEIEKMDIKLKDLKNFLMDADRRSITNQSVQAWVLELRGAMYDATNILDICQLKAMERGLSHDAGCFNPLLFCMRNPIHAHKIGSRIKNLNQRLEDIKKRSLEFNFINLNSYEDRSRRVASSRPGSRETSSEVDESSLVGENIEEDTKNLVEILTTAELSKCENNNILVFAIVGVGGIGKTTLAKKIFNNDIVRQEFTKKIWLSVNRDFSETELLRRAIIEAGGDHQSAGNTRGALERALKEALNGQKILLVMDDVWEHQAWEDVLQTPLVSAALAHGSRVLITTRHDMVARGMLATKPYHYVNKLNPEDAWLLLKKKVRNS*
Pavir.J12396.1.p	Pavir.J12396.1.v1.1	781	MILTVSQNIVYSCLGLSKQNKFNRTRVNSNEARIDNDNSAATSDEITGNRSLGANDKVVTRVLTFNGTIAGASQESQLIGREKVKYDIISLISSQDGQQQRVISVWGMGGIGKTVLVKEVYQSQELISCMFDKRACVIITRPFVLEEFLKSLVMQLNTKSFLSTQDTEAYNKKESIDFWRGTGKTIESMRVEELINELTKLLERKRCLIVLDDLSSTMEWDLIIRVLPTLEDMSRIIVTTREENIAKHCSKKQENIMLKVLEDNDALDLFTKKRPSFYLLQVFKEAAGFDKHPELIEEAKLILKKCNGLPLAIVTIGGFLAKQPKTRMELGKIKNVLIQSYDGLPYHLKYCFLYLSIFSEDYNISRRRLVRRWAAEGYSSEVRGKPMGEVADSYFMELI…
Pavir.J12641.1.p	Pavir.J12641.1.v1.1	478	MEVSITAASWLVAKALKTLSEDFDQAKIASAELGDNVRNIKASLSYTLSLLHEAERRNVGGNHGLVLLLLQLNKLSAAAEDALDELEYFRIQDYLDSIRTAAGEVGGAIRSYTLHGGQAVRHVAGKWFGPCIRYCSLTTRHASKKKLVFDRVGTRTSNRTKELVQQLEPVCAKVSTVLKLMLLDMKKASSRRKHWEIRTFIDASSNFDVHSLSCEILNVVGHLGHLGITSKPEVNGSQYQKGQLQYFIKKVFSGRRFFIVLDDMGTCDSKDEWENFLAPFSESAGCGSVFLVTTHLPRVAAMVATTEVIKMGGLDFEDRWKIFQDILGPEDHLSMDLLEIGRHIARKMHGSPMAARIVAKLLKTKLTVQHWSRVLCSKVWENPHKLDEAAQLTYDSIDF…
Pavir.J12762.1.p	Pavir.J12762.1.v1.1	468	MADQAIVEISCTKLRSAIGDEATSFTGDLQEMLDTLVAIQAVMPNAERVRAAAYGVSDLVDEIKLEAPRTPAAGKMTKKVDLPAENKMSDKVKEIKENLKGVLKESIEFNAVRARSRAPNPVTTGTTAPAPPGAIIGRDEDREKILAHISSRCATEGPVILLISGDGGIGKTAMAEMLFKDTRFRCHSRVWVHTSRYLHEIGRSVICQVSGKEEMSHATEDDVDSITDRLHELLSGIKVLIVLDDLYMYYHEWEPLKRMFSVSDKGSQVIVIATTQQEKEDSLIQSYSLEPLHEDMCCAIIKQIARRSEDSRSTNREDLERMARKIAELCKGLPLAAQLLGRLLKYKHFEEWPALLDESLWSTDSPLDLALELSYRSMPPNLRLCLAYCAISNMQPFRV…
Pavir.J12763.1.p	Pavir.J12763.1.v1.1	330	MAELAIGVSKTAVEALLNKVKSAIKEEAEQWQIVERDIFFVKDEFEMMQSFLSAASAEQLKNQVARTWVRQKTLPLDQAVAEIKQLKARAEDVSQRNMRYNLIGNSGEHVQQRTAPSPSQMALDIMQPTDAFDNQEDILDLTMLVKMDDEGLQVISVCGTGGNLGTISIVKKTYDDPEICRIFECRAWVKLVHPFSPHEFIRSLLAEFYTNSVQQQETVIGVDVLARMEVIEQDLHTEFMNTVNNKSYLIILEDLSSIVEWNAIRTFLPDMKNRSRIVVATQQLEIARLCIEQPNHKWLLREFSTDHSVFAFFKDLPKKQEVNIINYFQK*
Pavir.J12774.1.p	Pavir.J12774.1.v1.1	724	QPWPWLGLLLPWVQGLVSKAADALVQRVTSIWGIESYRRKLEDQLVYVQSLLADAEEKAEAKTEAGRAVKAWMKKLKAAAYEADDVLDAFQYEALRREVQAGESTSRKVLYFSRDRLVFHHKASRDLKNVLDKIDELVEEMHTFGLLERAEALQALYRQTYSALDESLDIFGRDDDKEVVVNILLDQKDQKIVQVLPIIGMGGLGKTTLAKMVYNDHNVQNHFGLRMWHCVSENFEAIAVVKSVIELATNGTCYLPDNMELLRGKLQEAIGRKRFLLVLDDVWNDEPRKWEDDLKPLLCSSNGGAGSMIVVTSCSQQVASIMGTLPPHELACLSEDDSWELFSRKAFNNKGAQKQPVELVTLGKHIVNRCKGLPLALKTMGGLMSSMHQVQEWETIAES…
Pavir.J12848.1.p	Pavir.J12848.1.v1.1	737	SKVRELSLDIEDCIDRFRLNHSHGGSKANFVRKAVRKVKILLHDRRLAEEIQKLKSLVIEQSERANRYDIHKCLGASPPPVPLDPRASALFQETTDLVGIDGPRKEIIELLKCEEKQYKVVSIYGTAGQGKTTIAMEVYHNITEPFDCRAFVSVSQTPDIKKLLGDILSQISKNQFDGQTERWETQQLIRNMRDYLIDKRYLILIDDVWRLEAWEHIQSALPRNDNGSRVITTTRSKTVAKSCCAGISAHMYEAQPLGEDDSQKLFFKRLFCSREDCPQDLRKVSSDILKKCGGLPLAIISIAGLLANRRQTVEVWVNTWKSISAAVDKDSHIDKMKRILLLSYFDLPPHLKSCLLYLSVFPEDFIIDCKELILLWVAEGLIPGQDRQSMEELGRSYLN…
Pavir.J12871.1.p	Pavir.J12871.1.v1.1	504	MLPRRWAVLSSSKHLRERAPGNYSIKDYMVLNTRVIIVSFLKYPKKILDKCGGVPLAIITMSSLLATNKENIGLWTKVCESIGSGLGTGREIVEMRTILRLSYYDLPPYLKTCMLYLSIFPEDYVVRKDRLIWRWIAEDIVKNDRNKSDQFEAGVGYFNELINRGMIQPVSMDKEGNPQACRVHDIMLDVISELSRDENFVMMPADDIEQQSQSSGTKARRLSLQITTDGATPTMSELSQVRSFTGFSPATGSVPCLSDFRLLRVLDLEGCSIRENGSLDLRHVKKLLHLRYLGLRNTHNDVVPEEVGKLQYLEVLDIEVSQVRQKDFQILGNMPTLRFLYLHFWSESTEEHPLEKFTVSGGAFPSLRGCRLSNFVMVPSMIQQGAMPKLEFLSFCLRP…
Pavir.J12905.1.p	Pavir.J12905.1.v1.1	446	MGASFYQHHVSPLTEEDAWSLLNKQLPPSPNQVVGTDHLRDVGMKIIRKCGGLPLAIKVMGGLLSTKPQSEGDWEAVLHHHAWSIDGLPEELDKRIYLSYEALSPQLKQCFLYCSLFPKGTYIWQSEVVPMWISEGFIQPQGGRTPHDDRLEEIAIEYYKELITRNLIEPPEQSIITRYSCTMHDVVRSFAEYISREDSLVVQDSMQVAGWGSRLVRCMSVGPASELVPEELWAALQKQVSLRTLIINGKINYKPGDSLTCFSRLRVLSINNGGECDMLVGSVCQLMHLRYLDLEGTNISRLPENIHKMKFLQHIALHGCKNLESLPSSIIKLVHLRFLGMHGLKASVIIPKGFGGLTNLRILLGFSVHVDMDGGWCSLEEIGPLSKLRELTLYGLENV…
Pavir.J12983.1.p	Pavir.J12983.1.v1.1	651	MQNNKSSRVITTTRIQEVATACCSGCQGYVYEIQPLNSLDSRSLFFKRLFDTEDGCPKQYREISKDMIKKCRGVPLAITSIASLLESQGMHVEKWEKIRDSLGYELETSSKMEWMRHVLSLSYNDLPHHLKTCLLYLGAYPEDYEIWKNDLVRLWIAEGFVPEKHGLDLEEVAEGYFNELINRCMIQPVVDHIGEILGEVRSCRVHDLMLDLILLKCTEENFITTNGCLHNMKGTSQVRRISHQFHTRNMALAVERMNLSQLRSYMLYPAAKYVPVISKFELLRVLRLESDSYGRKDSECLDLSNSTSHLFLLRYLEVSGFRLKLPKKFGKLQHLMTLRLAINLLDFSNPTLDVTSLSSLRHLTLPYNPICLELRNGVSKLSNLQTLEWFDISMNSVET…
Pavir.J13072.1.p	Pavir.J13072.1.v1.1	832	EVISIVGFGGSGKTTLARAVYDSPHAKETFHCRAWVSAAGTSPEISQRIKAILSDILQQVLPKDSMDLDADNNNLEADLKEYLSDKRYLIVIDGVQMDEWRAVNSAFVDSSTGSRMILTTTIQSVANVCSHGNGYVYQMDTLGEEDSKKLAFPGIRSPELEHGSAALLGKCDGLPLALVSVSDYLKSSVEPTGELCAKLCRNLGSHLKENHGHESFSDLRKVLLDNYDSLAGYALSCFLYLGIFPRNRPLKRKVVTRRWLAEGYARTESLRDEQDIADENFNKLVDWNIIRPIDTRNNSQVKTCRTHGIMHEFVLHKSLSHRFIMMLSPDHPWPGANANNARHLSVQDGKLIECMASDEELSRVRSLTVFGDAGGAISFVRKCKLIRVLDLEECSDLKD…
Pavir.J13269.1.p	Pavir.J13269.1.v1.1	290	MEFATKPMMEFAWRSMGTLLPKLVRLLKEEYHLQKSVKDGVKFLIAELESMQAALEKVSDVPADQLDKQVKLWARDVREMSYDIEDSVDTFLVRVDGKRPAARPLSIKRIVDKGLDSLAKIKSRHKIAADIKEIMGHVREAKERRYRYNVDGLVAKPLATSIDPRLSALFKKVTELVGIGKTRDELIRMLSEGDDVSKKKLRVVSVVGIGGLGKTTLAKTVYDKLKVEFECSAFVSVSHSPDMKKIFKDILLELDKDKYENIHNTTRDEKQLIDILHEFLGNKRSYDNSL*
Pavir.J13395.1.p	Pavir.J13395.1.v1.1	672	LALCKVSEVQRDNRDDQIKCWADSVREMSYDIEDVVDGFLVHSEPASNTVFFMGLMHKMFNLFKRGKTHNPIGHAIRDIKKQVQVAADRRKWFKVDEGVANVAVAITIDPRISAIYKDQKELVGIKEPRNELIKWLSEKDGDVSKQELKIISIVGFGGLGKTTLAKVVYDKLHNQFHPRAFVSVGRNPDAKSVLKEILRELGYDSSATSLNEKHLIDELHKLLRNKRYFLVIDDIWDSSAWYVIQCAFPVNDCGASVLTTTRILSVADDCCKHCRGYVYKMKPLSDQDSRKLFVNRIFGSQEAGLDVPEEISADILKKCGGLPLAIISTASLLAHNPKSRWDSVRNSLVSMFERDQDELKQMERILDLTYMHLPHHLKTCLRSGLVLPDGIGKLRSLRT…
Pavir.J13560.1.p	Pavir.J13560.1.v1.1	519	MFLQPELESMQAALEEIATAPPDQLDKQDKIWASEVRELCYDIEDSIDTFVVRCTGGALSGPDGMRGFILRSLDLLTRLRIRRQVAADIRDIKRRVVEAGERRERYRIDVARPAAVDPRLLAHYKEATELVGIDEARDEVISILMEGDDQHGKIVSIVGFGGLGKTTLANAVYEKLKENFDCWAFVSVSQTPDMRKFFKGLLYEHRMNVNDETLDERQLIDQVRKFLQTKRYFVVVDDIWDISVWKRIRCALPDNDVGYTIITTTRISDVAKQAGGAYELKPLSPNNSRKLFFRRIFGNVNKDNNEETEKCPDEELAEVSDIILKKCGSVPLAIITMASLLACKVRNKLEWYEVYKSVGTGMENNMDVENMRKILSFSYYELPCHLRTCLLYLSMFPED…
Pavir.J13561.1.p	Pavir.J13561.1.v1.1	335	ELAQEFNRFVNEKRCLIVLSHLSTIEEWRRIKKCFQSSSKKGSRIIVSTSQVEVASLCAGQESQASELKQLSSDQTLYAFYHKGSQSGKDSVEPMSSSDAATTSINNCTMAPCEIVEDQSKDTAKKEVKRTLTRIRTSVGDLEEYHLIGRDKEIFDIIDLISNKDIRFGQVISVWGMGGLGKTTLVNGVYQSPKISDKFERRAFVTIMRPFNAADLLRSLVVQLQEESTTKEELLKNSASKIGSLATMGVEALTNQLKRLLEIKRCLIVLDDLSSIAEWDDIIQGFCWIGKTTRIIVTTRKENIAHHCSGNDETVHSLEVLKEEDALNLFSQKVI*
Pavir.J13696.1.p	Pavir.J13696.1.v1.1	587	VFFVIDDIWDKKSWELIQCALQHSNYQSRVVVTTRIFEVATHIGDIYKMQPLPRDDSEILLYSRITDGEDRFLDSLSTEACDKILKKCGGVPLAIITIASLLASKTGEDWSKVYNSIGFGDRGNDIACLLYRSLFREEYGIEKNLLIWKWIAEGFIQNEQATTEIELFELGEGYFNELINRSMIQPMELEDTGYVYGCRVHDMVLDLVRSLSSEEKFAAIFDRFAVHGRNVDPQLLNMGLAKARSFSATQCSDVNVVTSCFRVVRVLTLEDCSLRESCGKHRLQHLPKEVGDLKFLQTLNLSGTGMQQLPECVGMLKQLLCLRINDSIAVPAGLIGSLTSLQELKIWPVDDVSTRQFVKELGKLRELRIIRCTIHVMDESMERDLLESLANLHKIRTLC…
Pavir.J13900.1.p	Pavir.J13900.1.v1.1	814	GKTSLAQHIFNDKRTETFRFKIWVHVSMGNINLERIGRDIVLQTTERIEGSMQMQSIKNAVQDILNRYRCLIVLDNLWGKDEEVNELKQMLLTGKTESKIIVTTHSSKVAELVSTVPPHKLSVLSEDDCSSIFCQRAMTDRSDPHFGKYGEKIVRRCEGIPLVANFHGSVVNAQRQRREIWEAAKDKDMWKIEEDYSENSILPLFPSFKIIYYSMPHELRLCFVYCSIFPKGFAIDKKKLIQQWIALDMIESKYGTLPLDVTAEKYIDELKDIYFLQVIEKPQVNAEISYNSNEMLCMNNLAHDLARSVAGEDILVILDAENGSCNRINYDYRYAQVSASSLQSIDSKAWPSKARSLIFNTSGAELLHVSEVLSVNKYLRVLDLSGCSVKELPAPVFQL…
Pavir.J13925.1.p	Pavir.J13925.1.v1.1	624	MAAIGATTVVGWVVSPIIQMMVSVVQSYISTQYNWNSEMMSDLKDLEVTLMQILLVVAAAERRTIVDSNQAASLRQMKEAVCDAEDVLDKFDYMLLKEKIGHQGMVVHVASSSFSQVKRYLGLDKLRSKLRNVIKSTTRVRACAEMFVKVMAVESTESIRQSLKCLPARATGSLLHEDSIFGRKEEVDEVVALLLNQKVHTVVGIGGIGKTTVAQLIYNDRRITDTFDLRMWVCVSPNFDKVNLIKQIIAHTTGEDLQRRISGKRFLLVLDDVWYNENFGVHVNQESWRELIAPLKKALPGSKILVTTRMELVAKILESRSSLFLPGIGQDASWLLFKDRVDFHLGPELKKIGKEIVHKLNGLPLALKVIAGHLCGKFRVAEWNEVLHNDTLNNLNDML…
Pavir.J13960.1.p	Pavir.J13960.1.v1.1	190	MKTCQILEPNLVGKETSRASKRILELVLAHKKKKTFKFGILGTGGVGKTTLAQKIYNDEKIKGTFRKQAWICVSQEYSEVALLKEVLGNIGVNYDQDETVGELSAKLAMEIENKSLFLVLDDIWQHGVWNNLLRIPLHTAATTVILLTTRNDTVAQATGVDDVVTPDFKNKIECITIYMPRSSFIHTVTL*
Pavir.J13964.1.p	Pavir.J13964.1.v1.1	604	MKPLDDHNSKRLFFKRIFDSEDKCPHELESASKDILKKCTGIPLAIISISSFLAVDVPQSPDHWNKVKESISSPLPGRNKPIDTMKSVLSLSYFNLPHHLRTCLLYLSAFPEDCEIERDRPVCRWVAEGFVDPEPGESPYEAGLRYFNVLINRSLIQPWKEDKGGVVLSCRVHDVILNFLASKSLEENFLNLLDPSGFLPPSSPHSKVRRLSLQNTNNQEQCWMKSIKPHVRSLACCVDSKELHPLTEFEAVRMLDLENCGSLRNVHLANIEMLLQLRYLSIRRTRVSELPAGIGQAQRLETLDIRDTDVDQLPSTIVLLEKLARLFVSSKVMFPAEGISRMKGLEQLACFSIRGQPHGFLKELGELTNLRILEALWAGMDENYYEGSEWGIFTSSLRA…
Pavir.J14045.1.p	Pavir.J14045.1.v1.1	680	MSGIEASLAAGVLKTAGGKLVSLIASEFASITGVKKDLCELQGKHQEISSWLAEVRDRAIGTGTPLPRVNELRNFAYDIDDLLYEVHLEAEKHKMHSDGDKQTIADCFCAKPKSLLFRCKVAHKIKAIKVKYEKIVKQASDAIIVKKDLHVDHPVPSSNTRTHREPSILSHVEDSKIPKRDQEKDDIISKILQYNEAEDDRTVLSIVGLGGSGKTTLAKQICQDYKIKEHFKEMIFWVYVSQDFDVDKLIGRLFETIVRKKSNLQVEQNLPREISNKLGGKKFLLVLDDAWHRDKRGWEQFMVNLKSGAPGSKILLTTRDLKVAEIVKSRHIFELGMLSEDESWSLFLKSSGCVEEDLGFQYIEVGKEILNKCSGVPLAIRTLGGILSEKMEISVWRAI…
Pavir.J14109.1.p	Pavir.J14109.1.v1.1	818	DEERFTKILIKSLSGKEATADNLDDLQKILAGEVGKKRFLLILDDIWPNALNEGCWRKFCAPLTNVLQGSMLLVTTRFAEVADIVGTMDKFALEGLQNDVFWQFFKMCVFGSEDYHIDPKLEQIGKSILPKLKGTPLAAKTIGRLLRKSLNPAHWNDILNSELWQLRQKETDILPALRLSYMYLPFNLKRCFSFCATYPKDYNFDKSSLAEIWVAEGFVEPQGNIPLQHIGGQYFEDLVNLSFFQKLRGKYVIHDLMHDMAQLVSKEDCFIVKNASDIEMVPQNVRHLSILRSNDVKLSNLLSLCKHKKLRTLLCNKSLRSETLYAVMDHWFSGLQYLRVIFFASTKGLPECIGNLKHLRYLEISRGCRYETFPSSFCSLYNFQILYARKCKFQSLPRG…
Pavir.J14134.1.p	Pavir.J14134.1.v1.1	489	MATILESLVGSCAKKLQDVISEEAILIIGVKEELTELQRRMEQIRHFLNDAEQRSTKESAVNNWLSLLRDAMYDADDIIDLARSKGSKLLLDHSLSLSRKSNTCTGLSLSSCFSNIQTRHEVAIKIRSLNKRIDNISKDKVFTSLTSTQSAEKVSAPKHKRSSNLVEPNLVGKEVTYACRKLVDLLLEHKDKRSYKIAIVGTGGVGKTTLAQKIYNDQKIKGFFDKQAWVCVSKDYSEVIILKEILRKIEEPNIQDESIDELQSRLQLAIKDKSFFLVLDDVWQSDTWESLLRTPLHAAATGIVLLTSRLDTVAVEIGVDHTHRVDLMSVDVGWELLWKSMGINQEKEVQNLRDFGIDIVRRCGCLPLAIKVVARALASKEQTENEWNKFSRKDAWSMS…
Pavir.J14392.1.p	Pavir.J14392.1.v1.1	1089	MEATALSVSKSVLSGALGYAKSAFAEEVALQLGIQKDQAFVADELEMMQSFMMEAHEERDNSKVVKTQDLGEAAKAVLDKLVTEKTSQDLAQEFNTYVNDRRCLIVLNDLSTIEDWDQIKNCFKNNKKGSRIIVSTSHVEVASLCAGLQSQASELKQLSADQTLYAFYEKSSQNGQDFVKLKTNSSDVKMAISSTNDHKVAHSEISYDQSIDADEKKVVSRLTRIRTGFSTLEESQLIGRKKEIKEITNLISNEGSQQVQVISVWGMGGLGKTTLVDGVYQSTKLNDKFEKYVFVTIMRPFNLAELLRSLARGLHEGSSKKEELLEDRVGSKRSIASMGVEELTKELKRLLVKKSCLIVLDDLLDTSEWDLIKPRLSPWLEKTSRIIVTTRKENIANHC…
Pavir.J14516.1.p	Pavir.J14516.1.v1.1	514	MQNNKSSRVITTTRIQEVATACCSGCQGYVYEIRPLNSFDSRSLFFKRLFDTEDGCPKQYRDICEDMIKKCRGVPLAITSIASLLESQGMHVEKWEKIQDSLGYELETSSKMEWMRHVLSLSYNDLPHHLKTCLLYLGAYPEDYQIWKHDLVRLWIAEGFVPEKHGLDLEEVAGGYFNELINRCMIQPVTSEIGEVWSCQVHDLMLDLILLKCTEENFITTNGCLHNMKGTSQVRRISHQFHTRNMAPAVERMNLSQLRSYMLYPAAKYVPVISKFELLRVLRLEFDSYGRKDSECLDLSNSTSHLFLLRYLEVSGFCLKLPKKFGKLQHLMTLHLARNWLDSSNPTLDVTSLSSLRHLTLPYNPICLELRNGVSKLSNLQTLFGFDISMNSVETIREL…
Pavir.J14548.1.p	Pavir.J14548.1.v1.1	462	MEATALSVGKSVLNGALGYAKSTFAEEVALQLGVQKDQAFIADELEMMQSFMMEAHEERDNSRVVKTWVKQVRDTAYDVEDSLQDFAVRLHRPSWWRFPRTLLERRRVAKQMKELRAKVEDVSQRNVRYRLIKGSGSNATTTAGQANLISAAIFGIEDARRAAKQENQRVDLVQLISRDDKDLRVIAVWGTSGDIGQTTIIREAYENPDVQSKFPGRAWVRVMHPFSPKDFVQSLVNQFQAAEGVENLLETEKTATELTQEFNRFVNEKSCLIVLNDISTTEEWDRIKKCFRNNRNGSRIVVSTSQVEVASLCAGQESQASELKQLSADQTLYAFYDKGSQNEKDSVKPASILDTATSSTNDHAVPLGEMTEDESKDVDGNKVAASLTRRTGKDPVMHA…
Pavir.J14665.1.p	Pavir.J14665.1.v1.1	264	MEVVSASHGVLGPLLGKLTSLLADECVRLKGVRREIRSLRSELMSMHAAVQKYAMLQHPDVQAKVRISLVRELAYDTEDVIDKFVHHLGNGSHHHGGFKEYFRKIARQLKTLGSRHGIASQIDELKARVKEVKEQKSSYKLDDIAGSTCECSGVDPRLSAFFVEEEHLVGIDGPRDDLVNWMVEDKGSSTKNLKVLSIVGFGGLGKTTLAKEVYSKIQGHFCCHAFVSISQKPNVKNIMKDVISQVGSQVPCEKEFTEDIDSWD
Pavir.J14695.1.p	Pavir.J14695.1.v1.1	653	DRGAVDGLLKFGQGYTLDLERVISQIWYFIIIDDLWHSSAWDVIKCAFPENNCGSRVLTTTRIHSVAIACCSSSQKYVYRMKSLSAKDSKKLFFNRIFGSQEVISPDTFEDISADILKKCGGLPLAIISIASLLAGQPKTKWEYVRNSLACMFEGNPTLEGMKQILDLSYRDLPHHLKTCLLYLGMYPEDYIIEKQDLVRQWTAEGFVSKLHGLDMEDVAGSYFNELINRSMIQPVDTDCNDEVLSCRIHDIMLDLIRSRSAEENFTAVIGDLQAITELHRKIRRVSLQNDGEDHSHSMASTIIKKTLSKVRSLVSFGIYLEPSFFELKYIRVLVLYFPGYWGDSRVDLAGISGLLLLRYLKIVNILFELPGQLGELRHLETLELDPCWGPVNIPSDIV…
Pavir.J14756.1.p	Pavir.J14756.1.v1.1	852	MIEGEYKLQKGVKRKIRFLKDELTSMQTLLVKLADKEERLDEQVKDWRNKVRELSYDIEDCIDLFIHKMSKGDHAATNLVKKTSRKIKKIWSRHKIANLIEELESRLQEETLFTEAKRLVGTDGPREKIIEWLKEDDGFGRQLKVVSIVGFGGLGKTTLASKVYEKIKGQFDCSCFVPVSRNPNVAKILADMLKELGSCVDPSDDERQLINKLRAFLQDKRYFVIVDDIWSTEAWKLVKSALPENNLNSRIIATTRIINVATSCCSSLKGYVHNIQPLSNEHSQKLFFKRVFGDTSACPPHLEEISHGILKKSLLAGKSNIDQWEKVHNSTSSTFSHQGMRDILLLSYYDLPHHLKTCLLYLSMYPEDYRIGREELIWRWIAEGFVTEVKGQTADQVAE…
Pavir.J14819.1.p	Pavir.J14819.1.v1.1	788	MLLDLKKDPKMQAQEEEASGVRVDRSIVPPKDESDASENRYAEVAHGMQRNLEEALHKLLGVEVEDNLSVCSIFGLTGAGKTTLGQFLYNNSVVEDYWEIRIWIHASSNFDVHNLSCQIFNLVPVDHFEHLGITSNMEVNGSQYQKTQLQSSIQMALSGRRFFIVVDDMRTCDSKDEWENFLAPLSKSAVHGSVVLVTTHLPRVAAMVATTEVIKMEGLDFEDRWKIFQDILGPEDHLPMDLLEIGRHIAGKMHGSPMAARIVAKLLKTKLTVQHWSRVSCSKVWENPHKLDEVTLAAQLTYESLDFHLQKCCFYCALFPINYHLDSLELTHIWVAAGVIDSTGENKRVEDLGLSYLDDLVTNHILSRVHGREGAYVMDPLYRKLVLGISSHEGLCIDY…
Pavir.J14913.1.p	Pavir.J14913.1.v1.1	1373	MLLLTPGSDIKILNNDIPEAAQDTTGSSFSSEDTAPALQIVPNKDISREISEHVEECCRIAKYVHNALELENLDFHIAQRNPSTRTDPRETSPYHTEQKVYGRDREQDFIISKLTSMESTRTNLSVLAIVGHGGVGKTTLAKLVFNKSIVSEHFDILLWVYVSVHFDVVKIMRELLDTLCGDKHENIKKSEELTLQEKLEYMLRSKRVLLVMDDMWEDDKREKWDELQNLLLTNDCNGNRVLVTTRKPSVAAMVGASDCIKLEGLNKGNFWRLFKACAFGDENYKGDRRLEKIGQQIVEKLKGNPLAAKTLGKVLRRRFDVDYWRRILDTSEWKHNNDENDIMPALMISYKYLPFHLQRCFSYCAIFPKYHRYDKERLIHMWIAEDLIYSPDMHRRQED…
Pavir.J14944.1.p	Pavir.J14944.1.v1.1	606	YLILLDDLWRTGMWESLKPAFPNNKLGSKIVLTTRLNSVALICSKRKELVLKMSPLNDDESRKLFLCNIYGTDNCPLQFERNMGIILKKCGGTPLLILKMAGHILGRGPMRIDAWEEISSELNCFRECSQSESLHSLHQNMFLSYTLLPRQLKDCALFLAGFPRGSTVDIDVVISSWIAEDLVASRSSGAANVDELINQHLLEPVQTAADGKAESVRVSSLVHDMLAKISYDKGFYTAASRPVSRLDKTRLNRLSLVSENAGFIADNNLISHHTRAMILYSCRGVPSLSTCKFLRLLLVHRCIDFSNANLKSIVQLVYLKALILNTPSVTQLPRQFHKLQMLESLIIQDSSVTKLPNSIINFEMLTCLKVGEVAFPSGIARLQKLEKLEIFDVGSSVEN…
Pavir.J14969.1.p	Pavir.J14969.1.v1.1	1397	MYTRWEYPYTRCLRLYPSIPPVLFFGVEQKKEPWTCCCGLRKSSASMAGVGEALVSAVLKEVLRKLGSAVGAQITARWKLRQDMESIKSTLELVQAVLRDAERRSVREEAVGLWLKMLKNAAYDISDMFDDFEVKLSQGKISSSVAKFSMGTKLKNLREKLTNIAAQRSQFGFTVHTCSTSTDHEEIKKRETTSKINRETIVGRQKEKLEIVTLLASNREQKTLVIPIFGFGGIGKTTLAKLVFNDDQMQNFDLRAWVYVSPHFDLKMIGKSIISQIKGQVEGLHDLQSVSNSLEEIMCGRSCLIVLDDLWESSCSQLTDLLQMLSNFKKESMIRIIVTTRTEEVAGKIGTVTPYKLEPLSDDQCWALFKNISFLPGCPLGEDEKNVMENIGRDIANKC…
Pavir.J15045.1.p	Pavir.J15045.1.v1.1	339	MEVVTGALPRVITKLAGLAAGEYNLQKGLKGEIKFLQEELESMKAALEDISRTPTEQLPNNDKIWSRNVRELSYDIEDSIDTFMVQCKDKGLGKQHGLKKVIDRSLHLLMQPKFRHKIAKEVREIKSRVMEVHERRRRYEVNLGVDKPVTVDPRLFTQYTEMKELVGIEEARDGFINNFLTQGNNVPMKQGKTVSIFGFGGLGKTTLANAVYEKIRAQFDCCALVSVSQTPDLKRLFKSLLNDFGKSINEEILDESRLIKVLREFLQDKRYFVVVDDIWDISVWKRIRYALPDNDVGYTIITTTRIADVAEQAGSAYKLKPLSSNNSRKLFFRRIFGNE
Pavir.J15212.1.p	Pavir.J15212.1.v1.1	270	FRPTGSHHPESQSQYKLLHGMKSDMEFLEKELRMILIIVNVNEKASSGRGNLKRVQRISIEDLRKLAHRIEDCIDSLMYHAVRQQHVSMARRLVCFLSRHYNLRKFAEELKRLRRMPAEEHERSKRYEGLDSPSGTSSTCGQLLEDDAFDEQIQGRTGADPPVGIGAPLKELVEHLAEEAEAQRKKLKVISIVGIPGSGKTVLAWALYNSEAGQQFGLRAWVSAAQSGAAEVLANILHQLRRPRTLLDTSDDIRQLIVDLRQHLELEKKS*
Pavir.J15218.1.p	Pavir.J15218.1.v1.1	847	MEVAMGFLPMLIRKVGGLLVGEYTLLSGVKGEIMFLQPELESMQAALEEIATAPPDQLDKQDKIWASEVLELCYDIEDSVDTFVVRCTGGAPAGPLDGMRGFISRSLDLLTRLRIRRQVATDIRDIKRRVIEAGERRERYRIDVARPAAVDPRLLAHYRKATELVGIDEARDEVISILMEGAEVANHHGKIVSIVGFGGLGKTTLANAVYEKLKEKFDCWALVTVSQTPHMRKFFKGLLYELGKNVNDGTLDERQLIDQVRKFLQTKRYFIVLDDIWDISVWKIIRCALPDNDVGYTIITTTRISHFAEQAGGAYKLKPLSSNNSRKLFFRRIFGNENKDNNDEIEKCPDDELAEVSDRILKKCAGVPLAIITMASLLACKARNKLEWYEVYNSIGSGM…
Pavir.J15237.1.p	Pavir.J15237.1.v1.1	700	RYFIVIDDVWETRYWKKIELALVENDRGSIVIKTTRKSEVATGVIYQLRPLSDDDSKMLLFTRLFDSGGERPANLPAEACEKIMKKCGGVPLAIITMASMLVGKKTEDWLAVCNSPGFYRGNDGQQAHDTEWILSLSYYDLPMHLKTCLLYLSVYPEDYFILKDRLIWKWIAEGFVEIKTGTSLFQLGEEYFNQLVNRSMIQAVWDVDEGGDIYACQVHDMVLDLIRGLSYEENFVTISNDDKVTSPSGNKVRRLAHQNRVMKQLTQQEDDTGMARVRSLVACRCDIGSWVLHPSFKLLRVLALERCNCEKGWQGLKHLGDLLHLRYLGLQGASGIYELPEEIGKLKFLQILDLVNSGIQVLPFGVCQLTQLVCLRGDSHTLAPDGLLKKVTSLEELRI…
Pavir.J15322.1.p	Pavir.J15322.1.v1.1	564	MAEVLATMVVEPLVSMVKDKACSYLLDQYKVMEGTEEQHKLPAILDVITDAEEQAAAKREGAKVWLEEVRKVAYQANDVLDEFKYEALRRKAKKEGHYKALGMDVIKLFPSHNRIVFRYKMANKLRMILQEIDVLIAETNAFRFKFKPGPPEPTNYLRQNNSDIIDPTNIASRSRAHEKKVVVCTLLAQVGNENLTVHPIVGMGGLGKTTLAQLIYNDPDIQKHFELRLWVCVSDNFDVDSLADRIVKENGCNTNGSSALEKLQKVVSGKRYLLVLDDVWNRDEHKWDRLKSYLQHGGRGSSVLATTRDDKVSQLMGTAEAKNLKSLDEIYIKEIIETKAFGSNQAASKHIPSLSSLSLDVSPDDTETTLLHVKQKWNHELPLAAMRLIRYDLLFSTHS…
Pavir.J15442.1.p	Pavir.J15442.1.v1.1	370	MELAVGASAATLKSLLSKLGSLLAEQYTLIRGVRGDIQFITDELASMQAFLSNLSKCKKSHDDQTEDWIKQIRDVTYDIEDCIDGFAHRLRPDPRGSGWLTTVRRTLYEIRTWYTRRNVAAQITDLKNRAEQIGNRRRRYGVRDPEPGKGNGLAAGLTKQDAADHQEITCELVRIKQPVGPDVEHLGKWIADNDMKKLRVLSVVGYGGMGKTTIATEIYRRFGPQFDCRAMVTVSQNSDPEIVWRNILSQLKQQAENGVKEGKDSSTDSTMERKIPVVGSILSCLWHPCRNEEDDGSTWQGRHGQNHQAHLVGNTLSRVKNNGEQHGTISEKKTTVTGSTWSRLITLLSRKEGVDGVQQIQAELRSSFGG*
Pavir.J15490.1.p	Pavir.J15490.1.v1.1	597	MAEAVLLAVMKINFILTDENAKDIIKKLSEKVQALTELPRKVDQIRMKLTFMSKVIWQIGTVYFTDELVKSWIGEVRKVAYRVEDVVDKYSYQCLQLEEEGFLKKIFIKGTHYVIVFSEIANEVAEIEKEIQQVIQMKDQWLQQSQLVPNHEQLTEIERQRSQDGFPEFVKDEDLVGIEENRKLLTGWLYSEEQDNTVITVSGMGGLGKSTLVTNVYEREKVNFPVHAWIVVSQIYIVEALLRKLLWKIGHMEPPVPIGIDKMDVHDSKEEIKKKLQKRKCLIVLDDVWEQEDHVGAIASSDHHLELQPLGGSDAFELFCRRAFHNKKDQRCPKEFEEIATSIVERCHGLPLAILRSELLTNDHVRAILNLSYHDLTGDLINCFLYCSLFPEDYPMSRE…
Pavir.J15505.1.p	Pavir.J15505.1.v1.1	712	MELAAAALGSLLPKLGTLLSDEYKLQKGVRGEIRFLQAEMESMQAALNRASKLPAHQIDELNKIWVRDLKELVYDIEDSVDAFKVRVDNDPEHAKAHSFRRFFDRTIGLLTKAKSRHHIADDIQDIKRRIDEVSKRKERYNSLGVGVPQPDTVDIDPRMPSLYQDAAKLVGIDGPTQKLIDLLTRVEGVKKQKLRVVSIVGVGGLGKTTIANSVYERLRGQFESHAFVSVSLKPDMKQILSSILRQVSKDKCTNAGEKDRDELLRSIRDFLVNKRYLIVIDDVWNVEAWEIIKCALIDKNVGSRVIVTTRKMDVAKFSSMDGELYELDRLSEKDSRRLLCKRIFSEDVGIHSDLEEVTMKILKKCGGIPLAIITIASMLASMPRTKYEWYGVHNSMGSG…
Pavir.J15569.1.p	Pavir.J15569.1.v1.1	676	KCCSSQIYEIEPLSFDDSKRLFFKRAFGSETSCYPHLEDVPDRILRKCGGLPLAIVTVSSMLTNELAKAEWDRVLRAIGSALANKPDAKKMTSIISLSYFDIPCCLRTCLLYLSVFPEDFEIEKQPLIHRWIAEGFIHEEGGRTKYEIGEGYFNDLINRSMIQPVDVKYGQAKACRVHDIILDYIKCKAAEENFVTLSNGVEHVYTSSDYKVRRLWVSNHTGENVTIWEDPMLSHVRSVTIFGQPVKTSLLPSTALRVLDLGGCRGIQDHHLASIDTLFHLKYLLLSSGTNIKELPSTITKLQRLSHLYAYRLYIRFPDGMIGQMHSLEEMAGYQVQSYEQGKFLQEFNKLTKLRTLNIELNFDSLNGSEGLRQAQGCHSYLGTLLSSCNLYNLYITES…
Pavir.J15604.1.p	Pavir.J15604.1.v1.1	541	MEKLQWILSAGTSFFEETQMNNELDRLRATMPKARKLICRVEWGMFKDKELAKLLSHLKDTTYDAEDFLRELDDQALRQSIQDADRSRAGQLLSSSLNLAKIWILRGKARIKEIQDKLDKVVAEIEGVLNLMGLMSFEPSQIMPETSSVISAPEVVGRDGERDVLIEMLGVTIGREAQRDQVIKLLGVQLTGGNTSEGGGSNRRKREAASNNGVASTSRAKQPKGNSGRAGLAETTNCTNNVSVISIVGIGGVGKTTLAQFIYNDPRVQRHFGVVMWVCVSDLFDKRRITKEIIEAIPGKKFDTSSCSLNALQVELKERLKMCPKFLLVLDDIWPNANAYWEAFYAPLRYGPEGSMVLVTTRCPVVATRVTTSNCEPVQLEGLPTDIFWGFFRKCAFGT…
Pavir.J15606.1.p	Pavir.J15606.1.v1.1	301	MERAFVSAATGVMSSVLGKLADLLHEEYKLAKGVRKDIEFLRSELSAMNDLLYVLAEVEELDAINKGWRDRVRELAYDVEDCIDLSVARLGGGADDARAAGRLGAKKLVRKIKKIRVSLQVAHQIKELKDRAVEESKRQKRYKLDGRLVGASPSNNKVDLRMCALWVETEKLVGVDGPRDEIISCLMPEGEEQEPWQQVRTLSIVGCAGLGKTTLANQVYQKIKGEFECSAFVSVSQNPPMKDVLMKICSQVGATASMADDELILVANLRERLQKKREVSGIETNLSTKRINPKRKGSLEF*
Pavir.J15611.1.p	Pavir.J15611.1.v1.1	1360	MAEFASGAVSSLLGVIRNEAGLLGGVRNDVQFIKEEMESMSSFLAHLARTEPSGTGGEHHDEQVRTWMNHVRLLAQDCSNCIDLYVYHGNNPDIHRARGGLWRYLWWLPWLVQSIVPLQRHRVALHLRELKQRARDVSERRQRYDVKIPERASRSGRLTTQGGNGGEDDDTTASDDDDVQHQLVVARATTTDRRRRPRDFLFEPPSLGGYMEGKLVEWIQKSLERQLGGSTPSIAVMAPRSEAAAALALEVEALAARHLQCGNVILVDNMGRGRGTRLLPWAILCYILRKLQHAPSTDSESGPESKSEQKQGSAASERNKGGGSGTAEQNKNEEKVEGLHAQELEARRLWRWLRAAVNLLFIRQGMPELDEIMRNIEQMKVTDKIGKIKRKIEQMKQPD…
Pavir.J15661.1.p	Pavir.J15661.1.v1.1	489	MEVIGVSRALIEALVEKAKSAMKEEAEQWQTLEREIVFIKDEFEMMKSFLNSADGERMKNQVARTWVGQVRDLSYDTEDSIEFVLHLDTKRSLWPRLQQSIQSSFLQPPWKARVLPLDQAVADMKLLKARAEDMSQRNLRYNLIDKSKEEIMQNSTASQSTTDIFIKPRDAFDKHSGLLDLTRLITTEDKGLQVVSVSGTGGNLGIVFIMKKVYDDPSIQRKFHCRTWVKMMHPFNPHEFIWNLQYTLADFMERFKEKTYLIILEDLSSAVEWNAIRTYLPDLKNRSRIIISTQQLEIASLCTGQPYHVSLLRKFSEDHSVYAFFTDQIKLALSSEAHRVVSVCGIAGVGKSFLVKTLFNDRASPAWKFTNAWVSAPHPFDIVDLCKGIYQFTADGDIY…
Pavir.J15662.1.p	Pavir.J15662.1.v1.1	429	LRCSSYKKATELIGTEEKGDYLVSKLQLQKTVSIVGFGGLGKTTLAKLVYEKLKVQFHCGAFVSVSLNPNMISLFKNMLHQLGNYKNVATWEEAQLIDEIREFLRNKRYLIVIDDIWSTSAWETIQYALIENECGSRVITTTRILDVAKCAGGVYELPRLTPADSRKLFNIRIFGTEKKSLPKELEEVYNNILKKCGGVPLAIITIASMLASKMGKENTYKYWSKVYRTMGSGLQDSPDYNDMRRILLISYYELPPHLKTCLLYLSLFPEDSEVSTEHLIWQWVGEGFVQKEQGRTMYEVGQDYADQLINRSMIEAADYDRDSNKVSYCRIHDMVLDLVTCLSNEDGFQTTLEMLAALPLVASGRPFIFSSSSSEVRFLYFGSEISCMWAHLFFLAKHC…
Pavir.J15694.1.p	Pavir.J15694.1.v1.1	884	WGISVAGWIVSPMISELLDKCFSYIGFPSTEKVEEMQRKILQLKLMLEATTEDCSQRARLEQWMKELKTAFHEAEDILDAIDYDRLKSHVPFQAVSRTKQDIETVMDFSVPIESRPELEASLDKLEILIDEGHNVLSLLKSPVSCDCIKNTLSNTVRTHTRCASTPSVVFARDGDLDMIRKMLRDVPADDKPYSVIGIHGIPGSGKTTLTQYVCDKERGDGYFNLIMWVHVSQNFSVDAIFTEMLEIASGRKREAKLRGKRFLLVLDDFWGDEVDRRQLGLLLSPLMVAEMGSRILVTTRTADAAKAIGARNFVSISDLVEEQFFLMFMHYALDGAKISDQELLRSHESIGRKIADKLGRSPLAARIVAGQLKIRLDFDFWTRTMNSEMLNNGTMATLW…
Pavir.J15745.1.p	Pavir.J15745.1.v1.1	282	MGALSVSVVVNVVMRKLHALLEQEYALLSGVRHNVRFLEAELGSMRAAIYYRESLDEQDALFWHWIDLLRELAYAVEDWVDLFTIRVDAAAGIWGNPSFRSRSQGWFRSIARKMTTLPTRRVISSELQELKKRFTAIAERRERYRLVNAPFTATHRPRVDLRLSVLYQDIDRLVGLARPMEEVTKMVTESGGKAELKTVSIVGMAGSGKTTLANAVYMRLREENCFQCHAFVTVGQKPDLKKTLMHMLSMLDSAHQQLHEDIDDDDLIVLPIRHILEKKRYA*
Pavir.J15814.1.p	Pavir.J15814.1.v1.1	728	MENMVDKKNTCIQNFILYSQAWVEVKKQNRCIIFLFPWNLIFIFPIICRYIIRIDDLQMETGLWMNIQCAFPDNNKSSRIIVTTTNDKLAQICSLNCRVLRMQPLDMGSAHALLERELPVVHRCPTNLNQSLEMILKSCECHPLAIVNMACHIRETGNRWEWDHDKCEQACNGIGSGLVNGTGAFVGMSQVLNRTYSSVNYNTMTCLLSLSTYPKNHVIKRKSLIRRWLAERLITCKDKRSGEDILNECFTNLVEHNFIIPVKISISGEVKAFRVHQMMLQFIKAKANSENFVTWIHIHEGQEKEQVNNICRLYIHNSSPKDPSIGNKTELSRVRSLTFSGLASKTLMNFKDFKLLRVLDLECCENLKNANLDTICRSSMLKYISIRGNEGVSKLPPSI…
Pavir.J16005.1.p	Pavir.J16005.1.v1.1	1106	MEAVAGLVVCAIIKIVVDKAKSCASDRMKWLGGDGVVKALELLESTLCQLRAVAGAVQRRGSPDKSGDLRAWLQQLLDAVYEAHDVLDDFDDSVPPPESSVARLGKRFFGADERVNRLKDVVEKLVAIHAGSQTLLAATETIASASLAREPSGGGSATGPMRHHEDAVFGRDKELREMVSWLAGASGADAKSGSVPVAAIVGLGGMGKTTLAQLLFKDPEVASTFDLKIWVHPAAMDNELELAKQILQSADVDVPDGMKSFHWLQTKLEEKISSSKFLLVIDDVWNREDMEEIGYRNMWSKVLAPLSQGNTTGSKIVVTTRQKIVATSLRAREVYLGDLPANDIWSLFTKYAFGDEDLDKQPPELLAIGRKIAEKLRGSPLAAKAVGQMLEGRRSVTHW…
Pavir.J16006.1.p	Pavir.J16006.1.v1.1	638	MPAPPPAPWPVSQDLAALAGRARSLSRGDAGLAGLAAALLRIQPVARELERRPGPPPGGAEAPALHAWLAELGAAVADAEDLLDDLDRRRLAGPAISSCVGAALRGPGRKLRRLAERLDCVRDGSERLPLGRAAGCGVRSPNRVTGSVLAERRVFGRDQVCDDIVGRLVGDGEEICRPVAPVVAVVGHGGMGKTVLAQCVYNDARIQEYFDLRAWICVWDRLDEAELTREILQSTGGADDTSYDDSLEMLQEKLGEVVASKRFFLVLDDVWNDEGKTELQNRSVWNKVLAPLNSAAIGSRILVTTRMKLVAEVLNAAYVITLDGLKVADCLLLLKETVLSGETMDFPPELLEFGRAIAAKVKGSPLATRVIGEMLRNTRSTRKWRAMMDTEICDNIIIS…
Pavir.J16022.1.p	Pavir.J16022.1.v1.1	357	MAAVLDAMVPYVKNLIAGMAEEEVNMLMGVSGEITKLEDNTESIKAFLADAERRRITEQSVQRWVNKLKDAMYDATDILDLCQLEANKRRESEDGCMDEKAPSCCQSLLFCLRNPVFAHKIGSRIKELNQRLEDIRKGADQFSFNINLGSGQDRRMTSQTEHSSHKAMSELDESAIVGKNVENDMKLLIQELITDDNNNIKVVSICGMGGIGKTTLAQKIFQETTIQEHFKTRIWLSFGKHFDNAELLRSAIKHAGRDHGEERDMSLLVRTLTDALSVSKFLVVMDDIWSDEAWSNVLCVPIRNAGRNKPGSRVLVTTRLKDLVSNMGESFHQHHASPLDKEDAWSLLKKQLTPNQD*
Pavir.J16081.1.p	Pavir.J16081.1.v1.1	808	MAEAVLLALTKIGSVLADETAKTMLAKLSEKVNNLRDLEDKIEQIRMQLTAMNNVIRKIGTVYLTDEVVRGWIGEVRKLAYRVEDVMDKYSYHTLQMEEEWFLKKYFIKGSHYVLVFSQIADEVVKIEKEIKNVIELKEQWLQPSQLVPDQFIEMERQRSQDSFPLLVKDEDLVGIEDNRRTLTEWLYSDELDSTVITISGMGGLGKTTLVTNVYEREKINFSAPAWMVVSQTYTMDALLRKLLMKVGDEQQNIDKLDVHDLKEKIKQKLKNRKCLIVLDDVWDQDVYFQMSDAFQNLQASRIIITTRKNHVAALAHPTRRLDLQPLSNIHAFDLFCRRTFYNKKDHTCPNDLVKIATSIVDRCQGLPLAIVSIASLLSSRPRTYYIWNQLYNQLRSEL…
Pavir.J16164.1.p	Pavir.J16164.1.v1.1	432	TVQVVGNGNDEDQIELLKDIGMEIITKCDYLPLAVKVMGGLLRQKTARRREWENVLNDSIWSVSQMPEELNYAIYLSYEDLSSSLKPCFLHYSLLPKSREFLSCEIIGMWISEGFVHGTSRDLEEIGKEYYDELIQRNLIEPDIRYAEKNVCNMHDVVRSFAQYLARNEELVAQNNKADIADKINSQKFLRISLETRGSESDELEWYSLQGQTSLRTLLSVGPIKIKPGDSFLVFSNLRTLYVQHANFDALVEYLNQLKHLRYLSIKGTNTSRLPGSIGISSIPKGFHGLTNLRKLCGFPAHMDGDWCSIEELGPLCQLTNLNISGLENVSSSSFAKKARIGDKVRLSYLFLECTSRIEHDGHLVKDEEGIPEEQQQQIEEVFNELHPPSGLENLNIRG…
Pavir.J16292.1.p	Pavir.J16292.1.v1.1	970	MDERFAVTAATGALGPVQVKLAALLGDEYKLQERTRRGIESIKSELETVHHLLGKLWGREDLDVACKDRMAEARELSYDMEDGIDRFTLGLAPGEGGFIQRETTDDGPLKEFMEKFKGVSKWCDEIQKIGDTIICNRSKLTTDPRALFLHKDVSELVGMERKKEKLIKLLQEHEMVCIVGSAGMGKTTLADLVYQTIGDQFQCRAFVSVHPSPNMMEIMGAILSQVTDVGTSAGSGTESAAEHNIITDISSSLSEKSSGTEPEAQQNDVIKGISNFLSDKRYMVIIDDIWHWEEWEVIRKALPKNNLRCKLIMTTRVRSIAEKCETEQGAGVYTQYFGRADAARLSDMRLSKSVEGTNAKGLSTKIVDMCRWPPFYFCPLAVICLSSAWAESHHVQGGD…
Pavir.J16299.1.p	Pavir.J16299.1.v1.1	639	IRCALPDNDVGYTIITTTRIADVAEQAGGAYKLKPLSSNNSRKLFFRRIFGNKNKDSNKEIEKCPDDELAEVSDRILKKCAGVPLAIITMASLLACKARNKLEWYEVYNSVGTGMENNMDVENMRKILSFSYYELPCHLRTCLLYLSMFPEDFEIDKERLIRMWIAEGFIQREKQGKSLFELGEFYLNELINRSMIQPIQDRCGRLNSCRIHDMVLDLIRSFGMDSTSPSNTIRRLSLQNGKRSHTMAQDTMRLLQHARSVVVFSSSVAQVLALGSCRVLRVLDLEDCNLSQTNSLKYLGNLYQLRYLELRGTSISQLPDEIGNLQFLQILDVRRNPIPSLPRSVVQLRNLMCLYIDKSTRVPNGIGNLTCLEQLSWLCIDGSTINIIEELGQLTELRQ…
Pavir.J16345.1.p	Pavir.J16345.1.v1.1	482	MKLLEVIQSYLRDKRYIIVLDDVWDKDAWLFLNYAFVRNNCGSRVLITTRQKDVCSLAADSYVIELKTLKYAESWELFCEKAFHASEDNKCPENLMPWANKIVTKCQGLPLAIVTIGSILSYRELEEQVWKFFYNQLSWHIENNPELNWISSALNLSLNNLPSYLRSCFLHCSLYPEDYKIKRKLISKLWIAEGLVEERGDGTTMEEVAECYLMELTQRSLLQVTERNASGRARTFVMHDLVREVTLIIAKREKFGIAYGNAGTTQVVDEARRLSIQRCAKSLNSLASSRLRSFILFDTDIPSSWIYDISSSCRLLRVLCLRFASIEQVPCVVAELYNLRYPDFSHTKVKKIPASFSKLVNLQVLDLRFSYVEELPLEISMLTNLRHLHVFVVHDVQQR…
Pavir.J16371.1.p	Pavir.J16371.1.v1.1	641	ALLSAMSTAQLGAILVTTRNINVSSVFQTMPPYHVGCLPFDESWQLFKQLAFCRQDQNIEKAFEEIGRKIVQKCGGLPLAVKAIGSALRFEEDEETWTDILDSEHWDLPIREDIVLPTLKLSYVRMPIHLKRCFVFFTLFPKGHIFLKENVIYLWTSLGILKQTSHQNPENIGNRYFNDLLHRTMVQRVLLDEGHNCFTIHDLFLDLAKFVSGEDILKLDTQYMPYLNDASQNLRYLSLAVSSSDHTILDLHTLPVTGGLRVLKVINALDDNKRHYSSLFKNNRRCFSKLFSHHINVILPEDLRGLRHLRALDLSRSALTSLPESIGELKLLRYLCIFQTRIAKLPESMCSLYNLKVLDARTNMLRELPQDIQKLVSLQHFCLDLWSPLSMPTGIGKLT…
Pavir.J16408.1.p	Pavir.J16408.1.v1.1	400	MSLSINLMTTPALSTLAVEDSLQRALLRAQVISEEAVGRHITNQAMLQQLGLLRDAMHRGYYTLDTFRYQSQYAEGSKDQAVSHSMSPSKVNSARSPCFSSPSAKILGPLREALDRLTSMIVDVNELVIFLRSYPRLYRQPYSMHILLGNCMFGRQMEVELVINFLLHEQSHGSEELEVLPIAGPARIGKSTLVAHVCKDERVRDHFSEIFFLHSHEVTDDKLAFREGCTMKDQNTVPKSNNEKILLVVVELPGDPNEDAWSRLYHAIKRCVPSGSKIIVTSRSDKVVKLGTTRPITLEYLPDEAYWYFFKTLTFGSMDPEMHPRLMQLAMEIARMQNGSFDGAHITSCLLRGNFDIHFWSKVLSFLRGFVQKHVSKFVSMLFTRGGSKDKTPRCDVFK…
Pavir.J16504.1.p	Pavir.J16504.1.v1.1	525	MEHAAQNLASNVGQLLAAEYRQLRGVGGEIAELRDDLATMNALLRMQSETEDGAVDHFVREWMKQLRELAYDSEDCIDLYLLRIKCRPGEGVRARARRLLATFFPRRSLAGEIRALRARALAISERHARYGVSRDALMRRSPLLPAPQMLTSTASAAAAPNQHALSRANEQPEHSRVVGIEDQVDTLAGRLSPAVEGERYLKVFSVVGFGGVGKTTLAMEVCRRLEPEFPCQAFVSVSQAFEPSRDLKPLLRRVLEQIVKTKAENEKGIKEEGSLGDIDGLDADLLARKLAHKVKDMRYLIVLDDVWTVRTWESIQSVLPENNCNSRIIVTTRMETVAKVCSPASIVKGHFIHYMEPLKLEDSKKLFLSRAFGSVDASYPTEFNDVMDNILRKCGGLPL…
Pavir.J16540.1.p	Pavir.J16540.1.v1.1	1130	MSGRLPLHKIPSSASGSMDLRHDRSMDLEIPFQILREITDGFSEERKLGEGAFGVVYKGVTRQGDDVAVKMLRNSRLNFKQLKNEFYNLKKLNHQNIVQVLGYCFEAEQKTFIMPDRSKVFLDETHGALCLEYVHNGSLQRLLSDEFSGLEWLTRLKIIKGTCEGLKYIHEDLEEPIYHLDLKPDNILLDKHMVPKIADFGLSRIFRTELTRITQNPYGTQGYQPPEYIDTGEISRKFDIFSLGVIMIRIVSGPEGYPKCLDMSSDKFIDQNWRNRWQKTYGSGSLVEAYCHQVKTCIQIALSCVEKGSQKRHNIGKITEKLNEIETAFGEIPQKGCHKKFSRMPMHNTKNIDMRKESEDIKGQHQNITFMMGPSCTSSDVVEELIVGRTEEKGKIIAS…
Pavir.J16585.1.p	Pavir.J16585.1.v1.1	305	MEVVTGALPSVITKLAGLAAGEYNLQKGLKGEIKFLQEELESMKAALEFISRTPAGQLPNNDKIWSRNVRELSYDIEDSIDTSMVQCKGKRLGTQHGLKKVIDRSLNLLMQPKVHRKIAKEVREINLGVDKPVTVDPRLFTQYTEMKELVGIEEARDEFINNFLTQGNNVPMKQGKTVSIFGFGGLGKTTLANAVFEKIRAQFDCCAFVSVSQTPDLKRLFKGLLNDFGKSINEEILDESRLIKVLGEFLQDKRYFVVADDIWDISVWKRIRCALPDNDVGYTIITTTRIADVAEQAGGAYKLKP
Pavir.J16777.1.p	Pavir.J16777.1.v1.1	208	MGALKKCTCIHHGTKRKREEENVTHSEDSGVVEVPSVFNSRVMKITERLKEIMHFANNFSLSEDDEERWFTPDIISLRQTSSFVFDETMIFGRDKDKDLIVEKLLSGEQRYGGTHVPVMAIVGMEGIEKKTLAQLVFNDPRMRQSFDNHVWVYVSERFDINTITGNIINSLTNRTCHFTELADLQEKLADEVKDKAVLLVLDDVWNER
Pavir.J16780.1.p	Pavir.J16780.1.v1.1	905	MADLVTGAMGSLVPKLVNVLKEEYGHQAAMEEHIDKLTKELQGAQAALHKVARLDEQVKLWTHKVRESSYDMEDILDIYLVYVQGSDSAKKEGLLKRFGEKMANFIGIKDIMTRLNEVNERYRRYKVDDIVAKPTTMAIVDPRLAAMYNKSSRELISMLQTQQPGDVPTANMKIVSVVGVGGLGKTTLAKAVYDKLKGDFGHRAFVPVGRNPDLKKVVKDIFSTIELDVKHLIDELQRFFLKSQKRYLIVIDDAWEVQSWKTIKLAFDSDKKPIVYTLQPLSDNSSRELFYTRVYGDHGGHFDNQRDEISDKILKKCGGIPLAIITMASLLDGKPRHKWYDIYKTIGFGHKDSKEAENTTMRILSFSYYDLPSHHRTCLLYLSAFPEDYMIPKGPLIWM…
Pavir.J16811.1.p	Pavir.J16811.1.v1.1	271	MELVMGALPSLIPKLANLAAGEYGLQKEVKGGIIFLQAELESMQGALEKISKTPADKLDDQDKIWARKVREMSYDIEDTIDTYMVRCKGGRKPAEQHGFKEAIDRTLKWFRQPMIRRKIAKEIREIKSHVEEVAMRRDRYQINTDVAKPVTVDPRLLFAQYEVKELVGIDEAREEVIRILMEGNKEVSKQRGKIVSIVGFGGLGKTTLADVVYKKIRARFDCSAFVSVSQTPDLKKLYKQLLYDLGKSINEETLDERRLIELLREFLQDKR*
Pavir.J16837.1.p	Pavir.J16837.1.v1.1	310	MPGVLSCLPITRKKIAMANRMKNMREELRKINIKFHSFNFTQGGSTPSVEQHYDIRETSSLLPEEPIIGRNREKQEIMKLLSAGTNNDETVIVPIYGLGGMGKSTLAQLVYNDAQFKKYDHRIWVYVSRDFSLKKIGCTIISQLPIEGGQQSWDTCQQSWDTLHVINQCHEKNLLCGEKVLIVLDDLWEEKDTELGKLRSMLHVGKKGSMIDVIVTTRKEDIARKVSTTEPYKLQPLKDDTCWEIIKRYSKFEQKHNQERLEQIGLDIAKKCGGVALAAQALGYMLQYKDMSGWVEINNSDIWNESSEDN
Pavir.J16877.1.p	Pavir.J16877.1.v1.1	489	MGDIKLALLNKKYDSRVITTTRSTDVASSLSFQGGHVYQMKPLNFEDSQRLLFKRAFGSENLRCTHLGSVPDEILRKCDGLPLAIITISSMLADKHAKSEWDMVLNDIGSALARNTGAEKMTTILSMSYFDIPHHLRTCLLYLSVFPEDYKIEKQCLINRWIAEEFIREEEGQTKYEIGEGYFNDLINRSMIQPVDVEFGQANACRVHDIILDYIKCKAAEENCVSLSNGAEHVYTSSDYKEDLMLSQVRSVTIFGQPVKTSLLPSSALRLLDLGDCWDIEDHHLASIETLFRLKYLRLSSPSITKGLSQAEGCYSYVGTLLSSCNLYNLCITDYSVVYPMSLDSWHPAIPCSLRQLCISSFIYKVPNWMASLGNLVVLKLVSILSLRPEDVEILGAIP…
Pavir.J16929.1.p	Pavir.J16929.1.v1.1	521	MEVVTGALPSVITKLAGLAAGEYNLQKGLKGEIKFLQEELESMKAALEDISRTPAEQLPNNDKIWSRNVRELSYDIEDSIDTFMVQCKDKGLGKQHGLKKVIDRSLHLLMQPKVRHKIAKEVREIKSRVMEVHERRRRYEVNLGVDKPVTVDPRLFTQYTEMKELVGIEEARDEFINNFLTQGNNIPMKQGKTVSIFGFGGLGKTTLANAVFEKIIAQFDCCAFVSVSQTPDLKRLFKGLLNDFGKSINEEILDESRLIKVLREFLLDKRYIVVVDDIWDISVWKRIRCALPDNDVGYSIITTTRIADIAEQAGSAYKLKPLSSNNSRKLFFRRIFGNKNKDNNEEIEKCPDDELAEVSDRILKKCAGVPLAIITMASLLACKVRNKLEWYEVYNSVGT…
Pavir.J16940.1.p	Pavir.J16940.1.v1.1	390	MVNEMKAMRRNLEEITRQHQDFSFTPGCTTNVEQVTDMRETSSAVEEALIVGRTEEKQKILASLSGNLAQEIIILPIYGFGGIGKTTLAKLVFSDAQFNDYSRVWVYVSQAFDLKKIGNSIISQVSNGNSYIAEKQMINKRLQELLAGKKILVVLDDMWRDNENECQLEDLRAMLRVGEGSKVVVVGTTRDEGIAKELCTIQPHKLAPLTDDMCWTIIKQKSAFESKDCKEQLEHIGRDIAMKCAGVALAAQSLGYMLRSMTFDEWKSVRDSDIWNVSATRNTCSAQHTVFASLRLSYKSMPPYLKLCFGYCATFPKGCNIAKGGLIHQWLSLGFIEPGSILSTRQLGENYVQQLLGLSFLQISKSPSVSRYTLRLSTSILFQNYYMELT*
Pavir.J17253.1.p	Pavir.J17253.1.v1.1	145	MEIITKCDYLPLAVKVMGGLLRQKTARRREWENVLNDSIWSVSQMPEELNYAIYLSYEDLSSSLKPCFLHYSLLPKSRGFFAYEIIGMWISEGFVHGTSRDLEEIGKEYYDELIQRNLIEPDISYAEKVVCNMHDVVRSEVHLGR*
Pavir.J17341.1.p	Pavir.J17341.1.v1.1	730	NNNLQVSDQLCLSDSSYIIDNSEIVGNADEIGKLTQCLLEEKQDRTLIASLGMGGLGKTVITSSLYKNQEIRTYFDCHAWVTVSQTYQVEELLREIINQLIDQRPSMASGFVTMRSMRLIEVIQNYLRDKKYFIVLDDVWDRDAWLFLNYAFVRNKCGSKVLITTRRKDVSSLAVNSYVIELRTLPSDESWELFCRSAFHASKDNMCPENLRTLAEKIVSKCQGLPLAIVTIGRALSYHELEQEWEFFYNQLSWQWNSEGFVEDRGDGTTLEDVANFYLTELTQRSLLQITERNTCGRARTFVMHDLVREATSNIAKKEKFGIAYSDAGVTQVTHEARRLSIQRGAQSLHSLSSSQLRSFILFDTEVPSSSIYDVLSRFRLLRVLCLRFSNIEQVPAMV…
Pavir.J17370.1.p	Pavir.J17370.1.v1.1	554	MSLSKAIGIINGINEFGNFFQLLGSAASYMRSQWNGSQEEKLKEDDVLQLQSDLQRLRDTLPAMYNLIDRAEWKSHVPGVEQLLPNLKDAVYDAEDLLDEFRWYDLKVKIEGNATHPPFIDFFHSVTQGSFNKVVDIQKRLSNLSSQLEKMGLHEETPQFDKSLRPVTTSFRTEPKIFGREKELREVIRLLGVPNCSKESSSKRKRSSHAANSEPRIAYVPVLPIVGIGGVGKTTLAQEITTLQRVKSHFDNIIWICVSDEFDEERFTKILIKSLSGKEATADNLDDLQKILAGEVGKKRFLLILDDIWPNALNEGCWRKFCAPLTNVLQGSMLLVTTRFVEVADIVGTMNTFALEGLQNDVFWQFFKMCVFGSEDYHIDPKLEQIGKSILPKLKGTPL…
Pavir.J17474.1.p	Pavir.J17474.1.v1.1	364	MAAVLDALAPYVKKLLMDMAEEEVSMLLGVSDKITKLEDNMENMKAFLADAERRRLTDLTVQRWVRKLKGAMYDATDIIDMCQLEADKRRGSTEDGSSSVKEKVPAGCFQPLLFCLRNPVFAHKIGSRIKELNQRLDQLHKEADRFKFNIGLGSNPEPRNLTDAEKSMQKTTSEFNESAIVGEKIEQDTRELAQLLITSGSHNIKLVSIVGTGGMGKTTLAQKIFNDTSVHEHFKVKVWLSITQHFDDVELLRTAIEQAGGGHGGTQDKTLLTRTLTDRLSTGRFLLVLDDMWSEQAWSRVLSVPIRNASQKQPGNWVLVTSRLEDLALRMGASVYQHHVSPLNEEDAWSLLNKQLPLQPNQVN*
Pavir.J17535.1.p	Pavir.J17535.1.v1.1	341	MEAAVVSGILKVVDSKLAPLLIKEYISIVGVRKHLEELNDQIREINCWLERVGDEVARNDPALNWLKKLKDIAYGVDDIVDEFQLEAERHDAHDVGGVVSNYLYAKPKSLILQCKATNKLKAVKKRFDEIVKQRTEFSTIANSLLASHPARDMNHNTVNMMSLPTVDVASVLGRDREKNQIISKLVETNDQQRIKTISIIGLGGSGKTTLAQLVFNDCSIIEKHFEVRLWVHVSQEFDVEKLVKKLFEAFADNNPGQHALPYMSKTISDKLIGKRFLLVLDDVWTESQILWEQFIVYLKVGAYGSRILLTTRSRKVAEVEGSAYQFDLPFLSPNDSWKLFQ*
Pavir.J17600.1.p	Pavir.J17600.1.v1.1	380	MVEEKDSSTKNLKVLSIVGFGGLGKTTLAKEVCRKIQGHFHCQAFVSISQKPNVKNIMKAVISQVPCKEDFTKDIDTWDEKKFIAKLRELLQDKRYLIIIDDIWSISAWDTIKYAFPENNLSSRIIATTRIVEVARSCCPRDDFYRIYEMEALSDLHSKRLFFKRIFGSEDCCPDVLKQISIKILKKCGGLPLAIISISSLLANRPKIKDEWERVSRSIGSALEKNPSLEGMNSILSLSYNDLPPNLKTCLLYLSIFPEDTVIDRECLVRRWIAEGFICEERGHSKQEVAENHFYELINKSMVQPVKVGYDGKARACRVHDMMLELIISKSIEDNFITFVGHGQTDVANRHGLIRRLSIHHIDQELASVLANEDLSHVRS
Pavir.J17810.1.p	Pavir.J17810.1.v1.1	336	MAGVLDTLACYVQSMLTEMAGDEVHMLLGVTGEIEKMDIKLKDLKNFLVDANRRSITDQKAMYDATNILDICELKAMEQGPSHDAGCFNSLLFCMRNPIHVHAHKIGSRVKNLNQRLEDIKKRSLHFNFINLNSYEDRSRRMASSSHGSRETSGELDESSLVGENIEEDTRNLVEMLTSVELSNCENNNILVVAIVGVGGIGKTTLAKKIFNHDLIQQEFSKKIWLSVNKDLSETELLRRAVIEAEGDHQSAGNTRGALERALKKALNGEKTLLVMDDVWKHQVWEDVLETPLVSAALAHGSRVLITTRHDMVARGMMATKPYHYVNKLDPEDAWL*
Pavir.J18240.1.p	Pavir.J18240.1.v1.1	613	MTGVEAALASGLLKVAANKLVLLIASEFASIMGVTKDLYELQDILAEITSWLFTVHDRAIESDPSCRWVIKLKFVAYDIDDLLNEVYIEAEKYKIGRNDVKYSRTDCFCAKPKLFLFRYKMANKIKAIKQRFSEIVKQRKDVSTIVNNLPSYQHLQSTKRTHGELSLLGNVEQSKIPIRNLEKDGIISKLIKSNEENVWIVSIVGLGGSGKTTLAKHICHDEKIKKHFKDTIFWVHVSEEFDVEKLIGKLFEAIFEQKSDLQAQQYMVRAISNKLSGKKFLLILDDAWHDDLLDWGQFMVHVNCGTLGSKILITTRDQKVAEAAKSRHIFNLEFLSEVESWNLFLENSGLVEEDLDSEFIQVGKEIVNKCGGVPLAIKTLGGVLNDRREINTWRAIKES…
Pavir.J18291.1.p	Pavir.J18291.1.v1.1	1002	AMSEKIVILPIHGIGGISKTTFARLIYNDPKFNCYSQVWVHVSQRFDSNKIYKSIILQLSGKEGLANECKMIHSRLKKLLCGKKILIVLDDLWEDNQFLLLELKDMLYHDDSNITILVTTRSELIAERICTNLQPHKILPLTNNMCWDLIKQRSGFKDRNDKEQLMGIGWEIAKKCGGVALAALSLGFTLRPMNFHEWMKVKDSDIWNEPVSKDLFLPNHVLASLMLSYSYMSPCLKPCFTYCATFPKGHNIVKDDLIYQWIALDFVKPTKLLSNMELCERYIVQLLGLSFFQQPVSPKTSEAYYKQATFFTMHDLVHDLAISLLGNNILDQSKQGKTRGSSGQYALLRDCSRSLELCLTSRARLIALRFLDGCRSKLSGTAFAPARSLRVLDLSECYI…
Pavir.J18342.1.p	Pavir.J18342.1.v1.1	508	MPRCFFVIDDIWDNKSWELIQCALQHSNYQSRVVVTTRIFEVATHIGDIYKMQPLPRDDSEILLYSRITDGEDRFLDRLSTEACDKILKKCGGVPLAIITIASLLASKTGEDWSKVSNSIGFGDRGNDIVENTRKILSFSYYDLPSHLKACLLYLSLFREEYGIEKNLLIWKWIAEGFIQNEQATTEIELFELGEGYFNELINRSMIQPMGLEDTGYVYGCRVHDMVLDLVRSLSSEEKFAAIFDSDDQKLVGSNARRFAVHGRNVDPQLLNMGLAKVRSFSATQCSNVNVVTSCFQVVRVLTLEDCSLRESCGKHRLQHVGNLRHLRYLGIWNTQIDELPKEVGDLKFLQTLNLSGTGMQKLPECVGMLKQLLCLRINDSIAVPAGLIRNLTSLQELK…
Pavir.J18369.1.p	Pavir.J18369.1.v1.1	517	MKKEPKNRPCIGQVMRNLNEIGDMSGQISLSSDDDMLGIDPLDLLFVFELIDKPVSCAVELNNETGNWVAFNIQTLGQLKYHTQPNKGTLQPRSKRIVYITLQALEMTTTQHIDHRADEFIVQSTKVKEGLKDEHITVHMFDPVAGKLVDEVILTAVRVDLSLEPLAEPNVSASVGIGSSSYEDVRGQRTNRLNFRPPEIISAANLSYPCMASERTVDLIRGAMGSLLPKLGELLKEECYMHTGVKKDVESLQRQLTKMHVVLHNVSQGQQVQLEPLDKLWANDVRELSYDIEDVVDNLLECIQGSKPMTNQEGFWGLIQNMFNLVKWGMTRRHIGHSVEDIKVRVKEVSDKPNGYKVGNIVTSPTSIVDSRLLALYKDHKELVGIDGIRDELVKKLEV…
Pavir.J18380.1.p	Pavir.J18380.1.v1.1	720	MLDNARGRQPCSPALGMLLHELRQLAYGAGDVLDELDYFRIQDALDGTHNAADAHGRGCVHGLVRDACYTAKAVGKRFSCCSLPCAQDDSHSGVSEKEPPKLKFDRVGISERMKDIIDKLKPVCAKVSTVLNAELLASNPTTQHNTMAQPRTTTPYIIEPTLYGRDTQKKSIVEHIIHGEYSENKLITVLPIVGVGGIGKTTFTQHVYQEVKSHFDVAVWLCASQSFNAASLAQEAVKQIPRSKDEKEGSSDQYLIEQRLKAMRFLLVLDDVWTHHEDEWKKLLAPFSKGQEKGNVVIVTTRSLDVANKVKTIDYPIEMGRLEAADFMKLFEACVFGDDQQPWKSHPGLFDVGNKIVGNLKGNPLAAKTVGRLLRNKLSLDHWTIILESKEWELQTNDN…
Pavir.J18541.1.p	Pavir.J18541.1.v1.1	258	MEDPGLLSAFIDNLLSRLFCLVEEKYNLYKGFEGDVTFLMRELPMITSAIDGQLLGQDDHILRLTVDELRHVAHEMEDCIDHIMYDASLDQQPWYCKYVKSGRKRKSRCQLGEEMRRLRSRLEEALQRQQRYSVSRSSPSQLAECSSDQHVLRDDLVGIDTPLGELLEQLAEAEGQPKQLKVISIVGFCGLGKTILARELYNSEVGKQFEERAWVSGAHGDPGKLLSDILCQLHKTDLVTSTVDRLSIDLCNYLNNKR*
Pavir.J18589.1.p	Pavir.J18589.1.v1.1	435	MVPYLKHGSDQVETCTQIALNCLEDDSQKRPDIVKIIDELSKIEAINNEVINLQAPKERNKTLCEITEHNEMKPTKKYKETSFYVGEELIVGREGNKEKMASLLGSMSEKIIIFPVYGIGGIGKTTFARLIYNDTNFKYYSQAWIYVSPRFDLCKIGNSIISQLSGKENQANELHLIKNCLTKLIAGKNILIVLDDLWENNRVRLMDLKDMLNPGDSSKTVVLVTTRSEDIARTICSNIEPYKIEALTDEMCWDIIKQKSGFQARHDKEKLVGIGKEIARKCGGVALAAQTLGSILQSRKYAEWEKVMNSEIWTETISRDASLPNHVLASLKLSYVHMDDCLKSCFTYCAIFPKGYKIVKRDLIHQWISLDFIKQTLLSSTMELCEKYIVNLLGLSFLQ…
Pavir.J18698.1.p	Pavir.J18698.1.v1.1	268	MVASIAAAVVGAVVGAVTNNVVAQVVKLVEKRCELWKGFPNDIEFIKRELLMIAGAEEDQISGKGAHQSVVKMVSMEEMRDLAQDIEDCLDRILRYTAKGEGKTPVLHRLKASPPFATEVKELKDRLKAAHQRKVDYNVNGNNNPATSSTTSLVNTDTAWVEPVGIDEPKRELLELLLMKEVEGQREQLNVISIVGFGGSGKSTLAKALYDCPDVVRQFPCRAWVVASEHRGSSKGLLTALLEKLRPGGPARGDVHQLDITNYLNTRR*
Pavir.J18703.1.p	Pavir.J18703.1.v1.1	382	MKFLQKTRVLSCLPVARKKIAVANRMKNMREELRKINDEFHSFNFTLGGTSTSVEQHYDIHETSSLLPEEPIIGRNGDKREIMKLLLASTNNDETVILPIYGLGGMGKSTLAQLVYNDAQFKKYDNRIWVYVSRDFNLKKIGSSIISQLPIEGGQQNWDTLHVINQCLEKNLLCGKKVLIVLDDLWEEKDTELGKLRSMLHVGKKGSMIDVIVTTRKEDIARKVSTTEPYKLQPLKDDTCWEIIKRYSKFEQKHNQERLEQIGLDIAKKCGGVALAAQALGYMLQYKDMSGWVEINNSDIWNESSEDNGGVLPSLKLSYERMPPQLRICFSYCAIFPKGHNITEDDLIHQWIALGFIKPSMGKEYIRQLLGMSFLQVSKLPK*
Pavir.J18767.1.p	Pavir.J18767.1.v1.1	269	MEVAMGLLSRLIHKVGDLLVGEYKLQSGVKGEIMFLQPELESMQGALKEIATAPPDQLCEQDKIWASEVRELCYDIEDSIDMFMVHCTGGAPSGPVGMRGFIHRSLNLLTRLRIRRQVATDIRDIKRRVIEAGERRERYRIDVARPAAVDPRLLAHYSKATELVGIDEARDEVISILMEGDDQVSNQHGKIVSIVGFGGLGKTTLANAVYEKLKEKFDCWAFVSVSQTPDMRKIFKGLLYELGKNVNDETLDERQLIDQVRKFLQMKRY*
Pavir.J18775.1.p	Pavir.J18775.1.v1.1	501	MEVVTGALPSVIRKLAGLAAGEYNLQKGLKREIKFLQEELESMKAALEDISRTPAEQLGNNEKIWSRNVRELSYDIADSIDTFMVQCKDKGLGKQHGLKKVIDRSLHLLLQPKVRHKIAKEAREIKSRVMEVHERRRRYEVNLGVDKPVTVDPRLFTQYTEMKELVGIEEARDEFINNFLTQGNNVPMKQGKTVSIFGFGGLGKTTLANAVFEKIRSQFDCCAFVSVSQTPDLKRLFKGLLNDFGKSINEEILDESRLIKVLREFLQDKRYIVVVDDIWDISVWKRIRCALPDNDVGYTIITTTRIADVAEQAGVAYKLKPLSSNNSRKLFFRRIFGNKNKDSNKEIEKCPDDELAEVSDRILKKCAGVPLAIITMASLLACKARNKLQWYEVYNSVGT…
Pavir.J18855.1.p	Pavir.J18855.1.v1.1	504	MNNIRTFFHPKITSLFLITCDMFRYFVVVDDIWDISVWKRIRCALPDNDVGYTIITTTRIADVAEQAGSAYKLKPLSSNNSRKLFFRRIFGNENKDNNEEIEKCPDDELAEVSDRILKKCAGVPLAIITMASLLACKVRNKLEWYEVYNSVGTGMENNMDVENMRKILSFSYYELLCHLRTCLLYLSMFPEDSEIDKERLIRMWIAEGFIQWEKQGKSPFEIGEFYFNELINRSMIQPIQHKYGMLNSCRIHDMVLDLIRSLSSEENFVTVLSDMDSKSPSNTIRRLSLQNGKKSDIIAQATRNLLQRARSVVIFPAAIAQVPAAGSCRFLRVLDLEHCNLSHTDSLKYLGNLYQLRYLRLYSTHISQLPEEIGNLQFLQTLDVRSNPISILPSSVVQL…
Pavir.J18888.1.p	Pavir.J18888.1.v1.1	767	YFIVIDDMRKFLWSTIKRAFPENDGYSSRVVVTTSFHQIAKDCCSTTRDYVYIMQGLNANFSQELFFKSANIEEPSHDLKKGSEELRTKCSGLPLALVSVAEFLKARKDGLTLTGRTCNDVCRRLGYHLERASSDHTALERMQEVLIRSYNCLPGNTAKASLVCVGMFPSGHPIKRTRLIRRWMAEGLFEKTPNPQDKEIDKAAENFKTLIDWNVVQPNPVSNSDEVRSCQPPGMMLEFIRHRFMSGTTLFYEKKLPGVPQGARRLSLHHCTAENVQQQAYNLSLVRSLTIFGKVCKGIMNFDKYRLLRVLDLEECNNDLTNDHLKGICKLFLLNYLSLGRTVTQLPRDMKRLEYLETLDVRRANLEVSIPFEVIMLPRLTYLFGKFKLLDNVSKKIPD…
Pavir.J19020.1.p	Pavir.J19020.1.v1.1	519	MAEAVLLAVTKIGSALAEDAHTAIINKLSEKVNNLKELPGKIKQIEMQLKIMSNLIWQIGTVYLTDKVVKSWIGEVRNVAYHVEDVMDRYSYYALQMEEEGFLKKFFIKGTHYVSVFSSIADEVCELENEIQQVIKMKDQWLQHAQIVPNQLVEMERQPSQGWFPEFVKDEDLVGIEDNKRWLKGWLYSEEPNSTVITISGMGGLGKSTLVTNVYEREKVNFPAHAWIVVSQIYSIDALLRNLLRKIGTVGLPTPAGIDKMDGHDLKEEIKKRLQNRKCLIVLDDVWEQQVYFQIQDAFQNLQASRIVITTRKDHVGALASSTHHLELQPLARHDALELFCRRAFYNKKGHECPPEFKEIATSIVDRCHGLPLAIVTIGSLLSSRPQIETWKHTYNQLQ…
Pavir.J19105.1.p	Pavir.J19105.1.v1.1	334	MAAVAAMVPYVKNLIAGMAEEEVNMLLGRRRITEKSIQRWVNKLNDAMYDATDILDLCQLVADKRRESEDDSMDKKAPSCCQSLLFCLRNPVLAHKIGSRIKDLNQRLEDIRKGADQFNFTKFGSYQDRRMTSQTEHSSRKAMSEFDESAIVGKNVENDMKFLIQELITDDNNNDNNIKVVSISGMGGIRKTTLAQKIFKETTIQENFKTKIWLSIGKHFDDAEFLRSAIKHAGRDLGEERDMSLLVRTLTDALSASKFLVVMDDIWSDEAWSNVLCIPIRNASRNKPGSRVLVTTRLKDLASKMGESFHQHHVSPLDEEDAWSLLKKLLTPNQ
Pavir.J19134.1.p	Pavir.J19134.1.v1.1	252	MAEALLHTVSKIGSILTEEATKAVIAKLSEKVKNLKELPEKVEEIGNEFKAMSNVIKQISTPSLTNELVKDWIGEVRELAHRVEDIMDKYSYYALKLEEENTLKKFFSKAYYVTVFSEIAEEIIQIERKIENVVKRRDRWLQLPQLISNPLADIERKKPQGCFQEVPQDDLVGIEDNRRQLIEWLYSDKQGSTVITVSGMGGLGKTTLVANVYEREKINFTAHAWIVVTKTYDVVELLRKMVRRLNTKNSQS*
Pavir.J19178.1.p	Pavir.J19178.1.v1.1	268	MKKCGGLPFAIVRAATIAQRQSVHEWKWIGLKSLVSSSDENYLWQWLNLSYNDLPNILKTCMLYLSIFPEYYEVDVERLMRLWIAEGFIIQKIDRPMEETARSYRAMEEKEFIAIVNDQHQDMANNYGTIRRLSVQSNSMQDQKLPQNSSVDISHLRSIIVIGQASTVPQLNDLRVLRVLDLEGCEGTAVFLDVLHKLQLLKYLSLRSTNISKLPNTIGQLRYLQTLDVRSTNVKELPPSIVTLEKLMHLLCGSAKLPQGISEMKELK*
Pavir.J19211.1.p	Pavir.J19211.1.v1.1	378	MEIITKCDYLPLAVKVMGGLLRQKTARRREWENVLNDSIWSVSQMPEELNYAIYLSYEDLSSSLKPCFLHYSLLPKSRVFLDCEIIGMWISEGFVHGTSRDLEEIGKEYYDELIQRNLIEPDISYVENVLCNMHDVVRSFAQYLARNEALVAQNNKADIADKINSQKFLRISLETRGSESDELEWYSLQGQTSLRTLLSVGPIKIKPGDSFLGFSNLRTLYVEDANFDALVEYLNQLKHLRYLSIKETNTSRLPGSIGNMKFLQYISLLGCKSLVNLPSSIVKLQHLRFLRLRDTGISSIPKGFHGLTNLRNLRGFPAHMDGDWCSIEELGPLCQLTYLTISGLENVSSSSFAKKARIGDKVRLSHLCLECTSRIEHD
Pavir.J19286.1.p	Pavir.J19286.1.v1.1	982	RLPAIENHFELRRWYCVSDDFDVRNIANTICMNTEKDREKALQDLQKEISGKRYLIVLDDVWNRDADKWGKLKTCLKQGGTGSAVLTTTRDAEVARIMTMGVAEAYSLEMLGEKLQTPSSDELDGIVDKIVHRCAGSPLAAKAFGSMLSTRPTVNEWMDILAKSNICNDRTGILPVLKLSYDDLPPHMKQCFAFCAIFPKDYEIDVEHLIHLWMALDFVPLEEEDHPETAAEEIFRQLTWRSFFQEVKESPPAMYQKWGGMLFNRTTCKIHDLMHDIALSVMGNDCLTVTDRTNDKKSISDPTRHIFLSCRVGTQLDGFMKKQLSTLQTLFCTDVDFLSHLLEYNSVRALHLPRNTRHQVKSRHLQSQHLRYLNLSGNDVITELLGEISMLYNLQTLDV…
Pavir.J19380.1.p	Pavir.J19380.1.v1.1	975	RRFTFNVLRHPDAAYLPSTLFARLALPALLPHTTCLSIPPLPEHCSFDLDLMMEAVEATLVEGAVLWLAQTILANLLLDKLDAWLRHVGLADDIEKLKSEVEEVEALAASVKGMAAGSRLLALRLSRLKELLYEADDLVDELDYWRLHHEVQGGTFGCATPHSTNGAEQVDGSRDNYRLQHQVEGGMIAWDNQHQGTGVNGGTQLVDGSRDNSGIPNRNDRKKRSEAWKEFITEEDADGKPVRAECIHCHTVLGCKGGNGTSVLHNHLKSISCKRKRQPAPSDQPPSTSSIDDVVNGTTVAAVHSVSRKRMRIDGTSTNTVADNPSYLFIKAAFCSRIQQIIHELKAAVTEVLKQNGRVPVVSSNPYGSETVGPCRRTTSLFQHRMYGRDAEKNSIIKL…
Pavir.J19394.1.p	Pavir.J19394.1.v1.1	278	EKPPILGCVPRNMRHRRRIAKEVKKLKAKVEDVSNRNLHYRLIKDGAGGSKPGSVGVEQGGTAGDVTSMFGIDEAWRQAMEPKKPKMDLSQLITSAEVDLRVIAVWGTNSDLGKTSEISKVFDDPDVTKKFGCTAWLRLMRPFDQKGFLQSIVRQFYVNSSQVQQPGIAQEETVVGADVLMKMEKMEQIDLVREFCAHVSSNNYLIVIDDLSTIDEWHCIKTYFPDKKNRSRIVVATQKIEIASLCTEQPYQVSELKQLSSDQILYVFHKKVKLIVVL*
Pavir.J19411.1.p	Pavir.J19411.1.v1.1	660	MAEGLILVVLQKIATTLGGAALSVIKSKLGKGANILLEAENSMKEIESEFEIMQAYISQVDPYSENDQILKSWLKNVRKIASEVEDIIDEYAFLLGKMDSAENFIKRAFHHSRYITAWSDISAQLKQVKARLQNLTSMKDRYGITVAGLGGGSSSHNITRQIYLSDSSYLNDHDDLIIGNEDEAQKLTQCINDHDKERAIISICGMGGSGKTTLISCIYRKREVTKNFDCCAWITVSPNYHVEDLLNKVVKQLHISDEHGITDRTYLVERIHSHLRDKRYLIVLDDMWNRDSWLFFDRAFVKNMCGSRVVITTRMEPVASIAQQNHTIRIGFLSQRESWELFSKKAFSKLDKETATYPQGLVHWANKILEKCQGLPLAIVAIGSLLSYREMEEQEWRLF…
Pavir.J19435.1.p	Pavir.J19435.1.v1.1	323	MAVLNCASTGAMGSILGKLDDQLLLRADEDEAAVQAIRQLRDGVATIGTKLAELSEVHDPPLTVTHWMRDARELSYDIEDCVDLFAVAWVDEVSGLFRTRVEEVMERYHRFRLEHILIRSRRRPPQAATKTEIEIASDEDPDTTVAPVGMEGPRAEIVTLLMKPKGDDEKELRQLKVVSILGVEGVGKSTLAQELWRFLGEDQFECRAFVKASKKPNMRMILRSILVQVRPNQQLSEACRVPDLIHDITKHLQDKRYFIIIDDLWAVSVWDTVSRAFPEGNCCSRIVTTTTFKEVALACCSYDPENIFKMKSLSHDHSTELLL
Pavir.J19666.1.p	Pavir.J19666.1.v1.1	562	DKIWSRNVRELSYDIEDSIDTFMVDCHGKRLGNQHGLKKVIYWSLNLLMQPKVRHNIAKKVREIKSRVVEVHERRCRYEVNLGVDKPVTVDPRLFTQYTEMKELVGIEEARDEFINNFLTQGNNLPMKQGKIVSIVGFGGLGKTTLANAVYEKIRARFDCCAFVSVSQTPDLKRLFKGLLNDFGKSINEEILDESRLIKVLREFLQDKRYFVVVDDIWDISVWKRIRCALPDNDVGYTIITTTRISDVAEQAGGAYKLKPLSSNNSRKLFFRRIFGNENKDNNEEIEKCPDDELAEVSDRILKKCAGVPLAIITMASLLACKVRNKLEWYEVYNSVGTGMENNMDVENMRKILSFSYYELPCHLRTCLLYLSMFPEDFEIDKDRLIRMWIAEGFIQWEK…
Pavir.J19701.1.p	Pavir.J19701.1.v1.1	837	KKIITGAGATVGDTENREELLGLLSSALSKRFLIVLDDLDNAGLWDNLLKDPLGDGVARGRILITTRTEEVATSMKATVHRVDKMDTENAWELLCKQVDPERNSEELAALKDVGIKIAEICDGHPLAIKVIAGLLRSRGNNKAEWEMVLNNDSWSMPPILPEVPQALYMSYIDLPSELKECFLHCSLYPEECPIQRFDLVRHWIAQGIVKAGDNKLLEESAEEYYIELISRNLLQPDPDNFEQCWITHDFLRSLARFLIADESIVICGQQKLSTSLSKPRHLTLCNMENSLEDPISLKQQMSIRSVMLFKSPNVRAIDSLVESAPCLRVLDLSKTAIEALPKSIGNLVHLRYLNLGGTEVRDIPSSIGFLMNLQTLSLQGCQRLQRLPWSIKALLELRC…
Pavir.J19722.1.p	Pavir.J19722.1.v1.1	586	MGAISRYARLPSDLVTLHNVGNEIQRIRRKVNEIYESANRLNLIGSAAAEESLVEDDSLQHSGLVYPNSEDVTVVGFEDEQNEIETKLLASDNNLSVVSIVAMGGAGKTTLARKIYNSNKIKEHFHTIAWVTVSQKFKGADLLKDIMKQIFGGKYEGREIDQMQEYEVGKKIHDFLLDKRYLVVLDDVWTTDTWNQINRTIKVFPDVDNGSRVMLTTRKIDVANHIKMPRKVHNLKLLDAEKSWDLFISKALPSYNRSSIHNIGEFEELGRQIASKCNGLPLALSVLGGFLSKNLTIEAWKDTLSGWTSTENGRMMGEILARSYNDLPNHLKCCFLYLAVFPEDHLIHVSDLINSWIAESFVPSSRKHKEQMARKYVTELAQRSLVQVTDTSKAHGWIE…
Pavir.J19903.1.p	Pavir.J19903.1.v1.1	289	MEIAMGFLPMLIRKVGGLLVGEYKLQKGVKGEIMFLQPELESMQAALEEIATAPPDQLDKQDKIWASEVRELCYDIEDSIDTFVVRCTGGALSGPDGMRGFILRSLDLLTRLRIRRQVAADIRDIKRRVVEAGERRERYRIDVARPAAVDPRLLAHCNEATELVGIDEARDEVISILMEGDDQHGKIVSIVGFGGLGKTTLANAVYEKLKEQFDCWAFVSVSQTPDMRKFFKGLLYELGKNVNDETLDERQLIDQVRKFLQTKRYFVVVDDIWDISVWKRIRCALPDND
Pavir.J20085.1.p	Pavir.J20085.1.v1.1	500	MGQKSDSNDVIVLHDDLTKKLKGKRFLLVLDDLWVNDEFQKARDALLGTLNTGRCGSRILSSIPDLEEEQYFSMFMNYALQLEGTISDQDIYISIAKTVAARLLGRSIRFWETTANNDVLEETMGALWWSYQHLGADIRRCFAYCSTFPRGYELERDQLVRIWIAQGFVNTTSDQIEESEDVGNRYFDVLLTFSFLVQVQREFSDNEVFTTHDLLHELAERVAGSDFHRINLNGPPKDIPAGVRHVFIETNNVAKVVVEKGLDLGKLRTLIIRARCTWEDREQPMDDLKEAFDCLFMTLGDLRVLIVELQHEAVVLYNAQLILPSTFSKLYHMQTIDVYPASAFTRVSCPEDMANLIHLRHVTTRLSFPNIGRLTSLQTLPQFQVKQKQGYELKQLNNL…
Pavir.J20118.1.p	Pavir.J20118.1.v1.1	913	MASALTGVMTSVISKLTVLLGQEYTKLTGVHREVNFMKDELSSINALLQRLAEVDSDLDVQTKEWRRQVQEMSYDIEDCIDDFMHRIGHNGMADSAGLVSKVVQQLKSLRARHQIASRIQDLKARVEDASKRRMRYKLDECAFQSRTTTSIDPRLPSLYAEPEGLVGIDKPRDDLVRLLMQGEEASVQKLKVISVVGPGGLGKTTLANEVYHKLEGQFQCRAFVSLSQQPDVKKILRNILYQVSQMEYDNMKIWDEEKFINAIRDFLRRKRYLIVIDDIWSTQAWKAIKCALYENNCGSRIMTTTRIVSIAKSCCFPHHDHVYEIMPLSAHNSKSLLAKRIFGSEDTCPPQLEEISIKILGKCKGVPLAIVTIASVLANKASTKEEWDSVHNSIGSTLE…
Pavir.J20279.1.p	Pavir.J20279.1.v1.1	259	MGVAEAYSLEMLGEKYMKEIIQSRAFSLQTPSSDELDGIVAKIVHRCAGSPLAAKAFGSMLSTRTTVNEWMDILAKSNICNDRTGILPVLKLSYDDLPSHMKQCFAFCAIFPNDYEIDVEHLIHLWMALDFVPLEEEHHPETAGEEIFRQLTWRSFFQEDGMLCNTTTCKIHDLMHDIALSVMGNDCLTVTDRINDKKSISDPTRHFFLSCRVGTQLDGFLKKQPSTLQTLFCISVDFLSHLSELKVIGCSSLRGGGVN*
Pavir.J20553.1.p	Pavir.J20553.1.v1.1	546	MNNIRTIFHPKITRFFLITCDMFRYFVVADDIWDISVWKRIRCALPDNDVGYTIITTTRIADVAEQAGGAYKLKPLSSNNSRKLFFRRIFGNKNKDSNKEIEKCPDDELAEVSDRILKKCAGVPLAIITMASLLACKARNKLEWYEVYNSVGTGMENNMDVENMRKMLSFSYYELPCHLRTCLLYLSMFPEDFEIGKDRLIRMWIAEGFIQWEKQGKSPFEIGEFYFNELINRSMIQPIYNYTGMVKSCRIHDMVLDLIRSFSCEENFVTILSDMDSTAPSSTIRRLSLQNGKKSHVMAQATRNLLQRARSVVIFPAAVAQVPAAGSCRFLRVLDLEHCNLSHTDSLKYLGNLYQLRYLRLYSTHISQLPEEIGNLQFLQTLDVRSNAISILPSSVVEL…
Pavir.J20600.1.p	Pavir.J20600.1.v1.1	262	MVGLTASALLGVMNPVLIKLTVLLGKEFEKFKDVRKKIADLQDELGSMKTALEMVSESEEAKPQVKEWMSQLRELSYDAEDCIDKYMHNLSHGDTSDGLTHKLTGLVTTLRARRRISNEIKELMERALKVSDRHRRYEQGPSMPCPNSVVIDPRLHAVFEEADRLVGIDRQRDNLVTWLTDRIDLHPQRMVVSIVGPGGLGKTTLANQVFQKITSQFDCTAFVSVSRSPNVKKILSDAFLQVLESNRNKTAEQSEEIARILL*
Pavir.J20705.1.p	Pavir.J20705.1.v1.1	590	MASGLITMNRMKLLEVIQSYLRDKRYIIILDDVWDKDAWLFLNYAFLFCKKAFHASKDNKCPENLISWANKIVTKCQGLPLAIVTIGSILSYRELEEKVWKIFYNQLSWHIENNPELNWISSVLNLSLNNLPSYLRSCFLYCSLYPEDYKIKRKLISKLWIAEGLVEERDGTTMEEVAECYLMELTQCSLLQVTERNACGRARTFVIHDLVREVTLIIAKREKFGIAYGNAGTTQVVDEARRLSIQRCAKSLNSLASSRLRSFILFDTDIPSSWIYDISSSFRLLRVLCLRFASIEQVPCVVTELYNLRYLDFSHTKVKKVPASFSKLVNLQVLDLRFSYVEELPLEISMLTNLWHLHVFVVHDVQQRSLNCFGSTKFLGNICHLKNLQALYTVSANKY…
Pavir.J20709.1.p	Pavir.J20709.1.v1.1	602	CPVVATRVTTSNCEPVQLEGLPTDIFWGFFRKCAFGTNNPESYPHLHDIGKSICTRLRGSPLAAKTLGRLLNMSLTEQHWSTIQKSELWELRHEENEILPALQLSYLYLSEEVKRCFIFCSMFPKDYSFGRDEIVNIWVAEGFVVPGGSMRPEDAGIIYFDELRNRFLFQTDPKCPNKTRYVMHDLIHDMAVSFSMDECLVMQDLRNQNKKSRMQNTVRHMSIEVCGESLTRMGDIQHLNKLHSLRFGIRFHVEITWFNQLSNILFLSLKGCQLVKLPESICELRCLDISRSSVQELPEKFWCLYNLQVLDASHSKLQRIHQGVTKLINLRHLALPAESSETLSWEEAAEARLVGKQYLKELVLQWRQGSLRLTRSDNGVLQGLRPHSRIECLKVDAFC…
Pavir.J20785.1.p	Pavir.J20785.1.v1.1	204	MASLLVGKPREEWSEVHRSIGFGRCKENQQVENTMKILSFSYYDLPPHLKTCLLHLSVFPEDYVIEKGPLIWMWVAEGFVHEKQGISSLFEIGEGYFNELVNRSMIQLVEAVNEEAMECACQVHDMVLDLIHSISLEENFVAILDKNKEFEASSSWQGRSPRRLALQNNDRIMEARTDMQKLWSFLSFGCDIGKHWVPLSSFKG*
Pavir.J20871.1.p	Pavir.J20871.1.v1.1	560	MEDQARRILRRCRGLPLAISTIGGLLANRPKTSIEWRNLHEHLGAELESDLRNITKVIVSSYDGLPYHLKSIFLYLSILPENHEIRRSRLLRRWMAEGHIAKNRDMPVEDVGERFYSELINRSMIQPSKANPGVRANHCRVHSILLQIILSKSIEENQLLLIEKQSNDVPQSKIRHLVVSRWKRKDEKLQNINPSYIRSLTIFGECPASLISPKMRLLRVWDLEDTSNLKNDDLKHIGELHHLKYLCLRGTDISKLPSSLQNLRYLETLDIQDTHVRELPSGVAKLEKLRYLISGVSFTKELLQKMGESGKVSYKTSLFGNIGACLCCNSSECCKVFNMDQFSVRAPEGIEKLKNLHMLGLVNVGTGNGVVGRLNNLTNLTNLRTLGVTGLSKKEGQEL…
Pavir.J20878.1.p	Pavir.J20878.1.v1.1	1519	MEVEPGSGGSSRCRAAEGELQDEQGDASVEVQLDLFPGPAPRPLRVKESSSSDSGITFSVGSQSSKKGGGGSRSRGDRAPPATAVGKQHLLDKVLTPADVGERLVIPEEDAVCWPFLPGIVFTFEDPNGKQWSFRCSYSEELRGCYMTKEWSRFVREKGLHAGDTVSFYRGLGAAGHGRFFVDWKLHADGAHRRPKQPPMATPNLELADPCSASSIRRLSQQLVHVRTTISPSTSSGTQVSFAWLTNVRSLAADAEDCLQDLHCRMMQAVLVVGSHEKDPNVSGNSSKATSSSFFQSASPLQLTVKSIGDKLEGLQHGRPELSVAAPHNSSKLISVNHLVVRCILLCRGILGIMSAAGADEVKATREIPVFASDDLTYAGRANVSMMDSPKMPANVTDP…
Pavir.J21084.1.p	Pavir.J21084.1.v1.1	437	IDILREFLSNKRYLIVIDDIWDTQSLETIRLALDGNSCGSRIITTTCKFEVATEAGDVYHLEPLSYGNSKKLFYTRIFGGEVKCNENKPDEVLDKILKKCGGVPLAIITMASLLAGKPTEEWSEVYTSIGFSRKDNWHAENTMRILSFSYYDMPSHLRTCLLYLSAFPEDYSIYKDQLIWKWIAEGFIQEEQGVGLFELGERYFNDLMNRSLIQPLGTGDYGTVNGCCLHDMMLGLIRSLSHEENFITILHKGQDDTLVQSSTRRLSHHKRTVNHSSESQMYLTHVRSFSAFLCGIEKMVPLSNFQVLRVLALEECQFMEGYRLTHLGELLHLRYLGLAYTPISEIPKEIEALQFLQTLELAGTGIKELPSSIGLLTQMVCLHGDRSTTRIPGDGIIGK…
Pavir.J21135.1.p	Pavir.J21135.1.v1.1	497	RVIYLVNFPGCDTLPPHELKCLSEDDSWKLFTKKAFNNKGAQEQADELVTFGKCIVNKCKGLPLALKTMGGLMSSKKQVQEWEAIADSDISDTTRGKDEVLPILKLSYKHLSSEMKQCFAFCAVFPKDYEMEKDMLIQLWMANGYIHEEGNMDLAKKAKDVTDECAFATEFMGKKMPINDGVRHMQVSSNELREINGSLKPISSPRTLLAQSKSGCRSVIHKQLINAIHLRYLDISGSRIIRLPDSICSLYNLQSLRLNKCRELQYLPEGMTSNLRKLNHIYLFGCDKLECMPPKLGRLHNLRTLTMFMVRTGDGFVIEELKYLHHLGNRLELYNLRNVKSGSKTNLHEKQNLRELLLLWGRRTYDIPTNFDANRGRVLESKKIGVWLLPYLEDLFLSD…
Pavir.J21231.1.p	Pavir.J21231.1.v1.1	335	MTGVEAAVVSAIVSGILKNVGNKLAPQLIKKYSSVVGVKKDLQELQVIVEEINSRLERAGDHATGGDASFNWLKQLEDAAYAVDDVVDEFQLKAERHDAFGDGGIVSKYRFQFKMANKIKAIKKRLDAIVKQRTDLNAIANNFPVCHSAQQISNTNEHRTTLPNVDVASVLRREKEKHQIISKLIEINDQEIIKIGSIFGLGGSGKTTLAKLVFNDCDIIEKHYEVRLWVHVSQDFDVQKLVKKLFEAFADNNPGQHALPYMSKTISDKLTGKRFLLVLDDVWTESQILWEQFMECLKVGAHGSRILLTTRSRKVTEVEGSVYQFDLPFLSPNDS*
Pavir.J21288.1.p	Pavir.J21288.1.v1.1	203	RAFGSDTPCYPHLEYVPDRILRKCGGLPLAIVTVSSMLTNQLTKAEWDRVLSAMGSALANKPDAKKMTNIISLSYFDIPHHLRTCLLSLSVFPEDYEIAKQCLIHRWIAEGFIHKKEGRTTYEIGEGYFNDLINRSMIQPVGVKYGQAKACRVHDIILDYIRCKATEENFVTLSDAEEHVYTSSDYKIRRLCVSNHTEENVAI*
Pavir.J21320.1.p	Pavir.J21320.1.v1.1	268	MEATAVSLARSVLDGVMSSAGTAFADEVALLLGVPQEVEFIRNELEMMQAFLKLASAHPEAAGRSDTVRAWVKQVRDLAYDVEDCLLDFALYAARTSSSSRAGSWKPSAIAERHRIAARIRYLKACVEALNQRNQRYHIAVCPVAAGVQEAQLPAQHDDQLAFQAASAGIIGRGNEKDEVISRLLSGTNGAPRPRVVSVWGMGGMGKSSLLRMVYNDPDLLAVFDCSAWITVPHPLDTPDVFRRRLNEELTPGQEKTIEEHLREKRIP
Pavir.J21580.1.p	Pavir.J21580.1.v1.1	283	MAEVLATMVVGPLVSMVKDKASSYLLDQYKVMEGMEKQHEILKRNLLNILDVITDAEEQAAAKREGAKAWLEKVRKVTHQANDVLDEFKYEALRRKAKEEGRYKDLGMDVIKLFPTHNGIVFRYKMANKLRMILQEIDDFIKEMNDFRFRFKPGPSEPINYLRQNNSDIINPVNIAKESRAQEKKDVVDRLLAQASSPDLTVLPIVGMGGLGKTTLAQLIYNDPEIRKHFQLWLWVCVSDNFNVDSLADRIVKENGCEASGSSALEKLQNAVSGKRYLLVLDD
Pavir.J21610.1.p	Pavir.J21610.1.v1.1	712	MEAGQMISSSSGAMGSLLGKLHTQLTSPEHQLPGSLKDGIEHLKQDLEELNSFLVDLSRLEGPNAMVKRWMSEVRELSYDMEDYIDSTMLRSNTMGSREMNKEILSVLKQFRNLVKQARERHERYELSRWASNPSSTVIDRRDQQLFNGKKATDLVGIDESRGELIRWLKPLSNADDAAEERLKVVSILGPAGVGKSTLAQEVYRGIGGQFERRAFVRASRVPDARRLLRSMISQVRRHQRPPCGLPVQELVDNLRAHLQQKRYFIVIDGFWETTSWDIIRNAFPEGAHCSRVLITTDIEEVALECCDYQSNAGITWAPESILDSNYQSNAQVGIFKMEPLSLDDSKDLFYNRVFGSKPDFSEQLKKYSEDIIRKCSGLPLATTIIASVFACQPDNPEL…
Pavir.J21611.1.p	Pavir.J21611.1.v1.1	856	MDAGLLSAFVKKLVARLFVLAEEKYKLYKGFEEDVHFLMEELPMITGAIDEQLAGKDDLTLHFKVKELHQLAQEMEDCIDCIMYRASKEQKPWYRINHTPGNRIRTRLQLAKEMKRLKRRLQEAHQRKERYPVPCPSHPELPPSSSDRLIAREDLVGIDVPLKELLEHLAEGKDQQNQLNVISIVGFCGLGKTVIAQELYDSEVGRQFEKRAWVSAGQRNPEALLMEILRQVHEPPLVNSDARQLSIDLRNCLETKRYFIVIDDIRSTDQWNRIKSAFPRLKDISSRIVITTKFQSVANTCSSTNGYVHKMRRLDEECSKQLLVKESCLQEYSDSSQSDPKVILDKCDGQPLALTAVGQFIQSRNSVEQPEWEGVCKDVRCHLDSDDALKRMHQVLTHD…
Pavir.J21780.1.p	Pavir.J21780.1.v1.1	364	MAEFAVGLTKTAVEGTLSLVKTAVEEERRLKDKVQNDLVFITGEFEMMQSFLRVTNRERAGNEVELTWVRQLRYLAFDVEDCVEFVVHLDNKSPWGWLRRVWQTLYCRAPPLPLDVAVAEIKQLKARVEDVSLRHTRYFPIRDAIKPAAATPPAEEPDATYRSAFRSLSDVWEANGKLRRNFTNLQELIDREDDDLNVISVWGGTGGDLGTASILRKAYCDPKICREFKGRAWVKLMHPFNHDEFVKSLLTQFYASSHQADVDVNLWTRMKAEATEDDSIKAKLMQQMTEQRYLVVLEDVFAVAEWDVIRTYLPDRKNGSRIVVSTPQLGIALLCAGEPYQVSELRQLSQQQQFLCAFSKKVSL*
Pavir.J21847.1.p	Pavir.J21847.1.v1.1	379	AIEDIKKQLQEVAERRDRCKIDEIVVAKPDATSTVDPRLKAMYKEVTQFIGIDKSRGELLSMLSSPQGNELSHEKMKIVSVVGVGGLGKTTLAKAVYDKLKSQFDCGAFVPVGRNPDVKKVLRDILIDLDKKEFREPKYNILDVRQLIDEIKDFLQSKRYFIVIDDVWETRDWENIELALVENDRGSIVIKTTRKSEVATGVNYQLRRLSDDDSKKLLYTRLFDSGGERPANLPAEACEKIMRKCGGVPLAIITMASMLVGKKTEDWLAVCNSPGFYRGNDGQQAHDTEWILSLSYYDLPMHLKTCLLYLSVYPEDYCIRKDRLIWRWIAEGFVEMKAGTSLFQRGEEYFNQLVNRSMIQAVREEDGVGDIYACQVHDM
Pavir.J21874.1.p	Pavir.J21874.1.v1.1	721	MAEAVVGVLIGKLGAALVTEAATYSASLLCKEVSALKGLFGEIRRAEVELESIKAYLRESEKFRDTDEITGIFVKKIRELSFRIEDVVDEFMYKLEDDKHGGFASKMKKRIKHVKVWRRLAHELRDINAELEDTAKRRDRYVIPGIQRHARNGDDHATPTNQTLCSAREDDLVGIEGNAAKLKGWLVNDLEERNTKIATVWGMGGVGKTTLVDHVYRIVKLDFDAAAWVTVSKTYQVEDLLKKIAIEFDIPVNPSNMDRRRLVDIIRNHIEGKRFLLVLDDIWEQNLCINNIMEIFPTNCISRFVLTSRNFEVASLATSNCTIKLEPLEENNSWELFCKVAFRNNDDKGCPSELQDLGAKFLQKCQGLPIAIACIGRLLSFKPTTYPEWETVYKELELH…
Pavir.J22478.1.p	Pavir.J22478.1.v1.1	590	MQIYAGSSSDHHFRSTNQTSCFAREEDLVGIEGNATKLKGWLVDDLEERKTKITRVWGMGGIGKTTLVDHVYKIVKVEFDAAAWVTVSKNYQVEDLVKKIAREFSISIDSSNMDMRRVVDVIRNHLEGKRFILVLDDVWKQDLCINNIMEIFPTTCISRFVLTSRNFEVATLATGNCTIELEPLGENQSWKLFCKVAFRNNDDKRCPPELLELAEKFLQKCEGLPIAIACIGRVLSSRPPTYLRWETVYKELEWHSSKNGIQNIDNILKFSLEDLPYELKNCFLHCAIFPEDYVMTRRSLIRHWITSGFIKKKDNETLEQVAEGYLIDLVNRSLLQVVRKNESGRVKHCRMHDVIRHLAIEKATKERFGIVYEGHGTLEVHGTRRLSIQSTDIALPNQS…
Pavir.J22651.1.p	Pavir.J22651.1.v1.1	413	MIRCALPDNDVGYTIITTTRIADVAEQAGSAYKLKPLSSNNSRKLFFRRIFGNENKDNNEEIEKCPDDELAEVSDRILKKCAGVPLAIITMASLLACKVRNKLEWYEVYNSVGTGMENNMDVENMRKILSFSYYELPCHLRTCLLYLSMFPEDFEIDKDRLIRMWIAEGFIQWEKQGKSPFEIGEFYFNELINRSMIQPIYYFDTGTLYGCRIHDMMLDLIRSFSSEENFVTILSDIDSTSPSSTIRRLSLQNGKKSHVMAQATRNLLQHARSVVIFPAAVAQVPAAGSCRFLRYLGNLYQLRYLRLYSTDISQLPEEIGNLQFLQTLDVRSNPISILPSSVVELRNLMCLDIDETTRVPNGIGNLTCLEQLAWLCIDGSTINIIEELGQLTELRLLRI…
Pavir.J22703.1.p	Pavir.J22703.1.v1.1	341	MKEMRKELKVITDQHKSFMLKPGTITNELKITDTRATSSVMKDEELIVGRTNDKRDIMASLSEGNTGRITIFPIYGIGGIGKTTLAKMVFNDAQFKDYSHVWVYVSQTFDLNKIGNSIISQLSKEESQLTERQMIHNSLVELLAGRNILIVLDDLWEDNGSHLDDLKDMLMVGEHSRIVVIVTTRNEGIANKFQTIKPYKLAPLSNDSCWIIGKDIAVMCGGVALAAQSLGYMLKELTSDEWESVRKSNIWNVSASEYTDSVLSSLRLTYSYMPSHLKLCFAYCAIFPKGYKMVKDDLIHHWNSLGFIEETDIFSTEQLGEKYISQLLRLSFLEHPRLHNS
Pavir.J22739.1.p	Pavir.J22739.1.v1.1	262	MEVVTGALPSVITKLAGLAAGEYNLQKGLKGEIKFLQEELESMKAALEDISRTPAEQLPNNDKIWSRNVRELSYDIEDSIDTFMVQCKDKGLGKQHGLKKVIDRSLHLLMQPKVRQKIAKEVREIKSRVMEVHERRRRYEVNLGVDKPVTVDPRLFTQYTEMKELVGIEEARDEFINNFLTQGNNVPTKQGKTVSIFGFGGLGKTTLANAVFEKIRAQFDCCAFVSVSQTPDLKRLFKGLLNDFGKSINEEILDESRLIKVL*
Pavir.J22811.1.p	Pavir.J22811.1.v1.1	1050	MAAVLDAMVPYVKKLIAGMAEEEVNMLLGVSGEMTKLEDNTESIKAFLADAERRRITEQSIQRWVNKLKDAMYDATDILDMCQLEANKRKESEGSRMGEKAPSCCQSLLFCLQNPVFAHKIGSRIKELNQRLDNIRKGADQFNFNINFSSYQNRRMTSETEPSSRKAISEFDESAIVGKNVENDMKLLIQELITDDNNDNNIKVVSISGMGGIGKTTLAQKIFKDTTIQEHFKSKIWLSIGKHFDEAELLRSAIKHAGRDPGEERDMSLLVRTLTDALSASNFLVVMDDIWSDEAWSHVLCVPIRNAGRNKPGSRVLVTTRLKDLASKMGESFHQHHVSPLDEEDAWSLLKKQLTPNQVVGIEQRKNIGMDILKKCDGLPLAIKVIGGLLSTRSPSELE…
Pavir.J22914.1.p	Pavir.J22914.1.v1.1	306	MYKEVTQLIGIDKSRGELLSMLSSPQGNEVSHEKMKTVSVVGVGGLGKTTLAKAVYDELKSQFDCGAFVPVGRNPDVKKVLRDILIDLDKKEFREPKYDILDVRQLINELKDFLQSKRYFIVIDDVWETRYWKKIELALVENDRGSIVIKTTRKSEVATGVIYQLRPLSDDDSKMLLFTRLFDSGGERPANLPAEACEKIMKKCGGVPLAIITMASMLVGKKTEDWLAVCNSPGFYRGNDGQQAHDTEWILSLSYYDLPMHLKTCLLYLSVYPEDYIIQKDRLIWRWIAEGFVERKTGPSCFKLGE
Pavir.J23132.1.p	Pavir.J23132.1.v1.1	760	MNGFSEERKLGQGAFGVVYKGVTGNGDDVAVKLLLPNSSLDYGQLRNEFYNLRKLNHQNIVRVLGYCFETEQNPFIMPDGSKVLVNEIRGALCLEYMHNGSLQRLLLSDEFPRLEWHTRFRIIKGTCEGLKYIHEQLEEPMYHLDLKPDNILLDKDMVPKIADFGLSRIFGEEPTRFTQNPYGTLGYQPQEYIDRGEISGKFDIFSLGVIMIRIVSGPKGYPKCLDMSSDEFIDHVQKNWRNMLEATCSSGSLVEAYCNQVKTCIQIALLCVEEDSEKRPNIGKITEKLNEIETAIGELPQKGCLKKVSGIAMHNNKNIDMRKESDDIKGQQQNINLMAGPSCSELEFVDAREASPDVVEELIIGRTAEKGKIIASLLDGMSEKIIILPIYGIGGIGKT…
Pavir.J23137.1.p	Pavir.J23137.1.v1.1	922	MEIAKGTLSSVITKLGVLLTEEYKPLRGVKGEIRFLQSELESMKGALEKVSNTPPDQLDIQDKIWVRDLRELSYDIEDYIDTFMVRVKGDKSAKRPSFKNLVHKSLIKNVRIRHRLATDIRGIKSRIAEVQERRLRYDVNNGVAKPTIATVDPRLFAQYTEAKELVGIGHSSDELIKVLMDGNRFPLQQGKIVSIVGFGGLGKTTLAKHVYEKIRGLFDCCAFVSVSQTPDLHKLFMAILYQLDWNKYDDSFFNETFLDEQGLINELREFLGHKRYFVVLDDLWDISVWKMIRCALPDNDVGYKIITTTRILDVAHQVGGAYKLKPLSHNDCRKLLYIRIFGNENKDNIDGIEKCPDEDLAEVSERILQKCGGVPLAIVTMASLLASKARNKIDWYDVY…
Pavir.J23156.1.p	Pavir.J23156.1.v1.1	462	MSKNISEKLSEGRFLLVLDDVWTEDRIQWEEFMAFLNGVAPIPGSTILLTTRTREVAVIVGSTNHFDLPLLSPNDSWQLFQQSIIMPATGWNFKLEEVGNQIVKKCGGLPLAIKVLACALTGKEQIEEWEAMRDNSLLDAVGEENRIFACLKLSYFHLPSHLKPCFTICSLFPKGYMIDKEQLIDQWIAHDMIEVEDGVDYFEYTAHKYFNSLVHRSFLQDVDENSYGRVKCRMHDLVHDLARSILGDKISLVVPKEASSSTRSDRYFSLTKQRIHLLPKNLFQKARALYADECAVDCKIFGKALKNARHLRSVTMDYVDKELVQAVILQVKNLKYLEISRQYGEALPEAISDIWSLQTLHLTSSDLLELPKSIGKLQKLRTLNLSHCEKLKCLPDSIV…
Pavir.J23375.1.p	Pavir.J23375.1.v1.1	386	MSLSKALGIINGINEFGNFFQLLGYAASFMRSQWMGSQAKKLEDDRLQLQSDLQRLSDTLPAMYNLIDRAEWKSHVPGVEQLLPNLKDAVYDAEDLLDEFTWYELKVKIEGNATQLSPFIDFFHRVTQGSFNKVVDIQKRLSNLSSQLEKMGLHEETPQFDKSLRPVTTSFRTEPKIFGREKELREVIRLLGVQNYSNQSSSKRKRSSHAANSEPRIAYVPVLPIVGIGGVGKTTLAQEITTLQRVKSHFDKIIWICVSDEFDEERFTKVLIKSLSGKEATADNLDDLQKILAGEVGKKRFLLILDDIWPNALNEGCWRKFCAPLTNVLQGSMLLVTTRFAEVADIVGTMDKFALEGLQNDVFWQFFKMCVFGSEDDHINPKLEQI
Pavir.J23388.1.p	Pavir.J23388.1.v1.1	191	MKFLQKTRVLSCLPVARKKIAVANRMKNMREELRKINDEFHSFNFTLGGTSTSVEQHYDIRETSSRLPEEPIIGRNGDKREIIKLLLASTNNDETVILPIYGLGGMGKSTLAQLVYNDAQFKKYDYRIWVYVSRDFNLKKIGSSIISQLPIEGGQQNWDTLHVINQCLEKNLLCGKKVLIVLDDLWEEKDT*
Pavir.J23469.1.p	Pavir.J23469.1.v1.1	889	MELATAALGSLLPKLGTLLSDEYKLQKGVRGEIRFLQTEMESMQAALERVSRLPAHQIDDLNKLWVRDLKELVYDIKDSVDTFKVRVHNDPEHAKPHSFRRFFDKTIGLLTKAKSRHHIADDIQDIKKRIDDVSKRKERYNFLDAGVQPNTVEIDPRMPSLYQDAAKLVGIDGPTQKVIDLLKGGEVSLKPDMKQILSSILRQVSKDKCTNAGEKDRDELLRSIRDFLVNKKYLIVIDDVCNVDAWEIIKCALIDKNVGSRVIVTTRNMDVAKFSSKDGDVYELDPLSNKDSRRLLCKRIFNEDVGIHSDLEEVTMRILNKCGGIPLAIITIASMLACMSNRTKYEWYGVYNSMGSGPEKDRTMDNMRNILHLNYSDMPSYLKPCLLYLSLFPEDFNIP…
Pavir.J23515.1.p	Pavir.J23515.1.v1.1	285	MDLVTGAMGNLAPKLYQLLQGEYELQKGVRKKLVFLHQELESMKPALEKVAQLPWDQHHKQAKVWACQMREVSYDVEDLLDTFLVRVQGSEPADQSNLKHTLKKMGGLFGKAKARRDISSAIEDIKKQLQEVADRRDRCKIDEIMAKPANTSAIDPRLEAMYKEVTQLIGIDKSRGELLSMLSSPQGNEVSHEKMKIVSVVGVGGLGKTTLAKAVYDELKSQFDCGAFVPVGQNPNVKKVLRDILIDLDKKEFREPKYDILDVRQLINELKDFLQSKRYELLAIF*
Pavir.J23571.1.p	Pavir.J23571.1.v1.1	402	MLEAFALRLAAMLFHMARQETDILLGVPGEISKLHRMFSDLSRILIDAERNHICNGNATVGSWVSELRDAMYDMDNVLDKWQILQWGKGPSTSSMLECCKISLLFCRCNPGGTYKTGRKIQALNKRLEGIMQRSKHFDFISKVVGSSRYLDHKAVKYHRKSGSSIVRSDIVGEKVEQDTRMLVNYLLSQVDTRATCLDISTIVVSIAIVGPGGIGKTTLARMIFNDSAVEEMFDKRIWLSVNQDVDEIDVLQRVLAALDGKSNHRGSVGDKDQLECALKCAVRHKKFLLVMDDVWSDSIWNELLRVPLNDGAPGSQVLVTTRNHGVACRMKAQIFHHIDKLNLEDCWSLLKKVVFNDEDKSDIVGLEDIGMAIVKRCDGLPLAVKVVGGLLLSRSRRRG…
Pavir.J23577.1.p	Pavir.J23577.1.v1.1	290	MEGVMVSTATGAMNSLLSKLFKLLSYEFNLFSGIRKEIEFLKHELSYMNALLHKLANMEDLDIQTHVWRNKVRELSYDIEDCIDIFMHHLGNNDEKAGLVHEATTMFKKLWDRIVQESEWRKRYKLDEGPSNPRTVEIDPRLPSLYAHDEQLVGVDGPRDTIIHWLIGDEFEGRGSLQQLKILSIVGFGGLGKTTLANSVFCKIKDKFHCTAFVSVSQKPNLAKILKDILSAIGGFMGDPDDSLQTLIDNIRGHLMYKRYCALVFSVLLCTACSCDFSLYSQQSFLIKLS*
Pavir.J23707.1.p	Pavir.J23707.1.v1.1	498	MKKLKAAAYEADDVLDAFQYEALRREAQAGESTSRKVLYFSRDRLMFHHKASRDLKNVLDKIDELVAKMNSFGLLERAEVPKALCRQTCSALDESLDIFGRDDDKEVVVKILLDQKYQKNVQVLPIIGMGGLGKTTLAKMVYNDPKVRNHFGLMMWHCVSENFEAIAVVRSVIELATKGTCDLPDNMELLRGKLQEAIGRKRFLLVLDDVWNEELRKWEDDLKPLLCSSNGGSGSMIVVTSRSQQVASIMGTLPPHELACLSEDDSWELFSKKAFNNKGAQEQPDELVTFGKRIVNRCKGLPLALKTMGGLMSSMHQVLEWETIAESNMGDIGNEVLSILKLSYRYLSSEMKQCFAFCAVFPKDYQMEKGMLIQLWMANGYIHEEGNMDLAKKGELVFN…
Pavir.J23950.1.p	Pavir.J23950.1.v1.1	392	MISSHPITRTKCLMQLQLLEEIMNKKIIKSLLMQDHADKLAIIPIVGPAGSGKTTLARLVFHDKTGGEWNPELRIWVHLDKKLELNKIAQDIISQAYEMENIMVPEITSDDQIRYNRQLIKNRLGEILHDKSSLIVLDDMYSTDKIQLAELKDMLRGKNKCTKIIVTTSSETTAELVHSIAPYKLGHLSEDDCWKIFSQKAFSNPDENRSLVETGKQIVKICEGMPGIAYSLGSVMCNRDDGSWLWARDKEIWELEKRFSSGLKILAPFSELYYNMPSTLKLCFGYLSIFPKGSTIDKDKLVQQWMALDMVGSKHGTLPAHVHGEMYIQELLSMFFLRIQEMPSGTGISHTNGPVVVQMHNLVHAFANYVAGNDLIILDAGDYKYSKNQFRP
Pavir.J24063.1.p	Pavir.J24063.1.v1.1	259	SKKFDLQRIGEIIISTVSRSTSIEPSKWYIALKDGNLQSITEMLKSMLPTKKYLIVLDDMWEEGVDNLEKLKHMLQYGRKGSKIILTTRMQHVVDKLDIGALASQGIIRPVRKSDQINLSILSDDDCWNVMRQTPFWQGEDLCGLEPIGRQIAKKCAGLPLLARSLGFLLSQHKSTEAWEDIRDKKIILVYAKGFTIASDNLIQQWRALGYIQSIIDGKHCVDYLLGMSFLQISKTSQVSRIISFPSVHSFCMMQCYRC*
Pavir.J24223.1.p	Pavir.J24223.1.v1.1	131	MRPFVLEEVLKSLVIQLDAQSTNRNGTNFGVGTKVTGVEALIEYLGNIFRSNKCLIVLDDLFSIAVWDMIIQSFRNINNGSWIVITTREENIAKHCSSKKGSIYKLKFLENRDGLDLFAKKVMHTTLLTSP*
Pavir.J24297.1.p	Pavir.J24297.1.v1.1	258	MLQPPAIFCMRNPIHTYKIGSCIKNLNQRLEDIKKRSLDFNFINLNSYADCSRRVASSRLGSRETSGILDESSLVGENIEEDTRHLVEMLTTVELSNCKNNKFLVFAIVGVGGIGKTTLAKKIFNHDLIQQEFTKKIWLSVNKDLSETELLRRAVIEAKGDPQSAGNTRGALERALKEALNGQKTLLVMDDVWKHQVWEDVLQTPLVSAALAHGSRVLITTRHDVVARGMMATKPYHNVNKLDPEDAWLLLKKKVCNS*
Pavir.J24356.1.p	Pavir.J24356.1.v1.1	1161	MATAGAVVDRLRRRLALDARHLELPSSTAEDVAHVGQTMSRLQDVLANMERQYFKMPAEAKDWMRKIKQIAYDMEDLLDEFEDPCGIGSPKGGSCIATATLFCSAAPFVFHNSSAQRMKMLRRKLDLSTEDSVIYSLMQHNLCDHKPSNQHQVFHGSAIIGRNSDRENVKSLLLKHDADKITIIPIVGLTGLGKTTLARLIFHDQTGEGWNFDLHIWIHLDRNLELNKIASDIISQVNQTEDIAISEVTRNDQIRNNLQFMKKRVQEVIHDKSCLIVLDGLLSTDKIQLAELKEMLTSKKKGTKIIMTTSNEITAELFHTIPPYKLGPLSEDDCWEIFSRRAFDNGDGSTHLTEIGKQIVKKCEGMPAVAYSLGSLMRHKGESDWLWTRDKDIWELERK…
Pavir.J24374.1.p	Pavir.J24374.1.v1.1	403	VISIVGFCGLGKTVLAQELYDSEVGRQFEKRAWVSAGQRNPEVLLMEILQQVHEPPLVSSDARQLSIDLRNYLKTKRYFIVIDDIQSADQWNRIKTAFPRLQDVSSRIVVTTKFQSVANTCSSTNVYVHRMRRLDEECSKQLLLKESCLQEYSDSSQSDPKVILDKCDGQPLALTAVGQFIQSRNSVEQPEWEGVCKDVRCHLDSDDALKRMHQVLTHDYTSLPTHELKACLLYFAMFPSDHRVRAKRLMRRWLAEGFVVPSTLCSDPAAQSFRELMDRNIIQSVDVSNNLKVKTCKTYGMMHEYVVRKSLSENIIALFDDGKLQPKHARRLSLHDSSISDSSNLEFDLSLVRSLTVIGEAGKAILDFKKYQLLRVLDLEQCTDLQNDHLKEICNLLLI…
Pavir.J24381.1.p	Pavir.J24381.1.v1.1	389	MKQGKTVSIFGFGGLGKTTLANAVYEKIRAQFDCCALVSVSKTPDLKRLFKGLLNDFGKSINEEILDESRLIKVLREFLQDKSTSLHVVNEMFMHGCIKWYFVVVDDIWDISVWKRIRCALPDNDVGYTIITTTRIADVAEQAGSAYKLKPLSSNNSRKLFFRRIFGNENKDNNEEIEKCPDDELAEVSDRILKKCAGVPLAIITMASLLACKVRNKLEWYEVYNSVGTGMENNMDVENMRKILSFSYYELSCHLRTCLLYLSMLPEDSEIDKERLIRMWIAEGFIQWEKQGKSPFEIGEFYFNELINRSMIQPIQDQYDMLYLYGMLNNCRIHDMVLDLIRSLSSEENFVTVLSDMDSTSPSNTIRRLSLQNGKKSHVMAQGTGNLLQ
Pavir.J24454.1.p	Pavir.J24454.1.v1.1	643	MLKKHGELPIVKATDLVKKNPDLVEEANKILKKCGGLPLAIVTIGGYLASRPKTRDEWRKLNENINAELEMNPELGTIRTILEKSYDGLPYHLKSCFLYLSIFPEDHIISRRRLEQLKNRSMILPSQQSIYSRESIDSCRVHDLIRDIAISKSTEENLVFRLEEGCALSTHGAIRHLAISSNWKGDQSEFESIVDLSRIRSLSVFGMCEPFYISDKMMFLRVLDLEGTIGLKYHHLDNIWKLLHVKYLSLRGCFGIDLLPNSLGNLRQLQVLDIRGTWVKALPKTIIQLRKLQYIHAGRKSDYVTEEKDSLMSRCLQGARLCATCCQPILRNIDGPFHKALTRRDACTFACCVAFPALMTGLDLDEENGATVPRGIRKLKDLHTLRQVNVGWGSAVLQD…
Pavir.J24513.1.p	Pavir.J24513.1.v1.1	426	VNSQIPEAPGDDEITNKELRLLQNLQNRTYLVVLDGLISISDWNSLFDMLPDTNGSRILLTTHLNVKEINHIDPQIAPMELPYLGMKHGEQLFCQRVFGAKEPPQIYWSKGYYEKVHNISTGLPLAIAVLAGVLRSKAIPMEWDDVFEQLQSNGQPKPVRSIWSLAFDDLPHYLKSCFLYFASVSDNVILYPDRLVRLWIAEGFVVPEKAETLEDVGFDYLKELVSRGLVQVMEKDAGGCIKLVSIHNLLHAFMESEAQDSSFLEIHHHANIANPNTVRRLAIQNYVDAYVYIPDAFPKLRSLLCDFAEDQRSSSSFGDLQPHSLWGNLAELCSRACSISENVDSNTLHGLHFLQGSRFLRVIDLNGLKMQKLPDEIGSIIHLRYLGIRNSNLEELPSS…
Pavir.J24599.1.p	Pavir.J24599.1.v1.1	269	MEVVTGALPSVIKKLASLAAGEYNLQKGLIGEIKFLQEELESMKGALEDISRTPSDQLPNNDKIWSRNVRELSYDIEDSIDTFTVQCKGKRLDTQHGLKKVIDRSLNLLMQPKVRHKIATEIREIKSRVMEVHERRRRYEVNLGVDKPVTVDPRLFTQYTEMKELVGIEEARDEFINNFLTQGNNLPMKQGKIVSIVGFGGLGKTTLANAVYEKIRARFDCCAFVSVSQTPDLKRLFKGLLNDFGKSINEEILDESRLIKVLREFLQDK
Pavir.J24667.1.p	Pavir.J24667.1.v1.1	1106	MEAVAGLVVCAIIKIVVDKAKSCASDRMKWLGGDGVFKALELLGSTLCQLRAVAGAVQRRGSPDKSGDLRAWLQQLLDAVYEAHDVLDDFDDSVPPPESSVARLGKRLFGADERVNRLKDVVEKLVAIHAGSKTLLAATETIASASLARDPSGGGSATGPMRHHEDAVFGRDKELREMVSWLAGASGADAKSGSVPVAAIVGLGGMGKTTLAQILLKDPEVASTFDLKIWVHPAAMDNELELAKQILQSADVDVPDGMKSFHWLQTKLKEKISSRKFLLVIDDVWNREDMEEIAYRNMWSKVLAPLSQGNTTGSKIVVTTRQNIVAKSLRAREVYLGDLPANDIWSLFTKYAFGDEDLDKQPPQLRAIGRKIAEKLRGSPLAAKAVGQMLEGRRSITHW…
Pavir.J24724.1.p	Pavir.J24724.1.v1.1	388	MIRRKIAKEIREIKSHVEEVAMRRDRYQINTDVAKPVTVDPRLLFAQYEVKELVGIDEAREEVIRILMEGNKEVSKQRGKIVSIVGFGGLGKTTLADVVYKKIRARFDCSAFVSVSQTPDLKKLYKQLLYDLGKSINEETLDERRLIELLREFLQDKRYFVVVDDIWDISVWNMIRCALPDNDVGYTIITTTRIADVAEQASSAYKLKPLSSNNSRKLFFRRIFGNENKDNNEEIEKCPDDELAEVSDRILKKCAGVPLAIITMASLLACKVRNKLEWYEVYNSVGTGMENNMDVENMRKILSFSYYELPCHLRTCLLYLSVFPEDFEIDKDRLIRMWIAEGFIQCEKQGKSPFEIGEFYFNELINRSMIQPIKDQYGMLNSCRIHDM
Pavir.J24991.1.p	Pavir.J24991.1.v1.1	358	MSLSKAIGIINGINEFGNFFQLLGSVASFMRSQWIGSQEKKLEEDDILQLQSDLQRLRDTLPAMYNLIDRAEWKSHLKVKVEDNETQLLTSIEFFHSVTHGSFNKVVDIQKRLSNLSSQLEKMGLHEETPQFDKSLRPVTTSFRTEPKIFGREKELREVIRLLGVSNYSNQSSSKRKRSSHAENSEPRIAYVPVLPIVGIGGVGKTTLAQEITTLQRVKSHFDKIIWICVSDEFDEERFTKVLIKSLSGKEATADNLDDLQKILAGEVGKKRFLLILDDIWPNALNEGCWRKFCAPLTNVLQGSMLLVTTRFAEVADIVGTMDKFALEGLQNDVFWQFFKMCVFGSEDYHIDPKLEQI
Pavir.J25006.1.p	Pavir.J25006.1.v1.1	529	MLREISNKLSGKKFLLVLDDAWHQNKHDWEHLMVHLKSGAVGSKILLTTRDRKVAEIVKSRHIFKLGMLSEAESWSLFLKSSGWVEEDLGSEYIEVGKVILNRCSGVPLAIRTLGGILYENKEISIWKAIGQSDLWTDESIEDRVFASLKLSFIHLPDELKQCFTLCSIFPKGTKIYKDRLISQWVAHGFINSMNGKQPEDMGSGYVDSLVKVGFLQDPSEDQSTKQLVCKMHDLIHDLTRHILQDEVVTCIPNNMIANRNQRCRYLSLTSCPEKVHKNSFHKAHALFISRGNPIFDKPVMKSSSVRSVVLDYTENTPFPQFTLKFEYIGYLEIHNLGCTKFLEAISSCLNLQSLHLIKCKGLVALPESIGKLKKLRILELNFAYDLDSLPQSIGDCRH…
Pavir.J25025.1.p	Pavir.J25025.1.v1.1	242	CTIISQLPIEGGQQSWDTLHVINQCLEKNLLCGKKVLIVLDDLWEEKDTELGKLRSMLHVGKKGSMIDVIVTTRKEDIARKVSTTKPYKLQPLKDDICWKIIKRYSKFEQKHNRERLEQIGLDIAKKCGGVALAAQALGYMLQYKDMSGWVEINNSDIWNESSEDNGGVLPSLKLSYERMPPQLRICFSYCAIFPKGHNITQDDLIHQWIALGFIKPSIGKEYIRQLLGMSFLQVSKLPKVC*
Pavir.J25087.1.p	Pavir.J25087.1.v1.1	555	RPGAAAKIEDAGRSRTGQLCSSSVSNVAHIFHGSSGRVREAQDKLEKARAEVENELTKRGLHVVPLKLMPTTTEIITAPQVFGRETERDQVMEVLGVTATIDRIQEFDQVITQMGMPLTMGSTSAGSSKRKSAGHQKKRKSAAASTSKAAKRLGNSSSSPRFAETTNLAGNVSVLPIFGIGGIGKTTLAQLIYNDDRVRAHFTVRIWVCVSDLFDDERMTKEIIKTMSEPNIDLPSDIGDLRVQLKKQLKSQKFLLVLDDIWQISQQQWEYFYAPLRCGLEGSMILVTTRHQNIAHLVATSSCEPVQLKGLPDDIFWEFFKECAFGRKLPESYPRLQEIGRKICFKLRGTPLAAKTLGRLLNSKLSEDHWSYIEGSELWEQPQKDGDILPALRLSYLYL…
Pavir.J25090.1.p	Pavir.J25090.1.v1.1	518	MDILKKCDGLPLAIKVIGGLLSKRYPSELEWKAVLESPAWSVRGLPEQLDNRLYLSYEDLSPQLKQCFLYCSLFPKGTEIIQNAVTRMWISEGFIQPMGASSNFHDGYGGLEDIAIQYYRELINRNLIDPIVYSVTQSICTMHDVVRSFAEHMTRDESLVVVDDKQASTTLRDGSMLVRRLSLGHTVSVAEWAVLQRRKSLRTLMVSCRVNLKSTDSDRLVDSLTKLRHLRYLHLEATDVSRLPEDIDKMKFLLHIDLPNCKKLGHLPSSITKLVHLTSLALNGTNISAVPKGFGGLSNLRLLRGFPVHVDDMDAGSSSSNSWCSLQELEPLSQLRDITLDGLEKVPDCWMAEKAMISSKAHLTYLELNYNNHSASKHATTEPCGDQEANEEQEHQQAV…
Pavir.J25121.1.p	Pavir.J25121.1.v1.1	238	MAAATALVSITTGAMKPLLSKITKLLEVEHSRLKLTAASSTLEMLADSDQLDPETRLWRDTLRELAYDFVKVIGMKKLKPRHEIAKHIEELKARAIEASERRNRYRYDKIPSSSSTYSAVDPRLSALYVEIDELVGIDSPKKHIIEWLTMERRASSSEPKVLSIVGCGGLGKTTLANQVYQSLKSQFSCTAFVSVSQNPDVKKILRDIAEEVGIRDNRLDHHDEKKLIDELRKHLQEK
Pavir.J25144.1.p	Pavir.J25144.1.v1.1	353	MASLSEGNTGRITIFPIYGIGGIGKTTLAKMVFNDVQFKDYSHVWVYVSQTFDLNKIGNSIISQLLKEESQLTERQMIHNSLVELLAGKNILIVLDDLWEDNGSHLDDLKDMLKVGEHSRIVVIVTTRNEGVANKFQTIKPYKLAPLSNDSCWIVIKQKSSFDSRDDKHEVEQIGKDISVMCRGVALAAQSLGYMLKELMSDQWESVRKSNIWNVSALEYTDSVLSSLRLTYSYMPSHLKLCFAYCAIFPKGHKMVKDDLIHQWNSLGFIEETDIFSTEQLGEKYISQLLGLSFLEHSRLHNSATGVHHEDFTHVTMHDLVLDLARLVLVDEFIMGVNDRAILIEGAALCIVQ*
Pavir.J25211.1.p	Pavir.J25211.1.v1.1	1091	MSHSITRDYTVFLEEALNKLQDKFKGKRYLLVLDDIWNKDAAKWEKLKASLKHGGVGSAVLMTTRDKGIAEFMGTIVDKSWTKKYHDVETLEDETIQNIIEARAFCSQESKQDELVKLVGPIAKRCVGSPLAAKALGSVLSNKTTKEEWEDVLQQTSICSDETGILPILKLSYDDLPSDMRRCFAFCAMYPKDYEIDMDSLIQLWIANGFISDQKKAEIVGERIVKEMVSRSFFQYVEKGTSYEYSSITFLKIHDLMHDVAVSAAEKECFCITDESIQSSELLLGAARHIHSPKTSEKTVAILLRSMRKRSVPIKTLMFANMYNISHMKCSSKHSSLRALSMQWLRHHGYHLPIKSKHLRHLRYLDLSHSEIKALPDDISILYNLQTLKLSDCSNLRRL…
Pavir.J25306.1.p	Pavir.J25306.1.v1.1	390	MEVHERRRRYEVNLGVDKPVTVDPRLFTQYTEMKELVGIEEARDEFINNYLTQGNNVPMKQGKTVSIFGFGGLGKTTLANAVYEKIRAQFDCCALVSVSQTPDLKRLFKGLLNDFGKSINEEILDESRLIKVLREFLQDKRYFVVVDDIWDISVWKRIRCALPDNDVGYTIITTTRIADVAEQAGSAYKLKPLSSNNSRKLFFRRIFGNENKDNNEEIEKCPDDELAEVSDRILKKCAGVPLAIITMASLLACKVRNKLEWYEVYNSVGTGMENNMDVENMRKILSFSYYELPCHLRTCLLYLSMFPEDFEIDKDRLIRMWIAEGFIQWEKQGKSPFEIGEFYFNELINRSMIQPIYNFYTGMVKSCRIHDMMLDLICSFLCEVKLSLPY*
Pavir.J25419.1.p	Pavir.J25419.1.v1.1	273	MYKEVTQLIGIDKSRGELLSMLSSPQGNEVSHEKMKIVSVVGVGGLGKTTLAKAVYDELKSQFDCGAFVPVGRNPDVKKVLRDILIDLDKKEFREPKYDILDVRQLINELKDFLQSKRYFIVIDDVWETRYWKKIELALVENDRGSIVIKTTRKSEVATGVIYQLRPLSDDDSKMLLFTRLFDSGGERPANLPAEACEKIMKKCGGVPLAIITMASMLVGKKTEDWLAVCNSPGFYRGNDGQQAHDTEWILSLSYYDLPMHLKTCLLYLSVYP
Pavir.J25443.1.p	Pavir.J25443.1.v1.1	514	MDILKSVMAYPLLIKVIGGLLSTRYPSELEWKAVLESPAWSVGGLPEQLDNRLYLSYEDLSPQLKQCFLYCSLFPKGIEIIQNVVTTMWISEGFIQPMGASSSFHDGYGGLEDIAIQYYRELINRNLIEPIVEFSLTRYRCTMHDVVRSFAEHMTRDESLVVVDDKQASTTLRDGSSSMLVRRLSLGRTVSVADWAVLQRQKSLRTLIISCRVNLKSVDSLGSFSSLRVLYINFAVSDRLVAFLSKLKHLRYLHLEDTDVSRLPEDIHKMKFLLHMHLPFCKKLGHLPSSITKLAHLTSLGLNGTTISAVPKGFGGLSNLRLLHGFPVHVDDMDSWCSLQELAPLSQLRDLTLDGLEKVPASWMAEKAMISRKAHLTYLYLNYNNHSSSKHTTTESCCG…
Pavir.J25546.1.p	Pavir.J25546.1.v1.1	236	MAVGPLVSLVKEKVSNYVLEQYNVMEGMEKQHKILKRKLPAILDIMAVAEKQASHREGVRAWLEELKTVAYDADDVFDEFQYEALRRKAKKEGHITKLGMAGVKLFPTLNRVAFRKRMGNKLSSIVETIEVLVAEMNVFGFKHQLEAPARKEWRETDHNIDDPTNIVSRSRDKEREKIVQILVNGEANNNGDLMVVPIVGMGGMGKTTLAQLIYNDPQVQKHFQLLKWVCVSDDFD
Pavir.J25597.1.p	Pavir.J25597.1.v1.1	351	MEATGLSLGKSVLGGVLDYAKSAVAEEVALQLGVQRDQAFIKDELEMMLAFLMAAHEERDEHKVVKTWVKQVRDMSYDVEDCLQDLRVRLGKPSRWCFLRTLIDRHRVATQMKELRAKVEDVSQRNVRYQLIKGTGPKPATGAGPSNIISGATMFGIEEARRQKDKAKVDLCQLINEGNEDLRVIAVWGTSGLLGQTVVIKGEYDNLKRSKKFELYAWIRIVHPFSPLEFLQCIMGQFYRTSFEQAGKVQEETNIGTQILMKMGAMKQDDLVDSFSKHVNKKSYLIVLNDLSTIEEWEAIKEYFPNKKKGSRIIVSTKHGEVASLCAGQESVVSELKQSSIDQSIFASYNK
Pavir.J25786.1.p	Pavir.J25786.1.v1.1	439	KGVADEILLIKLDLEKIIAISSNLQEDDHAMMVRCWRKEVRELSYDMDDFADQYEHAAAMTCARSIRGREITRRCKSKRTLPWIREKLRQRLWMANKIREFSERAQEALERHRLYNLDAIAGSASFSCTDGAYPTSWNGTPCGEDKAYVAIDAAMEELEELLMMTHDQGHQKLQVVSIVGFGGIGKTTLAMELYRKLGQQFECRAFVRTSQKPDMRRIFISMLSQVRPHQPPDNWTVHGLISTIRTHLQDKRYLIIVEDLWTTSTWDIVKHALPDSNCCSRILTTTEIEDLALQSCDHDPKYVYKMQPLGEDNSRKLFFSSVFGPQDECPPELREISHDIIRKCGGLPLAIVTVASILSSQPGKQDRWDYVNKAIGYSLLTNPTWEGMKQIFDLSYNNL…
Pavir.J25866.1.p	Pavir.J25866.1.v1.1	419	MAEVLATMVVGPLVSMVKDKASSYLLDQYKVMEGMEEQHKLLKRKLPAILDVITDAEEQAAAKREGAKVWLEEVRKVAYQANDVLDEFKYEALRCKAKEVQYKALGMDVIKLFPSHDRIVFRYKMANKLHMILQEIDVLIAEMNAFRFKFKPGPPEPTNYLRQNNSDIIDPTNIVSRSRANEKKKVVRILLAQVGNENLTVHPIVGMGGLGKTTLAQLIYNDSEIQKHFELRLWVCVSDNFDVDSLADRIVKENGCKPDGSSALEKLQNAVSGKRFLLVLDDVWSRDEHNWERLKSYLQHGRKGSSLLTTTRDDKVAQLTGTTEAHNLNSLDEIYIKEIIETKAFSLRQVEQRPRELVDMVGELVKRCCGSPLAATALGSVLRTKTSKKEWDAVLNRSM…
Pavir.J25872.1.p	Pavir.J25872.1.v1.1	403	MKKICTWAIWAYSVWVFIFLTDTMDCVNLVEMLQRYLKDRRYLIVLDDVWSRDSWSLLDSSFVKNSNGSRIVITTRIQAVASLADGNREIKLNLLPKEEAWTLFCHKAFARLDGRSCPLSLKACAERIVDKCQGLPLALVALGSLLSYKEMDEHEWELFYSQLRWQLSNNPELSWVASVLNLSYNDLPSNLKNCFLYCGMFPEDYHIERKRLIRLWIAEGFIEDRGPEITLSDVAACYLKELADRSLLQVVDKNEYGRPKRFQMHDLVRELSLTISKKEKFATTWDHPNSDCSSDRSRRLSLHKDSNLMQTVTNSAQLRSVIVFVEGVSSSWFKNCYPSFRLLRVLSLRHCYIQKIPGNLSNLFNLHYLDLGYTKLKEVPRSIGKLSNLQTLYLKGSVM…
Pavir.J25873.1.p	Pavir.J25873.1.v1.1	344	MAAVLDALASYVKELTVDIVKEELDTLLGVSGGINKLGRNVGNVEAYVADAERRRIDDPKVQGWVNRLKGAMYDATDILELCQLDAEKRRRSRMGTCMEEKVPGCLMPLLFCLCNPALACRIGKRIKELNTKLNEIPAPSDATLPSRTTTSQIDMSAIVGDAIERDTNALVQVLLANEPAIKVVSITGTGGLGKTTLAKKIFNDRAIQVEFKSKVWLSITESYNTEKLLSSAITQAGEGREVHGDREVLTQALTKTLSSGKFLMVLDDVWSAGLWTDVLESPVIIACRNQPGSRVIITTRDEDLVKKMGTTDYLLHHVKPLCDEDAWSLLKKQLPPQEKSKHKH*
Pavir.J25975.1.p	Pavir.J25975.1.v1.1	245	MQGALEKISKTPADKLDDQDNIWARKVREMSYDIEDTIDTYMVRCKGGRKLAEQHGFKEAIDRTLKWFRKPMIRRKIAKEIKEIKSHVEEVAMRHDRYKINTEVAKLVTVDPRLLFAQYEVKELVGIDEAREEVIRILMEGNKEVSKQHGKIVSIVGFGGLGKTTLADVVYKKIRARFDCSAFVSVSQTPDLKKLYKQLLYDLGKSINEETLDERRFIDLLREFLKDKRYTLLLLMTYGISQSRK*
Pavir.J26053.1.p	Pavir.J26053.1.v1.1	434	MTASDSTSSTSVLPIIGLGGIGKTALAKLIYNAADVTNKFEMKLWACVSDTFDLKKILEDILESGTGESNKHHNLETLQKKLYGLLQGKRYFLVLDDMWNEKPSDWEELKSLLSRGGSGSMIIITTRSSNVASLVKTLEPYDVAKLPEDECMQIFIRYAFRDKECKDPELLKIGECIVKKCCGVPLAAKTLGSLLFNCQDVKEWRCIEGDNLWNVKQENDGILPALKLSYDALPLHLRACFTSLSTFPKDFHLFKKHVVTFWVALGLLHTDNESKDMMSIGERYFNELLGRSLLQDQFIIFDNTVDYCKMHDLLHDLSLKMSQKELTVVSSSKVDVPERTKHLVWDCQDFSTEMKFPKQLKKASRARTFASMNSTGTVSTAFLKDLFSTFKHLRVLIFN…
Pavir.J26067.1.p	Pavir.J26067.1.v1.1	295	MALVTGAMGNLAPKLYQLLQSEYELQKGVRKKLVFFHQELESMKPTLEKVAQLPWDQHHKQVKVWACQMREVSYDVEDLLDTFLVRVQGSEPADQSKLKRALKKMGGLFGKAKARREISSAIEDIKKQLQEVAKRRDRCKIDEIVVAKPDATSTVDPRLKAMYKEVTQLIGIDKSRGELLSMLSSPQGNELSHEKMKIVSVVGVGGLGKTTLAKAVYDELKSQFDCGAFVPVGRNPDVKKVLRDILIDLDNKEFREPKYNILDVRQLIDEIKDFLQSKRYELLAIFRYFALQIKS
Pavir.J26081.1.p	Pavir.J26081.1.v1.1	753	MADLVLGLAKSAVEGTLSAAKSAIEEEEKLKKSMQRDLMLISDEFEMMHSFLNVARERASDQMVSTLVRQVRNMALDVEDCIETVVLMDIKSHWWRRLLPYCMVAMVPATALDDAVASIEMLKSRVEAMGQRNERYMHSIGVPSSSKPSDDETARQQAVADAKEVGILIEAREAKKRDGNPRDLVDFINRIHPVFPLQVVSVWGTVGDLGVASIIRKTCDDPEIRQKFKCRAWVKLTHPFNPHEFIRGLMAQFYTNYCPRQGGAIDLLKRTDEMMAMAGARLTEEFAKQVSDNRCLVFLEGVSSTAHWEAVRVCLPDTNNGSCVFVHTQQLEVASLVAGQSHRVLELEQFSADHSVCAFFNEKKSNRKILIELIVNKNAGNTPRQVISLCGEVGDVEVA…
Pavir.J26162.1.p	Pavir.J26162.1.v1.1	352	MAGVLDALASYVQNMLTEMARDEVHMLLGVTGEVEKMDIKLKDLKNFLVDADRRSISDQSVQAWVLELREAMYDATNILDICQLKAMERGPSHDAGCFNPLLFCMRNPIHAHKIGSRIENLNQKLEDIKQRSLHFKFINLNSYKDRSKRVTRPGSRETSAELDKSSLVGENIEEDTRNLVEMLTSAELSKCENNKILVFAIVGVGGISKTTLAKKIFNHDIIQQEFTKKIWLSVNQDFNETELLRRAIIEAGGDHQTTGNTRGALERTLKEALNGEKTLLVMDDVWKHQVWEDVLQTPLVSAALAHGSRVLITTRHVMVARGMMATKPYHYVNKLDPKDAWLLLKKKVRNSE*
Pavir.J26290.1.p	Pavir.J26290.1.v1.1	142	MERVKEVAERRERYKVDTIIPAKTSVDPRITSLYTKTADLVGIDEPREELITRLTKGDDMSMQQRIVSVVGFGGLGKTTLAKVMYDKLKGQFDCMAFVPVGQNPDLKKVFKDMSIDLDTRFNVDVLDERQLVDKLQEFLENK
Pavir.J26362.1.p	Pavir.J26362.1.v1.1	196	MLKSMLPTKKYLIVLDDMWEEGVDNLEKLKHMLQYGRKGSKIILTTRMQHVVDKLDIGALASQGIIRPVRRSDQSNLSILSDDDCWNVMRQTPFWQGEDLCGLEPIGRQIAKKCAGLPLLARSLGFLLSQHKSTEAWEDIRDKKIILVYAKGFTIASDNLIQQWSALGYIQSIIDGKHYVDYLLGMSFLQISKTSQ
Pavir.J26460.1.p	Pavir.J26460.1.v1.1	966	FVDVGKDIVKKCGGIPLAIKALAGVLRGKELIGEWQAMRDSNLLHFVGEESGVSVSACLRLSYFHLPSHLKQCFTICSLFPKGHKIDKEQLIDLWIAHDMITIEPGVDYLDYIGHKCFNSLMKMSFLQDAKYHGRVTCSIHDLVHDLARSILDDEISLDVPKDPTCFTKSYRYFSLTEQEQNLPPKNLFKKARSVYVDYCDDTIFGALENARHLRSITMGTIYTQAIPIAILQVKNLKYLVISRLQCKALPEAISDTWSLQALHVTYSDLLELPKSIGKLQKLRKLNLYHCGELKYLPDSIGDCQNISSIDLCYCEKLRVLPESIGRIENLRVLKLANTKIEKLTSSITTLRNLVCLDLHRCWELVELPEGIINLEKLQVLELGDCIRLRRVPVGIGKL…
Pavir.J26491.1.p	Pavir.J26491.1.v1.1	796	MKSVAELLGKLKYAVCEAEDLIDEFAWYELKVSAEGNATSVQPYIDFFRSVTQGSFNKVTDIQKRLNNLSSQLKDMGIHQVTPRFDKAVRLETSSFPTDAKMFGREEEVKQLIKFLGVPAKRDSRANSKRKRTRSAITGSARSNQVNASHANNETIIPKFSVLPIVGHGGVGKTTLAQNICNHPQVKSHFDMIIWICVSDDFDVKRLTKEAIGSYSKREAGKDNLNSLQGSLATKLKAKRLLLVLDDMWDGALRGQRWDTFCVPLKDVLHGSMILVTTRSQNVADKVHTMDPIKLDGLKEAVFWDFFKHFVFGLNSSQIEPDLERIGRAILPKLMGSPLAAKTVGRLLQTSLDATHWENILNSELWDLPQKETGILPALRFSYIYLPLHLKRCFSFCAV…
Pavir.J26759.1.p	Pavir.J26759.1.v1.1	501	TEFTKHIYQDVNKHFQDQDANKHFQVSIWICVSQNFSASRLLEEIVTKIPKGESENDITSNEELIRKRLQFKQFLLVLDDMWTYDENEWKKLLAPFENTGIKGNMIIVTTRRLNVAEHVATKGCFRRLERLNDENCMHLLKELVFDDQQSWENHSNLHEVGQNIVKRLKGFPLAVKTVGRILRKRRTVDHWTSVLNSKEWEDQTGDDDIMPALKLSYSYLPFDLQQCFSYCALFPEDYEFGNTELIHLWIGLGLLGASNQNKRVEDIGLDYIDDLVDHGFFQKSEKEDNNPCYMIHDLLHELAVKVSEYECLSIDGSNVKSKQIPASIRHLTIIVDTTDVKDRTTFENFKTNLGVLGKRVKAENLRTLMLFGDKHGSFSKTFSELFDKAKALRVLFLSE…
Pavir.J26770.1.p	Pavir.J26770.1.v1.1	278	MGNLAPKLYQLLQGEYELQKGVRKKLVFLHQELESIKPALDKVAQVPWDRHHEQVKVWARQMREASYDIEDLLDTFLVRVQGSEPVNQSRLKRALKKMGGLFGKAKARRDISGAIEDIKKQLQEVAERRDRCKIDEIVAKPADTSAIDPRLEAMYKEVTQLIGIDKSRGELLSMLSSPQGNEVSHEKMKIVSVVGVGGLGKTTLAKAVYDELKSQFECGAFVPVGRNPDVKKVLRDILIDLDKKEFMKPKYDILDVRQLINELKDFLQSKRYELLAIF*
Pavir.J26809.1.p	Pavir.J26809.1.v1.1	403	EVLSNCLCKQQAASFLEPPVNWQWHPEACNVHTAIAQNFLFFPVSRSHEPCSKSTLSTTIQLHTARHYCCPQLTKTHSKLAPWFLEADPHGGRDGGTAEPHSQACRPHRRRLLVNQARSATSCGQPDPARKFHTRPASTWAKNHGSRDGGSAKRHHKARWSSRGEYNLQKGLKGEIKFLQEELESMKAALEDISRTPAEQLPNNDKIWSRNVRELSYDIEDSIDTFMVQCKDKGLGKQHGLKKVIDRSLHLLMQPKVRHKIAKEVREIKSRVMEVHERRRRYEVNLGVDKPVTVDPRLFTQYTEMKELVGIEEARDEFINNYLTQGNNVPMKQGKTVSIFGFGGLGKTTLANAVYEKIRAQFDCCALVSVSQTPDLKRLFKGLLNDFGKSINEEILDES…
Pavir.J26936.1.p	Pavir.J26936.1.v1.1	373	MHAAVQKYAMLQHPDVQAKVRISLVRELAYDTEDVIDKFVHHLGNGSHHHGGFKEYFRKIARQLKTLGSRHGIASQIDELKARVKEVKEQKSSYKLDDIAGSTCECSGVDPRLSAFFVEEEHLVGIDGPRDDLVNWMVEDKGSSTKNLKVLSIVGFGGLGKTTLAKEVYSKIQGHFCCHAFVSISQKPNVKNIMKDVISQVGSQVPCEKEFTEDIDSWDEKKFIAKLRELLQDKRYLITIDDIWSIPAWDIIKYAFPENNLSSRIIATTRIVDVARSCCPRGDIDRIYEMEALSDLHSKRLFFKRIFGSEDCCPDVLKQVSNKILKKCGGLPLALISISSLLANRPKIKDEWERVSRSIGSALEKNPSLEGMN
Pavir.J27056.1.p	Pavir.J27056.1.v1.1	597	MENQANYILRKCRGLPLAISTIGGFLANRPKTSIEWRNLHEHLAAELESDLRNIPKVIVSSYDGLPYHLKSIFLYLSIFPENHEIRRTRLLRRWMAEGYIGKKRGMPVEDVAARFYNELISRSMIQGSKASRGVGDDRCQVHSMVREIILSKFTEENQLFLIEKHSNDIPQSKIRHLVVSRWKSRDEKLQNITLSFIRSLTIFGECPASLISPKLLLLRVLDLENTINLKNGDLKHIGELRHLRYLSLRGTDISKLPSSLQNLRYLETLDIQDTQVTQLPSGVAKLEKLCYLLAGTNFSKDLLRKMESEKDNGEHTLLPSLCCNPVECCKVLNLSVRAPEGIEKLQNLHMLGVVNVGNGNGVAGRLKKLTNLTNLRRLGVAGLTEKEGQDLCQSIGELK…
Pavir.J27094.1.p	Pavir.J27094.1.v1.1	423	MASLLACKARNKLEWYEVYNSIGTGMKNNMDVQNMRKILSFSYYELPCHLRTCLLYFSMFPEDFEIDKDRLIRMWIAEGFIQYEKQGKSLFELGEFYFNELINRSMIQPIHNSVTGMLHSCRIHDMVLDLIRSLSSEENFITVLNDMDSTSPSNTIRRLSLQFGKKSHMMVQVTRNLLQHARSVVIFPFAVGQVPAAGSCRVLRVLDLEHCNLSQNKSLKDLGKLYHLRYLGLRGTSVSHLPEEIGNLQFLQTLDVRSNTISSLPWSVVQLRNLICLDIDVSTRVPNGIGNLRCLEQLSRLCIDESTINIIEELGHLTELRRLWIKLEKWNEKLLECLHKLQKIQELHIVVPPGQRSIGGLDAWVAPRHLRLLGTGDSYWFSTLPAWVNPLLVPDLTCL…
Pavir.J27453.1.p	Pavir.J27453.1.v1.1	415	MNNIRTFFHPKITSLFLITCDMFRYFVVVDDIWDISVWKRIRCALPDNDVGYTIITTTRIADVAEQAGGPYKLKPLSSNNSRKLFFRRIFGNKNKDNNEEIEKCPDDELAEVSDRILKKCASVPLAIITMASLLACKARNKLEWYEVYKSVGTGMENNMDVENMRKILSFSYYELPCHLRTCLLYLSMFPEDSKIDKECLIRMWIAEGFIQWGKQGKSPFEIGEFYFNELINKSMIQPIQDQYGMLNSCRIHDMVLDLIRSLSSEENFVTVLSDMDSTSPSNTIRRLSLQNGKESDIIAQATRNLLQRARSVVIFPAAVAQVPAAGSCRFLRVLDLEHCNLSHTDSLKYLGNLYQLRYLRLYSTHISQLPEEIGNLQFLQTLDVRSNPISILPSSVVQL…
Pavir.J27602.1.p	Pavir.J27602.1.v1.1	208	MEASKRHKRYNFLDIPSNSSTYCAVDPRLAALYVEIDELVGIDGPKKHIIEWLTMEKKASSAVPKVLSIVGCGGLGKTTLANQVYKNVKGQFSCAAFVSLSRNPDIKKILRDIAKEVGIENNLWDDDEKQLIDKLREHLQDKRFHGAAVGTLAAGRPRPAPWPPPPRSSASRRPAPCDRRRPVPCQPPSGSLAIAVRFPCQSPAVHCT*
Pavir.J27709.1.p	Pavir.J27709.1.v1.1	809	ETFHCRAWVSAAGTSPEISQRIKTILRDILQQVLPKDSMDLDADNNNLEADLKEYLTDKRYLIVIDGVQMDEWRAVNSAFVDSSTGSRVILTTTIQSVANVCSHGNGYVYQMDTLGEEDSKKVAFPGIRSPELEHGSAALLGKCDGLPLALVSVSDYLKSSVEPTGELCAKLCRNLGSHLKENHGHDSFSDLRKVLLDNYDSLAGYALSCFLYLGIFPRNSPLKRKVVTRRWLAEGYARTESLRDEQDIADENFNKLVDWNIIRPIDTRNNSQVKTCRTHGIMHEFVLHKSLSHRFIMTLSPDHPWAGANANNARHLSVQDGKLIECVASDEELSRVRSLTVFGDAGGAISFVRKCKLIRVLDLEECSDLKDHDLKHICKLWHLKYLSLGGTIHELPRC…
Pavir.J27788.1.p	Pavir.J27788.1.v1.1	387	MEGDDQHGKIVSIVGFGGLGKTTLANAVYEKLKEQFDCWAFVSVSQTPDMRKFFKGLLYELGKNVNDETLDERQLIDQVRKFLQTKRYFVVVDDIWDISVWKRIRCALPDNDVGYTIITTTRIFDVAEQAGGAHKLKPLSLNNSRKLFFRRIFGNKNKDNNEEIEICPDDELAEVSDRILKKCAGVPLAIITMASLLACKARNKLEWYEVYNSIGTGMENDMDVENMRKILSLSYYDLPCHLRSCLLYLSMFPEDFEINKDRLIRMWIAEGFIQCGKQGKNLFELGEIYFHELINRSMIQPTQISFTGLPNSCRIHDMVLDLICSLSCEQKFVTVLNDMDSTSSSNMIRRLSLQNGNKSHIMSQATRSLLQRARSVVIFPSAFLNVP
Pavir.J27842.1.p	Pavir.J27842.1.v1.1	801	MEIITKCDYLPLAVKVMGGLLRQKTARRREWKNVLNDSIWSVSQMPEELNYAIYLSYEDLCSSLKPCFLHYSLLPKSRVFFAYEIIGMWISEGFVHGTSRDLEEIGKEYYDELIQRNLIEPDIRYVDKTVCNMHDVVRSFAQYLARNEALVAQNRETNIADKINSQKYFRLSLETRGSESDELEWYSLQGQTSLRTLLSVGPIKIKPGDSFLVFSNLRTLHVQEANFDALVEYLNQLKHLRYLSIEGTNTSRLPGSIGEMKFLQYISLFGCKSLVNLPNSIVTLQHLRFLNLRDTEIRRIPKDFHGLTNLRKLYGFPAHMDGDWCSIEELGPLCQLADLDISGLENVSSSSFAKKARIGDKVRLSRLFLECTSRIEHDGQLVKDEEGIPEEQQQQIEEV…
Pavir.J28017.1.p	Pavir.J28017.1.v1.1	270	DQILYVFHKKVEKSEMDSSEPISVSTAATTVGSSLMSTNENENVNEIQEEGGQQPQGMGSGNALSTTSAVEKMKLDRSNTIVIPEDVIVGRSTEKQKVINSVGQPNDNTSSLKVISVWGMGGIGKTTLVRTVYRSQQLGGWKRAWATALRPFSPDALLRNLCLQLLIGIQEDSMAGGDTQKKKNVGTMGFQDMIIELSQLLEKQKCLIVLDDLSSNQEWDSIKDYLAKARRVILTTREKTVAKHCSGDDRNMHCLNGLEDDAAFELFKKK
Pavir.J28248.1.p	Pavir.J28248.1.v1.1	432	MLLVTTRFAEVADIVGTMDKFALEGLQNDVFWQFFKMCVFGYEDYHIDPKLEQIGKSILPKLKGTPLAAKTIGRLLRKSLNPAHWNDILNSELWQLRQKETDILPALRLSYMYLPFNLKRCFSFCATYPKDYNFDKSSLAEIWVAEGFVEPQGSIPLQHIGGQYFEDLVNLSFFQKLRGKYVIHDLMHDMAQLVSKEDCFIVKNARDIEMVPQNVRHLSILRSNDVKLSNLLSLCKHKKLRTLLCNKSLGSGTLYPAVGRWFSGLQYLRVIFFASTKGLPESIGNLKHLRYLEISGGCHFDSFPSSFSSLYNLQILYARKCNFGRLPRGVSKLINLKKFEFEPDIPQMEIDAAEWGEHIRFIINNLNQITRDLTIYNLGAISKNRAAESELKKKEYLNS…
Pavir.J28359.1.p	Pavir.J28359.1.v1.1	698	MEIIAQCDCLPLAIKVIGGLLRQKRTSRRDWKNVQNDSIWSVSQMPEELNYAIYLSYEDLSPSLKPCFLHYSLLPKSRVCFTDEIIGMWISEGFVHGASCDLEEIGQEYYDELIQRNLIEPNLEYVGKIVCNMHDVVRSFAQYVARHEALIVQNKEIHIADKINSQKFLRLSLETRGSESDDLEWYSLQAQTSLRTLISVGNIRIKPGDSLLAFSNLRTLYMEDASFDGLSESLNQLKHLRYLSTKGANISRLPENIGKMKLLQYIILYGCNSLVNLPDSIVTLQHLRCLNIRMTGISSIPKGFHRLTNLRTLYGFPAHMDGDRCNLEELGPLSQLTRLIISGLENVSSSSFATMARIGEKVQLSFVSLQCTSRIRHDGQLVKDEEGIPEEQQRQIEEV…
Pavir.J28390.1.p	Pavir.J28390.1.v1.1	446	MLSNVEDSKIPRRDQEKDEIVSKILEPNEGEDGRTVVSIVGLGGSGKTTLAKQICHDKKIKENFKDMIFWVYVSQEFDGNKLIGKLFEAIIEEKSDLHVQQKMLREISNKLSGKKFLLVLDDAWHQNKHDWEQLMVHLKSGAVGSKILLTTRDRKVAEIVKSRHIFKLGMLSEAESWSLFLKSSGWVEKDLGSEYIKVGKVILNRCSGVPLAIKTLGGILYENKEISIWKAIGQSDLWTDESIEDRVFASLKLSFIHLPDELKQCFTLCSIFPKGTKIYKDRLISQWVAHGFINSMNGKQPEDIGSGYFDSLVKVGFLQDPTEDWMTKQLVCKMHDLIHDLSRHILQDEVVTCPPSNMIANHTQRCRYLSLTSCPEKVHRNSFHKAHALFISGGNPKFD…
Pavir.J28469.1.p	Pavir.J28469.1.v1.1	817	MKELDKLIGLPLDSSQGKSNVVPVCGDDGVGKSSLVRTVYNHYVANNRGMFNMFVWVNVSHPFNLMDFSQSLLLDMHLEPPYSGRIYRDAFQAEYDAIKLCKEVLKERQCLVVVAGLQSKNDWDTINNELVSAGTYANCIIVITTEESVATHCAASSGRVCNVKPLDAAVALDLFRKVFPFGSSLNENMIEQAKPLLSKCDGVPKRIIALASYLGPLANRPRETQERERKRLNDNFKHEVTMAKCDSFLSIFTSISSSFDACPHLLKKCIFYLSIFPENKMIRKRHLVRRWIAEGYSKGIGSCSLENDAEKLFNKIAELGMIQQAQQPITETDVIRKVSWQVNCLILEYIISWQTEEKVLLPLEVSVLEGKCSLTTGRVGQHLAIRKCWGGDEFMFNSM…
Pavir.J28491.1.p	Pavir.J28491.1.v1.1	1077	MEILQLLAKIFRFRKLTKMSMAKKMKKMRHKLKNIADQRKNYAFKEESSPSQQQLPDKRETWVEVKSYIVGRTDEKEKLLSCLRRAVNQEMGFTVLPIYGIGGVGKTTLAKMVFSDAMFKDYSAVWVYVSQMFDLKKIGNYMISELSKSESNLQSMQTVQNQLVEVLANKRVLIVLDDVWESSPEDLDKLKDMLNVGSGSNVIAIVTTRCKDIANKICTVKPYKIPLLSNDMCWAIIKLKANFEARPDKDELETMGRDIASKCGGLALAAQTLGYMLEYRTFHEWELVRDDNIWDKSTSGDISSSSVIASLMLSYNSMSPYLKLCYAYCATFPKGHKIVKDDLIYQWISLGFIEPPNIFSTWQHGEKYVSHLIGMSFLQCTKSDMTVGVHHEDVTMFTM…
Pavir.J28579.1.p	Pavir.J28579.1.v1.1	401	MKKLKAAAYEADNVLDSFQYEALRDEAQPSKSASRKVLYFSRDRLMFHHKASRDLKNVLDKIEELVAEMNTFGLLERAEAPQALYRQTCLALDESLDIFGRDDDKEAVVKILLDQKDQKVVQVLPIIGMGGLGKTTLAKMVYNNHKVQKHFELKMWHCVSENFEATAVVRSIIELATNGRCDLPDNMELLRGKLHEAIGRKRFLLVLDDVWNEEPRKWEDDLKPLLCSSNGGSGSMIIVTSRSQQVASIMGTHPPYELACLSEDDSWKLFTKKAFNNRGAQEQPDELVTFGRRIVNRCKGLPLALKTMGGLMSSMHQVQEWRTIAESNMGDTGNEVLSILKLSYRYLSSEMKQCFAFCAVFPKDYEMEKDKLIQLWMANGFIHEKGNMDLAKKGELVFN…
Pavir.J28603.1.p	Pavir.J28603.1.v1.1	868	MPPKGLGIEFVDVGKDIVKKCGGIPLAIKALAGVLRGKELIGEWQAMRDSNLLHFVGEESGVSVSACLRLSYFHLPSHLKQCFTICSLFPKGHKIDKEQLIDLWIAHDMITIEPGVDYLDYIGHKCFNSLMKMSFLQDVNEYHGREQNLPPKNLFKKARSVCVDYCDDTIFGALENARHLRSITMGTIYTQAIPIAILQVKNLKYLVISRLQCKALPEAISDIWSLQALHVTYSDLLELPKSISKLQKLRKLNLYRCGELKCLPDSIGDCQNISSIDLCYCEKLKVLPESIGRIENLRVLKLANTKIEKMPSSITTLRNLVCLVLHRCWELVELPEGIINLEKLQVLELGDCIRLRHVPVGIGKLIRIQKLNFFVGGDSEKFAVIYELSRNSEDVAITG…
Pavir.J28610.1.p	Pavir.J28610.1.v1.1	271	MKKLGEEDSKKLFISRAFGSAGNLYPEDDLKDAMTSILKKCGGLPLAIVSIGSLLASYKPPEGKNMWITVQKSIGSQMETNPTLEGMRHILTLSYNHLPHHLKPCIMYLSIFPDDYIIRKDRLLKRWIAEGLIAEKRGLTQMELAEGYFNELVSRSMLDYADGREERCRVHDMMLEILVSKSLEANFVSLVGGQYEGMSYTDTIRRLSIHGVEAHNNDDESSSSKKKRSTITGNGGINNGMMVQHVRSLSIFDPQVNHKLLARLAEFTLLR
Pavir.J28677.1.p	Pavir.J28677.1.v1.1	1124	MGYSTAAAAAVGWLVSPFLDSLSAGIRSCADDLFRYLPSGSASADLERLVDYIVRLSASASAVERARCRPLPAALLAWLNRLKDAADDADNILDEIRYRSLADALTGPSPDLSPGSVCGHLVSVCSDHPFKRLPSVLDKLATACADYAVIASLVGLDGACSPHCGNRLARNSSSIMPADDAFFGRQRELNHLVETLVRCNGSAQLGNQSVPDVGIVGDGGIGKTKLAQMVFHHPIILEHFDLRMWVCASSHVDDVSLTRGILQAAADWKVDYDGIVNFDRLQNLLVSAVAGRRFLLVLDDVWDDKEMKMSANRERWRNLLAPLQRGKQESRIVVTTRMKVVADMLGVRIPMMLGGLGPEENWRLLKKCALGSEDSCEYPHLQRIGVKIASNLKGSPLAA…
Pavir.J28774.1.p	Pavir.J28774.1.v1.1	331	MEGALEKISKTPADKLDNQDKIWARDVRELSYHIEDSIDTFVVRCKGRNPAKQHGFKKVIDRSLDLLMQPKIRRKIATGIRDIRSRVEEMSRRRDRYKVNNDAAVPVSVDTRLMAQYEKVTDLVGIDDSRDEIIQILMEGNEPSKQQSKIVSIVGFGVLGKTSLSNAVYEKLRAQFDCCAFVSVSQTPDMKNLFKCMLNDFGEKFSEKTQDEGQLIKQLREFLQDKRHFIVIDDIWDIMHWKIIKYALPDNNAGYKIITTSRILQVAEHAGGTYKMKPLSLNNSRKLLYRRILGNENKGNNDDKETCPDKDLAEVCDRILKKCALGYYYDG*
Pavir.J28828.1.p	Pavir.J28828.1.v1.1	292	MEVHERRHRYEVNLGVDKPVTVDPRLFTQYTEMKELVGIEEARDEFINNFLTQGNNVPMKQGKTVSIFGFGGLGKTTLANAVYEKIRAQFDCCALVSVSQTPDLKRLFKGLLNDFGKSINEEILDESRLIKVLREFLQDKRYFIVVDDIWDISVWKRIRCALPDNDVGYTIITTTRIVDVAEQAGSAYKLKPLSSNNSRKLFFRRIFGNENKDNNEEIEKCPDDELAEVSDRILKKCAGVPLAIITMASLLACKVRNKLEWYEVYNSVGTGMENNMDVENMRKILSFSYYEL
Pavir.J28888.1.p	Pavir.J28888.1.v1.1	339	MYKEVTQLIGIDKSRGELLSMLSSPQGNEVSHEKMKIVSVVGVGGLGKTTLAKAVYDELKSQFDCGAFVPVGRNPEVKKVLRDILIDLDKKEFREPKYDILDVRQLINELKYFLQSKRYFIVIDDVWETRDWKNIGWALVENDRGSIVIKTTRKSEVATGVIYQLRPLSDDDSKMLLFTRLFDSGGERPANLPAEACEKIMKKCGGVPLAIITMASMLVGKKTEDWLAVCNSPGFYRGNDGQQAHDTEWILSLSYYDLPMHLKTCLLYLSVYPEDYNFWKDRLIWKWIAEGFVETKTGTSLFQLGEEYLNQLVNRSMIQAVRAKNGVGDIYACQVHDMV
Pavir.J28901.1.p	Pavir.J28901.1.v1.1	290	MESAAVGAFLKSVMGRLFLLLEKEYSKHRALAQEAASIQHDLRMIAAAMDDQLGALGRPERTAVARLYSAEILDLAHDIEDCVDRFTHRLRCKHRGGGGGAAAGTASSLVHRVARELKKVQSRSSYADEIHKLKRRLKEAHQRVIDSRSAYVGRPGGLLPSSVTLDASKPCRPVTRNPVGMEKPMEEMLSLLREVDGEPRQLRVISIVGLGGSGKTTLARAVYDSPHAKETFRCRAWVSAAGTSPEISQRIKAILHDILQQVLPKDSMDLDADTINLEVSLKEYLSDKRC
Pavir.J28963.1.p	Pavir.J28963.1.v1.1	296	MDHSARSSYTRTAGEPSMLSNVEDSKIPRRDQEKDEIVSKILEPNEGEDGRTVVSIVGLGGSGKTTLAKQICHDKKIKENFKDMIFWVYVSQEFDGNKLIGKLFEAIIEEKSDLHVQQKMFREISNKLSGKKFLLVLDDAWHQNKHDWEQLMILLTTRDRKVAEIVKSWHIFKLGMLSEAESWSLFLKSSGWVEEDLGSEYIKVGKVILNRCSGVPLAIRTLGGILYENKEISIWRAIGRSDLWTDESIEDRVFASLKLSFIHLPDELKQCFTLCSIFPKGTEIYKDRLISQWVAH
Pavir.J29028.1.p	Pavir.J29028.1.v1.1	774	MLEKLINEGQELLSWVKLPTANSFEMTNEREYKGPFPPPAVFGRVNDVQTIRGMLHDTPAAGEPGPSTALCYSVVAIHGLPGSGKTTLAQSVFEEEKKAGYFNVIIWIHVSQKFAVKAVTSEMIEAALAPGEKCKLARNLGKLQHQLKEKLEHKKFLLVLDDVWNNKDLKKLDELLPPLRYGDSGSKILVTTRFEGVAKALGAQNLFPIPELKEDKFIEMFMHYALNGLKNSGQEFREHKIVGREIAQKLRGSPMAAKLVAGELSKNLQIDHWIRTRDSDLLKDTMGAIWWSYKQLEEHVRQCFRYCIMFPRRYPLKREELVDLWMAEGFLEAASGANNMENIGHACFNDLLSCSFIQPKEHSSDMTYFTIHDLFHDLLEDWRPDINVSRHAVSGYYRI…
Pavir.J29044.1.p	Pavir.J29044.1.v1.1	259	MEAPISVSLGVVQSLPSKLKRLLSPEGDPGLHKKDKDKIRLLNDHLQELIDKYLMEPSEVEAPASTARCWAKEVRELSYDIDDFLDELVHGPHADLKNLRRRSRWIADKVSQFRARFKDAIQRHRAYNLDRCKKRPGSLASEERRPLPPQYGLATACLVGIGSSMEKLGEWLTGDAERTLRVVSIVGLGGVGKTTLARELYRKIDSKFECRAFVRTSQKPNMRDLLSSILLQVRPERPPDASESCNLIDTIRAHLQHKK*
Pavir.J29045.1.p	Pavir.J29045.1.v1.1	626	MMKQKIVFTRFPGDQSDSCEQSEAILLEIIRKCGGFPLATVTISSLLARQHSGIEQCNYIRRSLSSNLRTNPSMEGMKQVLDLCFNNLPDRLKACMLYFSTYKEEHIIWKDDLVKQWIAEGFICAKEGNSMEEVASTYLDELVIGGMVQPVDVSHNGVVLSCTVHYMILNLVRYKSIEENFVTAIDGSQSKIRLADKVRRLSLLFGDADDAEPPANLRLSQVRSLVFYGFFKSFPSVVEFRHLRVLILHLWGDQDNKNFDLTALSKLFGLKYLEIVCNVTLSLQTEMQGLRHLETLKIDSRVSKVPQDIVHLPGLLHLSLPGDTNLPNGIGRLATLRTLECFDLTRNSADNVLSLGALTNLCDLRLTCSESQPDNLKKNMEHVVSALSKLRNLKTLTLL…
Pavir.J29078.1.p	Pavir.J29078.1.v1.1	278	MKQGKTVSIFGFGGLGKTTLANAVYEKIRAQFDCCALVSVSQTPGLKRLFKGLLNDFGKSINEEILDESRLIKVLREFLQDKRYIVVVDDIWDISVWKRIKFALPDNDVGYTIITTTRIADVAEQAGGAYKLKPLSSNNSRKLFFRRIFGDKNKDSNKEIEKCPDDELAEVSDRILKKCAGAPLAIITMASLLACKARNKLEWYEVYNSVGTGMENNMDVENMRKMLSFSYYELLQFTVDINMAARKSASLGAMGSLLRKLDALLHTKEGVPNIIRQL
Pavir.J29085.1.p	Pavir.J29085.1.v1.1	545	LWARKLRELSLDTEDAVDDFVLRVACGNSAAADTDANVFKKILGKATAPMQKFKDRRQISDRVKDIKKLSNELAELRDKYTVRGAGADLAASTGIDPRVINLYKKESDLVGIEESRDKLIRMLSIGTKVDDAIQRLKIVSVVGVGGLGKTTLAKTVHDMLKKQFSCSSFISVGRTPNLNRTFEKMLVELDHQKYSQVDMARWDAERFLNELHKFLEGKRYFIVVDDIWDKGSWEAIRYALKDNNCGSRIIMTTRNSEVVTKAEELYLQKHLSDENSKKLFCKRIQSEEGESLDDVSGELPRKIIKKCCGIPLAIIAIASLLVERPREEWSKIYDSIGFGNGDNTTRILAYSYYDLPSYLKPCLLHLSIFGEDCILDKKGIIWMWIGEGFVHLEKEEGSL…
Pavir.J29168.1.p	Pavir.J29168.1.v1.1	381	MNNIRNFFHPKTKSFFLITCDMCRYFVVVDDIWDISVWNMIRCALPDNDVGYTIIATTRISDVAEQAGGAYKLKPLSPYNSRKLFFRRIFGNENKDSDEETVKCPYKELDEVSDRILKKCGGVPLAIITMASLLACKVRNKMEWYEVYNSVGTGMENNMDVENMRKILSFSYYELPSHLRTCLLYLSMFPEDFEIDKDRLIRMWIAEGFIQRDQGKSPFEIGEFYFNELINRSMIQPIQDQYGMLYLYGMLNNCRIHDMVLDLIRSLSSEENFVTVLSDMDSTSPSNTIRRLSLQNGKKSHVMAQGTGNLLQHARSVVVFPSAVAQVPALGSCRVLRVLDLQDCNLSQTNSLKYLGNLYQLRYLSLYSTHISQLPEEIGNL*
Pavir.J29173.1.p	Pavir.J29173.1.v1.1	1001	MKADLLSRRIVCCVPDLCTCTHYSNLHRARSLCALLLQANMATPISTSLGVLGSLLGKLEKGPLKDYLEEILGYLDELSRLEEPTLKQRSWMKEVRELSYDIEDHLDGDQLMSAEFSSHLEEAIKRYKRYNLHGSPLHRRYLPVCHQPTTQYKEVANLFPSSAGELVECLIDDEQEPLKVVAIVGPGGVGKTMLARNLYQTVGGKFDCQAFVRVTRKPDMKRLLRDILSQVWSYQPADACGMQELIDAIKEHLRHRKYLIVMDDICTTSLWHSIRRAVPEGRSGSRIIITGQIEEVALTCCGYHPKCIFNMNLLTMEFSKKLFSSIAFNSEDNFRNHDTDDSSEDNCLKQVRDDSLEIIERCLGLPLTIASIASLLSCFVASQQEDVKPMVQQWKHVNH…
Pavir.J29227.1.p	Pavir.J29227.1.v1.1	776	MSFGVLQQKLRELVTSRRYLLVLDDVCNDESDDDHQQKKRTWVDVLAPFKFGTQGSRILITTQANVCSKTLNAGTKIQLNGIGTDDLVLLLKKCAFQDEHKQYPQLEEVLRRAAEKLKGSPSAAKAFVDMVTNKHRMNEWEEALKNDCFLTSGDRPRYRCLPQHLKQCLAFCSIFPVNWEFEPESLVKLWITHGLISDTDNKNCRLDWKGMQDVGRKYIKALQSNSLFQSTKHGKTIYFVIDEQIHSMLLSSSANNSFFRIDNNNTGSIPQNVRYLSVTKGCMAQLKNDPVLKKLRTLLVFDDKSSPLHEFDIDVLKQIKKVRVLDLSGSSITGLPEAIGELKHLRYLGLPKTIKQLSAAVTKLLHLQTLRVVEECTIDDFPSDGMNRLVNLRHLDVDT…
Pavir.J29444.1.p	Pavir.J29444.1.v1.1	246	MRREVAFLRDELSSLNALLERLADVEVLNPQTREWRNQVREMSYDIEDCVDGYMCRLQNEPQRPSGVMGFFLGYVQKVKELVTRREITEQIQELRDRIVEAGHRRKRYKIDDAVSFGGIKVVPVDRRLPALYAEFGGLVGIDVPRDDIIKLVNGGVPGMKVVSIVGCGGLGKTTVANQVYRNIADQFDCHAFVSLSQNPDMVMIFRSILLQVKKNEYGITNSCDQEHLIRELRDFLKDKRYLSIIN*
Pavir.J29558.1.p	Pavir.J29558.1.v1.1	258	MAVLVMGAMPSFILKLGKLLKEGYNLQAGVKEHDRYLTLELEGAQAALRKVDQVPWNQLDEHVKLWAHEKEGLLKCLIGKMTNLVKKSKERRKINIGVKDIMTHVNEVTERCLRYKVDDIVARPATTSMVDPRLAAMFSKVKNLVGISKSSGELISMLQPLQRGDATNVKMKIVSVVGVGGLGKTTLAKAVYDKLKDDFDWKAFVLVGRNPDLKKVLKDILIDLDSDLDLQLSMAILDERQLINKIRKFFIDNKKRYA*
Pavir.J29633.1.p	Pavir.J29633.1.v1.1	427	KSCKPKAQDVEDSLQRSLLRAQVIINEAAGRNITNQAMLQQLEMLRDAMYQACYMHDTFRYQSHGNEDAKDQAVSYSFSLSKVNYLQGIGSSNRKALILEQLQDTLDNLNCMILDMKELSVLMTIYPRFYRQPYSMHLLLSNCIFGRQMEVELVLNFLLHTQPHGAEELEVLPVVGPGRVGKSTLVAHVCNDERVRDRFSKIMFLTDHDFNDKKLTNLDKRCLMKYENSMVNKDGRQLIVVEVAGDINQSEWKRLYAASKQCLTSGSKIIITSRSDKITKLGTTRAITLKYLSDDAYWYFFKTLTFGSTDPMMHPRMAYLAMEIARMSKVSFISATSTACFLRDNFEIPFWCKFLVFVRGFIKWHVSTFGGHPGDALNQNRPVHLVRMVRTSEEIVVHH…
Pavir.J29787.1.p	Pavir.J29787.1.v1.1	375	MSGVEAALASGVLKTAGGKLVSLIASEFTSITGVKKDLCELQGKHQEISSWLAVVRDRALGSGTQLPWVNELRNVAYDIEDLLYGVHLEAEKDKIQSDGDKQPIADYFCAKPKSLLFRCKVASKIKAIKVKYEKIVKHARDANIIRNNLQMDHPARSSYTRTAGEPSMLSNVEDSKIPRRDQEKDEIVSKILEPNEGEDGRTVVSIVGLGGSGKTTLAKQICHDKKIKENFKDMIFWVYVSQEFDGNKLIGKLFEAIIEEKSDLHVQQKMLREISNKLSGKKFLLVLDDAWHQNKHDWEQLMVHLKSGAVGSKILLTTRDRKVAEIVKSRHIFKLGMLSEAESWSLFLKSSGWVEKDLGSEYIKVGKVILNRCSG
Pavir.J29824.1.p	Pavir.J29824.1.v1.1	300	MEGAAKAILSNGAQVLGAEYRLLRGVGPRVVELRDDLDTMSALLIMQSEAGDGAAMDHFVRVWMNQLRELSYDSEDCIDLYKLRIKSRPSDGVRPWLERLLGTLLARRRLASQIASLRTRAVAIGERHARYGVDRDALRRCSPSSSSAPPVLAASAHALPPAHDPQHHHPVGIDGQAETLAKQLVDGESRPMVLSIVGFGGLGKTTLAKEVCRRLEADFPYQALVSVSQAFETVTDLEELCKRVLDQIEMVKAENARCTKNDQTPLAQLSDDKDPAHKLKEFLKDKRYVHDAYQSLLSRI*
Pavir.J29991.1.p	Pavir.J29991.1.v1.1	1309	MAPAALVFAGKSVAIPAISFLVNKAFSYLNEYFKVDGYDEIQRRLEQALPKIQAVFQVINPERIKEESSALDAWLWQLRDAYEEAEDAVDEVEYYKLKEKAEDLKVSDWGSSFAKMKHRAIKSVMHASVLDKTIRGLTHRGTLKKLQKAVEGLDKAASGVEGFLGLAGNLRGSTTSRQEEDYLNKDRETGSMITAPKVFGRQEDLERLIGWLTKPSVGDAEIEESKVSVVSIVGHGGMGKTTLAQLIHNDDTINKHFNKVIWACVSTSFNAKDVISKMLENAGWQTTDVSTLESSQRFLGKKLRSVKFLLILDDVWEDKKDDQWEKLLAPLREGEKGSKILLTTRIERVAEMAENVMRGENKHHKLQGLDECANIELFRHHAFCSPDLQDGAAFNQTGE…
Pavir.J30028.1.p	Pavir.J30028.1.v1.1	380	MAAVLDALAPYIKKLLMDMTEEEVSMLLGVSDEITKLEDNMENIKAFLADAERRRLTDLTVQRWVRKLKGAMYDATDIIDLCHLEADKRRGSTEDGTSSVKEKVPAGCFQQLLFCLRNPVFAHKIGSQIKELNQQLDDLHKEADRFKFNIGLGSNPEPRKLTDAERSMQKTTSEFNESAIVGEKIEKDTRELAQLLITSGSHDIKLVSIVGTGGMGKTTLAQKIFNDTLVHEHFKVKVWLSITQHLDDVELLRTAIEQTGGGHGGTQDKTLLTRTLTDRLSMGRFLLVLDDMWSEQAWSRVLSVPIRNGSQKQPGNWFLITTRFGDLAQQMGASFYQHHVSPLTEEDAWSLLNKQLPPSPNQVSLSIDHVLFFAIKRTVS*
Pavir.J30030.1.p	Pavir.J30030.1.v1.1	1069	MVESLLLPVVRGVAGKAADVLIQSVTRMWGLDGGRDKLERRLLAVHCVLADAEVKAETNPAVRRWMKELKAVAYQADDVLDGFRYEGLRRQAQAGESMARKVRSYFSTQSPLMFRFTISRNLNRVLEKMDELVMEMNSFGLVEGTEVLQVLYRQTHSALDESAEIYGRDGDKELVVKLLLDQQDQHIVQVLPIIGMGGLGKTTLAKMVFNDSRVQKHFELKMWYCVSENFEATAIVKSVIELATNKRCDLPDTIELLRGRLQEVLGRKRYLLILDDVWNEEQQKWEDDLKPLLCSSIGGLGSAIVVTSRSQQVASIMGTLPPHELACLSEDGSWELFSKKAFSKGVQERAEFVSIGRRIVNKCKGLPLALKTMGGLMSSKQQVLEWEAIAESNLGDTVR…
Pavir.J30257.1.p	Pavir.J30257.1.v1.1	396	MGLHEETPQFDKSLRPVTTSFRTEPKIFGREKELREVIRLLDVPICSNESSSKRKRSSHAANSEPRIAYVPVLPIVGIGGVGKTTLAQEITTLQRVKSHFDKIIWICVSDEFDEERFTKVLIKSLSGKEATADNLDDLQKILAGEVGKKRFLLILDDIWPNALNEGCWRKFCAPLTNVLQGSMLLVTTRFAEVADIVGTMDKFALEGLQNDVFWQFFKMCVFGSEDDHINPKLEQIGKSILPKLKGTPLAAKTIGRLLRKSLNPAHWNDILNSELWQLRQKETDILPALRLSYMYLPFNLKRCFSFCATYPKDYNFDKSSLAEIWVAEGFVEPQGSIPLQHIGGQYFEDLVNLSFFQKLRGKYVIHDLMHDMAQLVSKEDCFIVKNARDIEMVPQN
Pavir.J30332.1.p	Pavir.J30332.1.v1.1	188	MKKMMDIVTKTTTRHEIGQEIKDIKERVKEVAERRDRYKVDAIKPAKTLVDPRITALYTKATYLVGIDDAREELITRLTKGDDMSAQQQRVVSIVGFGGLGKTTLAKAVYDQLRVQFDCTAFVSVSQNPDLNKLLKNMLYELDKEKYSNIHSTMLEEKHLIDLVREFLQNKSYGWYYFVSVYLSIHFM*
Pavir.J30358.1.p	Pavir.J30358.1.v1.1	515	MAEVGGMLAYAMLKMVTQQLGSIIGGQLKLQWYFSDDFRKMKMTLESMEAVLQDAERRSIRDAAVRLWLKRLTDAMYGISDILGEFETMESPGRKVAARMPYLAVGSKILIANKMKKMRQEVENIKDQHRQFSFKTDSKSNVQPVPDERETDSYMDDQTLVVGRTEDKRKILSCFSESMAQDITILPIYGIGGIGKTILAKLIFNDTYFKDHSKVWIYVSQMLNVNKIGNSIISQLSKCESNLTERQMIRNHLGQLLTDPNYNKKIMIVLDDVWEENDSQLNELKTMLPVIKGGKVVVIVTTRDEHNARKICTVQPYKLLPLSDETCWAIIKRKSEFEARDDKEHLEQVGRDIAMKCGCVALAAQALGYMLKPRTFGEWESVRNSDIWNASTSEQESLA…
Pavir.J30403.1.p	Pavir.J30403.1.v1.1	350	MVGPGLMVGGWFAGAVISNFVAKARSILEANHALQAEAGDMLYSVQAALPRIRILVEVTERKAISNGSYDEWLQQFKDVVYEAEDLLDDFETKRIQDELRRKSSKVGSAASFALRYMRNLLLSDADLQRLKDVLKKLNKIVNDDRGTRFQGILESSDEQEVPVPPTRPLVVGRDKEKQDLLSLICPAVPLSRDGVESSKQFSVIVVVGAAGVGKTTLAQIIYKNQNVTEAFALRGWVLASRRSRDKRDIVKDIVDSFGMGQQSTLFSVTENKRFFLVLDDVQDDLRRLWGSLRSILAGAANGSVVLLTTRSEEDVYTFRATAHVSLKHLPLESMCRVFEHHAFGRQEKSN*
Pavir.J30559.1.p	Pavir.J30559.1.v1.1	231	KFDLQRIGEIIISTVSRSTSIEPSEWYITLKDGNLQSITEMLKSMLPTKKYLIVLDDMWEEASQGIIRPVRKSDQINLSILSDDDCWNVMRQTPFWQDEDLCGLEAIGRQIAKKCAGLPLLARSLGFLLSQHKSTAAWEDIMDKKIILGMEENTLLQEPLERLMLSYYYMPLKFKLCFTYCAVYAKGFTIASDNLIQQWRALGYIQSIVDGKHCVDYLLGMSFLQISKTSP
Pavir.J30603.1.p	Pavir.J30603.1.v1.1	114	MKELVGIEEARDEFINKFLTQGNNVPMKQGKTVSIFGFGGLGKTTLANAVYEKIRAQFDCCAFVSVSQTPDLKRLFKGLLNDFGESINEEILDESRLIKVLREFLQDKRYIVVV*
Pavir.J30632.1.p	Pavir.J30632.1.v1.1	351	MAGVLDALASYVQNMLTEMAKEEVSMLLGVSGEIDKMGVKLADLKNFLADADRRNITDQSVQAWVRELRDTMYEATDILDLCQLKAMEQGPRRDIGCFNPLLFCMRNPLHAHGIGSRIKKLNQRLDDIKARSTSFNFVILSSYKDSGRKVVSAYPSTVETTGGLDESGLVGETIEEETRNLVDMLIKHEQTHKEYHKIMVFAIVGVGGIGKTTLAKKVFNNDIIQQEFTKKIWLSVNKDYNDTEILRRAITEAGGDHHIAGNTKATLERTLAEALKGHKTLLIMDDVWDCRAWDIVLRTPLVNATLAHGIRILVTTRHDAVAQGMMAEKPYHHVNKLESEDAWLLLKKQVL*
Pavir.J30715.1.p	Pavir.J30715.1.v1.1	269	MEVVTGALPSVITKLAGLAAGEYNLQKGLKGEIKFLQEELESMKAALEDISRTPAEQLPNNDKIWSRNVRELSYDIEDSIDTFMVQCKDKGLGKQHGLKKVIDRSLHLLMQPKIRHKIAKEVREIKSRVMEVHERRRRYEVNLGVDKPVTVDPRLFTQYTEMKELVGIEEARDEFINNFLTQGNNVPMKQGKTVSIVGFGGLGKTTLANAVFEKIRAQFDCCAFVSVSQTPDLKRLFKGLLTDFGKSINEEILDESRLIKVLREFLQDK
Pavir.J30733.1.p	Pavir.J30733.1.v1.1	255	MAEVLASMVVGPLVSMVKEKASSYLLDQYKVMEGMEEQHKLLKRKLPAILDVITDAEEQAAAKREGAKVWLEEVRKVAYQANDVLDEFKYEALRRKAKKEGHYKALGMDVIKLFPSHNRIVFRHKMANKLRMILQEIDVLIAEMNAFRFKFKPGPPEPKNYLRQSNSDIIDPTNIISRSRDDEKKAVVRILLDQVGNENLTVHPIVGMGGMGKTTLAQLIYNDPVIQKCFELRLCVCVSDNFDVDSLADRIVKEN
Pavir.J30978.1.p	Pavir.J30978.1.v1.1	358	MVHLKSGAVGSKILLTTRDRKVVEIMKSRHIFKLGMLSEAESWSLFLKSSGWVEEDLGSDYIKVGKVILNRCSGVPLAIRTLGGILYENKKISIWKAIGQSDLWTDESIEDRVFASLKLSFIHLPDELKQCFTLCSIFPKGTKIYKDRLISQWVAHGFINSMNGMQPEDIGSGYFDSLVKVGFLQDPSKDWLTEQLVCKMHDLIHDLSRHILQDEVVTCPPSNMIANHTQRCRYLSTTSCPEKVHRNSFHKAHALFISGGNPKFDKPVKKSSSVRSVVLDYTENTPFPQFTLKFEYIGYLEIHKLGCTKFLEAISSCWNLQSLHLISCNGLVVLPESIGVRIVAQEGGVELGLFLISI*
Pavir.J30994.1.p	Pavir.J30994.1.v1.1	1073	MSGLFASLSVGRAWEKLSSFLRVSSTAPSSSSSASQQDDLEELRKLERTMRRIRATLHDAEEHWNIREESAKLRLKELKEVAYDIEDVVDEYEYEVNRCELVALDRSVSVPNTGKRKHQEDNESSLAHPAIVAVPHDLVLRARKITERFNEIIHYSEHLNLSENDGQRRFAPDISSLRHTSSVVFEKSILGRDQDKVKIINKLSGEWRNVGNPVSVMAIVGMGGLGKTTLAQLVYNNPRVSQSFDKRAWVCVSEHFDVNTITRNIITSLTSEQCLYTELADLQMKLANEVNQRRVLLVLDDIWNERRDSWELFCKPLSAVKFCQIIVTTRSEQVARLIQTMPCYHLSCLSSDESWSLFSQAAFIAEKESDIPTNLRNIGKCIVQKCKGLPLAIKTLGSM…
Pavir.J31085.1.p	Pavir.J31085.1.v1.1	250	MVIYTLFIYSAEIEGLMQELDEEEKELEVMENKSHELEQLVQEKEFALKSAEVSRTKALATLATTVDKFDGLHSLSENLLAEVENLQSQLQEKDSEHRLYNLDAIAGSASFSCTDDAYPTSWNGTPCGEDKAYVGIDAAMEKLEELLMMTHDHGHQKLQVVSIVGFGGIGKTTLAMELYRKLGQQFECRAFVWTSQKPDMRRIFISMLSQVRPHQPPDNWTVHGLISTIRTHLQDKRYLIILEDLWTTST*
Pavir.J31325.1.p	Pavir.J31325.1.v1.1	1093	MAAEAILGAFIQTLFQKLSEVALDQFRSYKGIQGKLDTLSCTLSQLQAFLDDAEAKQLADASVRGWLAKLKDVAYDIDDLLDSYSAKSMHLRQRQRQRQTKLPTKASVGSPSSFLRRNLHQYRIKQQISSILARLEKIAKERETIGLQMLGGMSRSETIERPQSSSLVDSSAVFGREADREEIVRLVLSDSGHNSCNFCVIPVVGMGGLGKTTLTQIVYNDERVKEHFQLRIWIYVSESFDERKITQETLEAAAYDQSLASTNMNMLQETLSRVLRGKRYLLVLDDVWNEDHDKWFSYRAALLSGGSGSKIVVTSRNENVGRIMGGIEPYKLQQLSDDDSWSVFKNHAFRDGDCSTHPQLEVIGRDIVKKLKGLPLASKALGSLLFCITDEEEWKHILS…
Pavir.J31441.1.p	Pavir.J31441.1.v1.1	262	MDLVTGAMGNLAPKLYQLLQGEYELQKGVRKKLEFLDQELESIKPALDQVAQVPWDQHHTQVKVWARQMREASYDIEDLLDTFLVRVQGSEPVDQSKLKRALKKMGGLFGKAKARRDISSAIEDIKKQLQEVADRRDRCKIDEIVAKPADTSAIDPRLEAMYKEVTQLIGIDKSRGELLSMLSSPQGNEVSHEKMKIVSVVGVGGLGKTTLAKAVYDELKSQFDCGAFVPVGRNPDVKKVLRDILIDLDNKEFREPKYDILD
Pavir.J31444.1.p	Pavir.J31444.1.v1.1	623	MIVTTRIGTIAKSCSSPQHDLVYELRMLSEDDSKRLFFRRIFGSEDKCPYQLKEVSTEIVRKCGGLPLAIITMASLLTTKSYTRADWLKVCDSIGSGLEKNGDVVEMNLILSLSYNHLPHHLRTCLLYLSMFPEDYVIKRDYLVRRWIAEGFVNGNGGRNLEDEGECYFNELINRSLVQPVDYLYDDRVYSCRVHDMILDLITCKAVEENFITIVTDKKQMLAPQDKVHRLSLDYHGLDNGTANPIVTTYVRSLNIFRYSEQMIPLSDFQALRVLDLDGNENLESCYLQDVGKLFQLRYLRIKASNFTLPEQVGDLQSLVILDLLNCINLGELPASIVKLRQLKWLLAPPVTLPDGVGNMQALESVSFITVDYTTSITLLQELCSLTRLRTLGLDWHIN…
Pavir.J31446.1.p	Pavir.J31446.1.v1.1	386	QAFNVEPSSREELSSAIKKLEDLITEGEELLSWEKLPANSYKMTNRPTTYKTAPTPPPAVFGRDNDVKTITGMLRDTPAAGEPGPSTTKCYSVVAIHGLPGSGKTTLAQSVCKVERDVGYFNIIMWIHVSQNFTVEAVTSEMFEAASGKGGNKVRNLGVLQTELMKELKGKKFLLVLDDFWKTDVTMLDTLLAPLTAGDSGSKILVTTRFEDVAKALLGAQNLFPIPEIEEDQFIKMFMHYALDGAKNSGQEFREHEIVGIEIAQKLRGSPMAARLVAEQLRGNINIDHWTMTLDSDLLKDTMGAIWWSYQQLEEHVRQCFRYCIMFPRRYQLEREELVHLWMAEGFLEAASEAKNMENIGHACFDDLLSRSFIQPKEHSNDMRYF
Pavir.J31786.1.p	Pavir.J31786.1.v1.1	304	MVNQANILHIFYLLDLSYAFDFQQVASFETDEITIETLKDIGMGIIERCDGLPLAVKAIGGLLSQRSINGDESDKILKNPSWLVKGFPEDVHHAIYLSYEDLVPPLKQCFMHISLFSRKIEIHRAMVVNMWISEGFFHGSSNEQEELGKEYFNELISRNLIEPDHKYAEKSACTMHDVVRSFAHYISRDEALAIHEVPTNFGDLDSAKIRRLSIEIRGSGSNKLDWSVIQKHKSLRTLILDGCIMFTPHDSLSCFSRLRTLYIVGARIGELVDSLCQLKHLRFLRLVSTDISRLPEGIDKMKFL
Pavir.J31808.1.p	Pavir.J31808.1.v1.1	92	MEGDDQVSNQHSKIVSIVGFGGLGKTTLANAGYEKLKEKFDCWAFVSVSQTPDRRKNFKGLLYELGKNVNDETLDERQLIDQVRKFLQMKRY*
Pavir.J31844.1.p	Pavir.J31844.1.v1.1	224	MEDIVDTFLVRVKGPKPPSKRSAKRFLKKMMGIVTKATTRHEIGQEIKDIKERVKEVAERRDRYKVDAIKPGKILVDPRITALYTKATDLVGIDEAREELITRLTKGDDMSAQQQRVVSIVGFGGLGKTTLAKAVYDQIRVQFDCTAFVSVSQNPDLNKLLKNMLYELDKQKHANIHSTMLEEKHLIDLAREFLENKRYGASSLSMWYYFVSVYIPIHPFYVIL*
Pavir.J31906.1.p	Pavir.J31906.1.v1.1	769	ITEGEELLSWEKLPANSYKMTNRPTTYKTAPTPPPAVFGRDNDVKTITGMLRDTPAAGEPGPSTTKCYSVVAIHGLPGSGKTTLAQSVCKVEKEIFTVEAVTSEMFEAASGKGCNKVRNLGVLQNELMKELKGKKFLLVLDDFWKTDVTMLDTLLAPLTAGDSGSKILVTTRFEDVAKALLGAQNLFPIPEIEEDQFIKMFMHYALDGAKNSGQEFREHEIVGIEIAQKLRGSPMAARLVAEQLRGNLNIDHWTMTLDSDLLKDTMGPIWWSYQQLEEHVRQCFRYCIMFPRRYQLEREELVDLWMAEGFLEAASGAKNMENIGHACFDDLLSRSFIQPKEHSNDMRYFTIHDLFHDFLEDWRPDINVSRHVGSDYYRIEEGIVSEIPEPDQVRHLFIE…
Pavir.J32053.1.p	Pavir.J32053.1.v1.1	961	MKLMILLTWPKLREAKLLANYPSSTSSSPGDSIGCTRFSVFSCIPTIQRRRGIAIRIKSFNAELEKITKLGERFLKLQNMQTKEDVSVVRKMKTCQILEPNLVGKETSRASKRILELVLAHKKKKSYKFGILGTGGVGKTTLAQKIYNDEKIKGTFRKQAWICVSQKYSEVALLKEVLRNIGVNYDQDETVGELSAKLAMEIENKSFFLVLDDIWQHGVWTNLLRILLHTASTTVILLTTRNDTVAQAIGVDDVHRIELMSADVGWELLWKSMNISEPIELQTLQGIGMEIVHMCGGLPLAIKVIASVLATKERTESEWRKVINRSAWSMGKLPIELRGALYVSYDELPRCLKQCFLYCALYPENMIMHRDDLVRFWVAEGFVEEEEEQLLEDTAEEYY…
Pavir.J32148.1.p	Pavir.J32148.1.v1.1	881	MEQLVTGAMGSLVSKLGKLLMDEYKLQTGMKDQVEYLRRELESAHAALREVAEVQPDQVDELVRIWACEPAEEEGLLRWLAEKVANMFKSIKERRKIASAIEEIKKRLQEMADRSGRYTVENIEAKPTSSSRDVDPRLKAMYKEAAQIIGIDKSRGDLMTHVQAIYPPVSVVGVGGLGKTTLAKAVYDELKPLFDCGAFVPVGLKPDLKKKFSMLDERQLIDELQCFLRTKRYFIVMDDVWETQCWETIKLALVESNSGSRLIVTTRKLEVATGADEVYMLQPLSDGNSKKLFYTRIYGGEDKCPNSQSSEACEKVLKKCGGIPLAIITMGSLLVGKSLEDWFDVCNSIGFHDKGNKQVDDTTWILSLSYYDLPPNLKTCLLYLSAFPEDYFIHKDPLI…
Pavir.J32164.1.p	Pavir.J32164.1.v1.1	224	MEDIVDTFLVRVKGPEPPSKRSGKRFLKKMMGIVTKATTRHEIGQEIKDIKERVKEVAERRDRYKVDAIKPGKILVDPRITALYTKATDLVGIDEAREELITRLTKGDDMSAQQQRVVSIVGFGGLGKTTLAKAVYDQLRVQFDCTAFVSVSQNPDLNKLLKNMLYELDKQKHANIHSTMLEEKHLIDLAREFLENKRYGASSLSMWYYFVSVYIPIHPFYVIL*
Pavir.J32307.1.p	Pavir.J32307.1.v1.1	790	MIGVEAAAVSAVASGVLKIVGNKLAPLVIERYSSVVGVTKDVEELRILVEEINSWLERAQGQAMWDDASLNWLKQLKDVAYAVDDVIDEFQLKAEKHDAGGENGSGTVSKYMCTKLKSLNFQCNMANKIKSIKRSFAAIVKQRTDFSAIANSLPQVGHPVIDMNETAANMPFLPNVDVASVLGRDQEKHQIISKLTETNEQQRIKIVSIIGLGGSGKTTLAKLVFNDGNIIEKHYEVRLWVHVSQEFDIKKLIKRLFEAIADKDPGQHALPYMSNKISDKLTGKRFLVVLDDVWTECRIQWENLMVYLHSGAHGSGILLTTRSREVAETVESTDQLDMPFLSPSDSWQLFQQSLVMPREGLEFEFEQVGKEIAKICGGVPLAIKVLAGALRGKERIEEW…
Pavir.J32370.1.p	Pavir.J32370.1.v1.1	550	MEATALSVGKSVLDGALGYAKSAFAEEVALQLGVQQDHAFVADELEMMQSFMMEAHEERDKSKVVKTWVKQVRDTAYDVEDSLQDFAVRLQRPSWWRFPRTLLERRRVAKRMKELRAKVEDVSQRNVRYRLIKGSGSNATAMAGQANLIAAAIFGVEEARRAAKHENQRVDLVQLISKDDKDLRVIAVWGTSGDIGQTTIIREAYANPDVQSKFPGRAWVRVMHPFSPKDFVQSLVNQFQAAEGVENLLETEKTATELTQEFNRFVNEKRCLIVLNDISTIEEWDRIKKCFRNKRNGSRIVVSTSQVEVASLCAGQESQASELKQLSEDQTLYAFYNKGSQTEKDSAKPASTLATATSSTNDHAVSLDEITEDESKDADGNKVDAKSLTRIRTRKDPVK…
Pavir.J32437.1.p	Pavir.J32437.1.v1.1	820	MFYILLIGLATVQVVGNGNDEDQIELLKDIGMEIITKCDYLPLAVKVMGGLLRQKTARRREWENVLNDSIWSVSQMPEELNYAIYLSYEDLSSSLKPCFLHYSLLPKSRGFFSYEIIGMWISEGFVHGTSRDLEEIGKEYYDELIQRNLIEPDISYAEKVVCNMHDVVRSFAQYMARNEALVAQNNKADIADKINSQKFLRLSLETRGSESDELEWYSLQGQTSLRTLLSVGPIKIKPGDSFLVFSNLRTLYVVDANFDALVEYLNQLKHLRYLSIKETNTSRLPGSIGKMKFLEYISLRGCKSLVNLPNSIVTLQHLRFLNLGDTGISSIPKDFHGLTNLRILYGFPAHMDGDWCSIEELGPLCQLTELNISGLENVSSSSFAKKARIGDKVRLEYLF…
Pavir.J32476.1.p	Pavir.J32476.1.v1.1	1289	MAEGVLASSIVKEVLAKIASPIWADLTILRSFKADLRTMERDLATIRDVLFDAEKRGGGGDDSAVRDWLRRLRDVAHDIDDLLDECRTDLSASRQRKNTACGGIAPDLCFVRSLSMARRLRSLTRELDAVAAGRDRLRLNPGIYPPAYPSAPPRRETISMVDESKTVGRTADKEKLMRLILDAASEEDVSVIPIVGFGGLGKTTLAQLVFNDRRANDEVFDPRIWVSMSVGSSLRTLVQPIVSATKEKCDLDNLDAVASFLSRTFTGMKYLLVLDDVWSENQEEWEKLRMLLKDGKRGSKIIVTTRSLKVAMMVGTVPPFVLKGLSDDDCWDLFRCKAFEEGEEDLHPKLVSVGKEIVQKCGGVPLAAKALGSMLRFNKIEQSWVAVKDSEIWQMEKEE…
Pavir.J32580.1.p	Pavir.J32580.1.v1.1	147	YFPPPYVYGRHNDQEKIVKMLLQSDRKPSVRVLPILGEACMGKTTVTQLVFNHERVKVYFELKLWVHVSHEFNIERITASIIESIEGSPFHSGNLNTLQTRLEKLLQGTRYLLVLDDYWRESWHDWDKLKLPLLKGAGGSKIIVTTL*
Pavir.J32737.1.p	Pavir.J32737.1.v1.1	697	MAGLIASGIIKWTASKLASLVSPPIGPPSSSSDEQQTSAIRDVQMLQRRMASVQRSLEAIDEDSIRDESGRLRLRELQQFAYDAQDAIDEYKFELLRRRMDDPDSRPEDRSARKRKRKGDKKEPETDPVMVPVPDELALRVKRILERFKEITKAWNDLHLDEADAPFREEEEDFLPRPTTPHVEEPIVIGRDDDKENIVKLLLSMNGACRENNASVLTIIGMGGVGKTTLAQIVYNDPRITKQFELMGWVHVSENFDLKSIMSKIIISFTRKPCQITELDQLEYMLMEQVVGRKFLLVLDDVWSERKDLWDALLSAMSTAQLGAILVTTRNINVSSVIQTMPPYHVGCLPFDESWQLFKQLAFCRQDQNIEKAFEEIGRKFVQKCGGLPLAVKAIGSAL…
Pavir.J32751.1.p	Pavir.J32751.1.v1.1	1291	MADVPLAGLRWVASPIVKKLLAEASTYLGVDMARELQELETTVLPQFDLVIEAAEKSHNRDKLKAWLQQLKKAFYDAEDLLDEHEYNLLKRKAKSGKDSSPEEDASSIKSSILKPFRAATSRARNLLPGNRRLIDKLTELKAILAKAKDFRELLGLPAGNTAGCSTIPTTVVAPATTTSHRTSKVFGRDADRDRIVDLLTKTPAAASSQASYSGVAIIGLGGMGKSTLAQHVYHDKRIEEHFDVKMWICISRKLDLHRHTREIFESLTKNKCEHFDNLDTLQSKLRDELQSSQKFLLVLDDVWFKESDNEAEWEQLLAPLIFQQPGSKVLITSRNDTFPSVLCCKQVIRLENMEDAEFIALFKHHAFSGAEIEDHLLRMELEQTAEKIAKRLGQSPLGA…
Pavir.J32762.1.p	Pavir.J32762.1.v1.1	202	MDPGPSSTIDTLDDSNSGDGKCLTRVETNFSGFKESKLIGRQTEKSKILNLISNEVSKDFEVISVWGMGGLGKTALVKDVYQSQELNAIFDKCACVAVKRPFNTTDVLNSLAEQLSGQKQWEHGILDGKKYLIVLDDLYSIKEWTDVEGYFPRMVRESRIIVTTRVKEIARHCSSKMTHILELKILEEKDTLDLFTEKVFLA*
Pavir.J32830.1.p	Pavir.J32830.1.v1.1	946	MADALFVVLRKVGLFLGEGALERIGTEIVEVASILTNFEHSMKQIQGELSILQAFISQVSAHKDGDKAFDAWLDQVRDVSHEVEDIIDEYAYLTAQAVDTSSFFKRKFHQIKNFASWQKLPIQITQVEARIQRLAEMRNRYGISIVEDDKGSKLQQPNQLRMSDSAYLTDNSETVGNVDEIAILTQWLLEEKQERTIIAILGMGGLGKTTITSSVYKNQKIRRTFDCYAWVTLSQTYQAEELLREIINQLIDQRTSMASGVVTMSRVRLVEAIQSYLQDKKYMIVLDDVWDKDAWLFLNYAFARNNCGSKVLMTTRRKDVSSLAADSYVIELRTLRDAESWELFCKKAFRLSTNNVCPENLTSWAKKIVARCQGLPLAIVTIGSILSYREIEEHAWKFF…
Pavir.J33139.1.p	Pavir.J33139.1.v1.1	296	MLKPGTITSELKITDTRATSSVMKDEELIVGRTNDKRDIMASLSESNTGRITIFPIYGIGGIGKTTLAKMVFNDAQFKDYSHVWVYVSQTFDMDKIGNSIISQLSKAESQLTERQMIHNSLVELLAGKNILIVLDDLWEDNGSHLDDLKDMLKVGEHSRIVVIQKSSFDSRDDKHEVEQIGKDIAVMCGGVALAAKSLGYMLAELTSDEWESVRKSNIWNVSASEYTDSVLSSLRLTYSYMPSHLKLCFAYCAIFPKGHKMVKDDLIHQWNSLGFIEETDIFSTEQLGERYISQLL
Pavir.J33165.1.p	Pavir.J33165.1.v1.1	933	MADGVVGALIGKLGAALTNKAVSYGVSQLSKEASELTGLVGEICKAKEELESINAYLHDSEKFKETNETTGIFVSKIRHLAFRIEDVVDEFTYKLEDDKHRRRAFSTEVRKRIRLVSIWSRLSLELRSINNELEDAIRRRNRYAMPGMMERNVAGYDYHARHTNQTACFAREEDLVGIEDNVEKLTHWLVGDLDEKRNRIVTVWGMGGAGKTTLVHQVYKAVKEDFDSAAWVTVSKSCKVADLLANIAREFGISGDARNMELIRLVEVICSYLKGKRYLLVLDDVWEKDSWINIMDVFPTNCMSRFVLTSRKYEVASLATSNCTIKLEPLEENLSWKLFCNVAFRDDVGKRCPLELQDLPAKFLQKCEGLPLAIACIGRLLSCKPPTYAAWKNMYEELQ…
Pavir.J33242.1.p	Pavir.J33242.1.v1.1	625	MGGLGKTTLVTNVYECEKINFPAPAWMVVSQTYTMDALLRKLLMKVGGEQQNIDKLDVHDLKEKIKQKLKNRKCLIVLDDVWDQEVYFQISDAFQNLQASRIIITTRKNHVAALAHPTRRLDLQPLSNIHAFDLFCRRTFYNKEDRTCPNDLVKVATSIVDRCQGLPLAIVSIASLLSSRPRTYYIWNQMYNQLRKGFVVSKENNTSEEVAEGNLMELIHRNMLVTMETDEQGRVSTCTMHDIVRDLALAVAKDERFGTANNYRTMILMDKDKDIRRLSSYGWKDNASLEIKLPRLRTLVSLGTISSSPDMLLSILCESSYLTVLELQDSETTEVPASIVTLFNLCYIGLRRTKVRSLPDSVEKLLNLQTLDIKQTKIERLPRGISKIKKLQHLLADRY…
Pavir.J33355.1.p	Pavir.J33355.1.v1.1	263	LYQLLQGEYELQKGVRKKLEFLDQELESIKPALDQVAQVSWDQHHTQVKVWACQMREASYDIEDLLDTFLVRVQGSEPVDQSKLKRALKKMGGLFGKAKARRDISSAIEDIKKQLREVADRRDRCKIDEIVAKPADTSAIDPRLEAMYKEVTQLIGIDKSRGELLSMLSLPQGNEVSHEKMKTVSVVGVGGLGKTTLAKAVYDELKSQFDCGAFVPVGRNPDVKKVLRDILIDLDKKEFREPKYDILDVRQLINELKDFLQSK
Pavir.J33433.1.p	Pavir.J33433.1.v1.1	598	MLFHRRIFGSVGSCPPNLVDVSDKILKKCSGLPLAITTISGLLANKPCTRSIWQDVYDSIGVAPPGTEGMKNISLLGYNHLPFHLKTCLLYLSIFPEDYTVNRECMVRRWIAEGFILETHGTTSEEIGDIYLNELISRNMIQPVHGNYDGETDSFVIHDIIHGLARSISVEEKIVTILDNEEPASVLHSKIRRLSIINFSKDHCIPVSINMSHLRSLSIFGSVEPKFSFKNLTILRILDLQGCKNLNNRSIEGIAGLINLTYLGIRDAPITQLPDQIWKLQYLKFLDIRRTEVQSLPMGIGRLQRLAYLHCDKMRLQEWIGKMVSLSWLSQFDIFQSKLLAVEELGNLSKLRKLVLWWFPDLESNHSTKRYEHLAISLYRLCNLQSLGIHGCDSSVDIL…
Pavir.J33542.1.p	Pavir.J33542.1.v1.1	640	MPAPPPAPWSVSQDLAALAGRARSLSRGDAGLAGLAAALLRIQPVARELERRAWAPPGGGAEGPALHAWLAELGAAVADAEDLLDDLHRRRLAGPAVSSCLGAALRGPGGKLRRLAERLDCVRGDSERLRLDRRAAGCGVRSPNRVTGAVLAERRVFGRDQVFDDVVGRLVGDGEEICRPVAPVVAVVGHGGMGKTVLAQCVYNDARIQEYFDLRAWICVWDRLDEAELTREILQSTGGADDSFYDDSLEVLQEKLGEMVASKTFFLVLDDVWNDEGKTELENRAVWNKVLAPLSSAAVGSKILVTTRMKLVAEVLNAAYVITLDGLKVADCLLLLKETALSGETMDFPPELLEFGGAIAAKVKGSPLATKVIGEMLRNTRSTRKWRAMMDTEICDNII…
Pavir.J33651.1.p	Pavir.J33651.1.v1.1	1092	MAPPGEARLVEDLRGFLDDFAFRARRLAAPLLRPFGPSAEPGAVDDADLDKLRAKLRRIRATLRAAEDRVVADDFVALWLRELRDLEYAAEDVLEELEFEALRAARLEGFKAQLLRSCAGGGKRKREISLMYSSTPDRLSGKIAKIMERYNEIARDRDALRLRSGDGERRQEVSPMTATSCLMKCRLHGRERDIRRVTEMLLSDEACCSDVYSVVPIVGPAGVGKTSLAQHIYNDEAISSKFDIKMWVWVCQEFDVFKLSRKLAEEATESPCDFADINQMHRVIADQLKGKRFLLVLDDVWDESRDRWASLQVPLECAASGSKIVVTTRSTKVAKMVALKMHQLGYLSDTNCWSVCQDAALRGRDPSIISQSLISIGKSVAARCKGLPLAANAVGHVLS…
Pavir.J33700.1.p	Pavir.J33700.1.v1.1	375	MEFATGALGTLLPKLGQLLQDEYNLQKGAKKNIEFLTRELRSIQAALRSVGELPPEQVGELVKIWACDARELSYDMEDIVDTFLVRVQGPEPPSKKSSKKFFKKMRDIVNKAKTRHEIGQDIMDIKERVKEVAERHERYKVDTITPAKTSVDPRITSLYTKTADLVGIDEAREELITMMTKGDDMSTQQRIVSVVGFGGLGKTTLAKAAYEKLKGQFDCTAFVPVGRNPDLKKVFKDISIDLNIHFNVEILDERQLIDKLREFLENKMYFIVIDDIWKTQSWEIIKLALVENNNVSRVIITTRTHEVAKEAGEVYKLQPLSNENSRKLFFARIFGGESKISDTQPNDEVLASFGSHSARIEWCSFTFHMSYNKRS*
Pavir.J33813.1.p	Pavir.J33813.1.v1.1	366	MVQCKGKRLDRQHGLKKVIDRSLNLLMQPKIRHKIAKEVREIKSRVMEVHERRRRYEVNLGVDKPVIVDPRLFTQYTEMKELVGIEEARDEFINNFLTQGNNVPMKQEKTVSIFGFGGLGKTTLANAVYEKIRAQFDCCAFVSVSQTPDLKRLFKGVLNDFGKSINEEILDESRLIKVLREFLQDKRYFVVVDDIWDISVWKRIRCALPDNDVGYTIITTTRIADVAEQAGSAYKLKPLSSNNSRKLFFRRIFGNENKDNNEEIEKCPDDELAEVSDRILKKCAGVPLAIITMASLLACKVRNKLEWYEVYNSVGTGMENNMDVENMRKILSFSYYELLCHLRTCLLYLSMFPEDSEIDKERLIRM
Pavir.J33893.1.p	Pavir.J33893.1.v1.1	987	MLRDLEPESESLMQDLRMLAAAVDDELTGSKGNRRTAVARAYSSEMRALTHDVEDCIERFVHRVTGGGLDGASRLRRAVHKVGTLRTCYRFASEIKRLKKRVQEVRARVLKPLDGVGVGVGGQPSGSRPAAGRRAVDHAARRPVGIEKPMEELLALLDLDDQQPEGQLPPPSPSQAQQRVIAIVGFGGVGKTTLARAVYDAAPVAGAFPCRAWVAVGSPEDGDATGILENIHQQLLPGQQYSESSLTKFLRDKRYLIVIDDVDDIDEEQWDTITPAFEGNGEGSRIIVTTTFRPTANRRSDANGCVYKMRTLGMRNSMTIALRGRCAPELMHGSETLLKKCDGLPLALVSVARQLSSEDEPTGKFCSELSSKLGSYLEREDSEPNFARLRDVLIDNYTS…
Pavir.J33941.1.p	Pavir.J33941.1.v1.1	849	MQPLGEDNSRKLFFSSVFGPQDECPPELREISHDIIRKCGGLPLAIVTVASILSSQPGKQDRWDYVNKAIGYSLLTNPTWEGMKQIFDLSYNNLPQHLKACILYTGLYEEDIVIWKDDLVNQWLAEGFIQAKEGQDKKEIASSFFDRLINEKLILPVDVNKKGEVLSCTIHHMVLNLVIRCKSIEENFVTAIQHSQATTTLADKVRRLSLQFGNAEDAITPPNMRLSHVRTLAFWGVFQCLPSVVQFRLLQVLILHFWGDKDSISFDITTISELFRLRYLKVTSNVTLELRTQMRGLNSLETLTIDARVSSVPSDIVHLPGLLHLSLPAETNLPNGIGHMTSLRTLGCFDICSNSIENVQSLSMLTNLEDLQLTCSTVQTENLNSKMQFMLNSILGRLS…
Pavir.J34091.1.p	Pavir.J34091.1.v1.1	597	MRCALPDNNSRYRIITTTRNVNVAEEIGGAYELKPLCLQDSRMLLYRRIFHNEDKDKCPDEQLAEVSDRILKKCAGVPLAIIMIANLLGSRGMILEWYELYNSVGTGLENNQDVRNMRNILSLRYYDMPSHLRTCFLYLSVFPEDYMINKVCLINMWIAEGFIQSGKQGQTLLEVGESYFNDLINRSMIQPMYDWYSGSIQGCRLHDMGLDLICSLSNEENFVTILNGTENTSPSNTIRRLSLQNGKDNHSTTWATKSLQQVRSVFVFPSALDSMPALDSFRVTRVLDLQGCNLSQSYSLKHIGKLFHLRFLGLRGTGISQIPEEIGNMSSLQTLEVKRNKISCLSPTVTQLRNLMFLYIDWSTRLPNGIEIGQLLELRLLRIVLDKWNNKLAEHLKKL…
Pavir.J34202.1.p	Pavir.J34202.1.v1.1	641	MMRPFDPAEHLRRLILGLHEGLSTKEELLGNSVSNKRKELALKSVEDLTKELAKLLETKSCLIVLDDLSSTTEWDLIIPNFPQKMETKIIVTTREQKIAEHCTGSGKHGTVRNLKGLEPEDAIRLFNEKQSVYSRKSIDSCKVHDLIRDIAISKSMEENLVFRLEEGCALSTHGTIRHLAISSNWKGDQREFASIVDLSRIRSLSVFGTCEPFYISDKMMFLRVLDLEGTTGLQYHHLDNIWKLLHLKYLSLRGCSGIDLLPDSLGNLRQLQVLDVRGTYVSALPKTIIQLRKLQHIHAGRKSDSVKEEKDSLCGGACATCCLPILWSFDGPFHKTLTRRDACTFACCVKFPGLMTGVHEERGATVPRGTRKLKDLHTLREVNVGRGGAVLQDIEMLTA…
Pavir.J34278.1.p	Pavir.J34278.1.v1.1	751	MEIITKCDYLPLAVKVMGGLLRQKTARRREWDNVLNDSIWSVSQMPEELNYAIYLSYEDLSSSLKPCFLHYSLLPKSRVFFAYEIIGMWISEGFVHGTTRDLEEIGKEYYDELIQRNLIEPNIRFVEKQLCSMHDVVRSFAQYLARNEALVAQNSKADIADKINSQKFLRLSLETRGSESDELEWYSLQGQTSLRTLLSVGPIKIKPGDSFLVFSNLRTLYVEDANFDALVEYLNQLKHLRYLSIKATNTSRLPASIGISSIPKDFHGLTNLRILYGFPAHMDGDWCSIEELGPLCQLTDLGISGLENVSSSSFAKKARIGDKVRLSHLFLECTSRIEHDGQLVKDEEGIPEEQQQQIEEVFNELQPPSGLEDLNISGYFGQRLPRWMMSTTVMPLGSL…
Pavir.J34318.1.p	Pavir.J34318.1.v1.1	776	MHGCGTSGMQSRRPRTRSTSLSTTSAARRQMITSTLKRLRKAMESLDKVATDILPILNVSEHLMGIPSGSQMQVDWMNVNDRVTGSTLSEPYFVGRETEKERILQWLAKTSDEDSEIVMSSNHIPILSIVGHGGMGKTTLAQHICQQDDVMSFRVIWVCVSTRFDVTLITRKIFESLTGARPSADDFDAVQRNIKQQLMYGKFLLILDDVWEDKKKDEWEKVFAPLRKGITGSKILITTRMRSVADMAANAMGVEREYLQLEGLQQAENVKLFNHHVFSGLNPQNYEELIPIGDQIAEQLDGCPLVTKVVSGHLQCIMSPGYWDRFLQGGLERFKGTEDGIMEALRLSYSHLPTELQICFRYCSLFPQDYEFKKKDLVLMWMGSGLISLAGKARKQFRR…
Pavir.J34358.1.p	Pavir.J34358.1.v1.1	516	MNIATGAMNTLLPKLAELVVGEYKLQKGVKGEIKELEKELTYISAALEKVSEVPADQLDKQVKIWARDARELSYDIEDAVDTFMLRSKGRQQEGQDTSRLKGLIGKAANLYKKAKNNHQIHNVVKDIMDQVKKVSERRERWKVDNNAAGPSLVPDGPRLEALYMKATEIVGIDEPKNELVKRLMNDASTSLQQPNIISIVGFGGLGKTTLANALLEDHKSNFDCHFIVSVSFNPNMKNIFKNILVQLDKNKYGHIDEAWEINLLINEIIDFLKNRRCLCVIDDLWEEKPWDTIKLALQDGNHGSKIIITTRNKAVAEYVRGGIYELKPLSNDDSRELFYKRIFKSADDCPPDLSKVTGKILKKCGGVPLAIITTASLLANKPRCSVEWEKVNSSIRSGS…
Pavir.J34364.1.p	Pavir.J34364.1.v1.1	793	MGYQCWIKWLKEYLLGCLTQIILRYELSGRLKKINSRLNQISDNQKEYKIKHTPLATLTSSTTATSAWRDGYKNAVGLEKEVETLKEMLLRKGHPQLMFISILGESGVGKKTLSRILLHDKKNNNHFKIRVWYSMPPDSTTEHLQAIYDRARQTISPTQGDLPVQEGPFDDIAGMLRHLLANMNYLLIIIGISSRTMLNCVRASLPDDNNGSRVVLVLDIENEEVAWHANAMNKGIKTESATWAVWIKKRVMSKYSEVVYNITWGYPLAIVVLAGLLRFKEKPGQWTAVLQQLKSGPPMEEAHQQDGEGNQITGPAMFQEDRIEEKTMSSPPTEAANLSTRTSIERVFWASFEDLPNDLKSCFLYLAAFPKDTFLSTDSIVRMWMAEGFIRPQKGKTIE…
Pavir.J34494.1.p	Pavir.J34494.1.v1.1	989	MGFHQATTRFDESFRPETTRFPTEAKIFGRDKETKELIRLLGVPLNNRKRAGSEVAPTNNRSNQQVYTTFNNNEETMESVPVLPIVGIGGVGKTALAKKIFSHPQVKSHYKIIWICVSDDFDVKRLTKEVIKQASRKAPTDDILNSLSLNSLQTYLADSLNKRRFLIVLDDMWDENGERWKMFYAPLRNVRQGSKMLVTTRSEKVAYIVRTTDSFPLEGLKDDVFWKFFKHTVFGSDSSNMDPELERIGREILRKLRGSPLAAITLGRLLGISRDTTRWNNILNSELWQHDQTETEILPALRLSYMYLPFHLKRCFSFCAVYPKDHKFEKDSLAEMWVAEGFVVPKGSIPLQDIGSQYFLELVNRSFFQKFRGAYIIHDLMHDMAQLVSKDECFIVKNW…
Pavir.J34498.1.p	Pavir.J34498.1.v1.1	353	MELVVGASEATMKSLLGKLGGLLAQEYALVRGVRGDVQYIHNELSTMQAFLRDLSSAPEEQGHRMKDWMKQIRDIAYDCEDCIDDYFHRLPNDSISDVKCAFIVRTIYEICTWWPRREIASNIADLKIRAQQIAERRGRYGVDNPSNCNGNSSGARAAMYDIAEHQVASRQLIGMKEPVGVTADMKKLEEWVDRPDKEHGVLSIIGFGGVGKTTIATALYRKVSNKFDCRAWVNVSQNYDQGAVLRSILKQVMPQDKDQISRKKQDSDQEAEQSTGEGSSEKLHLAAHVMNTLKRAVPFVRGHKQQGNDGSSDEKQMKIETMYGNELVNEVKGHLKEKRYISNIISCLLLIHY*
Pavir.J34951.1.p	Pavir.J34951.1.v1.1	1079	MDISSYLAVGGWFIQVIFDKYLSYKLRRWAANCGIDHELDRLRVALLRTQSVLHGTELAPTLPHSSLPWMQELRDVMYHAEDLLDKLEYNRLHHEMEESSANESSSSPISAFMHSRFRDQGAPASSPEPCWDRSTQVKNKMRIEQVASGVSEALSLPRNIRSNNRNIMTSSIALGKIIGRDFKAQQLVTTLTSSQDENPCKTALAQHVYNDTRITENFNVRMWISVTHLFDELRITKEMLESASSSRFRHDGTTSFNRLQVALKARLASKRFLLVLDDVWNSDNTTIAIEEENWRKLLAPLKDGAKGSKILLTTRSSMVAEMLQSSYIISLEALLVNDCWSLIKSSMFDETSHNINSQLENIGRKIAETLSGLPLAAKVVARHLKHKHSVDEWKQVLQR…
Pavir.J35020.1.p	Pavir.J35020.1.v1.1	839	MFLQPELESMQAALEEIASAPPDQLDKQDKIWSSEVRELCYDIEDSIDTFVVRCTGGAPAGPDGMRGFIGRSLDLLTRLRIRRQVATDIRDIKRRVIEAGKRRESYRIDVAKPAAVDPRLLAHYKKATELVGIDEARDEVISILMEGDDQVSNQHGKIVSIVGFGGLGKTTLANAVYEKLKEKFDCWAFVSVSQTPDMRKFFKGLLYELGKNVNDETLDERQLIDQVRKFLQTKRYCIVIDDIWSVSIWDMIRCALPDCTGGYIIITTTRIFKVAEQVGGAYKMKPLSLDSSRKLLYKRIFSNDEKYKWPDEHLAEVSDRILKKCAGVPLAIITIASLLANRGRNKMEWYEVCNSIGTGLEYGLDIENMRKILAYSYYDLPSHLRTCLLYLSVFPEDCV…
Pavir.J35041.1.p	Pavir.J35041.1.v1.1	395	MAQVLATMVVGPLVSMVKDKASSYLLDQYKVMEGMEEQHKLLKRKLPAILDVITDAEEQAAAKREGAKVWLEEVRKVAYQANDVLDEFKYEALRRKAKKEGHYKALGMDVIKLFPSHNRIVFRHKMANKLRMILKEIDVLIAEMNAFRFKFKPGPPEPTNHLRQSNSDIIDPTNIVSRSRDDEKKAVVCKLLAQVGNENLTVLPIFGMGGLGKTTLAQLIYNDPEIRKHFELRLWVCVSDNFDVDSLADRIVKENGCNPNGSSALEKLQNAVSGKRYLLVLDDVWNRDEHKWERLKSYLQHGGRGSSLLTTTRDDKIAQLMGTTEANNLKSLDPIYIKEIIETKAFGSKQVEQRPRELVEMVGDIVKRCSGSPLAATALGSVLRTKTSKQEWEGL*
Pavir.J35106.1.p	Pavir.J35106.1.v1.1	803	MATILESLVGSCAKKLQDVISEEAILILGVKQELTELQRRMEQIRHFLKDAEQRSTKESVVNNWLSLLRDAMYDANDIIDLARSEGSKLLTDHSLSLSSKSNTCTGLSLSSCFSNIQTRHEIAVKIRSLNKRIDNISKDKVFTSLASTQFTEKVSAPKHKRSSSLVEPNLVGKEVTYACRKLVDLLLEHKEKRSYKIAIVGTGEVGKTTLAQKIYNDQKINYSEITMLKEILRKMEVQYMQDEQIDEFQSKLKFAIKEKSFFLVLDHVWQTDAWENLRIPLHAAVTGIVLLTSRLDTVAAEIGVDHTHRVDLMSVDVGWELLWKSMGINQEEVKNLRHLGIDIVRRCGHLPLAIKVIARFLASKELTENEWNKFSRKDAWSMSKLEIPSALLISYEELP…
Pavir.J35287.1.p	Pavir.J35287.1.v1.1	1067	MSGGAGMVAAAIVQRVASKLGNIAWERIELMWRFKEDAQEMKDKMVTLQVALSHADKHIRGTDDALAQHWLEKYKSLAYDIEDGLDELEANALIWKWNPKTLKLCFSSVNPIFVRITMSNKMRSIRVRLHKIAENAKKFNFVPPSASTEHANYEMGRETYVGGRDDVQMVGREREKKHILHEVLEKYGDRGSSIIPIVGLGGMGKTTVAKFVYTHKETTEFDLKAWVHVSMEFELKRIVCDIIYQLDSRIIPAKDTSLHRLKSQLDHILSGKLYLIVLDDLWEERGHHLEKLVTMLPPGEKGSKIIVTTRSEKVASTLSVVGASYFHIVDPIKLEGLSDYECWSIMKPLNLGDGQSTDLADIGQEISRRCNGVPLVAKALGYVMRKHCTRGAWLEIKDS…
Pavir.J35295.1.p	Pavir.J35295.1.v1.1	229	MEHVIVSGATGALNLVLGKLATLLTEEFKLVVGVRGKIRFLQAELEAMHAFLLKMSRVEEPDEQAKSWMKQVRELSYDIHDQRGYRIDDSICKATNVTVDPRVSCQYKDPSELEGIEGPTEKIIKMLNGGEEDAPVPQLKLVSIVGFGGLGKTTLARRVYDTFGKHFDYRAFVSVSRHPNMVMILKDILIQALEEEAGGGTEPRPPAPAAPEVEEEGGFSTSEDGATDA*
Pavir.J35403.1.p	Pavir.J35403.1.v1.1	207	MQGKRLGTQHGLKKVIDRSLNLLMQPKVRHKIATETREIKSHVMEVHERRRRYEVNLGVDKPVTVDPRLFTQYTEVKEIVGIDEVRDELINYILTEENDVPMKQGKIFSIVGFGGLGKTTLANAVYDKIRTQFDCCAFVAVSQTPDLRRLFKGLLNDFGKNINEEILDESRHIKVLRELLQDKRYFVVVDDIWDISDWKRIRCVEMK*
Pavir.J35449.1.p	Pavir.J35449.1.v1.1	708	MGGVGKTTLVDHVYRIVKLDFDAAAWVTVSKTYQVEDLLKKIAIEFDISVNPSNMDMRRLVDIIRNHIEGKRFLLVLDDIWEQNLCINNIMEIFPTNCISRFVLTSRNFEVASLATSNCTIKLEPLEENNSWELFCKVAFRNNDDKRCPSELQDLGAKFLQKCEGLPIAIACIGRLLSFKPTTYPEWETVYKEIELHSANNAIQSVDTILKISLEDLPYELKNCFLHCAIFPEDYEMTRRRLIRHWITSGFIKKKDNETLEQVAEGYLTDLVNRSLLQVVMKNDSGRVKRCRMHDVIRHLAIEKAAKECFSIVYEGHGTLEVHGTRRLSIHSTDIALPNQSGAQHLREVYVFTSTVDIGSLKHILTSSILLSTLDLQGTEIKMLPNEVFSLFNLRFLGL…
Pavir.J35484.1.p	Pavir.J35484.1.v1.1	513	LVYQNSEDVTVVGFEDEQNEIETKLLASDNNLSVVSIVAMGGAGKTTLARKVYNSTKIKEHFHTIAWVTVSQKFKGADLLKDIMKQIFGGKYEAREIDRMQEYEVGKKIHDFLLDKRYLVVLDDVWTTDTWNQINRTIKVFPDVDNGSRVMLTTRKIDVANHIEMPTKVHNLKLLDAEKSWDLFISKALPSYKRSSINNIGEFEELGRQIASKCNGLPLALSVLGGFLSKNLTIEAWKDTLSGWTSTENGRMMGEILARSYNDLPNHLKCCFLYLAVFPEDYHIHVSDLINSWIAESFIPGSIKHKEQMARKYVTELAQRSLVQVADTSKAHKWIESIRLHDILHDWCVGEARDASFCDVIDKTTGHVVLSYRSSLQNCYEDNMFEAAPNLRTLIGFDL…
Pavir.J35561.1.p	Pavir.J35561.1.v1.1	907	MEFVASIIDTVFRPLKDYFARTVGYVMSCGDYIDLMIHEMSELKSKRDDVQRMVDAAERQGMEATSQVTWWLERVSILEGRVEAITVDFQERQELPPEQAPGVKATYLLSKMADEARAEAVDLKDKAEFQKVADELVQLRFEEMPSAPVLGRDALLQELDTCVRDGDVGIVGIYGIAGVGKTALLNKFNNDFLINSPDINVAIYIEVGKDYNLDDIQRIIGDRLGVSWENRTPKERAGVLYRVLSKMNFVLLLDDVWEPLNFRMLGIPVPKHSSKSKIVLTTRIEDVCDRMDVRRKLKMECLPWEPAWELFREKVGDHLMTASPEIRLQAQALATKCGGLPLALITVGRAMASKRTAKEWKHAITVLKIAPWQLLGMELDVLEPLKKSYDNLPSDKLRL…
Pavir.J35611.1.p	Pavir.J35611.1.v1.1	812	GEGLDHHTCMQQVGPKLLGRNDMRQMIMDKLLLDRNGGHNCTVICINAGSGHGKTSLLHALYNDQVLTDTFDKSIWIQLSDKLDMSMLFKKIVEVAMNDHCGIANLGCLQEMVKEEITDKKFLLFLDDADIEDRKFWSTVLEVFNAGAKGSAVIMATKSYTVSTFRDVATDFFLLNPLSEESNLMLLQQCAVMGTDIQSNPDLLMVAQRIISRFGGNPLYLKAIGGLLCHADSSLEMDNFEGNGMPLQLCHDVLPIHLKKCLAFCSLFPEGYIFDKHHMVPQWISHGCVRPAEGCELEDAGVGYFNELLCRSFFQYSPVHNDRFVMHEIIYKVVESVSLDKYFKSEDPTSSIPENILHLSLVSSQFRTIELMSKTEELKDLQTFLVVQPEWQPYKISSP…
Pavir.J35720.1.p	Pavir.J35720.1.v1.1	806	MAEVIISSLATSVLHKAASFGTDWAVNEIKSAWEVKKQVGKLERSLRSICAVLRDAESKQSTSHALQEWLDNLKDAVYDIDDVLDDLATEALEQEIQKGVFSRMKHLTHPFRLSNKIKEVRKKLDEIAANKEQFGLTVQPVHSEVASRSSKRETHSFINESDIIGRDEATKDIVARILTASDSTDSTSVLPIIGLGGIGKTALAKLIYNAVHVTNKFEMKLWACVSETFDLKKILEDILESGTGESNKHQNLETLQKKLYGPLQGKRYFLVLDDMWNDKPSDWEELRSLLSRGGSGSVIIITTRSSSVASLVKTLEPYDVAKLAQDECMQIFMRYAFGDKECKDPELLKIGECIVKKCCGVPLAAKTMGSLLFNCQDVKEWRCIEGDNLWNVEQENDGI…
Pavir.J35953.1.p	Pavir.J35953.1.v1.1	404	MAVLVMGAMPSIILKLGKLLKEEYNLQAGVKEHDRYLTLELEGAQAALRKVDQVPWNQLDEHVKLWAHEKEGLLKCLIGKMTNLVKKSKERRKISIGVKDIMTHVNEVTERCLRYKVDDIMARPATASMVDPRLAAMFSKVKNLVGISKSSGELISMLQPLQRGDATNVKMKIVSVVGVGGLGKTTLAKAVYDKLKDDFDCKAFVPVGRNPDLKEVLKDILIDLDSDRDLQLSMAILDERQLINKIRKFFIDNKKRYFIIIDDIWEVQSWDTIKLAIDGENNCGVATKAGEVYKLQPLPYDSSGELFYTRMSSDDQLSRDYNQPDEISDIILKRCGGIPLAIIRMASLLVGKPRDKWSELYKNIGFGRKERKESENTITTILSFSYFDLPSHLRACLLY…
Pavir.J36176.1.p	Pavir.J36176.1.v1.1	371	MDKPMEELLALLDLDQVEGQPRVIAVVGFGGMGKTTLARAVYHTAPVVDAFPCRAWVAVHSPEDGEAVGILENVHQLLLPGQRYSESSLTKYLRIRVKYLIVIDDIDDIEEEQWDTITSAFEENRQVTTTFRATANRRSNANGCVYKMRTLGMKDSMTIALGGRCTAELKCGGLPLALVSVARQLSGEDEPTGQFCSELCSKLGSYLEREDGEPNFARLRDVLMDSYTSLSDLDVRTCLLYLGIFPNDRPLRKNVIIRRWLAEGYARSEDITLSEQSVANGNFKTLIDRNIVLPVKTRKNAEVKMCKTHGIMHEFLLHRAMCEKFIMCSHAPSSQIVRHLFVHGDANDTKSTMTLKTDLSRVRSLTVHGNA
Pavir.J36183.1.p	Pavir.J36183.1.v1.1	865	MSFLFCSTYMDTMVEVKLSDFAISVLQMASSFGIDWAVNEIKSAWNVKKELGNLERSLRSICAVLQDAEEKQSTSHALQEWLDNLKDVVYDVDDILDDVATRALEKEVYPGLFNQMSYLLAYPFKLSRKIKDVRGKLNKIEAERVQFRLTEQLIDTQVNRNSNRETHSNINEPDIIGRDEAKNKIVAMILTAADCSSPLSVLPIVGLGGIGKTALAKLIYNDVRITDKFEHRFWACVSDVFDLKKILDDIIQSSTGERHTQLNLEMLQIKLYGILHEKRYLLILDDMWNDKASEWDELKSLLSRGGSGSVIIVTTRSSNVATVVKTLEPYCLEKLKLDESLQVFIRHAFRGDENKDPQLLKVGKSIIEKCHGIPLAAKTLGSMLCNTRDFEDWRRIEKD…
Pavir.J36213.1.p	Pavir.J36213.1.v1.1	567	MCGGLPLAIVTMAGLVASDKQQGGHKDWNEVCESLFPEKEVCHKPEDFMRIINHSYHDLDSDLKTCSLYLSIFPKGRKISMKRLTRRWIAEGFVSEKQGLSVEVVAETCFNQLIERKLIRPVEHNSSGRVKSCQVHDMVLEYLISKAAEEDFVTVVGSHWSMPAHSNKVRRLSVHSSDSKRAQHVDSMNLSHVRSLTVFESLDKLHFKSLKTGMVQVLDLQGCRGFRESHVKVSDISEMVLLKYLCLRRTDVKNLPRNIHKLEYLETIDIRETEVQRLPATVGKLKRIKNILGGDKRARKTLKLPREFKGTTRTLRILSGVEIAEGSTTAASDLNYFTGLRKLAIYKIHKSEDIFKDLLSSIQYLSGYSLQTLKIDDESSEFHKTLDSMSSYPTDLSTL…
Pavir.J36279.1.p	Pavir.J36279.1.v1.1	633	REPKELHGLRGFIDRSLDLLTKAKIRHKLGTEIKDLRRSIKEVSERHDRYKVSHVAAKPAEVPVHNLRLSAMYKKAAELIGTEEKSNELIGRIMVGDEPSKKQLKKVSIVGFGGLGKTTLAKVVYDKLKEQFDCAAFVSVSLNPNLERIFVNMLCQLRHHKNVVTCDTEQLINEARDFLQDKRYLIVIDDIWKISVWKTIQYALVDNECGSVIISTTRNLDVANKIGGVYQLQPLSPADSRKLFNLRIFGTEDKCLSNKLAEVSTEILRKCGGVPLAIITIASTLASKEGMENIHQYWSKVCKTLGSGLEDSPDVEDMRRILSISYYDLPPHLKHCMLYLSSYPEDYEIRTEELIWKWMGEGFILKEQGRSFYDVGEDYISELINRSMIQPSSISHLIT…
Pavir.J36509.1.p	Pavir.J36509.1.v1.1	1046	MIEAPVTVSLGVVRSLPAKLERLLSPEADQWRLREGEKNKIRLLKDRLQELMDKYLVEPSNVVAPASTARCWVKEVRELSYDIDNFLDELAHGLHSAAAQKNLRGRVAKLREGLSRSRWVAHETARFRARLEEAIQRHKRYNLDMHQSRATRIDSDEFPIPPLYGLKAMRLVGIDSSMEKLGDWLTGDGEQQLRVMSIVGPGGVGKTALANELYCKLGRRFQCRAFARSSQKPDMRRLLTSILLQVRRQQLPDDAELGNLIGTIRAHLQDKNYFIIIDDLWASSMWDVVSRAFPDDKCCSRVLVTTESDGVAQICSGHNSNRIFKMEPLSDNESKKLFFRRFPGNQSKSNEQLYEVLSEIIRKCGGSPLAIITTASLLARQQNWIEQCNCIRRSLSSNL…
Pavir.J36538.1.p	Pavir.J36538.1.v1.1	660	YLIVIDDVWTVRAWDAIQSKVLLRKNSCYSRIIVTTRIETVAKACSPAIGGRHYIHRMERLKPQDSKKLFLARTFGNKECPKELVATTEKILRRCAGLPLAIVSIANVLAGYTSAGSKYKWESIYNSIGSQMESNPTLEGMKQIVTLSYNHLPHELKACMMYLSIFPEDYEIDKHRLLCRWIAEGLVLEKRGLTLMEVAESYLDELVSRNMIELRVDFDYYWRVELCRVHDMLLEVMVSKSLESNFVSLLGGQYAGLSYGRIRRLSIQGNAEQHSKKMPGHGIEGMDVEHVRSLSMFQQGGQKLLDRLDKFPLLRVLDLEGCKGITEGHMKCICRLYLLRFLNLRGTDIRQVPPKIKNLQHLQTLDVRDTDVEGLPDTVKELYKLERLQIAHNDVSKYM…
[truncated: 71 more rows]
