# Supplementary material for: Identification, characterization, and gene expression analysis of nucleotide binding site (NB)-type resistance gene homologues in switchgrass
Source: BMC Genomics. 2016 Nov 8;17:892. doi: 10.1186/s12864-016-3201-5 (PMC5100175; doi:10.1186/s12864-016-3201-5)
Supplement: Additional file 2: Table S2. — List of switchgrass RGHs that were predicted to contain one or more coiled-coil (CC) domains. Table S2 contains a list of switchgrass RGHs that were predicted to contain one or more coiled-coil domains. It also includes the amino acid start location of that domain(s) and the amino acid end of that domain(s). (XLSX 23 kb) [file 12864_2016_3201_MOESM2_ESM.xlsx]

## Sheet: Sheet1
Table S2. List of switchgrass RGHs that were predicted to contain one or more coiled-coil (CC) domains.
Protein Name	Domain	CC Start	CC End
Pavir.Aa01444.1.p	Coiled-coil	113	134
Pavir.Aa02233.1.p	Coiled-coil	642	663
Pavir.Aa02519.1.p	Coiled-coil	17	38
Pavir.Aa02519.1.p	Coiled-coil	115	143
Pavir.Aa02620.1.p	Coiled-coil	117	145
Pavir.Ab00265.1.p	Coiled-coil	545	573
Pavir.Ab00628.1.p	Coiled-coil	121	145
Pavir.Ab01114.1.p	Coiled-coil	112	133
Pavir.Ab01114.1.p	Coiled-coil	17	45
Pavir.Ab01123.1.p	Coiled-coil	121	142
Pavir.Ab01149.1.p	Coiled-coil	40	61
Pavir.Ab01465.1.p	Coiled-coil	73	101
Pavir.Ab02292.1.p	Coiled-coil	135	156
Pavir.Ab02353.1.p	Coiled-coil	135	156
Pavir.Ab02530.1.p	Coiled-coil	79	100
Pavir.Ba00065.1.p	Coiled-coil	21	63
Pavir.Ba00065.1.p	Coiled-coil	128	149
Pavir.Ba00773.1.p	Coiled-coil	71	92
Pavir.Ba00988.1.p	Coiled-coil	108	129
Pavir.Ba00988.1.p	Coiled-coil	30	51
Pavir.Ba01025.1.p	Coiled-coil	100	128
Pavir.Ba01121.1.p	Coiled-coil	112	133
Pavir.Ba01173.1.p	Coiled-coil	120	148
Pavir.Ba01583.1.p	Coiled-coil	123	144
Pavir.Ba02251.1.p	Coiled-coil	1120	1141
Pavir.Ba02778.1.p	Coiled-coil	25	46
Pavir.Ba02897.1.p	Coiled-coil	40	61
Pavir.Ba02995.1.p	Coiled-coil	99	127
Pavir.Ba03291.1.p	Coiled-coil	65	86
Pavir.Ba03381.1.p	Coiled-coil	26	54
Pavir.Ba03580.1.p	Coiled-coil	70	91
Pavir.Ba03595.1.p	Coiled-coil	121	142
Pavir.Ba03626.1.p	Coiled-coil	143	164
Pavir.Ba03810.1.p	Coiled-coil	111	143
Pavir.Ba03824.1.p	Coiled-coil	111	143
Pavir.Ba03855.1.p	Coiled-coil	421	449
Pavir.Ba03977.1.p	Coiled-coil	11	32
Pavir.Ba03994.1.p	Coiled-coil	2	34
Pavir.Ba04033.1.p	Coiled-coil	122	143
Pavir.Bb00014.1.p	Coiled-coil	121	142
Pavir.Bb00015.1.p	Coiled-coil	122	143
Pavir.Bb00035.1.p	Coiled-coil	121	142
Pavir.Bb00043.1.p	Coiled-coil	93	114
Pavir.Bb00098.1.p	Coiled-coil	328	349
Pavir.Bb00595.1.p	Coiled-coil	145	166
Pavir.Bb00595.1.p	Coiled-coil	105	126
Pavir.Bb00611.1.p	Coiled-coil	102	123
Pavir.Bb00611.1.p	Coiled-coil	154	175
Pavir.Bb00677.1.p	Coiled-coil	101	122
Pavir.Bb01049.1.p	Coiled-coil	126	147
Pavir.Bb01342.1.p	Coiled-coil	40	61
Pavir.Bb01631.1.p	Coiled-coil	69	90
Pavir.Bb01633.1.p	Coiled-coil	1291	1312
Pavir.Bb02433.1.p	Coiled-coil	120	141
Pavir.Bb02803.1.p	Coiled-coil	101	129
Pavir.Bb02884.1.p	Coiled-coil	799	820
Pavir.Bb02884.1.p	Coiled-coil	32	53
Pavir.Bb03263.1.p	Coiled-coil	117	138
Pavir.Ca00304.1.p	Coiled-coil	24	45
Pavir.Ca02313.1.p	Coiled-coil	78	99
Pavir.Ca02364.1.p	Coiled-coil	105	126
Pavir.Ca02364.1.p	Coiled-coil	159	180
Pavir.Ca02451.1.p	Coiled-coil	111	139
Pavir.Ca02482.1.p	Coiled-coil	45	80
Pavir.Ca02523.1.p	Coiled-coil	28	49
Pavir.Ca02577.1.p	Coiled-coil	778	799
Pavir.Ca02723.1.p	Coiled-coil	121	142
Pavir.Ca02723.1.p	Coiled-coil	263	284
Pavir.Ca02872.1.p	Coiled-coil	528	549
Pavir.Cb00174.1.p	Coiled-coil	32	60
Pavir.Cb00277.1.p	Coiled-coil	47	68
Pavir.Cb00568.1.p	Coiled-coil	117	142
Pavir.Cb00568.1.p	Coiled-coil	26	47
Pavir.Cb00654.1.p	Coiled-coil	75	96
Pavir.Cb01026.1.p	Coiled-coil	158	179
Pavir.Cb01026.1.p	Coiled-coil	105	126
Pavir.Cb01923.1.p	Coiled-coil	112	140
Pavir.Da00141.1.p	Coiled-coil	39	60
Pavir.Db00855.1.p	Coiled-coil	44	65
Pavir.Db01142.1.p	Coiled-coil	119	140
Pavir.Ea01096.1.p	Coiled-coil	122	143
Pavir.Ea01342.1.p	Coiled-coil	133	154
Pavir.Ea01346.1.p	Coiled-coil	118	146
Pavir.Ea02039.1.p	Coiled-coil	121	142
Pavir.Ea02993.1.p	Coiled-coil	930	958
Pavir.Ea03123.1.p	Coiled-coil	33	61
Pavir.Ea03674.1.p	Coiled-coil	104	125
Pavir.Ea03918.1.p	Coiled-coil	114	142
Pavir.Eb01123.1.p	Coiled-coil	49	70
Pavir.Eb01135.1.p	Coiled-coil	57	78
Pavir.Eb02019.1.p	Coiled-coil	26	54
Pavir.Eb02019.1.p	Coiled-coil	116	137
Pavir.Eb02019.1.p	Coiled-coil	943	964
Pavir.Eb02384.1.p	Coiled-coil	117	138
Pavir.Eb03342.1.p	Coiled-coil	752	773
Pavir.Eb03506.1.p	Coiled-coil	36	57
Pavir.Eb03991.1.p	Coiled-coil	110	131
Pavir.Fa00259.1.p	Coiled-coil	104	125
Pavir.Fa00308.1.p	Coiled-coil	115	143
Pavir.Fa01051.1.p	Coiled-coil	120	141
Pavir.Fa01616.1.p	Coiled-coil	106	127
Pavir.Fa01664.1.p	Coiled-coil	122	143
Pavir.Fa01701.1.p	Coiled-coil	116	137
Pavir.Fa01701.1.p	Coiled-coil	38	59
Pavir.Fa01707.1.p	Coiled-coil	604	625
Pavir.Fa01707.1.p	Coiled-coil	629	657
Pavir.Fa01757.1.p	Coiled-coil	110	138
Pavir.Fa01778.1.p	Coiled-coil	113	134
Pavir.Fa01782.1.p	Coiled-coil	94	115
Pavir.Fa02132.1.p	Coiled-coil	32	53
Pavir.Fa02365.1.p	Coiled-coil	115	136
Pavir.Fa02365.1.p	Coiled-coil	32	53
Pavir.Fa02394.1.p	Coiled-coil	122	143
Pavir.Fb00106.1.p	Coiled-coil	122	143
Pavir.Fb00106.1.p	Coiled-coil	519	540
Pavir.Fb00108.1.p	Coiled-coil	42	63
Pavir.Fb00207.1.p	Coiled-coil	105	133
Pavir.Fb00213.1.p	Coiled-coil	106	134
Pavir.Fb00288.1.p	Coiled-coil	259	280
Pavir.Fb00288.1.p	Coiled-coil	181	202
Pavir.Fb00445.1.p	Coiled-coil	904	925
Pavir.Fb00445.1.p	Coiled-coil	26	47
Pavir.Fb00445.1.p	Coiled-coil	115	143
Pavir.Fb00493.1.p	Coiled-coil	113	134
Pavir.Fb00556.1.p	Coiled-coil	122	143
Pavir.Fb00556.1.p	Coiled-coil	33	54
Pavir.Fb00615.1.p	Coiled-coil	122	143
Pavir.Fb00615.1.p	Coiled-coil	33	54
Pavir.Fb00973.1.p	Coiled-coil	122	143
Pavir.Fb01113.1.p	Coiled-coil	37	58
Pavir.Fb01113.1.p	Coiled-coil	138	166
Pavir.Fb01184.1.p	Coiled-coil	120	141
Pavir.Fb01504.1.p	Coiled-coil	38	59
Pavir.Fb01903.1.p	Coiled-coil	35	56
Pavir.Fb02143.1.p	Coiled-coil	38	59
Pavir.Fb02143.1.p	Coiled-coil	105	126
Pavir.Fb02365.1.p	Coiled-coil	179	200
Pavir.Ga00028.1.p	Coiled-coil	245	273
Pavir.Ga00028.1.p	Coiled-coil	41	62
Pavir.Ga02092.1.p	Coiled-coil	81	102
Pavir.Gb00659.1.p	Coiled-coil	755	776
Pavir.Gb00668.1.p	Coiled-coil	76	104
Pavir.Gb00668.1.p	Coiled-coil	49	70
Pavir.Gb01784.1.p	Coiled-coil	74	95
Pavir.Gb01830.1.p	Coiled-coil	113	134
Pavir.Gb01908.1.p	Coiled-coil	76	97
Pavir.Ha00022.1.p	Coiled-coil	902	923
Pavir.Ha00022.1.p	Coiled-coil	127	148
Pavir.Ha00052.1.p	Coiled-coil	15	36
Pavir.Ha00052.1.p	Coiled-coil	118	139
Pavir.Ha00057.1.p	Coiled-coil	79	100
Pavir.Ha00096.1.p	Coiled-coil	115	136
Pavir.Ha00100.1.p	Coiled-coil	17	45
Pavir.Ha00105.1.p	Coiled-coil	717	738
Pavir.Ha00105.1.p	Coiled-coil	122	143
Pavir.Ha00105.1.p	Coiled-coil	169	190
Pavir.Ha00122.1.p	Coiled-coil	124	145
Pavir.Ha00133.1.p	Coiled-coil	27	55
Pavir.Ha00133.1.p	Coiled-coil	510	531
Pavir.Ha00188.1.p	Coiled-coil	94	122
Pavir.Ha00195.1.p	Coiled-coil	8	29
Pavir.Ha00224.1.p	Coiled-coil	115	143
Pavir.Ha00231.1.p	Coiled-coil	18	39
Pavir.Ha00232.1.p	Coiled-coil	34	55
Pavir.Ha00240.1.p	Coiled-coil	34	55
Pavir.Ha00240.1.p	Coiled-coil	122	150
Pavir.Ha00241.1.p	Coiled-coil	125	146
Pavir.Ha00243.1.p	Coiled-coil	78	99
Pavir.Ha00253.1.p	Coiled-coil	123	151
Pavir.Ha00255.1.p	Coiled-coil	34	55
Pavir.Ha00257.1.p	Coiled-coil	34	55
Pavir.Ha00258.1.p	Coiled-coil	34	55
Pavir.Ha00496.1.p	Coiled-coil	28	49
Pavir.Ha00614.1.p	Coiled-coil	33	54
Pavir.Ha00627.1.p	Coiled-coil	34	55
Pavir.Ha00627.1.p	Coiled-coil	116	137
Pavir.Ha00689.1.p	Coiled-coil	26	54
Pavir.Ha00691.1.p	Coiled-coil	37	58
Pavir.Ha00713.1.p	Coiled-coil	65	86
Pavir.Ha00730.1.p	Coiled-coil	33	57
Pavir.Ha00730.1.p	Coiled-coil	109	130
Pavir.Ha00733.1.p	Coiled-coil	78	99
Pavir.Ha00825.1.p	Coiled-coil	111	132
Pavir.Ha00828.1.p	Coiled-coil	112	133
Pavir.Ha00829.1.p	Coiled-coil	111	132
Pavir.Ha00960.1.p	Coiled-coil	34	55
Pavir.Ha00964.1.p	Coiled-coil	722	743
Pavir.Ha01115.1.p	Coiled-coil	38	59
Pavir.Ha01139.1.p	Coiled-coil	17	38
Pavir.Ha01139.1.p	Coiled-coil	118	139
Pavir.Ha01142.1.p	Coiled-coil	111	132
Pavir.Ha01144.1.p	Coiled-coil	17	38
Pavir.Ha01144.1.p	Coiled-coil	110	131
Pavir.Ha01146.1.p	Coiled-coil	112	133
Pavir.Ha01176.1.p	Coiled-coil	42	63
Pavir.Ha01178.1.p	Coiled-coil	108	129
Pavir.Ha01285.1.p	Coiled-coil	112	140
Pavir.Ha01319.1.p	Coiled-coil	21	56
Pavir.Ha01383.1.p	Coiled-coil	115	143
Pavir.Ha01391.1.p	Coiled-coil	111	139
Pavir.Ha01469.1.p	Coiled-coil	27	55
Pavir.Ha01577.1.p	Coiled-coil	26	54
Pavir.Ha01616.1.p	Coiled-coil	835	856
Pavir.Ha01616.1.p	Coiled-coil	36	57
Pavir.Ha01644.1.p	Coiled-coil	158	179
Pavir.Ha01644.1.p	Coiled-coil	32	53
Pavir.Ha01673.1.p	Coiled-coil	111	132
Pavir.Ha01785.1.p	Coiled-coil	114	135
Pavir.Ha01886.1.p	Coiled-coil	109	130
Pavir.Hb00020.1.p	Coiled-coil	34	55
Pavir.Hb00020.1.p	Coiled-coil	122	150
Pavir.Hb00059.1.p	Coiled-coil	115	143
Pavir.Hb00076.1.p	Coiled-coil	12	33
Pavir.Hb00191.1.p	Coiled-coil	111	132
Pavir.Hb00243.1.p	Coiled-coil	771	792
Pavir.Hb00315.1.p	Coiled-coil	543	564
Pavir.Hb00379.1.p	Coiled-coil	26	54
Pavir.Hb00381.1.p	Coiled-coil	106	134
Pavir.Hb00412.1.p	Coiled-coil	267	288
Pavir.Hb00434.1.p	Coiled-coil	116	137
Pavir.Hb00444.1.p	Coiled-coil	580	601
Pavir.Hb00481.1.p	Coiled-coil	115	136
Pavir.Hb00486.1.p	Coiled-coil	45	66
Pavir.Hb00487.1.p	Coiled-coil	65	86
Pavir.Hb00487.1.p	Coiled-coil	33	54
Pavir.Hb00498.1.p	Coiled-coil	95	116
Pavir.Hb00538.1.p	Coiled-coil	120	148
Pavir.Hb00682.1.p	Coiled-coil	115	143
Pavir.Hb00709.1.p	Coiled-coil	113	134
Pavir.Hb00758.1.p	Coiled-coil	172	193
Pavir.Hb00758.1.p	Coiled-coil	241	262
Pavir.Hb00762.1.p	Coiled-coil	43	64
Pavir.Hb00832.1.p	Coiled-coil	34	55
Pavir.Hb00960.1.p	Coiled-coil	109	137
Pavir.Hb00960.1.p	Coiled-coil	38	59
Pavir.Hb00984.1.p	Coiled-coil	34	55
Pavir.Hb01010.1.p	Coiled-coil	116	137
Pavir.Hb01174.1.p	Coiled-coil	33	54
Pavir.Hb01177.1.p	Coiled-coil	5	26
Pavir.Hb01180.1.p	Coiled-coil	38	59
Pavir.Hb01254.1.p	Coiled-coil	21	56
Pavir.Hb01486.1.p	Coiled-coil	72	93
Pavir.Hb01537.1.p	Coiled-coil	34	55
Pavir.Hb01537.1.p	Coiled-coil	120	141
Pavir.Hb01618.1.p	Coiled-coil	103	124
Pavir.Hb01688.1.p	Coiled-coil	107	132
Pavir.Hb01689.1.p	Coiled-coil	39	60
Pavir.Hb01744.1.p	Coiled-coil	34	55
Pavir.Hb01744.1.p	Coiled-coil	640	661
Pavir.Hb01760.1.p	Coiled-coil	111	132
Pavir.Hb01770.1.p	Coiled-coil	111	132
Pavir.Hb01770.1.p	Coiled-coil	749	770
Pavir.Hb01797.1.p	Coiled-coil	116	144
Pavir.Ia00946.1.p	Coiled-coil	729	750
Pavir.Ia01363.1.p	Coiled-coil	389	410
Pavir.Ia02246.1.p	Coiled-coil	32	53
Pavir.Ia03218.1.p	Coiled-coil	352	373
Pavir.Ia03357.1.p	Coiled-coil	251	272
Pavir.Ia03357.1.p	Coiled-coil	32	53
Pavir.Ia03449.1.p	Coiled-coil	41	69
Pavir.Ia03449.1.p	Coiled-coil	129	157
Pavir.Ia03896.1.p	Coiled-coil	66	87
Pavir.Ia03896.1.p	Coiled-coil	30	51
Pavir.Ib01513.1.p	Coiled-coil	48	69
Pavir.Ib01513.1.p	Coiled-coil	137	158
Pavir.Ib02384.1.p	Coiled-coil	312	333
Pavir.Ib02390.1.p	Coiled-coil	75	96
Pavir.Ib02433.1.p	Coiled-coil	312	333
Pavir.Ib02647.1.p	Coiled-coil	122	143
Pavir.Ib03714.1.p	Coiled-coil	117	138
Pavir.Ib03831.1.p	Coiled-coil	42	63
Pavir.Ib04287.1.p	Coiled-coil	361	382
Pavir.J00137.1.p	Coiled-coil	37	58
Pavir.J00137.1.p	Coiled-coil	121	142
Pavir.J00275.1.p	Coiled-coil	221	242
Pavir.J00275.1.p	Coiled-coil	38	59
Pavir.J00375.1.p	Coiled-coil	1053	1074
Pavir.J00501.1.p	Coiled-coil	696	717
Pavir.J00501.1.p	Coiled-coil	121	149
Pavir.J00501.1.p	Coiled-coil	37	58
Pavir.J00759.1.p	Coiled-coil	46	67
Pavir.J01180.1.p	Coiled-coil	296	317
Pavir.J01180.1.p	Coiled-coil	1071	1092
Pavir.J01216.1.p	Coiled-coil	111	132
Pavir.J01418.1.p	Coiled-coil	260	281
Pavir.J02876.1.p	Coiled-coil	17	38
Pavir.J03054.1.p	Coiled-coil	823	863
Pavir.J03098.1.p	Coiled-coil	115	136
Pavir.J03515.1.p	Coiled-coil	27	55
Pavir.J03515.1.p	Coiled-coil	546	567
Pavir.J03936.1.p	Coiled-coil	24	52
Pavir.J04164.1.p	Coiled-coil	45	66
Pavir.J04220.1.p	Coiled-coil	114	142
Pavir.J04352.1.p	Coiled-coil	111	132
Pavir.J04382.1.p	Coiled-coil	120	148
Pavir.J04388.1.p	Coiled-coil	42	63
Pavir.J04432.1.p	Coiled-coil	36	57
Pavir.J04433.1.p	Coiled-coil	119	140
Pavir.J04467.1.p	Coiled-coil	112	140
Pavir.J04467.1.p	Coiled-coil	922	943
Pavir.J04468.1.p	Coiled-coil	109	130
Pavir.J04516.1.p	Coiled-coil	76	97
Pavir.J04668.1.p	Coiled-coil	45	66
Pavir.J05158.1.p	Coiled-coil	34	55
Pavir.J05184.1.p	Coiled-coil	121	142
Pavir.J05188.1.p	Coiled-coil	13	41
Pavir.J05279.1.p	Coiled-coil	117	145
Pavir.J05688.1.p	Coiled-coil	80	101
Pavir.J06103.1.p	Coiled-coil	980	1001
Pavir.J06103.1.p	Coiled-coil	110	138
Pavir.J06454.1.p	Coiled-coil	33	54
Pavir.J06699.1.p	Coiled-coil	19	40
Pavir.J06838.1.p	Coiled-coil	423	444
Pavir.J07004.1.p	Coiled-coil	122	143
Pavir.J07270.1.p	Coiled-coil	433	454
Pavir.J07270.1.p	Coiled-coil	65	86
Pavir.J07302.1.p	Coiled-coil	26	54
Pavir.J07302.1.p	Coiled-coil	690	711
Pavir.J07336.1.p	Coiled-coil	101	122
Pavir.J07628.1.p	Coiled-coil	3	31
Pavir.J07815.1.p	Coiled-coil	39	60
Pavir.J07815.1.p	Coiled-coil	107	128
Pavir.J08264.1.p	Coiled-coil	26	54
Pavir.J08826.1.p	Coiled-coil	102	123
Pavir.J09281.1.p	Coiled-coil	427	448
Pavir.J09403.1.p	Coiled-coil	692	713
Pavir.J09403.1.p	Coiled-coil	33	54
Pavir.J09717.1.p	Coiled-coil	111	143
Pavir.J09767.1.p	Coiled-coil	18	39
Pavir.J09825.1.p	Coiled-coil	36	64
Pavir.J10599.1.p	Coiled-coil	1376	1397
Pavir.J10599.1.p	Coiled-coil	307	328
Pavir.J10599.1.p	Coiled-coil	591	619
Pavir.J10599.1.p	Coiled-coil	76	104
Pavir.J10902.1.p	Coiled-coil	26	54
Pavir.J11204.1.p	Coiled-coil	110	131
Pavir.J11225.1.p	Coiled-coil	98	130
Pavir.J11419.1.p	Coiled-coil	111	132
Pavir.J11579.1.p	Coiled-coil	105	126
Pavir.J11745.1.p	Coiled-coil	26	47
Pavir.J12108.1.p	Coiled-coil	309	330
Pavir.J12124.1.p	Coiled-coil	67	88
Pavir.J12124.1.p	Coiled-coil	1414	1435
Pavir.J12125.1.p	Coiled-coil	31	59
Pavir.J12140.1.p	Coiled-coil	105	126
Pavir.J12161.1.p	Coiled-coil	48	69
Pavir.J12183.1.p	Coiled-coil	111	132
Pavir.J12229.1.p	Coiled-coil	105	126
Pavir.J12373.1.p	Coiled-coil	111	132
Pavir.J12763.1.p	Coiled-coil	76	97
Pavir.J12774.1.p	Coiled-coil	120	141
Pavir.J12774.1.p	Coiled-coil	38	59
Pavir.J13072.1.p	Coiled-coil	65	86
Pavir.J14109.1.p	Coiled-coil	406	427
Pavir.J14134.1.p	Coiled-coil	34	55
Pavir.J14548.1.p	Coiled-coil	105	126
Pavir.J14665.1.p	Coiled-coil	115	143
Pavir.J14756.1.p	Coiled-coil	26	58
Pavir.J14969.1.p	Coiled-coil	84	105
Pavir.J15045.1.p	Coiled-coil	26	54
Pavir.J15212.1.p	Coiled-coil	170	191
Pavir.J15490.1.p	Coiled-coil	117	145
Pavir.J15490.1.p	Coiled-coil	18	39
Pavir.J15505.1.p	Coiled-coil	123	144
Pavir.J15505.1.p	Coiled-coil	33	54
Pavir.J15604.1.p	Coiled-coil	111	132
Pavir.J15606.1.p	Coiled-coil	125	146
Pavir.J15611.1.p	Coiled-coil	127	148
Pavir.J15661.1.p	Coiled-coil	15	43
Pavir.J15661.1.p	Coiled-coil	117	138
Pavir.J15694.1.p	Coiled-coil	33	54
Pavir.J16006.1.p	Coiled-coil	69	90
Pavir.J16081.1.p	Coiled-coil	21	56
Pavir.J16585.1.p	Coiled-coil	26	54
Pavir.J16780.1.p	Coiled-coil	27	55
Pavir.J16780.1.p	Coiled-coil	108	129
Pavir.J16837.1.p	Coiled-coil	14	35
Pavir.J16929.1.p	Coiled-coil	26	54
Pavir.J17474.1.p	Coiled-coil	34	55
Pavir.J17474.1.p	Coiled-coil	122	150
Pavir.J17810.1.p	Coiled-coil	103	124
Pavir.J17810.1.p	Coiled-coil	34	55
Pavir.J18698.1.p	Coiled-coil	120	141
Pavir.J18703.1.p	Coiled-coil	19	40
Pavir.J18775.1.p	Coiled-coil	26	54
Pavir.J19134.1.p	Coiled-coil	18	39
Pavir.J19380.1.p	Coiled-coil	87	115
Pavir.J19394.1.p	Coiled-coil	16	37
Pavir.J20118.1.p	Coiled-coil	112	140
Pavir.J20118.1.p	Coiled-coil	44	65
Pavir.J20600.1.p	Coiled-coil	113	134
Pavir.J20600.1.p	Coiled-coil	31	52
Pavir.J21610.1.p	Coiled-coil	101	129
Pavir.J21610.1.p	Coiled-coil	40	61
Pavir.J21611.1.p	Coiled-coil	107	132
Pavir.J21780.1.p	Coiled-coil	114	135
Pavir.J21847.1.p	Coiled-coil	2	23
Pavir.J22739.1.p	Coiled-coil	26	54
Pavir.J23137.1.p	Coiled-coil	33	54
Pavir.J23375.1.p	Coiled-coil	39	60
Pavir.J23388.1.p	Coiled-coil	19	40
Pavir.J23469.1.p	Coiled-coil	33	54
Pavir.J23515.1.p	Coiled-coil	111	143
Pavir.J23707.1.p	Coiled-coil	48	69
Pavir.J24356.1.p	Coiled-coil	251	272
Pavir.J24599.1.p	Coiled-coil	33	54
Pavir.J24991.1.p	Coiled-coil	40	61
Pavir.J25087.1.p	Coiled-coil	38	59
Pavir.J25121.1.p	Coiled-coil	88	109
Pavir.J25597.1.p	Coiled-coil	105	133
Pavir.J26067.1.p	Coiled-coil	111	143
Pavir.J26081.1.p	Coiled-coil	17	45
Pavir.J26162.1.p	Coiled-coil	111	132
Pavir.J26770.1.p	Coiled-coil	104	136
Pavir.J26809.1.p	Coiled-coil	169	197
Pavir.J26936.1.p	Coiled-coil	70	98
Pavir.J27094.1.p	Coiled-coil	327	348
Pavir.J27709.1.p	Coiled-coil	38	59
Pavir.J28579.1.p	Coiled-coil	48	69
Pavir.J28677.1.p	Coiled-coil	79	100
Pavir.J28774.1.p	Coiled-coil	80	101
Pavir.J28901.1.p	Coiled-coil	123	144
Pavir.J29085.1.p	Coiled-coil	59	80
Pavir.J29444.1.p	Coiled-coil	84	112
Pavir.J29444.1.p	Coiled-coil	5	26
Pavir.J29633.1.p	Coiled-coil	99	120
Pavir.J29824.1.p	Coiled-coil	234	255
Pavir.J30028.1.p	Coiled-coil	34	55
Pavir.J30028.1.p	Coiled-coil	122	150
Pavir.J30332.1.p	Coiled-coil	14	42
Pavir.J30358.1.p	Coiled-coil	108	129
Pavir.J30358.1.p	Coiled-coil	38	59
Pavir.J30715.1.p	Coiled-coil	26	54
Pavir.J30994.1.p	Coiled-coil	43	64
Pavir.J31085.1.p	Coiled-coil	76	104
Pavir.J31085.1.p	Coiled-coil	6	51
Pavir.J31325.1.p	Coiled-coil	697	718
Pavir.J31325.1.p	Coiled-coil	36	57
Pavir.J31441.1.p	Coiled-coil	111	143
Pavir.J31446.1.p	Coiled-coil	10	31
Pavir.J31844.1.p	Coiled-coil	40	68
Pavir.J32148.1.p	Coiled-coil	94	115
Pavir.J32164.1.p	Coiled-coil	40	68
Pavir.J32370.1.p	Coiled-coil	105	126
Pavir.J32737.1.p	Coiled-coil	43	64
Pavir.J33165.1.p	Coiled-coil	880	904
Pavir.J33355.1.p	Coiled-coil	97	129
Pavir.J33542.1.p	Coiled-coil	70	91
Pavir.J33651.1.p	Coiled-coil	49	70
Pavir.J33700.1.p	Coiled-coil	122	143
Pavir.J33700.1.p	Coiled-coil	26	47
Pavir.J34091.1.p	Coiled-coil	385	406
Pavir.J34202.1.p	Coiled-coil	38	59
Pavir.J34364.1.p	Coiled-coil	31	52
Pavir.J34494.1.p	Coiled-coil	529	550
Pavir.J35106.1.p	Coiled-coil	34	55
Pavir.J35287.1.p	Coiled-coil	71	92
Pavir.J35561.1.p	Coiled-coil	113	134
Pavir.J35561.1.p	Coiled-coil	40	61
Pavir.J36183.1.p	Coiled-coil	51	72
Pavir.J36279.1.p	Coiled-coil	26	54
Pavir.J36509.1.p	Coiled-coil	34	55
Pavir.J36538.1.p	Coiled-coil	628	649
Pavir.J36656.1.p	Coiled-coil	39	60
Pavir.J36656.1.p	Coiled-coil	103	138
Pavir.J36669.1.p	Coiled-coil	100	121
Pavir.J36741.1.p	Coiled-coil	33	54
Pavir.J36885.1.p	Coiled-coil	26	54
Pavir.J37038.1.p	Coiled-coil	508	536
Pavir.J37164.1.p	Coiled-coil	122	143
Pavir.J37251.1.p	Coiled-coil	94	122
Pavir.J37480.1.p	Coiled-coil	37	58
Pavir.J37480.1.p	Coiled-coil	111	132
Pavir.J37550.1.p	Coiled-coil	99	120
Pavir.J37730.1.p	Coiled-coil	19	40
Pavir.J37768.1.p	Coiled-coil	111	132
Pavir.J38307.1.p	Coiled-coil	386	409
Pavir.J38574.1.p	Coiled-coil	1	22
Pavir.J38768.1.p	Coiled-coil	498	526
Pavir.J38992.1.p	Coiled-coil	115	143
Pavir.J39319.1.p	Coiled-coil	115	143
Pavir.J39338.1.p	Coiled-coil	108	129
Pavir.J39351.1.p	Coiled-coil	132	153
Pavir.J39643.1.p	Coiled-coil	119	140
Pavir.J39643.1.p	Coiled-coil	37	58
Pavir.J39976.1.p	Coiled-coil	24	48
Pavir.J40131.1.p	Coiled-coil	248	269
Pavir.J40773.1.p	Coiled-coil	38	59
Pavir.J40831.1.p	Coiled-coil	27	48
Pavir.J40915.1.p	Coiled-coil	27	55
