# Supplementary material for: Identification, characterization, and gene expression analysis of nucleotide binding site (NB)-type resistance gene homologues in switchgrass
Source: BMC Genomics. 2016 Nov 8;17:892. doi: 10.1186/s12864-016-3201-5 (PMC5100175; doi:10.1186/s12864-016-3201-5)
Supplement: Additional file 3: Table S3. — List of 19 switchgrass RGHs that were predicted by Signal P to contain an N-terminal signal peptide and the TargetP prediction of their subcellular localization. Table S3 lists the 19 switchgrass RGHs that were predicted by Signal P to contain an N-terminal signal peptide. This list also contains the predicted subcellular location of these proteins as determined by TargetP, the amino acid start and stop location of the signal peptide, and the amino acid sequences of these proteins with the signal peptide sequence highlighted in red. (XLSX 18 kb) [file 12864_2016_3201_MOESM3_ESM.xlsx]

## Sheet: Sheet1
Table S3. List of 19 switchgrass RGHs that were predicted by Signal P to contain an N-terminal signal peptide and the TargetP predicition of their subcellular localization.
Protein Name	SignalP Predictor	SignalP Output		TargetP Prediction	Amino Acid Start	Amino Acid End	Sequence
Pavir.Aa03109.1.p	SignalP_EUK	SignalP-noTM		Mitochondria	1	18	MAPILRLVLLFRRRLLPCWRPPCGHVAGYKSSGSIDKWETICKSIVSQMESNPTLEGIRQIVTVSFNHLPHELKGCMMYLSIFPEDYEISKDRLLCRWITEGLVLEKQGLTQMEVAESYLDELLSRNMIKANRLDEHKRDQSYQVHDLLLEIMVSKSLEANFVSLKGGRYDGMSYDRIRRLSIHDSADVGAYSTSKVKVKVDHRGTEEVNLQHVRSLSMFQLQGHKLLDQLGDFSLLRVLDLEGCEGVTNKHVRYACQLHLLRFLSMKNTNISVVPPQIGNLEHLQTLDVRTTLLDHLPETVTKLERLERLKFSKRGLDIKWVLPRGLSKIKALRDVGLVRLGNDSQVAREVGELELLQTLDLHIGHETVDEEVLQQLALSLSKRYSLRCLSLVDISSA…
Pavir.Ab00576.1.p	SignalP_EUK	SignalP-noTM		Mitochondria	1	37	MSDLPARRQRCPWAPFTFLKVLLWRLSTLASCRGASATLRRCDRQQFTLVKAGDAMVAWLAITKQGRYARFLFQGSQEKEADGMEEDEVSYSSGLSSDRVLITKQDIARSWMEQFTLVGSLFNDLKVISVCGIPGVGKSELVRYFYYNRMLERRQLFHQYAWVNVSHPFNIGNFCRSSLSDLHLAMVVKNHIQLCRRLLKENRCFVVIDNLQSNQEWDLIKHALKPEDSRSVIIIVTSDELIINVTCLEPKAAIDLFEKCGGIPRVIVAIAKFLAPLTVTYMDRIRTLNLGFFSELESNTELFGSVEGIFSWLNSYIHACPDFLKRSILYLSIFPQYQIIRRRRLVMRWIAESYCKNAGDSSEEGSGEFSFSRLVSTDIVQQPQHLVTDVLGSRRMVSC…
Pavir.Ab00628.1.p	SignalP_EUK	SignalP-noTM		Mitochondria	1	19	MWEAAGFLLPRCLRQLVLANWVIFSRFPSLCINPSRLPNLSHLYLRVKDIDEQDLRILGGLPELRSLELDVQSTAQVVCNNPTTDAAGDGHPFKKLRLCNLWFSKLRYKVDTITPAKTSVDPRITSMYTKTADLVGIVEAMEELITMMTIGDDMSTQHRIVSVVGFGGLGKTTLARAVHDKLKGKFDCTAFVPVDRNSNLKRVFKDISIDLHMNFNVEILDERQLIDKLREFLENKRQSWEIIKLALVENNNVSRVIITTRTHEVAKEAGEVYKLQPLSNENSRKLFFARIFGGESKISDTQPNDEALDKIFRKCDGILLAIITMASLLAGKPKEEWSEVYRSIGFGNNKENRQIEDTMKILSFSYYDLPPHLKTCLLNLSVFPEDFFIEKGPLIWMWV…
Pavir.Ab00630.1.p	SignalP_EUK	SignalP-noTM		Mitochondria	1	15	QPWPWLGLLLPWVQGLVSKAADALVQRVTSIWGIESYRRKLEDQLVYVQSLLADAEEKAEAKTEAGRAVKAWMKKLKAAAYEADDVLDAFQYEALRREVQAGESTSRKVLYFSRDRLVFHHKASRDLKNVLDKIDELVEEMHTFGLLERAEALQALYRQTYSALDESLDIFGRDDDKEVVVNILLDQKDQKIVQVLPIIGMGGLGKTTLAKMVYNDHNVQNHFGLRMWHCVSENFEAIAVVKSVIELATNGTCYLPDNMELLRGKLQEAIGRKRFLLVLDDVWNDEPRKWEDDLKPLLCSSNGGAGSMIVVTSCSQQVASIMGTLPPHELACLSEDDSWELFSRKAFNNKGAQKQPVELVTLGKHIVNRCKGLPLALKTMGGLMSSMHQVQEWETIAES…
Pavir.Ba00602.1.p	SignalP_EUK	SignalP-noTM		Other	1	17	MAEALLLALTKIGSVLADETAKTMLAKLSEKVNNLRDLEDKIEQIRKQLTAMNSVIRKIGTVYLTDEVVRGWIGEVRKLAYRVEDVMDKYSYHTLQLEEEWFLKKFFIKGSHYVLVFSQIADEVVKIEKEIKNVIELKEQWLQPSQLVPDQFIEMERQRSQDSFPLLVKDEDLVGIEDNRTTLTKWLYSDELDSTVITISGMGGLGKTTLVTNVYEREKINFPAPAWMVVSQTYTMDALLRKLLMKVGGEQQNIDKLDVHDLKEKIKQKLKNRKCLIVLDDVWDQEVYIQMSDAFQNLQASRIIITTRKNHVAALAHPTRHLDLQPLSNIHAFDLFCRRTFYNKKDHTCPNDLVEVATSIVDRCQGLPLAIVSIASLLSSRPRTYYIWNQMYSQLRSEL…
Pavir.Ea02039.1.p	SignalP_EUK	SignalP-noTM		Other	1	18	MCGGLPLAIVTMAGLVASDKQQGGHKDWNEVCESLFPEKEVCHKPEDFMRIINHSYHDLDSDLKTCSLYLSIFPKGRKISMKRLTRRWIAEGFVSEKQGLSVEVVAETCFNQLIERKLIRPVEHNSSGRVKSCQVHDMVLEYLISKAAEEDFVTVVGSHWSMPAHSNKVRRLSVHSSDSKRAQHVDSMNLSHVRSLTVFESLDKLHFKSLKTGMVQVLDLQGCRGFRESHVKVSDISEMVLLKYLCLRRTDVKNLPRNIHKLEYLETIDIRETEVQRLPATVGKLKRIKNILGGDKRARKTLKLPREFKGTTRTLRILSGVEIAEGSTTAASDLNYFTGLRKLAIYKIHKSEDIFKDLLSSIQYLSGYSLQTLKIDDESSEFHKTLDSMSSYPTDLSTL…
Pavir.Fa02339.1.p	SignalP_EUK	SignalP-noTM		Secretory	1	16	MAEAAVLLALSKLVTSFGIASLQAFIKKEANLSQDLPRIANRIERELDMIHHFLSQVGTKIYSNKVLEGWIVRVRKVAYCVEDIIDEYCYNITLLQEEGYFKRVIHKTYYANAFHSIALRMKDIEEEMKHLSQLKRDYREMFNELLDNTSYNTQIQSPKYNENLHAIKVDDIVGMKKDMELLDKWLDPKELNRVVVSVWGFGGLGKTTLVRKVYDWEMGLKSFDSYAWIAVSHNFNIRVTLRQLIQELNEYQGKIPADLGTMHCDKLTDALRVVLSNKRYLIVLDDVWDTRAFNELSDSLVDDHKGSRIIITTRNNDVASLAQETYRMKLNPLGADDAFELFCRRTFQNSNMKCPSHLKELSGQIVSKCGGLPLAISAIGNVLAVQEPDEITWRRMDNQ…
Pavir.Ha01711.1.p	SignalP_EUK	SignalP-noTM		Secretory	1	16	MDAVQVLASAAQLVSAMVTAVGALEQAAADIAEAPRRLQVLEDFVSDLDALAQQARQRHAHKMHSPQLERQFQSLGRLMDQLRTNVAKARQVLSKKGRGKGFARVVRSSVVGDPLMRYVKLIRDDLNWWLELQELTQSVGSVIASTAKSTPSLVRVKSEHGYPVSKKCSYVRELLERDGGHRVVLIVGLSGIGKSCLARQIACDPPGNFVDGAIEISFGRWCSRAACNGSRSEYHKRLVRKICKFLVQIGSMTVNEEMGKDLDDVCCLLQTALIGRSMLILLDDVWEQDIVDRFTKLYDNDCRYLVTTRDEAIYEIAEAEKVEISKDDIKEISKEILLYHSLLSVGELPPVAEVLLDRCGHHPLTVAVMGKALRKETRVEKWEKAISNLSTYATCAPGP…
Pavir.Hb00055.1.p	SignalP_EUK	SignalP-noTM		Secretory	1	25	WSRPFVLGLLLPLLVLVLSHHHCRAKQKQANEDHDRKAKETIRTSDYLDDIQEKLLSTVDAVERKDLLEEMEFIEQGFVREWLHHPDLRGMEHDGAPSVLEIAGMHCVGKSTLLYLLNTTYSNNHPFDHVFHMRVGSGCTVAKIQDFLAWVIGLGRCPGMSDVQFTEIISRRLKHKRFLLLLDDVRDGGNDLSAIGLPMPLVGHRQKVFFTTRDQAVCANMGCAAANTIQMQCLGEDDACDLFRYHVAVKPSIPMH*
Pavir.Hb00083.1.p	SignalP_EUK	SignalP-noTM		Secretory	1	18	MAEIAVLLVVRKIGLAVAAETLKYARPLLAKKPEYIEALPNEMRLIRNELELVHAFLKGTGRRGWKGEVIETWRRQVRRLAYDMEDMVDQFIYMVGKQNQKGSWWDHVKKNIMKPNSLFSLDEIAKEVKRINQELKQLSESRDRWAKPLDYGTDIPVAIYETEQEMYRQSLIESLYFQERSLRIIAVWGMGGIGKSTLVTNVYKNEACSFDCRAWVSISQSYKLEDIWRKMLRDLLGKDKKEFDPETMNSIELREGLTKILDKKRYMIILDDVWTAEVLFKIREVLIDNSLGSRVIITTRIEEEASIAEDGCKIKVEPLNDQDAWILFCRKAFPKVRNHICPPELIQCGIDIMEKCDGLPLALVAVGSLLSLKTKSVKEWKLFNNQIIWELHNNENLNH…
Pavir.Hb01254.1.p	SignalP_EUK	SignalP-noTM		Secretory	1	26	MPPTFPRHCILFARLALPALLPHTTCLSIPPSPEHCSFDLDLMMEAVEATLVEGAMLWLAQTILANLLLDKLDAWLRHVGLADDIEKLKYAVEEVEALAASVKGMAAGSRLLALRLSRLKELLYEADDLVDELDYCRLHHEVQGGTFSCATPHGTNGAEQVDGSRDNYRLQHQVEGGMIAWDNQHQGTGVNGGAQLVDGTRDNSGIPNRNDRKKRSKAWEEFSITEEDADGKPVRAECIHCGTQVRCETTKGTSVLHNHLKSENCKRKRASIEQTPNPLSADDGAQNGAAISTHDSDRRKRMRSDEILAHNIAANTILWDKAEICNRIQQTTHQLQKAISEVQSGYIASSTNLCQNTVADSCRRTSSLMQHKMYGRIDEKNSIIKHMTVDNPDSVIVLP…
Pavir.Ib03636.1.p	SignalP_EUK	SignalP-noTM		Secretory	1	22	MWCDSLILYKLLIGLATVQVVGNGNDEDQIELLKDIGMEIITKCDYLPLAVKVMGGLLRQKTARRREWENVLNDSIWSVSQMPEELNYAIYLSYEDLSSSLKPCFLHYSLLPKSRGFFSYEIIGMWISEGFVHGTTRDLEEIGKEYYDELIQRNLIEPNIRYVEKHLCSMHDVVRSFAQYMARNEALVAQNNKADIADKINSQMFLRLSLETRGSESDELEWYSLQGQTSLRTLLSVGPIKIKPGDSFLVFSNLRTLYVEDANFDALVEYLNQLKHLRYLSINGTNTSRLPGSIGNMKFLQYISLLGCKSLVNLPSSIVKLQHLRFLSLRNTGISSIPKGFHGLTNLRILNGFPAHMDGDWCSIEELGPLCQLTNLTISGLENVSSSSFAKKARIGDKV…
Pavir.J04433.1.p	SignalP_EUK	SignalP-noTM		Secretory	1	10	MGWMLSPILSFLVNKFFTNLSLDISRKLRKLEIDTIPSLKETLTKVEEQRMVGAVKGKGSESNLVTLKKIENDLKSILYEAEDTLDLVDYHRIEKKVKGDDGPSWISRAEDDIAVDLFFLTIDGKSLWKRIEDIENIFNDLKKSHLLNQDSSSSSKIVAEDTNKEETDDMHRSIKWEVFGRDKEREHICSMLRKGSDADGPTSSSSKPYSVFGIHGITGFGKTTLAQYVCDHEKKAQDKHFDTVMFIHVSKTFRLDKIFRDMLSEIKKGQQSDSNGVTALHNELKKNLEGKRFLLVLDDLWVNNENRKGRDILLDALDAGQSGSIILVTAQREDAAAALAVTVGEQLRSNTRISFWETTANDVVLNETMGALWWSYQQLGADIRRCFAYCSTFPRGYKL…
Pavir.J12124.1.p	SignalP_EUK	SignalP-noTM		Secretory	1	18	MGEIVLSAFLQVLFQVIADLIRKELQSHSGLQNEQTSLISDVEMIQAVIRGAEKMQLSELQKLWFIELKDVSYEATDVLDEYTYEIQRHQGIHLAPVRNSSFLSQLSIRRQIFMHDMEEKIKDIANRIAYKRKPFDLPNRCWPYSAASGNQKPPTEQLFSAPLLYFELKLWVHVSHEFNIERITASIIESIEGSPFHSGNLNTLQTRLEKLLQGTRYLLVLDDYWRESWHDWDKLKLPLLKGAGGSKIIVTTRSAEVARVLGTSAPYQLQGLQDEDCWLLFCHFSLGANIHTYNFQDLPRLKEQVLRKCNGVPFVAVGLGHRVRQENDRSKWTSTLHGENWDSTGHLIGALRLSYAELDSHLKPCFAYSSIVPQNFQFEEEWLIQHWMAQGFIQPNPRS…
Pavir.J12774.1.p	SignalP_EUK	SignalP-noTM		Secretory	1	14	MALAGSLLLPWVEGLVGEAADSLVQRVTSMWGVDNYRRKLEDQLVYVRSLLAGAEEKAEAKTEDGRAIKAWMKKLKAAAYEADDVLDAFQYEALCREAQAGESTSRKVLYFSRDRLMFHHKASRDLKNVLDKIDELVAEMNSFGLLERADAPQALYRQTCSALNESLDIFGRDDDKEVVVKILLDQKDQKIVQVLPIIGMGGLGKTTLAKMVYNDHKVRNHFGLMMWHCASGNFEAIAVVRSVIELATNGRCDLPDNMELLRGKLQEAIGRKRFLLVLDDVWNEKPRKWDDDLKPLLCSSNGGSGSIIVITSRSQQVASIMGTLPPHELACLSEDDSWKLFTKKAFCTEGAQEQADELATFGKRIVNSCKGLPLALKTMVFPKDYEMEKDELIQLWMAN…
Pavir.J31786.1.p	SignalP_EUK	SignalP-noTM		Secretory	1	18	MRMASALIGAAFSLVLKALSPVMDPVLEAWAACKNLGPNVMALKMELLCVKAVLEGNLDMEIHNAALEELLQNLHDLAYDAEDVLDELDYFRIQDELDGTFDAVDKHPKGCAYNLVFNTTHSAKAVGKLIWPPACCSSAAAAPGASRRRRKAHGSISSPAHTNQLADEGEVNGCMRKLASGPSNTIHAVSKCLPCSSLPPVHSDDDDNSGGGCNEHAKETTKLEFNRVEVSKRIGDILEKLQPMCQRICMVLGALRSNQRTVLDHTQSRLATTSKSIEPKLYGRGPVIKSIIHDITQGKYSGQDLTVLPIVGPGGMGKTALAQHIYHSQELLGHFDAKVWICVSLKFNVDQLLEGIEKQISKVDNENRGTAAELIEQRLKSKRFFLVLDDMWECSNKDE…
Pavir.J32437.1.p	SignalP_EUK	SignalP-noTM		Secretory	1	19	MVNQANILHIFYLLDLSYAFDFQQVASFETDEITIETLKDIGMGIIERCDGLPLAVKAIGGLLSQRSINGDESDKILKNPSWLVKGFPEDVHHAIYLSYEDLVPPLKQCFMHISLFSRKIEIHRAMVVNMWISEGFFHGSSNEQEELGKEYFNELISRNLIEPDHKYAEKSACTMHDVVRSFAHYISRDEALAIHEVPTNFGDLDSAKIRRLSIEIRGSGSNKLDWSVIQKHKSLRTLILDGCIMFTPHDSLSCFSRLRTLYIVGARIGELVDSLCQLKHLRFLRLVSTDISRLPEGIDKMKFL
Pavir.J36213.1.p	SignalP_EUK	SignalP-noTM		Secretory	1	16	MFYILLIGLATVQVVGNGNDEDQIELLKDIGMEIITKCDYLPLAVKVMGGLLRQKTARRREWENVLNDSIWSVSQMPEELNYAIYLSYEDLSSSLKPCFLHYSLLPKSRGFFSYEIIGMWISEGFVHGTSRDLEEIGKEYYDELIQRNLIEPDISYAEKVVCNMHDVVRSFAQYMARNEALVAQNNKADIADKINSQKFLRLSLETRGSESDELEWYSLQGQTSLRTLLSVGPIKIKPGDSFLVFSNLRTLYVVDANFDALVEYLNQLKHLRYLSIKETNTSRLPGSIGKMKFLEYISLRGCKSLVNLPNSIVTLQHLRFLNLGDTGISSIPKDFHGLTNLRILYGFPAHMDGDWCSIEELGPLCQLTELNISGLENVSSSSFAKKARIGDKVRLEYLF…
Pavir.J38181.1.p	SignalP_EUK	SignalP-noTM		Secretory	1	30	MNTQGSIASLLARVTIVLVNEALLLGAVRAEVEFIKDELECMNSCLLQLTEAQHRNHQVRTWMKQVIELTHNCEANIELYVHYVRGGFHGHNSKGILGYFRRTPQFLRTIRVRHRIATRIRELKVRTHNVGERRLRYGVTDAGKEEEELRRRTLLEGAPPDEEEVVRKGIDILIKRLLEAPPAPAAEDDGGLRVFPILGDRYGAHLDGIAQGVYKHPSVNSSFDCKAWVNVGWQQKDVRRLLANILKELTSLQPGQEDEDEGQFIRKLQEYLKCKRFLIVLEDVRVQLPWKDIKSATLHPDGCCRGSSIIMTTTNYDIAKSCSPNKIINAEGLLSFFFCKAEKRAENSQYFNERAGRPIFEQCYPNAFAMKMFLHLLYMNPNRTGLELRDYYFHTISEC…
