# Supplementary material for: Identification, characterization, and gene expression analysis of nucleotide binding site (NB)-type resistance gene homologues in switchgrass
Source: BMC Genomics. 2016 Nov 8;17:892. doi: 10.1186/s12864-016-3201-5 (PMC5100175; doi:10.1186/s12864-016-3201-5)
Supplement: Additional file 4: File S1. — Manual annotation of the 1011 switchgrass RGHs. File S1 details the manual annotation of the 1011 switchgrass RGHs. The 1011 switchgrass RGHs were manually searched through for the presence of 4 conserved motifs and then separated into different categories based on if these motifs were present. The tabs at the bottom of the file correspond to the different categories and the Index tab details how these RGHs were characterized. (XLSX 439 kb) [file 12864_2016_3201_MOESM4_ESM.xlsx]

## Sheet: Complete
List of switchgrass RGHs that contain a start and stop codon and a full-length NB-ARC domain
Switchgrass Protein ID	Protein Length (AA)	Protein Sequence
Pavir.Ba02898.1.p	1650	MPHTHAAAVVDRLLRRLAVDARRLELPPHIDDDMAHVGRTLSRLQDVLVSLEVRPEAQEWIGDIKQVAYDAEDLLDEFEDHSSTQAQTSGCFAEAAACCHACPFLLHSPSANRMKAIRRRLDFSAKDSIVFSLMQYSCPNDEKFDNRVFDTAAIVGRDNDKAKIKDMLLQGNADKFSVIAIVGMVGLGKTTLARLIFLDQEERWNFDCRIWICLNRKLDLKKVARDIILECNHREGNLLDVHTDFEIQGNLQLLKNSLQQALHGKRCLLVLDDLSSTNKSQLDELKEMLKATNECIKVLVTTSSKITAELVHTIPPYKLRPLSEDDSWTIFSQKAFGNLDGNNANLTEVGKEIMKRCEGIPLLTHSLGSIVQNQVTNVWLAARDEEIWKLERRLATKVE…
Pavir.J12124.1.p	1555	MRMASALIGAAFSLVLKALSPVMDPVLEAWAACKNLGPNVMALKMELLCVKAVLEGNLDMEIHNAALEELLQNLHDLAYDAEDVLDELDYFRIQDELDGTFDAVDKHPKGCAYNLVFNTTHSAKAVGKLIWPPACCSSAAAAPGASRRRRKAHGSISSPAHTNQLADEGEVNGCMRKLASGPSNTIHAVSKCLPCSSLPPVHSDDDDNSGGGCNEHAKETTKLEFNRVEVSKRIGDILEKLQPMCQRICMVLGALRSNQRTVLDHTQSRLATTSKSIEPKLYGRGPVIKSIIHDITQGKYSGQDLTVLPIVGPGGMGKTALAQHIYHSQELLGHFDAKVWICVSLKFNVDQLLEGIEKQISKVDNENRGTAAELIEQRLKSKRFFLVLDDMWECSNKDE…
Pavir.J03936.1.p	1530	METMAMVPAAKRNAISGELAAFEAVDLGDAVKELESEMARMELLLRDSQTGEISNEQLPSALQELKQLHCEGEDVLDELNHYRLQQLVERGDPSGRDELIMHNSIVSIADVLCVPSERRQGMAYTIKEIVRQSCEITVPVYQALKLDRLCSTAMLDQSQSEISSARLTGSYVEEVKVYGRVKEREQIIELITSEIPGGGLAVLPIVGNGGVGKTTLVQLIYNDARVENHFGLKLWICVSNKFDLVRLTNEMLDYVTEEEHTSVKDFNQLQKMLRTNTQGRRFLLVLDDVWDTEDKWELLLEPLKHNQAARSFIIVTTRSQSISRLVSTVGSFNLDPLEENDFWLLFKSNACGNEKYHMPRKLKAIGRQIANKLKGNPLAAKTVGALLRKTLSTEHWMNI…
Pavir.J20878.1.p	1520	MEVEPGSGGSSRCRAAEGELQDEQGDASVEVQLDLFPGPAPRPLRVKESSSSDSGITFSVGSQSSKKGGGGSRSRGDRAPPATAVGKQHLLDKVLTPADVGERLVIPEEDAVCWPFLPGIVFTFEDPNGKQWSFRCSYSEELRGCYMTKEWSRFVREKGLHAGDTVSFYRGLGAAGHGRFFVDWKLHADGAHRRPKQPPMATPNLELADPCSASSIRRLSQQLVHVRTTISPSTSSGTQVSFAWLTNVRSLAADAEDCLQDLHCRMMQAVLVVGSHEKDPNVSGNSSKATSSSFFQSASPLQLTVKSIGDKLEGLQHGRPELSVAAPHNSSKLISVNHLVVRCILLCRGILGIMSAAGADEVKATREIPVFASDDLTYAGRANVSMMDSPKMPANVTDP…
Pavir.Gb00931.1.p	1517	MEVGDPHVEAAVLWLARTILEVLFAGKMEAWIRQVGLTDDTGRLKSEIERAEAVVAAVKGRAAENRPLARSLGRLKELLYDADDMVDELDYYRLQHQVQGGTIALDNQPQGTDVNGGPQLVDGSRDNSGIPNTKNDRKKRSKAWEEFSITEEDADGKPVKAECIHCHTVVRCETTKGTSVLHNHLKSENCKRKRAAIEQAPLSSSADDGAQNGATVSTHDSDRRKRMRSDEVLVHNTAANTCLCNKAEICSRIQQTTHHLQEAINDFQNLYGTNSVESSNLNQNTAADSSRETSSLVQCKMYGRVDEKNSIIEHMRGAKPDSVIVLPIVGIGGIGKTALAQIIYNETTVKSLFDYRIWIWVSSNFDEVRLTMEMLDFVSEEKCVGISSLARLQEILVTH…
Pavir.J10599.1.p	1472	MQTALAAANWVLGNVLKKLSDDLVAAYVASSELGLNFTRIKTELNYTPLGPWPITTPNYTLGLLHAAQGRDAVCYNPGLQGLLEDLNKKADEAEDALDELHYFMIQDELDGTREAAPEVGGGLSGHARHGRHAVRHTVGNWLPCFSCSRTQDNAYNNDNNGPVGVLQFDRVAMAKRIKSLIEDIQTLCAPVSNLLQINHSSYPTATRAASLKRPNTSSTITQDKLYGRGTIFEQTICDMTSGTYRSEVLSVLAVVGPGGIGKTTFTQHLYNDKRIEEHFPVRVWVCVSTNFDVVKLTQEILNCILAVENEESSRANETTNLDQLQKTIAQRLKSKRFLVVLDDIWKCNSESEWKNLLSPFTKGETKGNMVFVTTRFPNIAQVVKTTKPIKLQGLEPDEF…
Pavir.Bb01633.1.p	1453	MHASQTAGNIWKMLGFSNCSSGSAADHNEQDEDNTSSRGVKCPCLGPKTTPDDDEQEEDAGRRGALCGAVWPRGRATPALPRPPPTNQNQSDQAVRAGCMARIASSASDIINTVGKRLPCYPDNSNAASTGRRFLCCARPNKAPQREHDVQAPELKFDRVEMSRKMKEIVEQLKPLCAKVSAILNLELLDSSRSIVQCIGTSLDTWFSKGQWPAPSHRNAMMTRPITTPEFREPELYGREHEKSDIIFDITEGKYCEEDLTVLPIVGPGGIGKTTLTQYIYNDDEVQRHFEVKLWVCVSVNFSVYRLTQEIANQLKTDIKDSPDRGIEDKLKSKRFLLVLDDMWNCSNVDEWNRFLVPFTKGQTKGNVILVTTRIPALAQMVKTPTSDWKDLKGLDPES…
Pavir.J06600.1.p	1442	MLGADALVVGLAKSAVEGTVSRARAAIEEEKKLQKSVRYDLKIISDEFEMMKSFLSVTKGHVTDDMTGTLVRQVRDMALDVEDWVEFAVHVDMNPNWWRWTKNWSRRMLRSCVEFVLLAEPSTNLDIAVADIELLKARVEAMGQRNLRYSRIGHSGPPAEQPAELHQQPAAVGNAAAASDILATVRGAARIHSKQVGLSRQVGLVELFNKKKNDGALQVVSVLGTRGDLGVMSIKNAYDHPETSDNFRWRAWAKLMHPFNPREFIRCLLAQFYKNSCPVHQQSADVMKTMKVTMATDDLLIKDFKRQIDQNYLVVLEDVSTMVDWEAVRAYLPDKNNGSCIVVHTQQLGIATGCPGHPHRVLELEKLSADHSVYVFLKEDATGKVEEDSVDKVKTAREW…
Pavir.J03054.1.p	1422	MKPFSEDQSKTLFANVVFGPGEGCPPQFNDMSDEVARKCGGLPLAIICTGTLIASQLVTLQQRKDILKFLCHNFKTNSTSVDILNQVLELCYSSLPHCLKSCLLYLSVYPENYSILKEDLVKQWIAEDFICSPEGKDIADVARSYFDELLSFGLIQRMDIINYSSKKGLFPYTVHPVVFDFITRKSMEDNFVTVIDYSQSTIVRTEKIRRLSLHFGSATYAMMPASLGLSQVRSLAFMGLLGCMPSLVKFKHVRVLILHLQGDSGNTRFSLAEIRNLILLRYLQVRCNVTVELPGQVQCLKQLQTLEINAAVADIPSDIVHHSTLQHVRIGKKTDYKDLAQGPFTIIQDSLRIKHLPAVEVFELLPPICILSRLPLWIGQLTNLRILNAVVRELGRYEL…
Pavir.Ha00691.1.p	1412	MEAAVSSSLGAMGPLLRKLDLLLAPEYRLRKPLRDGIELLKEDLQEISSDLVELSTLEAPTRRAKCWMEEARELSYLIEDFVDDMMRTRSDADSKMRSVFRHRVGRVKIAQLPEPPRRSTRIARITQLRALLQQASERPERYPLDACCSSSSSSSSHMITGHGRAPTLYGDSANLFGIEDSRVKLIEMLTVETEQRLKVVSIVGPAGVGKTTLAKEIFHELGGQFELRAFVRASRKLDMRRLLGSILSQFGKLPSVSGSVQTLIDNIQEQLKDKRCFVVIDDLWEETSWDIVSAAFPESNNCSRIVATTEKMNVALKSCGYMPDNILKMKSLGIQDSANLFFNQVFGSEQQCPDELKEVSYGIIRKCGGLPLALINLSALLASRLDYSEIWYHVHDCLC…
Pavir.Ha01246.1.p	1412	MEPEDVSFQFLQEITNGFSKNRILGEGAFGVVYRGVTKNGDDVAVKKLKLRPDVNLDMKLFQNEFYNLTKLKHQNVVQILGYCYETEGKHFIQPDGSKVFVDEIHIALCFEYLHNGSLEKHLSDDFDKLDWNTRFKIIKGICDGLKYIHDDLEEPIYHLDLKPDNILLDMEMVPKIAGFGLSPIFGNKPTRITENPYGTPGYQPPEYIEKGEISAKFDIFSLGVVIIKIVLGSKGYPNCLDQVQTNWRNRLQATCTDDLFKEYCHQVDTCIQIALSCVEIDSCKRPDIVTITEKLNEIEIDVREKGCHGTVSRIPIDNSKIEMRTESRDIANQHQNIILRPDPSCNDALETSSDMVEEHIVGRAEEKEKVMASLLEAISEKIVILPIHGIGGIGKTTFA…
Pavir.J14969.1.p	1398	MYTRWEYPYTRCLRLYPSIPPVLFFGVEQKKEPWTCCCGLRKSSASMAGVGEALVSAVLKEVLRKLGSAVGAQITARWKLRQDMESIKSTLELVQAVLRDAERRSVREEAVGLWLKMLKNAAYDISDMFDDFEVKLSQGKISSSVAKFSMGTKLKNLREKLTNIAAQRSQFGFTVHTCSTSTDHEEIKKRETTSKINRETIVGRQKEKLEIVTLLASNREQKTLVIPIFGFGGIGKTTLAKLVFNDDQMQNFDLRAWVYVSPHFDLKMIGKSIISQIKGQVEGLHDLQSVSNSLEEIMCGRSCLIVLDDLWESSCSQLTDLLQMLSNFKKESMIRIIVTTRTEEVAGKIGTVTPYKLEPLSDDQCWALFKNISFLPGCPLGEDEKNVMENIGRDIANKC…
Pavir.Bb02884.1.p	1380	MEDKGWSLPAAIGRVVGKLRFYLGNNSHSGKFKGTMKMLDLLEEKLRLLQDENLQRVSIDREEEMGSWLLQVKEAADDAEELVKDMETGESAIPDVMAWFRSGSSNLLRMKYSIGRLVSVCTEGESLLGFLNLDEDVRESMRNDSASSTSYHTYVVGRDKELAMILDMVLEDAQFKVATSLESWARWIIETLQNINPSQQRHEDAEVSPYQKEMGGTIEYTQVYNNTVGELMNPIIIPMVGISGVGKTTLAQLIFNDKRVQKHFQGQSAWIYCTDNIRKEELMTKILVSLQPQRKILDLGFDLNSLHDQLQSFIEGKRFLLVLDDVSDDIRAVWGDVKSVLSRGAPGTVGTTAPIFLNPLQYDDLWKLFKHHAFFGNQSTQALESIGRKIVDKLHGLPL…
Pavir.Hb00345.1.p	1380	MEPEEVPFQLLEEITDGFSEDRKLGEGAFGVVYKGLTKNGDHVAVKILRDTIADLGHKQFQNEFYNLTKLQHENIIEQKSMEFNGIQVLVEETHRALCLEYMYNGSLQKHLSDEFSGLDWNTRYKIIKGTCEGLKHMHDELEKPLHHLDLKPANILLDKNMVPKLADFGLSRIFGDKELTRTTKSPLGTLHQNTLTGEISKKFDIFSLGVLMIQIISGPDGYHTCANMPGDKFIDLVKTNWRIRLQDTSSDSMFEAYCHQVETCTQIALNCVEQDTQKRLDISKIVHKLNQLEADSGKGPQKTNHKPFPKMTIDEKMKMRMESNDIDITHKKQDFNNLMTSSSYDEVEFANVRENSLYMGEEFIVGRKEEKRKIMASLLQSMKQQITILPIYGIGGIGK…
Pavir.Aa01444.1.p	1379	MTTTTMMVRVVRAQCVHVLSRTEAPPHSAVGGKWGICGLIGSSSLSPRPVLVGAGVEPEEEPWTVDLLLRKSSASMAGVGEALVSAVLKEVLRKLGSAVGEQVTARWNLRQDMESIKSTLELVQAVLRDAERRSAREEAVSLWLKMLKNAAYDISDMFDDFEVKLSQGMISSAIAKFTMGRKLKNLREKLTNIAAQRSQFGFMLHTCSTDHEEIKKRETTSKINRATIVGRQKEKVEIVTLLASNREQKTLVIPIFGFGGIGKTTLAKLVFNDDQMQKFDLRAWVYVSPHFDLKMIGKSIISQIKGQVEGLHDLQSVSNSLEEIMCGRSCLIVLDDLWENSCSQLTDLLQMLSNFKKESMVRIIVTTRTEEVARKIGTVTPYRLEPLSDDQCWALFKNI…
Pavir.Ia01479.1.p	1377	MMGVAVDAAIGWLVQSIMGNCFTEKLEVWTRSVGLDDDVEKLKSAMRYVQMVLDAANGRKIKSEPLEYSLGDLKELLYDAEDVMDELDYCRLQENITNLILPFHFAGNTGGHTDAAARIDGTSSTCLGKFIFKGNLTGKRKREDDHIIAFSRRIRHIAGKLRDVGRDVSDALKIDGSNLVGSLNVCRSTLQATRPTTSYLVEHKVYGRDSEKEYILKLMTSNGSNGLTVLRIVGIGGVGKTTLAQFVYNDPIVRRKYDIKIWVCVSDNFDVTRLTREMLDCVSKQRLAETGNLDKLQEDLEKVIGSKRFLIVLDDVWDDMNNHCWDQLLAPLKHNQAVGNTILVTTRKLSVAKMTQTVEPVKLGALEGDDFWQFFKSCAFDDERYEHPRGNPLAAKTVG…
Pavir.J14913.1.p	1374	MLLLTPGSDIKILNNDIPEAAQDTTGSSFSSEDTAPALQIVPNKDISREISEHVEECCRIAKYVHNALELENLDFHIAQRNPSTRTDPRETSPYHTEQKVYGRDREQDFIISKLTSMESTRTNLSVLAIVGHGGVGKTTLAKLVFNKSIVSEHFDILLWVYVSVHFDVVKIMRELLDTLCGDKHENIKKSEELTLQEKLEYMLRSKRVLLVMDDMWEDDKREKWDELQNLLLTNDCNGNRVLVTTRKPSVAAMVGASDCIKLEGLNKGNFWRLFKACAFGDENYKGDRRLEKIGQQIVEKLKGNPLAAKTLGKVLRRRFDVDYWRRILDTSEWKHNNDENDIMPALMISYKYLPFHLQRCFSYCAIFPKYHRYDKERLIHMWIAEDLIYSPDMHRRQED…
Pavir.Bb00424.1.p	1362	MVVGPLVSMVKDNASSYLLDQYKVMEGMEEQHEVLKRKLPAILNVITDAEEQAAAKREGAKAWLEKVRKVAYQANDVLDEFKYEALRRKAKEEGHYEALGMDVIKLFPSHNRFVFRLTMANKLHKILQEIDVLIKEMNDFGFRSKPGPSEPINYLRQNNSDIIDPVNIAKESRAQEKKDVVDRLLAQASSPDLTVLPIVGMGGLGKTTLAQLIYNDPDIQKHFELRLWVCVSDNFDVDSLADRIVKENGYNASESSALAKLHNVVKVGKVKSYLQHGGSGSSVLTTTRDDKVAELMGTTEANNLKGLDEIYIKEIIETKAFGSKQVEQRPRELVEMVGDIVKRCSGSPLAATALGSVLRTKTRKQEWEGILNRSMICDEENEILPVLKLSYNCLRPYMR…
Pavir.J15611.1.p	1361	MAEFASGAVSSLLGVIRNEAGLLGGVRNDVQFIKEEMESMSSFLAHLARTEPSGTGGEHHDEQVRTWMNHVRLLAQDCSNCIDLYVYHGNNPDIHRARGGLWRYLWWLPWLVQSIVPLQRHRVALHLRELKQRARDVSERRQRYDVKIPERASRSGRLTTQGGNGGEDDDTTASDDDDVQHQLVVARATTTDRRRRPRDFLFEPPSLGGYMEGKLVEWIQKSLERQLGGSTPSIAVMAPRSEAAAALALEVEALAARHLQCGNVILVDNMGRGRGTRLLPWAILCYILRKLQHAPSTDSESGPESKSEQKQGSAASERNKGGGSGTAEQNKNEEKVEGLHAQELEARRLWRWLRAAVNLLFIRQGMPELDEIMRNIEQMKVTDKIGKIKRKIEQMKQPD…
Pavir.Aa03320.1.p	1349	MEPEELTFQLLREMTKTGVDVAVKIPRHGNNPDLDFKQFQNEFDNLTKVKHINIVQFLGYCYEIEPTSMECDGRIVRAEETHRELCFEYLHNGSLQNHLSDESCGLDWHTRYKIIKGTCEGLRYIHEEESLLHLDLKPDNILLDKDMMPKIADFGLSKIFDDELTRASQISFGTLGYKPPEYIDKKEISKKFDIFSLGVIIMRIVSGPNGYPKCLDMPSREFIKQVQENWRKRWQATCRSDYSLEPCCHQVGICTHIALDCLGKDKHKRLDIVEIINKLNETEACISKYLIGSSSNDTESDTAQENLLDVGEELIVGRDGEKKEIMASLLEIIKSEKIVILPIYGIRGIGKTTFAKLIYSATNFKYYSHVWVYVSQRFDLEKIGKSIDSQLSGKENQAN…
Pavir.Ba00773.1.p	1342	MKMEDKGWSLPAAIGRVVGKLRFYLGNNSDSGKFKGTMKMLDLLEEKLRLFQDENLQRVSIDREEEMGSWLQQVKEAADDAEELVKDMETGESAIPDAMAWFRSDSSNLLRMKYAIGRLVSVCTEGESLLGIPNLDEDVPESMRNDSASSTSYHTYVVGRDKELAMILDMVLEDARFEVATSLESWASADTLQISQKGWIIETLQNINPFQQRHEDAEVSSYQKEIGGTIEYTQVCNTASELMNPMIIPMVGISGVGKTTLAQLIFNDKRIQKHFQGQSAWIYCSDNIRKEELMTKILVSLQPQHKILDLGFDLNSHHNQLQSFIEGKRFLLVLDDVSDDIRAVWGDVKSVLSRGAPGSVVLVTTQLYGLASFMGTTAPIFLNPLQYDDLWKLFKHHAF…
Pavir.J03445.1.p	1337	MELVTGAMGSLLPKLGELLKEEYGLQKGVRKKIQSLSRELEAAHAVLRKIGDVPPEELDELVRLWARDVREASYDMEDIVDTFLVRVDDGTDSADAHRLRRLRKKVGGLFKKSKARRKISCLIQDITQKLEEVAARRGRYTADSIVAKPAAATTIDPRILNLYKRATQLVGMEGPKDELISMLSLGDDVDVPDKKMKIVSVVGFGGLGKTTLAKAVYDHIKLHFERGAFVPVGRNPDVKKVLRDILIDLDKGKYANSDLMVLDEKQLIDELEEFVKEKRCFIVIDDIWDKESWNLIRCALQDSNCGSRVVVTTRISEVAAHADEVYKIQPLSSENSEKLLYERIADGKGKCFDSPSVEACERILKKCGGVPLAIITIASLLASKPWEDWSEVYNSIGFG…
Pavir.Ha00496.1.p	1332	MSTKMKNIVDKLKPICAKLSTIIDTELLGAANLKLEQLSNNIGQLSSNIGQLGTSRKTTRGNARKWQLSDALYTEKMYGRDRETSRIVYDITHGEYCANQLTVLPIVAPGGIGKTTLALHVYHSVKNQFEISFWICVSTNLISYRLAQELKKMIPKVSGEKENASDYELIEQRLKNKQFLLVLDDVWTCQEDEWKKLLAAFARGGEKGNVIIVTTRIPEVARTIKTVKCPIIELQPVDHDDFMHFFQECIFDDGKSLRDHEELLHVGKGIASKLKGSPLAAITVGRLLRSQLTLDHWTAVLESEEWERQTNENDIMPALKLSYDYLPYQHQQCFSFLAMFPEDYNFGSKELVQLWIRLGTIKSSDERERQEDIAFGYLTDLVNYGFLKGNVSDSGHISY…
Pavir.J29991.1.p	1310	MAPAALVFAGKSVAIPAISFLVNKAFSYLNEYFKVDGYDEIQRRLEQALPKIQAVFQVINPERIKEESSALDAWLWQLRDAYEEAEDAVDEVEYYKLKEKAEDLKVSDWGSSFAKMKHRAIKSVMHASVLDKTIRGLTHRGTLKKLQKAVEGLDKAASGVEGFLGLAGNLRGSTTSRQEEDYLNKDRETGSMITAPKVFGRQEDLERLIGWLTKPSVGDAEIEESKVSVVSIVGHGGMGKTTLAQLIHNDDTINKHFNKVIWACVSTSFNAKDVISKMLENAGWQTTDVSTLESSQRFLGKKLRSVKFLLILDDVWEDKKDDQWEKLLAPLREGEKGSKILLTTRIERVAEMAENVMRGENKHHKLQGLDECANIELFRHHAFCSPDLQDGAAFNQTGE…
Pavir.Hb00232.1.p	1296	MEVARSGSYNHSARSSWALQLTICRFTCKEEMAKDLVHDIGDGNPLLSKPATDIQLFHKTDREVSNTCQLPHPEAAEEDISRAIEEQVAECHRITSNVREALKLEEVDEKCLQIYRSTSSWTDPRQMSPFPTEHKVHGRDQDRKCIISKLTSEESAARNLSVLAIVGNGGVGKTTLAKVVYNDPAVRKHFDKALWLHVSVYFNEAKITRELLELLRRDRHEDISDMKELQNILGYEIKSKRVLLVLDDMWEDNRKENWDVLLTPLRTNDAKGNMVIITTRKSSVARMTGARYNINLHGLKDEEFWPLFKECAFGDENHKGHGKLQEIGRKIADKLKGYPLAAKSVGKLLSRKLDDGHWTRILDNSEWKEQKGHDDVIPALKISYNYLPRHLQKCFSYCS…
Pavir.J00838.1.p	1293	MAFSVVDAALSVARSAAAEEVALQVGVEGDLGIIKDELELMQTYLMSTDEERSQDPVARVWARQVRDVAYDVEDCIEDARIHLSDDSRSWWWCSPSKILKRRRIAKEVTKLRDRVDSACKRRRLYGPAPALPSAAVADPGPEGRRELEAAAPAAGVDLRKLLARRDDDKSLIVASICTSGTTTTTTGTTLAGEAYDALAATGQFRCRAWVTVRNPFNLGEFFRSLLRQIHVNSSPGEEQVVEGATVVDVQETIETMSTQQLMSSVARNLGHRRYLLVLDGVSTRDEWDSIRLYLRPDVENANRIIVTSQRDDVAKYCAGGQRSSSFWLSSGGALLSAFCSMEPVVHVPAAASSSASNLGNMASTSSAVIEEPINSVIPERMQDQISTMWTTEELQQLVG…
Pavir.J32751.1.p	1292	MADVPLAGLRWVASPIVKKLLAEASTYLGVDMARELQELETTVLPQFDLVIEAAEKSHNRDKLKAWLQQLKKAFYDAEDLLDEHEYNLLKRKAKSGKDSSPEEDASSIKSSILKPFRAATSRARNLLPGNRRLIDKLTELKAILAKAKDFRELLGLPAGNTAGCSTIPTTVVAPATTTSHRTSKVFGRDADRDRIVDLLTKTPAAASSQASYSGVAIIGLGGMGKSTLAQHVYHDKRIEEHFDVKMWICISRKLDLHRHTREIFESLTKNKCEHFDNLDTLQSKLRDELQSSQKFLLVLDDVWFKESDNEAEWEQLLAPLIFQQPGSKVLITSRNDTFPSVLCCKQVIRLENMEDAEFIALFKHHAFSGAEIEDHLLRMELEQTAEKIAKRLGQSPLGA…
Pavir.Bb01750.1.p	1290	MAEMALAGLRWVASPIANKLIAEASAQAYLSMDMARELQELESITLPQFELVIEAAEKSPHSQRGKLEKWLQDLKAAFYDAEDVLDEHEYNNLQRSAKQSKRTAMVACGGSCSWPTAGTGRLGNLRPSNRRLLRQVNVLKNTLAKAKSFRQELGVSPAVGDGGSQGTTPPATTSFLTSRVLGRDEDRDHIIQFLTGDESGSAGSGAGIPSLAIVGLGGMGKSTLAQYVYSDKRVEEHFDVRMWVCISRKLDVPRHTREIIQSAAKGECPNIDNLDTLQHMLRETLQRSERFLLVLDDVWFDGEVGRDDWELLLAPLALASKQRGSRILVTSRRSVFPPALCCQRVFDLQHMDDSAFLALLREHAFAGAEIRDPRLRARLEEIAGKIAARLGKSPLAAKA…
Pavir.Fb01504.1.p	1290	MVKEKASSYLLDQYKVMEGMEEQHKLLKRKLPAILDVIEDAEEQAAAKREGAKAWLDEVRIVAYKANDVLDEFKYEVLRRKAKEEGHYKALGMDVIKLFPTHNRFVFRYRMANKLRMILQQIDVLIAEMNAFRFRFKPGPPEPTNYLRRNSSDIIDPANIASRSRAYEKEEVVRALRDQVSNENLTVHPIVGMGGLGKTTLAQLIYNDPEIQKHFELRLWVCVSNNFDVDSLADRIVKENGCKANGTSAPDRLQDVVKGKRYLLILDDVWNRDEPSKWEKLKSYLQHGGSGSSVLITTHDDKVAQLMGTTKAHDLKNLEEIYIKEIIEARAFGSKQVEKRHRELVDMVGDIVKRCSGSPLAATALGLVLHTKTSKQEWEAVLNRSMICDDENGILPVLK…
Pavir.J32476.1.p	1290	MAEGVLASSIVKEVLAKIASPIWADLTILRSFKADLRTMERDLATIRDVLFDAEKRGGGGDDSAVRDWLRRLRDVAHDIDDLLDECRTDLSASRQRKNTACGGIAPDLCFVRSLSMARRLRSLTRELDAVAAGRDRLRLNPGIYPPAYPSAPPRRETISMVDESKTVGRTADKEKLMRLILDAASEEDVSVIPIVGFGGLGKTTLAQLVFNDRRANDEVFDPRIWVSMSVGSSLRTLVQPIVSATKEKCDLDNLDAVASFLSRTFTGMKYLLVLDDVWSENQEEWEKLRMLLKDGKRGSKIIVTTRSLKVAMMVGTVPPFVLKGLSDDDCWDLFRCKAFEEGEEDLHPKLVSVGKEIVQKCGGVPLAAKALGSMLRFNKIEQSWVAVKDSEIWQMEKEE…
Pavir.J12318.1.p	1289	MTGIEAALVSGILNIVGTKLAPLVTKRFSSIAGVTKDLQDLQDLVEDIKIWLERVGSRALENERSSNWLKRLKEAAYDAEDLVNEFHIKSEKHGANVAGDNSVVIKYLWRKPKSILFECKTAQEIKKIKKRLDEIVKGRSDYSTIANSMPVVHPVQHINKMIGEVALWTIVDETLIFGRDQEKDLVITELTEASLQQKIKIVSVIGLGGSGKTTLAKLVFNDSAIQNHFEAILWVHVSREFSVQKLVEKLFEAITDDKADHLPLQRVSRTISDKLAGKRFLLVMDDVWTEDRIDWEQFAVHLKSGAPGSCILLTTRNRQVAEVVDSACTFDLPLLSEVDSWKLFQQSFGISMEALDPEFRELGKEIVKRCGGMPLAIKSLAGVLCGKKRIEEWQFIRES…
Pavir.Eb03178.1.p	1286	MADVALAGLRWAASPIINKLLADASTYLGVDMARELQELETTVLPHFDLVIEAAEKSPHKDKLKAWLQRLKDAFYDAEDLLDEHEYNLLKRKAKSGDDSSVGDDDDASSIKSTILKPFRATASRARNLLPENKRLIRKLNELKDILLKAKGFRELLGLPAGNNCAAGPVVATTIVPPTTSLQPPKVFGRDMDRDRIIDLLTKRTAAGASSTNYSCVAIVKHGGAGKSTLAQYVYNDGRVKDHFDVRMWVCISRKLDVHRHTRELIESATNGECPRVDNIDTLQCKLRDTLQKSERFLLVLDDVWFEGSNNEREWDLLLEPLVSQGEGSKVLITSRRDTFPAALRCEEVVRLEDLENAEFLALFKHHAFSGAEIGDQQLKMQLEEIGKEIVKRLGHSPLA…
Pavir.Ba03276.1.p	1276	MAGIEVTAVRAAISTTLNVVVNKLAPPVIEWYSSVDGVAEDLQELLDLVKEIKRWLDTSGYEAMVSDTSFNWLKRLKEVAYDVDDIVDEFQLKAEKHSLRSAGWSWNVASKIKKIKRRFAAVVKQITEFTAVANSISVDPPVRPRNMRTGEISSWPDIDVTSVVGRVEDKKQIISKLEENDVQQKIKIISILGLGGSGKTTLAKLVFNDDKIKKHFKVTLWVHVSQEFDVDKLVKKMFEAFADNNPGQHGMPYMKKPISDKLIGKRFLLVLDDVWIESQFHWGKISEFLINTGAPGSRILLTTRSSKVAETVGSTDPFKLPLLSEVSSWQLFMESYGMAANNLGSEFLKAGKEIVGKCGGVPLAIKVLAGVLRGKEHIDQWKATRDSNLLYVEGEEHRV…
Pavir.Ha01664.1.p	1272	MSGVEAALAAGVLKTAGGKLVSLISSEFTSITGVKKDLCELQGKHQEISSWLSVVRDRALGSGTQLPWVNELRNVAYDIEDLLYGVHLEAEKDKIQSDGDKQPIADYFCAKPKSLLFRCKVASKIKAIKVKYEKIVKQARDANIIRNNLQMDHPARSSYTRTAGEPSMLSNVEDSKIPRRDQEKDEIVSKILEPNEGEDGRTVVSIVGLGGSGKTTLAKQICHDKKIKENFKDMIFWVYVSQEFDGNKLIGKLFEAIIEEKSDLHVQQKMLREISNKLSGKKFLLVLDDAWHHNKHDWEQLMVHLKSGAVGSKILLTTRDRKVAEIVKSRHIFKLGMLSEAESWSLFLKSSGWVEEDLGSEYIKVGKVILNRCSGVPLAIRTLGGILYENKEISIWKAI…
Pavir.J37705.1.p	1267	MADVALAGLRWAASPIINKLLADASTYLGMDMARELQELETTVLPHFDLVIEAAEKSPHKEKLKAWLQQLKDAFYDAEDLLDEHEYNLLKRKAKSGNDSSVGDDDDASSIKSTILKPFRATASRARNLLPENRRLIRKLNELKDILLKAKDFRELLGFPAGNTFAAGPIVAAAVVPPTTSLQPPKVFGRDRDRDRIIDLLTKRTEVVASSTNYSGVAIVGHGGAGKSTLAQYVYNDGRVKDHFDVRMWVCISRKLDVHRHTRELIESATNGECPQRFLLVLDDVWFEGSNNEREWDLLLEPLVSQGEGSKVLVTSRRDTFPAAIHCKEVVRLEDLENAEFLALFKHHAFSGPEIGDQKLKVQLEEIGEKIAKRLGQSPLAAKVVGSNLSRKKDISSWRD…
Pavir.Ba02995.1.p	1261	MEAAALSVGRSVLDATLSYARSAVAEEVALQLHIRRDYAFVRDELEMMRSFLMAAHKEQEDNDRVLKTWVKQVRDVTYDVEDCIQDFSVHLHKPSGWPLARILLQRRRIAKKMKELRERVEDVSQRNMRYQLFKGAAPNPATAAGQSSTTAASMFGIDEARHVARQQKSRADLVHLIINQDEALGVIAVWGENGDLGQMSIIRAAYENVDVKSKFPCRAWVRVTDPFNPKDFVQSMVKQFDSAVGVNVLLDTESTLLEAENEQLVGEFNRYVNENSYLIVLNNVSTIEQWDQIKVCFPNNMRGSRIIVSTTQVEVASLCPGQETQVLELSQLSADQTLYAFYEKGSQDAVESITASPSSNAGTTSSNNSTLSTSEMSEIQPEGADGSNAARNSRINIVT…
Pavir.Cb00938.1.p	1259	MAGRDGFGGQRSPPPPPPLIPHMAIEERCISEGKMAMVAALSLVDEAYDLGAVTDTRRQMLLQSIRSVQADLVDRIERGLIVGLFHFDAITRLEFETGIRRFCNGVDAVEDAVGYHRKDEEVGNPISKFVNKLGRFDIPGSSLRRLRNTLGRLQEACDSLSFCLSDLASALSYSPAPKIDFEQYPKIVFGRDWERERLLQWLTNDTAQDNPVSVCALVGMAGMGKTTLANIVRQDPRVSTNFHAVVWVPVSVDFNIEAMVKVILESITGRPPAYSSMYLLQKSLIETLRYRKVLLILDDVWEDSSVDKWLTLVDPLKVCKKGSRVLLTTRMQSVVDMASAAIGIEAEYLKLDDLDEYDSLMLLKSRLPSQVANNLMLIAEQILKKIGGCPLVINLVASW…
Pavir.Ib03817.1.p	1252	MAPPQPAGTMIPLPSAAGWSASAFVAAALARLIRKGLELLPELDEGAVGHLRRLEGLLPSVWRVLDAADAGAVDLGGRAVRDLLDAAYAADDALDDVESAAGYGGAGAGEARQPATAAARKPRSPLRFLLCFSPPRSAVAGSGGGHGHGKSSSKAKISGVDLHGLREALETMAQAAYRCASMYEHVAPPWNYATVASGKTEDAAAGEAEQDDIFGREAEVEQILQDVRFGDDPHYRLGIGVLPVTGHAGAGKTALVRFVFHHEVTRAEFAVRVWVHVSGSFRLRDQLMDQMIHAVAGRDRDADDAGELLRRELRGKRFLLVLDGITDLVENQWGNLMEVLRPAARRSLIIVTTQSETVATAVGTMPVLTLGPLGSDDYWKMFKHFAFGSTEDTEECTLL…
Pavir.J08975.1.p	1243	MAEFVIGPLISMVKEKLSSYLLDQYKVMEGMEEQRKILERKLPAILDIIQDAEVKGAYRPGVRAWLKDLKTVAYEANDVFDNFKYEALRREAKKKGQYNMLGIDTVSLLPAHNPILFRHRMAKKLQKIVQTIEVLVAEMNAFGFTHLEPAPPSVQWRKTDSIMLDSDKDIVSRSRDEEMKKIVRILLDEASNMDLMVLPIVGMGGLGKTTFVQLVYNEPAIKKHFELRRWCCVSDDFDVGNIANTICRNIEKDREKALQDLQKEISGKRYLIVLDDVWNRDADKWGKLKTCLKQGGTGSAVLTTTRDSEVARIMTMGVAQAYSLETLGEKYMKEIIQSRAFRLQMTSSDELDDIVNKIVHRCGGSPLAAKAFGSMLSTRTTMNQWKDILAKSNICNDRT…
Pavir.Ha01588.1.p	1236	MTGLEAALASALLKLADNKLVPLITSEFASIAGVTKDLSELQDILGEITRCLSAVRDTDIDSCPSFLWVKKLKDVAYDVVDLLDDVHLDAEKYKIGSDYDGNHGIGHYFCSKPKSFLFRCNMARKVKGIKVRFAAIVKQRSDINTILHNLPLDYYVMSRNRGTAELSLLSSVEESKIPRRDKEKDEIISKLVECSAGDNGWIVSIVGLGGSGKTTLAKHICNDNMVKQHFNDTIFRIHVSQEFHMEKLISKLFEAITKQKSENHARQHMVEKISKMLSGKKFLLVLDDAWHEDKDDWEQFMLHVNTGAPGSKILLTTRNQKVAGAVKSTHIFHLTFLSDYESWSLFLKCSGWAEKDLGSEFIWVGKEIVKRCGGVPLAIKTLGSVLYDKKDINTWKAIK…
Pavir.Eb03342.1.p	1232	MAPAGPLVFAGKSVASSVIKEVVTKAFKYLDGYFSAGSMEEMKNKIEERMPQIQAVLDVVSPDHIKDQSEALDRWFWKLSEAEDAIDELEYYELEKKAKDRKVSDWGSPFTKVKHKVVKSVKSVSVVDKTLKQFTHRDSLKRLKKAMESLDKASAGTTKFLEVVKCLKEATSSSPKQEELMNNDRQTGSISTVTKLFGRENEKKFIIEWLTKETSVEEDEIMISTNHIPILSLVGHGGMGKTTLVQSICEEGDVVKDFEIIWVTISTSFDATSVTRKILESVNRKTPKVGSLEPLQQLLKDNLKSRKFLLILDDVWEEEKRNEWEKLFAPMRTGKRGSKILLTTRMASVAYVVAKVMGVGIECLTLEGLEEDDNFELFNHHVFAGLDSHGYEHLKYTGE…
Pavir.Ga02092.1.p	1231	MALQLGVEDDVSFITDELEMMQSFLMAADEERAQTKVLTTWVKHVRDVSYNVEDNLVDFEIHAGREKPPILGCVPRNMRHRRRIAKEVKKLKAKVEDVSNRNLRYRLIKDGAGGSKPGSVRVEQGNIASSAAAMFGINGAWNTTMEEEKAKVNLAQLIISEEVDLQVIAVWGTSGEVGKMSEIWKAFEDPMVTAKFGCRAWIRLMHPFNPVEFLQNLVTQFYLNSSQEQEISMTKDGKTVGTNVLLKMETMGQSDLVHVYDAQVSSNSYLIVIDGLSMIDQWCCVKSYFPDKKNGSRIVVATQQVEIASLCTKQPYQVSELKQLSSDQVLYLFHKKVEKPEVCSAKLVTAAEIEGQQPNDVRAENAVYTTSAAERKLDRNKTRVVTPEDVVVGRSTEKQ…
Pavir.Ea03674.1.p	1230	MEATALSVGKSVVSGALGYAKSAVAEEAALQLGVQRDQAFVRDELEMMQAFLMAAHEERDDDKHRVLMAWVKQVRDVAYDAEDNLQDFSVHLNLRSPWRRLRARRRVARRMKDLRARVEDVSQRNLRYQLVKTAAASSSTAATAAAGDLSSSSATAAAVFGVDEARRAAKRDERPRLDLADLITVETEDLRVIAVWGTGGDLGQTSIINAAYENPGIKNRFPCRAWVRVTRPFDPNEFVQSLVKQFRPAAGVGVLLGREKTGPELAAEFAGHVNEKSYLIVLNDLNAFEEWNVIKACFPNNKKGSRIIVGTPQVEVASLCAGQESQVLELKQLSAGQTIYAFCDKDYQDQTKLPMPNAATTSNDSMVPTNEILGNESNVGDEKKVITKRLTRIRTIASD…
Pavir.J00759.1.p	1227	MVVGPLVSMVKEKASNYLLDQYQVMEGLEKQHKLLKRKMPAILDVIANAEEQAAAKREGAKAWLEEVRQAAYQANDVLDEFKYEVVRRKAKEAGHYKELGMDVIKLFPSHNHLAFHRRMGSKLRMILEELDILIAEMSAFRFEFQPEPPVPVNYLGQDSPDIMDPRNIARKSRAEDKLKIVDALLDQVNTTNLTIFPIVAMGGMGKTTLAQLVYSAPEIQEHFQLRLWVCVSDNFDVDSLAKGIVEEAVKNVLTTTRDRQVAHLMGTTEAYDLKRLDEGFIKEIIRTKAFSSRKEKPELVKIIDNIAQKCVGSPLAATSLGSVLSTKTTEDEWNDVLNKRTICDEENGILPVLKLSYNCLPSHMRQCFAFCAMFPKDYVIDVEMLIQLWMANGFIPMQQ…
Pavir.Ba02778.1.p	1226	MVVGPLVSMVKKKACSYLLDQYKVMEGMEEQHKLLKRKLQAILDRRGAKVWLEEVRKVAYQANDVLDEFKYEALRRKAKKEGHYKALGMDVIKLFPSHNRIVFRYKMANKLHMILQEIDVLIAEMNAFRFKFKPGPPEPTNYLRQNNSDIIDPTNIASRSRADEKKEVVCTLLAQVGNENLTVHPIVGMRGLGKTTLAQLIYNDPEIQKHFELRLWVCVSDNFDVESLANRIVKENGCKPDGMSGKRYLLVLDDVWNRDKHKWDRLKSYLQHGGRGSSLLTTTRDEKVAQLMGTIEAKNLKSLDEIYIKEIIETKAFGSKQVEERPRELVEMVGDIVKRCSGSPLAATALGSVLQFEHMYCSRITCTIHDLMHDVTESSMGRECAAIATYPSQSEDALH…
Pavir.Ib02384.1.p	1221	MQLTQCMKIAALCRIKEPTYRPSISDITSMLMRTETNVDAAQINDEMLGIEPLTLMLPSELQKETYEVKLTNETNDYYAFIIETHCQQYHARPDQGIVSPQSNCSIQITIQEQSTTNDDFVVKSTIVDKDLRAEQITQYMSKKDPNEVDEVPLVVVICNPETAEALSKDHHRNFHPPQSFSSYHPTNMRYLSRPSDRAMDLATGAMGSLLHKLGELLKGCNLEDSVKKDIESFSEELTNMQVVLRKLPDLHLNDQDYYLIKRWANNVREMSYDIEDFVDGFLVHSEPTSDAGGFRVLTHRVFKAHPQISDKIKDIKKQVQDEIQKRQEYNVDNVVANAPAEITDTIVPCMSWVPSFKHQKDLVGIEEQINELIKRFSDDGDGDGDGDGNVQLKIFSIYG…
Pavir.Ha01285.1.p	1215	MADLVLGVAKSLVEGTLSKAQSAIEEESKLRQSTQRDLVFIAGEFHMMQSFLSITTEEHVRNNVVSTWVTQVRDLAYDVEDCIEFIIHLDTKSDWWHRLIRCCNFKAQMLPLDEAVDIIEQLKARVQDVSQRNARYNLIANPGPKYCTELNQPAAAVASPDMLAQARYSTLKQQDLEALTKLITKKGRDLQVISLWGTGGNLEAASIIRNAFEHPKVWANFTCRAWVKLVRPFDHNEFIRSLLNQFYANSRQEQHGAVVGRDVLNREQELPAEDYLIQEFMHQVNNHRYLIVLEDVFISEWNAIRGHLAQQRNGSCIIVSTQQFEVASFCTGVPYFQRLSADRSLCVFLKEGPQTDGAMTDATNRAIISKNEILTLKRKVVRARMDHFPLVARKLEMHE…
Pavir.Ea02999.1.p	1212	MADVALAGLRWAASPIINKLLADASTYLDVDMSRELQELETTILPHFDLVIEAAEKSLHMDKLKAWLQRLKDAFYDAEDLLDEHEYNLLKRKAKSGDDSSVGDYDDTSIKSTMLKPFRATASKARNLLPENRRLIRKLKELKDILLKAKEFRELLGLPAGNNYAAGPVVAAAIVPPTTSLQPPKVFGRDRDRDRIIDLLTKKRTAAGASSTNYSGVAIVKHGGAGKSTLAQYVYNDARVKDHFDVRMWVCISRKLDVHHHTRELIESATEGECPRVENIDTLQCKLRDTLQKSKRFLLVLDDVWFEGSSNEREWDLLLEPLVSQEEGSKVLITSRRDTFPAALRCEEVVRLEDLENAEFLALFKHHAFSGAEIGDQKLKVQLEEIGEKIAKRLGQSPLA…
Pavir.J40036.1.p	1212	MIVLDEFESRGAADRKAKKEGHYKALGMDVIKLFPSHNRIVFRHKMANKLRMILQEIDVLIAEMNAFRFKFKPGPPEPKNYLRQSNSDIIDPTNIISRSRDDEKKAVVRILLDQVGNENLTVHPIVGMGGMGKTTLAQLIYNDPVIQKCFELRLCVCVSDNFDVDSLADRIVKENGCNPNGSSALERLQNAVSGKRYLLVLDDVWNRDEHKWERLKSYLQHGGRGSSLLTTTRDDKIAQLMGTTEANNLKSLDPIYIKEIIETKAFGSKQVEQRPRELVEMVGDIVKRCSGSPLAATALGSVLRTKTSKQEWEGILNRSMICDEENGILPVLKLSYNCLPSYMRQCFAFCAMFPQDYEIDVQSLIHLWMANGFIPEQPGVCPETIGEKIFNELTSRSFF…
Pavir.Da01547.1.p	1205	MAGMEAALASGVLKSAGGKLVSLIASEFASIAGVKKDLCELQSIHYDITGLLRDRAIEGGTPGPWVNKLRNNAYDIDDLLYEVQLQDEKHKMESDVKKQPIPGCGFLVKPKSFDFRCKVAHKMKAIKVEFAAIVKQRSDANTIRNHLLADHPIGSRNSTTGELSMLGNVEDSKIPKRDEEKGKIICKILEANNEGVDGPAIVSIVGLGGSGKTTLAKHVCHDSKIKEHFNDKVFWVHVSEEFDVKKLIGKLFQAITKQNSDLHASEHMLHEISNKLGGKKFLLVLDDAWHQDKLDWEQFMVHLKNGAPGSKMLLTTRDKKVAELVNSRHILELELLSESESWGLFLKCSGWKEEDLGSEYIKVGKETLNRCSGVPLAIRTVGGILCEKKEISFWKAIRD…
Pavir.Ha01142.1.p	1202	MADLVVGLAKTVVEGALTKAQSAIEEEAKLQQSVQHNLVFIAGEFEMMHSFLNVANEERVKNNVVRTWVRQVRDLAYDVEDCIEFVIHLDKKPSWWWRLLPRCLAASALPLDEVVSEIEQLKARVEDVSRRNSRYSLISDSGSKPIMQQQMAPGAAIGTIALDMLVEARDTVKKLQGLGDLAQLLTKEEGDLGVIPVWGTGSDLGMTSIIRKAYQDPEICPKFECRGWVKLTHPFNLQEFLRSLVVQFYTNSCLQEGSIVNVEELKRIEVMATMEGGFIEAFMNKVNEKRYLIVLENLSTMGDWDTIRTYLPDSKNSSWIIVSTQQCEIASLCIGHSYQVMELKQYSAEHSICVFFKEGSQGHGGKSMESDRVLDNSNEISMQDEAGHGTSLPPCYRIS…
Pavir.Hb01534.1.p	1196	MSGIEVALASGVLKTAGGKLASLVASEFASITGVEKDLRELQGKHEHISRWLAAVRDGAIGTSTPLPQVNELRNVAYDIEDLLFEVDIEAEKHKIHSDGDKQPIADCFCAKPKSLLFRCKVSSKIKAIRVKYEKIVKQASDANIIRNNLGLDHPVRSSNTRTAGEPSMLSNVEDSKIPRRDQEKDEIISEILQPNEGEDGRTVVSIVGLGGSGKTTLAKHICNDNKIKEHFRDMIFWVYVSPEFDVTKLISKLFEAIVGERSDLHVQQNMPREISNKLGGKKFLLVLDDAWHQDKHDWEQFMVHLKSGAPGSKILLTTRDLKVAEIVKSWHIYELGLLLEAESWSLFLKSSGCVEEDLGSEYVEVGKEILNRCSGVPLAIRTLGGILSENKEISIWRAI…
Pavir.Bb00306.1.p	1189	MDVISTLPTHNRIVFRYKMANKLRMILQEIDDFIKEMNDFRFRFKPGPSEPINYLRQNNSDIINPVNIAKESRAQEKKDVVDRLLAQASSPDLTVLPIVGMGGLGKTTLAQLIYNDPEIRKHFQLWLWVCVSDNFNVDSLADRIVKENGCEASGSSALEKLQNAVSGKRYLLVLDDVWNRDEHKWERLKSYLQHGGSGSSVLTTTRDGAVADIMMCKTEGAYKLESLGAYFIEKIIKTRAFRSQKEEEWPVELVKMVGEVAKRCAGSPLAATALGSLLRTKTTEEEWKYVLRRSSICDEETKILPVLKLSYNGLPSYMRECFAFCAMFPKDYEIDVEMLIQLWMANGFILEKQGEHPKTIGEKNFNELTSRSFFQDLKSVPFDERFSTFITRMDMYCSR…
Pavir.Ba03659.1.p	1182	MAEVLATMVVGSLVSMVKDKASSYLLDQYKVMEGMEKEHEVLKRKLLNILDVITDAEEQAAAKREGAKAWLEKVRKVTHQANDVLDEFKYEALRRKAKEEGRYKDLGMDVIKLFPTHNQIDDLIKEMNDFRFRFKLGPLEPINYLRQNNPDIIDPVNIAKESRAQEKKDVVDRLLGQASSPDLTVLPIVGMGGLSKTTLAQLIYNDPEIRKHFQLRLWVCVSDNFEVDSLACRIVKENGCEASGSSALDKLHNVVKGKRYLLVLDDHGGSGSSVLTTTRDGAVADIMMGKTEGAYKLESLGAYFIEKIIKTRVFRSQKEEEWPVELVKMVGEVAKRCAGSPLAATALGSLLRTKTSKQEWEGILNRSMICDEENGILPVLKLSYNSFPSYMRQCFVFCA…
Pavir.Aa02288.1.p	1178	MNIIPKTIGVISGINECVNLFQWVRSAVSSVRSQWGAINTQNHQEDVELHLHTDLQERALQEDEVLQLQSDLKGLMETLPVVYNLISRAEWKSHEKCVAELLPMLKDAVYEAEDLIDEFTWYELKVSAEGNATSVQPYIDFFRSVTQGSFNKVTDIQKRLNTLSSQLKDMGIHQVTPRFDKVVRPETSSFPTEAKMFGREEEVKQLIKFLGVPAKRDRANSKRKRTRSAITGSASNQVNARHGKNETVIPKFSVLPIVGHGGVGKTTLAQNICSHPQVKSHFDMVIWICVSDDFDVKRLTKEAVQSYSKRDVVKDNLNLNSLQDSLAIKLKAKRLLLVLDDMWDDALRENGQCWNRFCAPLKDVLHGSMILVTTRSQNVADQVHTMDPIKLDGLKDTVF…
Pavir.Ha00825.1.p	1166	MAMVLDALASYIQNMLMEMAKEEVHMLLGVSEEIDKMGVKLGDLKNFLTDADRRNISDISVQAWVRQLRDAMYDVTDILDLCQLKAMEQGPRRDAGCFNPLLLCMRNPLHAHDIGNRIKSLNRRLEEIKKRSLDFGFINLGSYEDPSRRVASSRIGSRETSGELDESSLVGEKIEEDTRYLVEMLTEDLTKYDNNKIMVFAIVGVGGIGKTTLAQKIFNHDIIQREFGKKIWLSVNQDFSETRLLRRAIIEAGGDHQSAGNTRGALERALKEALNGQKTILVMDDVWNHKAWEDVLRTPMVTGSLTHGSCVLITTRHDMVARAMVAHEPYHHIDKLEPKDAWLLLKKQVVGNENEEAQMELLKDIGMEIIEKCDCLPLAVKVMGGLLRQKRTCRGDWEN…
Pavir.J06103.1.p	1163	MADLVFGITKSLVEGTLSIALSAIDEESKLRQSTQHDLVFIAGEFDMMQSFLSITTAEHVRNNVVRSWVTQVRDLAYDVEDSIEFVIHLDTKSDWWRRKIPSCMRQPLPLDEAVGIIEQLKVRVQDVNQRKERYKLISDSGGLNPVMEMTQPGITGSSFDMLAEARSTTRKQRDMDDLTNLLTRAGSDRQVISVWLSGGNLGAASKSIVREAYVNTAIMGNFSCRAWVKLDRAFNLQECDLFSGDGSRISSATGGTPEDLSAKIKEQVNNQTYLVVLELEDLSTDVWDTILKYLPDRQNGSRIVVLTQQFQVASHCMRLPYIPQFWSDYSLCVFSGDKQGPLIGRESEISQLPEYPATARMSALQVMSVCGIPGAGKSALVRNLYRSKMSQNNQYKNYI…
Pavir.J24356.1.p	1162	MATAGAVVDRLRRRLALDARHLELPSSTAEDVAHVGQTMSRLQDVLANMERQYFKMPAEAKDWMRKIKQIAYDMEDLLDEFEDPCGIGSPKGGSCIATATLFCSAAPFVFHNSSAQRMKMLRRKLDLSTEDSVIYSLMQHNLCDHKPSNQHQVFHGSAIIGRNSDRENVKSLLLKHDADKITIIPIVGLTGLGKTTLARLIFHDQTGEGWNFDLHIWIHLDRNLELNKIASDIISQVNQTEDIAISEVTRNDQIRNNLQFMKKRVQEVIHDKSCLIVLDGLLSTDKIQLAELKEMLTSKKKGTKIIMTTSNEITAELFHTIPPYKLGPLSEDDCWEIFSRRAFDNGDGSTHLTEIGKQIVKKCEGMPAVAYSLGSLMRHKGESDWLWTRDKDIWELERK…
Pavir.Ca02364.1.p	1158	MEATALSLGKSVLDGALGYAKSAVAEEVALQLGVQRDHAFIREELEMMQAFLRAVHEERDDHKVLMTWVKQVRDVAYDAEDCLQHCSVHLKKLSWWRLPSTLRERHRIAKKMKELRARVEDVSQRNLRYQLVKSAAGSKSADDGAELSGSAGSATMSGIEEAQRQQNKSTADLIQLIRKKDEGLRVIGVWGTGDVLGEKSIVKRAYDALKRNKKFQCHAWISMVRPLNTAEILQDIVMQFVVDSLEEETKTHTTTSEAEDLWRLWTTKEGDLADEFKKFLNEKSYLIVVNDLSTVDEWNQIRPCFPTNNKGSRLLVCTEHVKVASLCVEPSTLLPEHKQFFPDKTLYAFYAKGSQDTSYSMDPGPSSTTDTLDDSNSGDGKCLTRVETNFTAFKESKLI…
Pavir.Hb01705.1.p	1156	MAGVLDALASYVQNMLTEMARDEIEKMDIKLKDLKNFLVDADKRSITDQSVQAWVLELREAMYDATNILHICQLKAMEWGTSHDAGCFNPLLFCMRNPLHAHKIGSCIKKLNQRLEDIKKRSLDFNFINLNSYEDPSRKVASSCPGSRETSDALDESSLVGENIEEDTRNLVEMLTTMELLNCENNKILVFAIVGVGGIGKTTLAKKIFNHDLIQQEFTKKIWLSVNKDFNETELLRRAVIEAGGDHQSAGNTRGALERALKEALNGQKTLLVMDDVWEHQAWEDVLQTPFVSSTLAHGSRVLVTTRHATVARGMMAMKPYHRVNKLDPEDAWLLLKKKVVGNGNDEAQIELLKDIGMEIITKCECLPLAVKVIGGLLRQKTVKRRDWENVRNDFIWSV…
Pavir.Fa00141.1.p	1148	MAETLLLPVVRGVIGKAADALVQKVTAMWGVDDDRRDLELKLLYVQSLLADAEAKAEAENEAGRAVKGWMRELKAAAYQADDVLDDFQYEALSREAQSLRSTTSKVKDFFSSRNRLVFRHKASRDLKNVLGKIDKLVKDMQKFGLLQREPEAPQALNRQTHSALDESAEIFGRDDDKDAVVKLLLGQQDQRSVQVLPIIGMGGLGKTTLAKMVYNDCRVQKHFELMMWHCVSDNFAAIAIVRSVIELATNGRCDLPDTIELLQKKQQEVIGRKRFLLVLDDVWNEDQLKWQDNLKPLLCSSIGGLGSIIVLTSRSRQVASIMGTLPSFELACLSEEDSWELFSKKAFSKGVEEQEEFITIGKLIVNKCKGLPLALKTMGGLMSSKYQIKEWEAIAESNR…
Pavir.Ab01149.1.p	1143	MSLSKAIGVISGINEFGNLFQLVRSAVSYMRSQLSGSEDKKLKEDDVRQLQSDLRCLRDTLPAMYNLIDRAEWKSHVPGVEQLLPNLKDAVYDAEDLLDEFRWYELKVKIEGNETQLSPFIDFFNSVTQGSFNKVADIQKRLSNLSIQLEKMGLHEETPQFDKLLRPVTTSFRTEPKIFGREKELREVIRLLGVPNYSSRSSSKRKRSSHAANNEPRIAYVPVLPIVGIGGVGKTTLAQEITTLQRVKSYFDKIIWICVSDEFDEERFTKVLIKSLSGKEATADNLDDLQQILAGEVGKRRFLLILDDIWPNALNDDGCCWRKFCAPLTNVLQGSMMVVTTRFTEVADMVGTMDSFALDGLQNDVFWQFFKLCVFGSEDYHIDPQLEQIGKSILPKLKG…
Pavir.Ba02251.1.p	1143	MEVGIEAARWVVGKALGAASGGVLEAWAASSELGPNIRALRMELLYAQGMLNNARSRGYGYGPEIQNPALGELLRELRDQAYRADDVLDELDYFRIQDELDGTYHAADEHAGGCLRNHALNARHTARNIRKMLGFSKCSSSSAADHDQQDEDNTSGRGVKCGHSPDDDEQEEDAGRRGALCGAVWPCGRATPAPPRPPPTNRNQSDQAVHAGCMSRIASAASGITNTVGKHLPCYPDNSNAASPGRRFLCCARPNKAPQSEHAVQAPELKFDRVEMSQKMKEIVDQLKPLCAKVSAILNIELLDSSRSIVQCIGTSLDTCRPITTPEFIEPKLYGREGEKTDIIFDITKGKYCEKNLTVLPIVGPGGIGKTTLTQYVYNDIEVQSHFELKMWICVSVNF…
Pavir.J05522.1.p	1143	MNYSAAVAAAAGWLLSPFLNSLSDRIRSCADDLFRYLPSGSASADLERLQDYIVRLSAYASAVERARCRPLHTTLLAWLNRLKDAADDADNILDEIHYRSLADALTAPSPDLCSILVTPGSVCGHLVSVCSDHPFKRLPSVLDKLATACADYAGIASLVGLDGAGSPQRGNRLARNSSSIMPADDAFFGRQRELNLLVETLVRCNGSAQFGNQSVPVVGIVGDGGIGKTKLAQMAFHHPIILEHFDLRMWVCASSHVDDLSLTRGILQVAADWKVDYDGIVNFDRLQNLLDSAVAGRRFLLVLDDVWDDKEMTMPANRERWRNLLAPLQRGKQGSRIVVTTRMKVVADMLGVRIPMMLGGLGLEENWCLLMKCALGSEDSRKYPSLQKIGKKIALNLKG…
Pavir.Hb00190.1.p	1140	MTEPLNSSSLGAMGSLLRKLDELLRTEERAQGLIGDLRIIRTKMEELLKVDSPPHTVKYWMNEARELSYDMEICVDLFVHSSQPEALPDKLAWIFTWHKEILGFLARVKEVNERCERYNLVPNSSRTKIIASHQLQTLYEEPDPFGMEEPTNKLLEWLMLKDHGEDEDKLNVVSVLGDEGVGKSTLVKRLWRVSEDNKFQFNCRAFVQAAKKPDTRMILRSILSQVHPQKPPECSSKVPNLIRYLRGHLQDKRYFIVIDDLWDISVWNIVRQAFPQRKCRIITATTIENVARACCSYDSNNIVNVYRLRDSEAKKLFIDRAFGSKKICPSQFNDVTDKVTGKCGGLPLAIICTARLVANQPETEQEQLLDYVNNSLPSNLRTKSSSTEILTQVLNLCYS…
Pavir.Ia01363.1.p	1140	MAPPQPAGTMVPLPSAAGWSASGFVAAVLARLIRKGLELLPELDEDAAGHLRRHEGLLPSVWRVLDAADAGAVDLGGRAVQDLLDAAYAADDALDDVKVPRTTAARKPRSPLRFLLCFSTPRNAVAGGDGHGHGKSSKAKISGVDLHGLREALETMAQAAYRCASVYEHVVPPRNYATIVSGKTEDAAGEAEQDDIFGREAEVEQILQEVRFGDDPHYRLGIGILPVTGHAGAGKTALVRFIFHHEVARADFTVRMWVHVACSFRLRDQLMDQMIHAFAGRDRDADDARELLRRELRGKRFLLVLDGITDVIENQWADLMEVLRPAARRSLIIVTTQSETVATAVGTMPVLTLGPLGSDDYWKMFKHFAFGNTEDTEECTLLGDDWDDVEEDEEELSTI…
Pavir.Ea01342.1.p	1137	MENPAGESLDLMQFLKDWQGVIQWLVSSGTSTVADALRLHEDLWRLKTTLPRAAMTADEAEWWRFAHPGVGELLARLKDAVYDAEDVLDEFSYQEAHQRAEGLFGQASQLLSSSPDFFKSWALGPRSKVRDVHGRLEHAAAELKEAMDHLRSRPVASQIWRRPPTSSFPAHKSELVGRDDELKMLIELFATSKNQGGGDRIPESSGAAVSVPKRRRTEEVKPNVVAIVGMGGMGKTALAQYVFNHQTVREHFMDQCFWVSVSDDGFDVLRITKEILYSVFPQRQFETTNLNYLQAILLDEMKTKRFLLVLDDVWNEDLAEWHRFYSPFADLVGAMILVTTRSKSAAEMMSRVDLLLYLNGLPADTYKEFFKTCAFGYHGEGESSICSSNLQWICCRIAD…
Pavir.Ib02433.1.p	1128	MQVTQCMKIAALCRIKEPTYRPSISDITSMLMRTETNVDAAQINDEMLGIEPLTLMLPSELQKETYEVKLTNETNDYYAFIIETHCQQYHARPDQGIASPQSNCSIQITIQAQSTTKDDFIVKSTIVDKDLRAEHITQYMSKKDPNEVDEVPLVVVICNPDTAEALSKDHRRNFHPPQSFSSDHPTNMRYLSRPSDRAMDLATGAMGSLLHKLGELLKECNLEESVKKDIESFSEELMKMQLVLRKLPNVHLNDQDYYLVKRWANNVREMSYDIEDFVDGFLVHSEPTADAGGFRELTHRVFKAHPQISDKIEAIKKQVQDEIQKRKEYNVDNVVANAPAEITDTIVPCMSWVPSFKHHKDLVGIEEQRNELIKRFSDDGDGDGDGDVDVQLKIFSIYG…
Pavir.J28677.1.p	1125	MGYSTAAAAAVGWLVSPFLDSLSAGIRSCADDLFRYLPSGSASADLERLVDYIVRLSASASAVERARCRPLPAALLAWLNRLKDAADDADNILDEIRYRSLADALTGPSPDLSPGSVCGHLVSVCSDHPFKRLPSVLDKLATACADYAVIASLVGLDGACSPHCGNRLARNSSSIMPADDAFFGRQRELNHLVETLVRCNGSAQLGNQSVPDVGIVGDGGIGKTKLAQMVFHHPIILEHFDLRMWVCASSHVDDVSLTRGILQAAADWKVDYDGIVNFDRLQNLLVSAVAGRRFLLVLDDVWDDKEMKMSANRERWRNLLAPLQRGKQESRIVVTTRMKVVADMLGVRIPMMLGGLGPEENWRLLKKCALGSEDSCEYPHLQRIGVKIASNLKGSPLAA…
Pavir.J02591.1.p	1124	MTGLEAALASGLLKVAANQLVPLIASEFSIIMGVTKDLSELQDILAEITSWLFTVRNRAIESEPSCRWVIKLKVVAYDIDDLLNEVYIESEKYKIGTNGVKYSIADCFCAKPKLFLFRCKMAHKIKAIKVRFFEIVKQRRDVSTIMNNMPSYQHDQSTKRTYGELSLLSNVEQSKIPIRNLEKDGIISKLLESNGENVWIVSIVGLGGSGKTTLAKHICHDEKIKQHFKDTVFWVHVSQEFDVEKLIAKLFEAIFEKKSDLQAQQHMVRAISSKLSGKKFLLILDDVWHDDLLDWEQFMVHVNCGTPGSKILLTTRDQKVAEAAKSRHIFNLEFLSEDESWDLFLKNSGLVEEDLGSEFIQIGKEVVNKCGGVPLAIKTLGGVLNDRREINTWKAIQES…
Pavir.Ha00964.1.p	1122	MTVSNNKIEMSTESKDITCQHQNINLSSDPSCNELEYDRRKEKTIDSLLEAMSQKITILPIHGIGGIGKTTFARLIYNDPKLKCYSHVWVYVSQRFDLNKICESIVSQLSRKEVQANEGQMTHCSLTELLSGKKILIVLDDLWEDNQFQLQELKDILYHDHSNIIIFVTTHSKHVAERICTNLNPYKILPLTNDMCWDIIKQISGFEDRDDKEQLKGIGFEIAKKCGGVPLAAKSLGFTLRSMNFDQWMKVKDSDIWNELVSKDLSLPNHVLASLKLSYSYMPHHLKSCFTYCATYPKGHKIVKNDLIYQWISMDFVKPTKLLSNMQQYEKYIMQLLGLSFFQQPVSPKTFETYYNQAMFFTMHDLVHDLAISLLGNQILDQSKQGNTRGSSCQYALLR…
Pavir.J05184.1.p	1122	MPIGEAVLSAFMQALFDKVIAAAISELKFPRDVTEELQILSSSLSTIQAHVEDAEERQLKDKVSRSWLAKLKEVAYEMDDLLDEYAAEALQSKLEGPSNHDRLKKVRSCICCFSLDNCLLNHKIVKQIRKIEEKLDRLVKERQISGPNMISGTDRQEIRERPKTSSLIDDSSVFGREEDKEAIVKMLLAPNNSNHANFSILPIVGMGGLGKTTLTQLVYNDARVKEHFQLQVWLCVSENFDEMKLTKETIESVASGFSSATTNMNLLQEDLSRKLQGKRFLLVLDDVWNEDPEKWDRYRCALVTGEKGSRIIVTTRNKTVGKLMGGMIPYHLKQLSDNDCWKLFKNHAFVDGDSSAHPNLEIIGKEIVKKLKGLPLAAKAIGSLLCARDVEEEWKSILK…
Pavir.J00137.1.p	1120	MPIGEAVLSAFMQVLFEKVIAAGIGELKFPPDVKEELQNLSSSLSTIQAHVEDAEERHLKDKAARSWLSKLKEVAYEMDDLLDEYAAEALQSKLEGPSNHDHLKKVRSCFSCFWLDNCLFNRKIVQQIRKIEEKLDRLVKESQIFGSNIISGTERQEIKERPKTSSMIDDSSVFGREKDKENIVKMLLTPNNSNHASLSILPIVGMGGLGKTTLTQLVYNDARVKEHFHLRLWLCVSENFDEMKLTKETIESVASGFSSATTNMNLLQEDLSKKLQGKRFLLVLDDVWNEDPEKWDRYRCALLTGEKGSRIVVTTRNNDVGKLMGGMTPYHLKQLSDNDCWQLFKNHAFVDGDSSAYPQLEIIGKDIVKKLKGLPLAAKAIGSLLCTRYIEDDWKNILH…
Pavir.J00501.1.p	1120	MPIGEAVLSAFMQVLFEKVISAAIGELKFPPDVKEELQNLSSSLSTIQAHVEDAEERQLKDKAARSWLAKLKEVAYEMDDLLDEYAAEALQSKLEDPSNHDHLKKVRSCFSCFCLDNCLFNRKIVQQIRKIEEKLDRLVKERQIFSSNIISGTERQEIKERPKTSSLIDDASVFGREKDKETIVKMLLTPNNSNHASLSILPIVGMGGLGKTTLTQLVYNDARVKEHFHLRLWLCVSENFDEMKLTKETIESVASGFSSATTNMNLLQEDLSKKLQGKRFLLVLDDVWNEDPEKWDRYRCALLTGEKGSRIVVTTRNNDVGKLMGGMAPYHLKQLSDNDCWMLFKNHAFVDGDSSAHPQLEIIGKDIVKKLKGLPLAAKAIGSLLCTRYIEDDWKNILQ…
Pavir.Ca02313.1.p	1119	MAEAAAVAAFAKTAAVFMGKTAAGAAISYFGNKALGRLSAEDADLHKQLTDKLPVIVAVFDVGNQPQVWENQALAPWMWQFRDALQEAEDALDELEYLDLEKQAKNRRAREVKSSGFRRSLSAVTTGGTSKRLKDALKGLDSVLDNAGNFLSVIMNIRSSSSDIQDLGNTRETTRELATTAVFGRQEEKGELLEWLGVHTPADTVDHKLLVCAIVGGGGMGKTTLAQVICQDKMVQDHFGNMIVWVHVSKRFEPKVLVRRILESINRNNACSEALDSLQSDLTKQLVTKRFLLVLDDAWEDMDGGKWEQFLGPLRNNAVMGGRILLTTRMRSFAEAVKRQMRVGVKCLELKDLDQEDTLKLFNHHAFGNSTPSDRLELRLIGEQIARKLKGCPFIAKVV…
Pavir.Ba00988.1.p	1116	MMIATAALSAASRSVEALLAGEGGVPADELRRLKRKLDKARGLAADAEAKEGRDAGARAWLRELRDALYEVGDAVDDFRRAGARRQLVARRSLRHWFTLPSSTDRNQYKSLKTRITNLNAKMKDILKKGSDLELEAINHVGQNGRSEFAWEAVLGDFSLGDIENEKNELIDVLTDRKSTKKVVAIVGVSGIGKTTLARKIHEDHHTRNAFSIVVWVNVLSGFDDTGLLSAIVRAAGGNPRAEENRVQLEAMLAAILKGKRFLLVLDDVRNNQIYENSLEAHWHLCGRGSRILITTRDESVVMRVKDAHIHRVKKLSFQDCWSLLCRNACLDESVHGNTLRNIGISIIQKCDKLPMAVKIIGAVLRTKERTQEAWQRVQESEGWLFKDLQDYVHGLTEAI…
Pavir.Eb03506.1.p	1115	MAAEAILGAFMQILFQKLSEVALDQFRSYKGIRGKLDALSCTLSQLQAFLDDAEAKKLADASVRGWLAKLKDVAYDIDDLLDSYSAKSMHLRQRQRQMRLPTKASVGSPSSFLRRNLHQYRIKQQISSILARLEKIAKERETIGLQMLGGMSRSETLERPQTSSLVDSSAVFGREADREEIVRLVLSDSGHNSCNVCVIPVVGMGGLGKTTITQIVYNDERVKEHFQLRIWIYVSESFDERKITQETLESADYDQSLASTNMNMLQETLHRVLQGKKYLLVLDDVWNEDRDKWFSYRAALLSGGSGSKIVVTSRNENVGRIMGGIEPYKLQQLSDDDSWSVFKNHAFRDGDCSIHPKLEVIGKDIVKKLKGLPLASKALGSLLFCITDEEEWKHILNND…
Pavir.Bb01049.1.p	1107	MVPAVVGAAVGAVLSAATQNVAERVAKLVDRRCELWRGFPSDIDFIRREMLMIAGAEEDHHRSAGKGGDTTISAVKRVSMEEMRDLARDIEDCLDRVLRHAAQGSSSPLLWAVAGGGGGPALATEVKRLKERLRAAHQRKADYNVDDDDGGCQQLVAATTITTRVVGPVGIDEPKRELLELLLRGVEGRRPEQLTVISIVGFSGSGKTTLAAALFGCPDVVRQFPCRAWVVASEHSSSSKGFLAALLEKLRPGDPASGGDVQQLQDAITNHLDTKRYLIVLDDIEEEQWDCIKSTLPERTDSRIIVTTRIQALAEACCNHGSNGYVYSMRSLDEKHSKELLQAVLRRDLPGYEQSSTLIVNKCDGHPLALFSVANYLQKKSKFTETDCKNFWSDLGSHM…
Pavir.Ha01146.1.p	1107	MADLVLGVAKSLVQGTLTKAQSAIEEESRLRQSTQRDLVFIAGEFQMMQSFLSVTTEEHVRNNIVSTWVTQVRDLAYDVEDCIEFVVHLDTKSDWWLRSIKCCNCMAPALSLDEANADIEQLKARVHDVSQRNIRYLIGDFVPKPITEMNQPGATGPSSSMLAKTRDTAWMQRDVEELTNLITKKGNGLEVISVWVTGGDSVATSITRKAFDDPNVWGNFTCRAWVKLLHPFNLHDLIRSLLDQFYANFREVQQEAIVGISLVQEFMQQVNNQTYLIVLEDVSTMVEWEAIRKYLPDRGNGSRIVVSTQQFEIASFCTRLPYFQRFSADQSFCFFFKEGLQSDGGKNKATDRGILIDHSPLMGRIPEIDELPKYPALARVNALHVMSVWGVAGAGKSAL…
Pavir.J16005.1.p	1107	MEAVAGLVVCAIIKIVVDKAKSCASDRMKWLGGDGVVKALELLESTLCQLRAVAGAVQRRGSPDKSGDLRAWLQQLLDAVYEAHDVLDDFDDSVPPPESSVARLGKRFFGADERVNRLKDVVEKLVAIHAGSQTLLAATETIASASLAREPSGGGSATGPMRHHEDAVFGRDKELREMVSWLAGASGADAKSGSVPVAAIVGLGGMGKTTLAQLLFKDPEVASTFDLKIWVHPAAMDNELELAKQILQSADVDVPDGMKSFHWLQTKLEEKISSSKFLLVIDDVWNREDMEEIGYRNMWSKVLAPLSQGNTTGSKIVVTTRQKIVATSLRAREVYLGDLPANDIWSLFTKYAFGDEDLDKQPPELLAIGRKIAEKLRGSPLAAKAVGQMLEGRRSVTHW…
Pavir.J24667.1.p	1107	MEAVAGLVVCAIIKIVVDKAKSCASDRMKWLGGDGVFKALELLGSTLCQLRAVAGAVQRRGSPDKSGDLRAWLQQLLDAVYEAHDVLDDFDDSVPPPESSVARLGKRLFGADERVNRLKDVVEKLVAIHAGSKTLLAATETIASASLARDPSGGGSATGPMRHHEDAVFGRDKELREMVSWLAGASGADAKSGSVPVAAIVGLGGMGKTTLAQILLKDPEVASTFDLKIWVHPAAMDNELELAKQILQSADVDVPDGMKSFHWLQTKLKEKISSRKFLLVIDDVWNREDMEEIAYRNMWSKVLAPLSQGNTTGSKIVVTTRQNIVAKSLRAREVYLGDLPANDIWSLFTKYAFGDEDLDKQPPQLRAIGRKIAEKLRGSPLAAKAVGQMLEGRRSITHW…
Pavir.Hb01755.1.p	1104	MAGVLDSLVSYVQNMLTEMARDEVHMLLGVSGEIEKMDVKLKDLKNFLLDADKRSITDESVQAWVLELREAMYDATNILDICQLKAMEGPSHDAGCFNPLLFCMRNPIHAHKIGSCIKDLNQRLEDIKNRSLDFNFININSYENRSRRVASSRLGSRETSSELDESSLVGENIEEDTRNLVDMLTTAELSKCENNKILVFAIVGVGGIGKTTLAKKIFNHDIIQQEFGKKIWLSVNQDFSETELLRRAIIEAGGTHQSARNTRGALERALKEALNGQKTLLVLDDVWKHQVWEDVLQTPLVSAALAHGSRVLITTRHDMVARGMIATKPYHYINKLNPEDAWLLLKKKVVGNGNDEDQIELLKDIGMEIVTKCDYLPLAVKVMGGLLRQKTARRREWEN…
Pavir.J02637.1.p	1104	MVAPVLVAVVGAAAGAVMNSSAQLLIKLGEKRYKESKEFSSDIESITRELRSIAAAKEDQLLAKGDPKKVKMESMEEMCDLACDIEDCLDRIHQSVAESDGKSVVRLGGPPYADEVKQLKRRLIEAHQRERDFNVDAPGPSAAAMPANTGRTKVQPVGMEEAKRELVELLMGEGQPEQPQLRLRVISIVGVVGSGKSTLAKAVYDSRDVDGRFPCRAWVVASEHGGGAEELPMALFKKLCPGEGDPATEDVHTKISKYLTEKRYLIVLDDIKDENCWNQIKSAFPKNATGTIIVTTTFRKVAQVSSRGNGYMFIMRALNNKNSEELLKAVLNEHSPSEIEHQISKSILNKCDGHPLALVTVANYLWREDVINNAVCDKLCHDLGFQMETQDAFKELREV…
Pavir.J04432.1.p	1101	MAAESLLLPVVCGVARKASHVLVQSVTRLWGIDDDRDKLEHQLLAVQSLLADAEVKSKNNPAVRRWMKDLKAVAYKADDILDDFQYEALHRDAQSHQSVSSKVLSYFTSHNRLVFRHKVSRDLKNVLFKIDELVTEMNKFGLTERQEVPHALYRQTHSGLEESTEILGRENDSEVVVKLLLDQHDQQNVQVLPIIGMGGMGKTTLAKMVYNDRRVQKHFDLKMWHCLATNGRCDLRDTIELLRGKLQEVIGRKRFLLVLDDVWNEEPQKWEDLRPLLCSSVGGSGSMIVVTSRSQQVASIMGTLPLHELACLSEDDSWKLFSKKAFSKGVQEQEDRFMIGRSIVKKCKGLPLALKTMGGLMSSKQEVQEWEAIAKSNVGCTSLGKDEVLSVLNLSYRHL…
Pavir.Ca01429.1.p	1099	MDKYLVEPSNVEAPASTARCWVKEVRELSYDIDDFLDELAHGLRSAAAEKNLRGRVAKLREGLSRSRWVAHETARFRARLEEAIQRHKRYNLDMHQSRATRIDSDELPIPPLYGLKAMRLVGMDSSMEKLGDWLTGDGEQQLRVMSIVGPGGVGKTALANELYCKLGRRFQCRAFARSSQKPDMRRLLTSILLQVRRQQLPDDAELGNLIGTIRAHLQDKNYFIIIDDLWASSMWDVVSRALPDGKCCSRVLVTTESDVVAQICSGHNSKYIFKMEPLSDDESKKIFFSRFPGNQSERNEQLYELSSEIIRKCGGFPLATITTASLLARQQNWIEQCNWIRRSLSSNLRTDPTIEWMKQVLSLCYNNLPVRLRACMLYLSIYKEDHVIWKDDLVKQWLA…
Pavir.Ia00946.1.p	1098	MLEAFALRLAAMLFHMARQETDILLGVPREISKLQRIFSDLSRILVDAERNHICNGNATVGNWVSELRDAMYDMDNVLDKWQILQWGMGPSTSSLLECCKISLLFCRCNPGGTYKIGRKIQALNKRLEGILQRSKHFDFISKAVGSSRYLDHKAVYYHRKSGSSIIRSDIVGEKVEQDTRMLMNYLSSQVDTRAKCLDISTVVVSIAIVGPGGIGKTTLARMIFNDSAMEEIFDKRIWLSVNQDVDETDVLQRVLAALDGNYRGYVGDKDQLERAVKCAVRHKKFLLVMDDVWSDSIWNELLRVPLNDGAPGSQVLVTTRNHGVACRMKAQLFHHIDKLNPEDCWSLLKKVVFNDEDKSEFAGLEDIGMAIVKRCDGLPLAVKVVGGLLLSRSRRRGVW…
Pavir.Ia01508.1.p	1094	MGDAVLSAFLQVLFQSIAEFLKKELQSECHLDEERKSLISNVDMIQAILKGAEKKTWLSESQKLLFASLKDASYHGMEVLDEYFYEVQRRQVIHFANLRNSRPYSDLNPLRMKFRHDMEKKIKDFARTIDCIKEIKEMHLAFQADAHGHGSQHYEGGGLDPTTLLPPTVVCGRDNDQEKIVGILLQPNLKPNDEVLPIVGDAYVGKTTVAQLVLNDERVSMHFELKLWVHVSHEFNIERITSSIVESIQGFPSHSYSLNTLQMRLEKLLRGRRYLLVLDDYWSENWEDWDKLKRSLYISGVGGGKIIVTTRSRQVARVLGNAPYVLQHLQEKDCWLLFCQCAQGTGSHVHNYGDNLDRRLKDEVLQKCKGVPFIAASLGYSIFQHQENDRSKWVDILRK…
Pavir.J31325.1.p	1094	MAAEAILGAFIQTLFQKLSEVALDQFRSYKGIQGKLDTLSCTLSQLQAFLDDAEAKQLADASVRGWLAKLKDVAYDIDDLLDSYSAKSMHLRQRQRQRQTKLPTKASVGSPSSFLRRNLHQYRIKQQISSILARLEKIAKERETIGLQMLGGMSRSETIERPQSSSLVDSSAVFGREADREEIVRLVLSDSGHNSCNFCVIPVVGMGGLGKTTLTQIVYNDERVKEHFQLRIWIYVSESFDERKITQETLEAAAYDQSLASTNMNMLQETLSRVLRGKRYLLVLDDVWNEDHDKWFSYRAALLSGGSGSKIVVTSRNENVGRIMGGIEPYKLQQLSDDDSWSVFKNHAFRDGDCSTHPQLEVIGRDIVKKLKGLPLASKALGSLLFCITDEEEWKHILS…
Pavir.Gb00668.1.p	1093	MAPPGEARLVEDLRDFLDDFAFRAKRLAAPLLRPFGPSAEPGVVDDGELDKLRAKLRRIRATLQAAEDRVVADDFVALWLRELRDLEHAAEDVLEELEFEALRAARLEGFKAQLLRSCAGGGKRKREISQMYSSSPDRLSRKIAKIMERYNEIARDRDALRLRSGDGERRQELSPMTPTSCLMKCRLHGRERDMRQVTEMLLSDEACCSDVYSVVPIVGPAGVGKTSLAQHIYNDEAISSKFDIKMWVWVCQEFDVLKLSRKLAEEATESPCDFADINQMHRVITDRLKGKQFLLVLDDVWDESRDRWVSLQVPLECAARGSKIVVTTRSTKVAKMVALKMHQLGYLSDTNCWSVCHDAALRGRDPSIISESLTSIGKSVAARCKGLPLAANAVGHVLS…
Pavir.J33651.1.p	1093	MAPPGEARLVEDLRGFLDDFAFRARRLAAPLLRPFGPSAEPGAVDDADLDKLRAKLRRIRATLRAAEDRVVADDFVALWLRELRDLEYAAEDVLEELEFEALRAARLEGFKAQLLRSCAGGGKRKREISLMYSSTPDRLSGKIAKIMERYNEIARDRDALRLRSGDGERRQEVSPMTATSCLMKCRLHGRERDIRRVTEMLLSDEACCSDVYSVVPIVGPAGVGKTSLAQHIYNDEAISSKFDIKMWVWVCQEFDVFKLSRKLAEEATESPCDFADINQMHRVIADQLKGKRFLLVLDDVWDESRDRWASLQVPLECAASGSKIVVTTRSTKVAKMVALKMHQLGYLSDTNCWSVCQDAALRGRDPSIISQSLISIGKSVAARCKGLPLAANAVGHVLS…
Pavir.Ha01139.1.p	1092	MADLVLGVAKSLVEGTLTKAQSAIDEESKLRQSAQRDLVFIAGEFQMMQSFLRVTTEEQVRNNVVSITWVIQVRDLAYDVEDCIEFVIHLDTKSDWWCRLIPSFMRRALPLDVAVNMIDQLKARVHDVSQRNERYKLISDPGPKPVMEVRQLGISGASGVLATARDTAWKQREWENFVKLIIKKDSKLQVISLWVSEGNLGNASTIWKAYNHPKIHRKFKCRAWVKVEHPFQPNEFIRTLLGQFYTNSCEEQQGAILDNGVLTPVPDDHLFHKFSELVKKQTYLIVLEGVSTKEDWDTIQQYLPHSSNGSRIVVSTQNFAVASFCTEYPYFQQFSADQSFCVFFRERENPLVGRMSEVNQLSAYLAKARLNALQVMSVWGIAGAGKSALVRTLYHNKMS…
Pavir.Aa02587.1.p	1090	MALAPLSLHALHRGMDPPLEEASRGISRLVKQMASFRVNMKRLILHGDVDTKLEDIKIYMPQIFSLLCCPQLYGDKRRSLLAELREAFYDLEDLVDEMEFYKIEVKVVEAGSKVSICNPLTPAIKVGKRLVSSILHEESQFVKCLDFITNAIPLGPALCSSHRWTGGLGKTTLARLVYNDARVEHHFDLRSWVASASLDKVKLAEEILSSANPSYFAPSENKVKFEAVQLQLKEFLTGKRFLLVLDDLWVESFTDSCFQEILCPLRSAGRGSSILVTTRTKTVAEKLAASQVYHLSALGTEDCWSLIKESALGSASTHDLTDALEQIGRDIAARLDGLPLAAKVLAGLLKGTKSTKDWNRILDTEFRGDVISSLQLSYNCLSGELKQCFAFCSIFPKPC…
Pavir.Gb02159.1.p	1090	MDLVTGAVGSLASKLLHLLGEEYKLQTTGLTKQVQSLSAELESIRAFLHKVGNVPWYRLDEQIKVWAREVRDKCYDLEDVFDSFLVHLEDPETADPSRLKRAMHKMGDLFAKGKARHDIANDIEDIMKQLVEVAARRNRYKIDDSIETKPSSTTSDPRLPALYKKPSELVGIDEPRDALIQMLSVGGQEKKIISIVGSGGLGKTTLAKAVYDKLININGRFDCWAFVPVGQNPDQRKILRDILIDLLKPTNAINALVNTRFSLGDLMELDEKQLIDELREQLQGKRYFIVVDDIWERSMWRTVDLAFVDGNCGSRLLTTTRKSEVSKEIGEVYKLHELSDNNSKKLFHSITFGGEEKHPCSDELDKVSNTIIKKCGGLPLAIVTIAEVLARKPIEEWSN…
Pavir.J14392.1.p	1090	MEATALSVSKSVLSGALGYAKSAFAEEVALQLGIQKDQAFVADELEMMQSFMMEAHEERDNSKVVKTQDLGEAAKAVLDKLVTEKTSQDLAQEFNTYVNDRRCLIVLNDLSTIEDWDQIKNCFKNNKKGSRIIVSTSHVEVASLCAGLQSQASELKQLSADQTLYAFYEKSSQNGQDFVKLKTNSSDVKMAISSTNDHKVAHSEISYDQSIDADEKKVVSRLTRIRTGFSTLEESQLIGRKKEIKEITNLISNEGSQQVQVISVWGMGGLGKTTLVDGVYQSTKLNDKFEKYVFVTIMRPFNLAELLRSLARGLHEGSSKKEELLEDRVGSKRSIASMGVEELTKELKRLLVKKSCLIVLDDLLDTSEWDLIKPRLSPWLEKTSRIIVTTRKENIANHC…
Pavir.Aa02519.1.p	1086	MADLVVGMAKSVVDGVLSKTQAAIEEEANLRQNAQRDLVFITGEFQMMQSFLNVTDNERLKNLVVRTLVKQIRDLAYDVEDCIEFVVHLDKKNRWWLRLLKPARCIMPCLAEIPLDEAVADIEQLKARVEDLSRRNARYSLISDAGVHSLPARTGVPRGRRRHIVQQDNREGGGQGMASIIWNAYIDKDTCKTFTCRAWVKVRHPFNPREFLRSITAQFHASMPKEEEEEAVIAVDVLKKMSARQGDLLAEFVRHVNENKYLVVLEDLSTMEEWNAIRTFFPNRKNGSCIIVSTQQFEVASLSVGHPYQVLHLNQLSAEHSVYAFYKTGFECDGVQGAKTIGRVSLGMDAISKKNTAEEWMKVNPLAGRESQMKDLYDHTKEALWWSYQVMSVWGIAGV…
Pavir.Hb01174.1.p	1084	MDIATGAMSSLLLKMAELLTDEYKLQTSLRGEIMFLKAELESMEAVLERVSEAPVTENQVNIWANEVRELSYDIEDSIDKFMVRIGTHPSATPQGFKGFISRSLRLLTAARTQHQIAMEIEDMKTLVKEVAERRNRYKVDSIVIPPSLAADIDPRLHGIYEESAKLIAISGPREELAELLVQEGTSKQLKVISVVGVGGLGKTTLANVMYQQLKGQFECNAFVPVSLKPDMKRILSSILRQVSEQSYMSIETWDVVELINRIRQVLENKRYFIVIDDIWDESAWNLIEDALIDNNCGSRVITTTRIAGVAATCCCFTGGTIYKLKPLSHIDSKKLFYKRIFGDKDSCHPELKEISEKILRKCYGVPLAIITIASLLANKPKTINQWDSVHNSIGCGTEK…
Pavir.J30994.1.p	1074	MSGLFASLSVGRAWEKLSSFLRVSSTAPSSSSSASQQDDLEELRKLERTMRRIRATLHDAEEHWNIREESAKLRLKELKEVAYDIEDVVDEYEYEVNRCELVALDRSVSVPNTGKRKHQEDNESSLAHPAIVAVPHDLVLRARKITERFNEIIHYSEHLNLSENDGQRRFAPDISSLRHTSSVVFEKSILGRDQDKVKIINKLSGEWRNVGNPVSVMAIVGMGGLGKTTLAQLVYNNPRVSQSFDKRAWVCVSEHFDVNTITRNIITSLTSEQCLYTELADLQMKLANEVNQRRVLLVLDDIWNERRDSWELFCKPLSAVKFCQIIVTTRSEQVARLIQTMPCYHLSCLSSDESWSLFSQAAFIAEKESDIPTNLRNIGKCIVQKCKGLPLAIKTLGSM…
Pavir.J30030.1.p	1070	MVESLLLPVVRGVAGKAADVLIQSVTRMWGLDGGRDKLERRLLAVHCVLADAEVKAETNPAVRRWMKELKAVAYQADDVLDGFRYEGLRRQAQAGESMARKVRSYFSTQSPLMFRFTISRNLNRVLEKMDELVMEMNSFGLVEGTEVLQVLYRQTHSALDESAEIYGRDGDKELVVKLLLDQQDQHIVQVLPIIGMGGLGKTTLAKMVFNDSRVQKHFELKMWYCVSENFEATAIVKSVIELATNKRCDLPDTIELLRGRLQEVLGRKRYLLILDDVWNEEQQKWEDDLKPLLCSSIGGLGSAIVVTSRSQQVASIMGTLPPHELACLSEDGSWELFSKKAFSKGVQERAEFVSIGRRIVNKCKGLPLALKTMGGLMSSKQQVLEWEAIAESNLGDTVR…
Pavir.Ib03831.1.p	1069	MAGLIASGVIKWTASKLASLVSPPIEPSSSSDEQQTSANRDVRMLQRRMASVQRSLEAIDEDSVRDESGRLRLREPQQFAYDAQDAIDEYKFELLRRRMDDPDSLPEDRSARKRKRKGDKKEPETDPVMVPVPDELALRVKRILERFKEITKAWNDLHLDEADAPFREEEEDFLPRPTTPHLDEPIVIGRDDDKENIVKLLLSMNGACGENNASVLPIIGMGGVGKTTLAQIVYNDPRITKQFGLMGWVYVSENFDLKTIMSKIIMSFTRKPCHITELDQLEYMLMEQVVGRKFLLVLDDVWSERKDLWDALLSAMSTAQLGAILVTTRNINVSSVIQTVPPYHVGCLPFDESWQLFKQLAFCHQDQNIEKVFEEIGRKIVQKCGGLPLAVKAIGSALR…
Pavir.Fb00213.1.p	1066	MDAVQGVLSLVGGVVRAPADLEKALQQHEAMQLPSARLLIERSEWCMFKNTELDKLIWQLKYATYDAEDLLRDFNDQAQRRKIEDAGRTRAGQLYSSSVSHAAHIFHGSSERVREAQDKLEKAQAEVENELTKRGLHVVPVKFMPTTTEIITAPQVFGRETERDQVMEVLGVSATIDRIEEFDQVITQMGMPLTMGTTSAGLSKGKSTARHQKKRKSTAASTCKAAKRLGNSSRSPKFVETTNLAGNVSVLPIFGIGGIGKTTLAQLIYNDERVRAHFTVRIWVCVSDLFDDERMTKEIVKTISEPNIDLSCDIGYLQVQLKEQLKSQKFLLVLDDIWPISQQQWEYFYAPLRCGLEGSMILVTTRHQNIAHLVATSSCEPVQLKGLPDDIFWEFFKEC…
Pavir.J37058.1.p	1066	MDISSYLAVGGWFIQVIFDKYLSYKLQRWAANCGIDHELDRLRVALLRTQSVLHVTEVAPTLSHSSLPWMQELRDVIYHAEDLLDKLEYNRLHHEMEESSANESSSSPIRAFMHSRFRDQGAPASSPELLERWDRSTQVKNKMVELLERIEQVASGLNSLGKIIERDFKAQQLVTTLTSSQDENPVSVVSIVGVGGIGKTALAQHVYNDTRITENFNVRMWISVTHLFDELRITKEMLESASSSRFRHDGTTSFNRLQVALKARLDSKRFLLVLDDVWNSDSTTIAMEEENWQKLLAPLKDGAKGSKILLTTRSSMVAEMLQSSYIISLEALLVNDCWSLMKSSMFDETSHNINSQLEHIGRKIAETLSGLPLAAKVADRHLKYKHIWEEIMSVLRTSY…
Pavir.Bb01342.1.p	1064	MVGPEMLVAAAVNQVARKINEVIGVAQGEVKLCCSFSDDLESIKDTLVYLEGLLKNAENNSFGSERANLRHWLGQIKCLAYDIEDIVDGYYSSKEQYEGSSCAQKGSLLCSLSNPMLSKVSMVYKMKSKRELLQTRQHLPTQYHFISHINSVVNFDEKQTTSYRNNDIQIVGRDQELERIMGMLMQINVKELTIISIVGPVGLGKTSLAQLIFNDTRAETFRFRIWVHVSMGNINLERIGRDIVLQTTERIEGSMQMQSIKNAVQDILNRYSCLIVLDSLWGKDEEVNELKQMLLTGRKTESKIIVTTHSSKVAELISTVPPYKLSVLSEDDCSSIFSQRAMTGHSDPLFREYGEEIVRRCKGIPLVANFLGSVVNAQRQRREIWKAAKDNDMWKIEED…
Pavir.Ha00240.1.p	1064	MAAVLDALTPYVKKLITDMAEEEVSMLLGVSGDITKLEENMESIKAFLADAERRRLTDLTVQRWVRKLKDALYDATDIMDLCHLDADKRRGSTEDGSSSVTEKVPAGCFQPLLFCLRNPMFAHKIGSQIKELNQRLDQLHKEADRFKFNIGLGSNPEPRNLTDAEKSIQKTTSEFNESAIVGEKIEKDTRELAQLLITSGSHDIKLVSIVGNGGMGKTTLAQKIFNDTSVHEHFKVKVWLSITQHFDDVELLRTAIEQAGGGHGGTQDKTLLTRTLTDRLSMGRFLLVLDDMWSEQAWSRVLSVPIRNASQKQPGNWFLITTRFGDLAQQMGASFYQHHVSPLTEEDAWSLLNKQLPPSPNQVVGTEHLRDVGMKIVRKCGGLPLAIKVMGGLLSTKPQ…
Pavir.Hb01744.1.p	1059	MAGVLDALSSYVQNMLTEMARDEVQMLLGVSGEIEKMDIKLKDLKNFLRDADKRSIADESVQAWVLELREAMYDATNIIDICQLKAMEQGPSHDVGCFNPVLNFINLNLYEDRSRRVASSGPGSRETSGELDESSLVGENIEEDTRNLEKILTTTELSKCENNEILVFAIVGVGGIGKTTLAKKIFNHDIIQQEFAKKIWLSVNHDFSETDLLRRAIIEAGGDHQSVGNTRGALERALKKVLNGQKTLLVMDDVWKHQVWEDVLQTPLVSAALAHGSHVLVTTRHDTVARGMMAVKPYHHVQKLQPKDAWLLLKKKVVGNQNDEAQIELLKDIGMEIITKCDCLPLAVKVMGGLLRQKTARRRDWENVLNDSIWSVSQMHEELNYAIYLSYEDLHPCLK…
Pavir.J05867.1.p	1059	MNTFGLVVLKEAPTQALYRQTHSALQESKDIFGRNDDKEVVVNLLLDQQDQQDVQVLPVIGMGGVGKTTLAKMVYNSHRIQKHFELKMWHCVSENFEAIPLVRSIIELATDSRCDLPDTIELLQRRLQETIGRKRFLLILDDVWNEDKHQWEDDLKPLLCSSIGGSGSMIVVTSRSRQVALIMGTLSSHELVCLSEDDSWELFSKKAFSNGVQEQAELVTTGRRIVNKCKGLPLALKTMGGLMSSKKQIQEWVAIADSNFSDTTEGKDEVLPILKLSYKQLSSEMKQCFAFCAVFPKDYVMEKDMLIQLWMANGYIHEEGNMDLAKKGEFVFNELAQRSFLQDVNVKEIFGHGYYSAIGCKMHDLMHDLAKDVTDECAFATEFIGKKMSMKDGVRHMQV…
Pavir.Ha01785.1.p	1058	MELALGAMAGLAPKLGDLLVAEYVVQKGLKPDIVSLSDELVMMHAALVDASRIPPDQLTEVQKLWARKLRELSLDTEDAVDDFVLRVACGNSAAADTDANATAPMKKFKDRRQISDRVKDIKKLSNELAELRDKYTVRGPGADLAASTGIDPRVINLYKKESDLVGIEESRDKLIRMLSIGTKDDDAIQRLKIVSVVGVGGLGKTTLAKTVHDMLKKQFSCSAFISVGRTPNLNRTFEKMLVELDHQKYSQVDMARWDAEQFSNELHKFLEDKRYFVVVDDIWDKGSWEAIRYALKDNSCGSRIIMTTRNSEVVTKAEELYLQKHLSDENSKKLFYKRIQCEEGESLDVSGELSRKIINKCCGIPLAIIAIASLLVERPREEWSKIYDSIGFGNGDNTT…
Pavir.J01741.1.p	1058	MAEVLATMVVGPLLSMVKEKASSYLLDQYRVMEGLEKQHEVLKRKLPAIPDANDVLDEFKYEALRRKAKKEGHYKELGMNVIKLFPSHNRVAFRHTMGNKLRTILQELDVLIAEMNAFRFKFQLEPPVPINYLRQNSADIIDDPMKIASRSRDGEKQKVIKTLLDEASNVSLSIFPIVAMGGGMGKTTLAQLVYNDPEIKKHFQLRLWVCVSDNFDADSLDERIVKENGCQASGNSALDNLENAISGKRYLLVLDDVWNRDEAHKWEKMKSYLQHGSKGSSVLITTRDQAVARLMMGTSKQAYELGSLGEKFIEEIIKSKAFSSKQEKDWPRELVNMVGDVAKRCVGSPLAATALGSVLSTKTTVREWKDVLRRKKICDDRNRILPVLKLSYNCLPSHM…
Pavir.Gb01964.1.p	1057	MTEEHKVITRPRSNEVEHDNTEETSLDVGKELIVGRDMKKKMTVSLLESMSEKIIILPIYGIGGIGKTTFAQLIYNDTNFIYYSQVWVYVSPRFDLDKIGKSIVSQLSDKIGKSIVSQLSAGKVNQVDEIHLISSCLSKLLSGKKILIVLDDLWENNTFQLEDLKAMLNLGDTIRTIVLVTTRSAHVAQKICCNIEPYQIESLTDEMCWDIIKQKCGFEARHDKEKLVGIGKQIARKCGGMALAAQTLGSMLQPMKYDQWMKVKDSNIWNQTISKDPSLPNHVLASLKLSYFSMDDCLKSCFTYCAIFPKGHKIAKCDLIYQWISLGFIKPTKMFSTLQLCEKYIAHLQGLTFLQHSIPGVEILDQSKQGNTGGSSCRYALLTDCSKPLESCTTSPARL…
Pavir.Hb00020.1.p	1056	MAAVLDALAPYVKKLLTGMAEEEVSMLLGVSGEITKLEDNMESIKAFLADAERRRLTDLTVKKWVRKLKDAMYDATDIIDLCHLEADKRRGTTADGSSSVKEKVPAGCFQPLLFCMRNPVFAHKIGSQIKELNQRLDDLHKEADRFKFNIGLGSNPEPRILTDAERSMQKTTSEFNESAIVGDKIKQDTRELAQLLITSGSHNIKVVSIVGTGGMGKTTLAQKIFNETSVQEHFKVKVWLSITQHLDDVELLRTAIEHAGGVHGGTHDKTLLTRTLTGRLSTGRFLLVLDDMWSEQAWSRVLSVPIRNASQKQPGNWVLVTSRLEDLALRMGASFYQHHVSPLNEEDAWSLLNKQLPLQPNQVVGTDHLRDVGMKIIKKCGGLPLAVEVVGGLLSTKPQ…
Pavir.Fa01782.1.p	1055	MGDPLPMVSSSTGAMNSLLHKLTALEAEHPQLAEGVRERLKTLNHALHRFARRRARDALTNEWMLQVREVGYDMEDWVDGCLIGPSMPDTHLWCSDVSEQIEEFEAQIQDADERSTRYGLPISTEPTSAQDDDGETAGNVADVDPDLLHGEAPCRLVAIREPMNVLVSHLTDAEQRRKVVCILGAGGVGKTSLATEVYRQLQLQGRFSCGAFVHLGRNPSVKTTLISILKQVMPDWHYEKDLWSGYNYDDMGAWDEKNVVAKLWAFLKTKSYFVVLDDVWSIRTWKVISCALPNNDKTADRILITTCKKDVKESCCIHPTDAVYQMEGLGNKNSKILFDSKIPSSKKHSQLEGSDEMLKMCGGMPLAITITAGLLLRKSACLPLDQYHSEQQGMRKILE…
Pavir.Aa02233.1.p	1051	MSLSKAIGIISCINEFGNFFQLLGSAASYMGSKWNGPQEEKLKEDDVLQLQSDLQRLRDTLPAMYNLIDRAEWKSHLKVKIEGNATQLSPFIDFFHSITQGSFNKVVEIQKRLSNLSSQLEKMGLHEETPQFDKSLRPVTTSFRTEPKIFGREKELREVIRLLGVPNYSNQSSSKWKRSSHATNCEPKIANVSVLPIVGIRGVGKTTLAQEITTLPRVKSHFDKIIWICVSDEFDEERFTKVLIKSLSGKEAIADNLDDLQQILASEVGKKMFLLILDDIWPNALNDDGRCWRKFCAPLTNVLQGSMMVVTTRFAEVADIVGTMDSFALEGLQNDVFWQFFKLCVFGSEDYHIDPQLEQIGKSILPKLKRNPLAAKTIGRLLRKSLNPAHWNGILNSEL…
Pavir.J22811.1.p	1051	MAAVLDAMVPYVKKLIAGMAEEEVNMLLGVSGEMTKLEDNTESIKAFLADAERRRITEQSIQRWVNKLKDAMYDATDILDMCQLEANKRKESEGSRMGEKAPSCCQSLLFCLQNPVFAHKIGSRIKELNQRLDNIRKGADQFNFNINFSSYQNRRMTSETEPSSRKAISEFDESAIVGKNVENDMKLLIQELITDDNNDNNIKVVSISGMGGIGKTTLAQKIFKDTTIQEHFKSKIWLSIGKHFDEAELLRSAIKHAGRDPGEERDMSLLVRTLTDALSASNFLVVMDDIWSDEAWSHVLCVPIRNAGRNKPGSRVLVTTRLKDLASKMGESFHQHHVSPLDEEDAWSLLKKQLTPNQVVGIEQRKNIGMDILKKCDGLPLAIKVIGGLLSTRSPSELE…
Pavir.Fb00207.1.p	1049	MDTVQGIFSFVVSMVQAPAEVKKALQQLETKLPSARLLVSRSEWGMFKDKELDKLFLQLKYATYDAEDLLRDFEDQAQRQKIEDAGRSRAGQLYSSFVNNATHFLHGSSKRVRETQDKLDEAMAEVEKELNRMGLHVVPEKVMPITTEIITASEVFGRDTERNEVIEMLGVTETIDHTDKIDQVIKQMGMPLTMGSTSAGSSKRKSTATAGHGTLASTRKSAKQLIKGDRSSGAGLTETTILTGYVSVLPIFGIGGIGKTTLAQLIYNDERVRAHFTVRIWVCVSDLFDDERMTKEIFKTISEPSIDLPCDLRGLQAELKEKLKSQKFLLVLDDIWEISQQKWEHFYAQLRHGLEGSMILVTTRDRNIAHLVATSNCKPLQLEGLPADTFWEFFKKCVF…
Pavir.J09492.1.p	1048	MDLAVGASEATIKSLLTKLGTLLAEEYTLVRGVRGDIQFIRDELASMQAFLSNLSHSKDGPDDQTEDWMKQIREVAYDIEDCVDDFTHSLNPDRRGGDLWSIIVGALYELRTWWPRRNIAANIAELKKRAQHVGERRNRYGVPNPDPAKKKSSMGGYFAAEHQEITPRLVGISEPVGVNEMTKLQEWLISDKKRELGVLSIFGFGGVGKTTAAMALYRNCGVKFKRRAMVTVSHGTDPDEVLKDILKQVKESNVHQQGQIRSTASTSAKKDQASPDPQSMMSFFQKHTSRLSQITLCTRSQMEDGTASKENRVKESNMHRQGQILSTASTFAKKNQASPDPQSMMSFFQKHTSRFSQITLCARSQVEDGTTSKEHEAITRELREHLEGNRYLLLIDDVW…
Pavir.J36509.1.p	1047	MIEAPVTVSLGVVRSLPAKLERLLSPEADQWRLREGEKNKIRLLKDRLQELMDKYLVEPSNVVAPASTARCWVKEVRELSYDIDNFLDELAHGLHSAAAQKNLRGRVAKLREGLSRSRWVAHETARFRARLEEAIQRHKRYNLDMHQSRATRIDSDEFPIPPLYGLKAMRLVGIDSSMEKLGDWLTGDGEQQLRVMSIVGPGGVGKTALANELYCKLGRRFQCRAFARSSQKPDMRRLLTSILLQVRRQQLPDDAELGNLIGTIRAHLQDKNYFIIIDDLWASSMWDVVSRAFPDDKCCSRVLVTTESDGVAQICSGHNSNRIFKMEPLSDNESKKLFFRRFPGNQSKSNEQLYEVLSEIIRKCGGSPLAIITTASLLARQQNWIEQCNCIRRSLSSNL…
Pavir.Ab00630.1.p	1046	MDAVQVLASAAQLVSAMVTAVGALEQAAADIAEAPRRLQVLEDFVSDLDALAQQARQRHAHKMHSPQLERQFQSLGRLMDQLRTNVAKARQVLSKKGRGKGFARVVRSSVVGDPLMRYVKLIRDDLNWWLELQELTQSVGSVIASTAKSTPSLVRVKSEHGYPVSKKCSYVRELLERDGGHRVVLIVGLSGIGKSCLARQIACDPPGNFVDGAIEISFGRWCSRAACNGSRSEYHKRLVRKICKFLVQIGSMTVNEEMGKDLDDVCCLLQTALIGRSMLILLDDVWEQDIVDRFTKLYDNDCRYLVTTRDEAIYEIAEAEKVEISKDDIKEISKEILLYHSLLSVGELPPVAEVLLDRCGHHPLTVAVMGKALRKETRVEKWEKAISNLSTYATCAPGP…
Pavir.Ha00627.1.p	1041	MAEFAIGALGTLIPKLAKLLKKEYDLKKSVKGGIRFLKAELESMQAALEKVSGVPADQLDENTRLWARDVRELSYDIEDSIDSYLVLVESKKAGKQHNIKVWVDRTVNSLYNIRRRHNMAAKVKDFESLVKEAKERYDRNKVDCVVASQAMYKRMTDLVGIDEPMSKLRDMLKLESTKSLKSVSVVGAGGLGKTTLVKAVYDDTLEVGFQCRAFVSVGQNPDVKKVLNDILLELDKEKFRDIHSLTRDVKQLIDLLREFLGNKRYFIVIDDIWDTQSWQIIKMALVDNNRGSRLITTTRNFEVGKEAGVVYNLEPLSSFHSRQLLCTRILDSGINCLDNLPYDQLTDKILKKCGGIPLAIITMASLLADKPREEWFEVYSSISLSRQGNNQVETTMKIL…
Pavir.Ha00713.1.p	1038	MAALFASMAVKSALDNLSSLLPPAAASQGLEDLRTLERTMRRIHATLKDAEWHWNLREESAKLRLKELKDLAYDAEELVEEYEYEVNRCRVEAPRQPAACLHGGASSSKRKRQEVLEADHCSNEASIVAVPTELSVRARKVLERFTEIEDYFGTFGLSENDGERKFVPEIRSLRQTSSVIHAPKILGRENDKENVIEALMANSGEGSCFGSHVSVLPIIGMGGSGKTTLAQLVYNDTRVRHSFELRAWVCVSEYFDVENITRKIITSLTQNTCHHIQTSSLQGALEDQVKEKRVFLVLDDVWNERSDYWELLCQPMLASRRCNIIVTTRSKAVTRLVQTIPFYNLNCLGPDDSWSLFKQTAFVQQEIVTASSMLEIGRSITEKCKGLPLAIKTLASILR…
Pavir.Hb00434.1.p	1036	MADLAIGISMTVVEALINKVQTAMKDEAELWQIVQRDTLFMKDEFEMMQSFLMTADWEQVKNTVGRTWVRQVRELSYDAEDSIESIILLDMKRSFWTLCRRLLASCSCSLAAPSPLDQAVDEIKLLKARVEEVSSRNKRYNLINDLGSNTATPQQSASVPAIGATLAVDILTEAWSTEQKLGGFVNLTMLVNESSKQALQVISLWGTRGDFGVTSIIKEAYEEPVIRQNFRSRAWLKLAHPFNAHEFIQSLAEQFYGNSVKDGSEIIDIDVLTRMEVAKRTDLVKEFVEQLSKHRYLVVLEGLSNMSEWEAVRKYLTDSKNGSRIVVSTQNLEVARLCAGQSYHVSELRKLPDNHSICAFFNEGFKRVQEGVVYNGFSLPQSAASIVLVGRSSDEKELS…
Pavir.Ha01137.1.p	1034	MAEAALLALSKIGFYLAGEAATFIATQFSNLIELPNTVQRIRRELLMMNIFIRKTGTSYLSDELLKAWITEVRMLAYRVEDIMDNFSYHSLQYKQEPKQKKLANGLSYGLVFSGIADDLAQIEKEIEHVSKLKNMWVNSFHELLPSQVTSAEQQFPRYSSPQLIKNENLVGFKEDRELLQKLLTPNAPVHVANIPALKVVSLLGMGGMGKTTLLTSVYEQLKDHFDIHAWLTISQTYRGVDALLKELLNNVSASKHTATADANNVNQKEVTVPVDIEIGDKKRLKPDDINKMDILELKRNLKTVLKHKKYIVVLDDVWDRRVYDGISDVFEDSGKENRIVITTRKHDVAALATPGYLLKLNPLDIKDALQLFCMKAFPNKNHFDWTSELLEHANDIIKS…
Pavir.Gb01784.1.p	1033	MAALFASMAVKRALDNLSSLLPAAMTSTPSATAVVSQGIEDLRMLEPIMSTIHATLDEAEQHWSLHEESEKLRLKELKDLAYDAEDVVEEYEYEVNRRTAQAIEQPADVEGGASDCSSSIKRRRQEVYEEHGTVAVPSDIAHSARKVRERFTEIKEYSDSFSLSENDGERKMVPDIHSMRQTSSIVFAPRILGREDDKENVIKKLIYRSGEGSCCGSHMSVLAILGMGGLGKTTLAQLVYNDARVRQYFDLCAWVCVSENFNVDIITRKIITSLTHNTCHHIQSGDLQGALVDQVKEKKVFLVLDDVWNERSDYWELLCMPMLASSRCDIIVTTRSKAVASLVQTIPFYNLNCLSPDESWLLFQQTAFVVQEISTPPDLVEIGKSITEKCNGLPLAIKT…
Pavir.Hb01770.1.p	1028	MAVVLDVLASYVQNMLTEMVKEEVHMLLGVSGDIDKMCTKLGDLKNSLADADRRNITDQSVQAWVRELKGAMYEASDILDLCHLKSMERQPGMDVVCFNPLLFCMRNPIHAHEISSRIKNLNIRLDCIKNRGTAFDFINLGLYEDRNRMLASSNLFKQETSGELDGSCVVGEKIEVDTRNLVRMMTMGEETSYGDKIFIFAIVGVGGIGKTTLAQNIFNNNIIQQEFSKKIWLSVNQQFDKIELLQRTITEAGGDHQAARNTNTKGALERILKEVLNGHKTLLVMDDVWNYEAWECVLKTPLVNVLAHGSRVLVTTRDIRVARGMMAEEPYHHVKRLEPEVAWSLLKNQVVGNKTHEPQIDSLKDIGMGIIEKCDGLPLAVKVMGGLLRQKNTRRSSWD…
Pavir.J07815.1.p	1027	MGMVVGEMLASAALKLVMGKLGMLIGSEVSLLLKFKEDLESIRSMLVTLQAVLNDAEKRSSREERVCLWLKRLKFAAYDIHDILEEMESKNDMDRGALQKVAQFRAHITISHKMKKMRQRLENIKEESKLDIFNFKADCCSLDENVRSRATFSSISEDIVGRAMEKEIIVAMLTAFSKEEILTISIYGFGGLGKTTLARLAFNDENLGRVFDYRVWVYVSMKFDLKKIGESILSEIDGGNCGHANLQEVSRHLQRVLAGKKFLVVLDDLWEENGLQLLKLKAMLSGGAKGSKIIVTTRSEKIASLMHPCTPYKMGVLSDDDCWILFKRRAFVPGRDYHRIEGIGRDIVKKCNGVPLSAQALGFVMRFKEGVAAWEAVRDSEIWEIKEDQNIMPSLKLSY…
Pavir.Ha00254.1.p	1025	MATIIDSVVGSFAKKLQDIVLEEAISVLRVKDDLKELQRIMNHIRCFLHDAEQRRKEESAVNNWLGELKDAMYEADDIIDLARLEGNKLLADHASSSRRSAACTRFPLFSCLPNIQRRHEIAVRIRKFNNELEKISKLGQRFLKIQNVQPIDDVSETLRMKACELVEPNLVGKETFLACTRLVGLILAHKEEKTYKIGIVGTGGVGKTTLAQKIYNHPKIKGTFSKQAWICVSQAYSQDTLLKEVLRNIGVDYNQDETVGELIKKLAIAIKNKSFFLVLDDVWRQDVWTNLLRTPLNTASATIILVTTRNDTVTRAIGAEHVHRVELMSDDIGWELLWKSMNINEDTEVQNLRGIGTEIVRMCSGLPLAIKVIASVLATKEKTENQWRQVINKSAWSMS…
Pavir.J04962.1.p	1025	MATIVDSVVGSFAKKLQDIILEEAISVLRVKEDLNELQRIMNHIQCFLNDAEQRRTEESAVNNWLRELKDTMYEADDIIDLARLEGNKLLADHASSSRSSASCTRFPLFSCLPNIQRRHRIAIRIRKLNTELEKISKLGESFLKIQNRQHKENISALRKIQTCDLVEPNLVGKETWLASSRLVDLICANTAKKSYKVGIVGTGGVGKTTLAQKIYNDHKIKGTFNKQAWICVSHEYHEYCKVDVLKEVLQNIKVDYKQDETVQGLTRKLAEAIENKSLFLVLDDVWQHNIWTDLLRTPLDTASTVIILVTTRNDTVARVIGVEHMYRVELMSDDVGWELLWKSMNIGEYSEIQNLRGMGIEIVRMCGGLPLAIKVTASVLMTKEKTKNEWRKVINKSAW…
Pavir.Ha00960.1.p	1024	MAAVLDAFVSFLIDKVTKMATEEVAMLHGVPGEISKLEEKLQELKAVLADAERRRITEKTVQRWVMMLKDVMYEATDILDICNLKAEERQESTGVDCTCFVNPMSLYLQSPVFTHNIGSRIKDLNKKLDSICESGAQFNFIRMEQNQDRGMVSHPARGKTSPVMEHSSLVGEKIKEDTVELVNMLTNEGQANHADNYIVIAISGTGGIGKTTLAQNIYNHQTIKEKFRKMIWLSVTQACTETELLRVAITGAGGDYFQAHDKSLLEPALVNLIRDKKIFVVLDDMWTAAEWNNVLRASFSYVARGSRVLVTTRDDRVALAMKARYLHRINYLGPQDAWSLLKKQVVATERDELHIDTLKNIGLTILGRCGGLPLAIKVIGGLLRQRCMNMVEWERILNN…
Pavir.Ha01644.1.p	1018	MSSPNTLLEQVKLCAEICIDCTDRERKNRPSMDRIIQKLTETETNVAQVEEITVLSDPEDSTVPSHITTRDTPRDGLPSMSEEEPSPRVLHMITGPRAPYIPGLFLAIMKIDAVLADKTTKIVVAKLSAKGSSRLRGLEVNIQKVRDQLTVLMTKTAMSNLTNEVNGWIRELRKLIIRVEDLMDKYLYYCFRMENEFFLIKYFTEAQYIIVFSEIADEVAAIQNKTKQVVKLKHQCLQLPRHDPEMETQRSQVSISEFVKDEDLVGIEDNRRMLTEWLYSDEPDSKVITVSGMGGLGKTALVANVYEREKRKFPARVWVAVSQTYTMDALLRKLLWEIDDVKHLQTHINGMDVSDLKEEIKEILKHRKCLIVLDDVWDQDVYFKLCYSFGNVEASRIII…
Pavir.Fa01664.1.p	1016	MAELVVCAATGALKPLLKKLAAALGEEYMRFKGVRGEVDSLTKELEVMHAYLLKMSEVESPDVQDEICSKEVRELSYDMEDCLDEFLLRIGGKANPPDGLIHKLKNIIITKPRARRQIAKVIENLKMQVKEMGERNARYRTHETISKTSNARVDRRALAIFDNAAKLVGLDQPKQELIDHLTEENGLAPSQQPRVISIVGPGGLGKTTLGNQVYQELKAGFECHAFVSVSRSPDSMNVLQNVLCQLSNEHHPNIQAWSMQVLIMKINDALRHKRYLIVIDDIWTKEAWETINCALYKNDRDSKIITTTRMYDVAKACCSSDGDFVYEMKPLGPADSKMLFFQRLFGSKEKCCPAHLTRISNKILEKCDGLPLAIISISGLLASKAPTEDEWGRVLNSIG…
Pavir.Ca02305.1.p	1015	MFFPLLDRREVCSVATIPDSSVKSCINQVQQIIQAGALGVYNELSELLQKMQQIHKFLVSGMRIEVYSTIIWLTDVKDAMSEADAIIDSLRSEGEQESHASSPSPTSIIACIPVQFLSCVHTVQKRPKINARIRKTKISELQQRVKTLAHTEPIVKASPWNRNISHLLEPNLEGEEIINASGKLADLVVALAHKRKKVHKLAIVGKGGVGKTTLAQRVYNHHKVRGIFSKQAWLCVSREYSDNTLIKELLKNIGVPQEKELRKEELRSKLSEAIKGKSLFLVLDNVWTSHVWTDLLEAPLDATATALILVTTRNIEVAQEIGVQVQHVHQVELMRREVGWELFWKSMHINEEEEVKNLKEIGMHIVDKCGGLPLAIKAVAGVLATKDKNKKQWKKILKS…
Pavir.Gb02175.1.p	1015	MDAAIVGQLLSHTLPVLYRGIQDRSKKLSDLDADVRFINVQLDFIKAAIRDDRKRRNDMSDVRKSWVVQLRHLAYLIEDCVDRFLPHGGEKINPGDLASEIQKCKKLAQVIRDGLECYTTTTTSAESEQKPQQVASFPGSAAPRSSYAQGQHDPQAELVGMDERVQDLLALVRESENPVEKKLKVISIVGFGGIGKTQLANQVYRHSDVLNQYPLQAFIGVAGKNTEEILQEVLEELLKQDIKGKTKTSIQTPQHHNGVIHAASTSTQSQLLVQNGVVHASSASTSIQAPKLQNGVVHCASTSSVASIHMNDVRTRLRSYVQSKRYLVVIDDVRTEQLGSGVVSAFPEQEGVDSRIIVTTSIQSVAKSCSSGDGHVYMMKPLNEEESENLFFNVARTGP…
Pavir.Bb00595.1.p	1014	MEATALSVGKSVLNGALSYAKSTIAQEVALQLGVQRDQAFIRDELEMMLAFLMAAHEERDEHKVVKTWVKQVRDVSYDVEDCLQDFAVRLGRPSWWRFPRTLLDRHRVAAQMKELRAKVDDVSQRNPAATGAGSSSISDATMFGIEEARRQKDKAKVDLSQLINEGDEDLRVIAVWGTSGLLGQSVIIRGEYDNLKRSKKFELYAWIRIVRPFNALEDFQCIVSQFYRTSFEEAGKLQEETNIGIQVLQKMGMMKQDELVDAFSKHVNTKSYLIVLNDLSTIEEWDEIKEYFPNNKKRSRIIVSCQTTLMKLGSSSSVVIHGANNIAMTTDEILENQLVGNNEKMVRNSLTRIGTISCALMESQLVGREKEKSDLINLISQQDDQQCTVISVWGMGGLG…
Pavir.Eb02019.1.p	1011	MEYATGALGTLLPKLGQLLRDEYRLQKGAKKNIEDLTKELECIQAALRDVGEVPLDERSELLRIWARDAREMSYDMEDMVDTFLVRVQGPDERPSKRKVKRFFKKLWDDVTKAKIRRDIGQEINDIKERVKEVAERRARYKFDDITPAKTFSVDPRIAFLNTKATDLIGIDKAREEVITKLTKGDNNVLSAQQRIISIVGFGGLGKTTLAKAVYDKLKGPFDCTAFVSVGRNPDNIKNIFRNILIQLDKGRYEKFNFSIFDDEMQLINELRDFLGNKRYFIVIDDIWDTKAWKIIQLALVDNNSGSIIIITTRKYEVAQQAGGIYRLEPLSDDNSRKLFFARMYDGESKASNHQPDDEVSDKILKKCGGIPLAIITMASLLEGKHMEEWSEILHSIDFG…
Pavir.Gb02484.1.p	1010	MVKEEPKAPYEFDEKNLEENTKKRSYGRVPTAQEFSAPKNAGHKEVGPKPATILEDAMVSASTGAMNSLLTKLTTLMSEPYAKHKGTGKQELILIDGLQAINCLLKQLPNVTELNMPMKNYMKQIREMTYALEDFVDDLMIQFVSENDISFSIRRVIGYPQKNAVLQKFINQIQKLRTQLEADLGSIMDKTKMVAAFGPSYMVTTEPQLSTVRDEESGIVGMDGPQDELVKWLIGVKQDQLQVVCIFGLAGIGKTTLATQVYNKIKWQFDCRVFIPVSKKTCVTRLLQNILSQLRWDPEIYDCHNNEDIINEIQRDLQDKRYIIVIDGAWSTEIWQDMKHVLPENNLGSRIITTTRCSNVAKSCGKHSSSFIYRMEPLSFQNSLSLFQSIVFGSKERRP…
Pavir.Ba02788.1.p	1008	MSDINKSIPTKLTAIDKKAEQPRNSLVEKLHGPDVSIEISSLVEKLVEEDRLLVQRNKEVDGRHPVLLLAVCGMGGIGKTEIARKIFHDQRIKSAFSTCLWVPVPKGFAHTDVLSATIRAAGGDLKGSETVNERMKLLAEFVRGKRIFLVLNGSTSPRKAHLDTEYAKMHLSLMETLHILCASAEGSRVLMTTRDEDGAVKLVQKENSLGERLVVLIHRIPRLTVDHGWMLLQKAACLKPLKSIEDASEVEITTVKKCNGLPLAVKIVGGVLRRKNYTFEVWKSVCESEAFSFKDLPEGTEGLMGSICLSYQDALPQVKQCLLYLSLFPMDFSIDHHFITQLLISEGLLHTRATGVENSHSLVERTDSCSLEEKVDNYFKELLERKLLQQRQDRKGYMM…
Pavir.Ha00062.1.p	1007	MADLVLGLAKTAEEDKLQKSVKRDLILVSDELEMMNSFLNVARDRVTDDVTGTLVRQVRNMALDVEYCIESAVHLGDDDRPQWWRRLLPSCVPAAAPAAHLEAAVADVELLKVRVEAMGQRNLRYSRIVDPAETKSILVLTGVTSVIKRTYEDPEICEKFRCRARVKLTHPFNPREFIRSVVAQFCRTRHVDFAVATEDDVIIKEFMEQISSQKYLVVLEDVSSMDDWEAVRVYLPDDNSGSCIVVNTHRLEVASMCVGHPQAVHELEKISADHSVYALTKEPAYGVFSVWGISSVGKSFLVEHLYYDIMTRCGTEDFKYGWVDVSHHTSTMKDPIQKCREYLGMHQCLLVIDGLQSTKEWDLMNAALRLSGGTRSVIVITNEESVAKYCTSAKARDDR…
Pavir.Fa00259.1.p	1005	MEATALSVGKSVLDGALGYAKSAVAEEVALQLGIQRDHAFIREEIEMMQAFLRAAHGERDDHEVLMTWVKQVRDVAYDAEDILQDFSIHLKKPSWWRLRTLRERRRIAKQMKELRDRVEDVSQRNLRYQLIKSTGSLKPETSAELSGITAAAIFGIDEARRAAKRDKPKADLVDLINQEGEDLRVITIWGTSGDLGQASIISEPYENPDIKKKFSCRAWGQEKLSMLVSSSNTTTTTTDEILGNQHKGGDQSKVETRSLTRHKTMASAFEECQLIGREEEKSKMVELICNQSNQSTQDLLVISVWGMGGVWKTTLVKDVYESQKVIGMFEKRACITVMRPFILKEFLKGLIVQLKLARLLEGNKCLIVLDDVSSRAEWDHIIQSFPKLDRSCCILVTTR…
Pavir.Bb01048.1.p	1004	MQVLNCASTGAMGSILRKLNELLLRADEDEAQTIRQLRDGVATIGTKLAELSEVHDPPLTVTYWMRDARELSYDMEDCVDLFVVHANSDARKKTAWVDEVSGFRTRVEEVMERYHRFNLEHVLITSRPQLAATKTAASHRLRQQMASDEDHNTVAPVGMEGPRAEIVTWLKPKGDDEKELQLKVVSILGVEGVGKSTLAQELWRTLGEDHQFECRAFVKASKKPNMRMILRSILLQVRPNQQLPEACRVPDLIHDITKHLQDKRYFIIIDDLWAVSVWDTVSRAFPEGNCCSRIVTTTTLKEVALACCSYDPENIFKMKSLSHGHSTELFVTTVFGSGKECPQKFHDVSDEITEKCGGLPLAIICIATLVSSKPEAGHQWEYIQNFLLENLRTNPTSVE…
Pavir.Ea01308.1.p	1001	MGVLSIIGEAGFGKTHLTKFIYNDPRVDNYFHLKMWIHMSDFDVTLLIEEIVKCVTGCNQSFLNQNALQEILKENIMSRRFLVVLDGMWPEAEDILDWSEWQKFCTQLKFGMEGSKLLVTTRSQKVGELVATMGAILLNGLPDDSYWSFFDSRALALECANEDNVLEKVKGIAVKLKGSLLAAEVLGGLLRSYAVQYNTMVDRILQSLQEENVTLAALQFGYHCIPSHLKVCLLLCSLFPKSYHFDKDLLVDIFTVVANCVSPVGNPDKEDLGADYFVDLMASCFLQKAPLLLDHFVIHDLLHDMLRSASSEENVRITNGKSEILKTVHHLSVWADDLELRNLMELGNQKQLISLLVLKKLKVKLDTIIHFWCNHLTKLHWLNLSGCVITVLPENIGNL…
Pavir.Ha00360.1.p	999	MRAALRNVSEVPPEQLSEPAKIWARDIREMSYDIEDITDTFRVRIQGPDPPSTRGTERLIKKMVNVVTKMRTRREIALEIMDIKERIREVAERRNRYDVDAFAPAKTWVDPRITFLYTKTTDLLVGIGKAKEELITRLTKVSTHKQVIVSIVGLGGLGKTVLAKAVYDELKVQFDCTAFVSVSRNPDAKKLVKDMLYQLDKGEHGSTGSAMILEEEQLTDQVLDFLRNKRYLIVLDDIWDIKLWETIRHALHENGRIITTTRILDVAEKVGGCYKLKPLTHESSKMLFYGRIFGSEHKCPRQYYEVSENFLKKCRGVPLAIITISSFLANKIGNIEEWYDLCESIGSRLRSNPCMDNIRKIQLLSYYDIPSHLKACLLYLSIFPEDYEIRRDQLIWRWI…
Pavir.Ia02340.1.p	999	MPLPFDTVGQAVGAATWLVGVVAERLIGDRAAAWAARHGVAQEEVARLRAELRRANLVLGAARAGAAGGRRIGNEQLAEPIAAVRRLAANARNLLDELDYLEIHDEIKDKVHNRCSPSSSKAQSIIRFAYGFANQTSKYISSAVKIPAMHNKEDYPSTSKRRFERHDIMNGIKRMKLTDSAGQTIPERELEGEAVSDGTPERNLCKDDISQRITIIVDQLHEICEDVRKALKQDKIDEITRLTNSTSTDSREEGACYTETKVFAREDEKNEIVKLITNGSASNQKLAVLPIIGNGGVGKTTFARLVYNDPEVKAKFDVGIWIYVSASFDEVKLTEEILQCISEGMHKSVTKNLSMLQDGIKKYLHKRFLLVLDDVWEENERRWEKLLAPLRCTEITGNV…
Pavir.J01506.1.p	999	MAPASADVDRLQRRLASGGRGMDLPSNVAVDLSRVMRALYRLQGELTAAEKQPFEASSQPRLRKIKQNVYDVEDILDELEDGSSRGRKFDGASDLWSQAVFFFSSNHSVLHCRMVKKIKKIRKSLDHVSKDFILSLLHHSTDGDQTCHHDVFDESAIIGRDNDKENLRALLLCNCEEIFSIIPIVGLGGLGKTVLAQLIFTDKDVRYNFDLHIWINLNMTYSLKGIASAIISEANRTEQGMSQVKEEIEDDPQIIMKCLREVLHHKRCLIVLDGLWSTDEGELLHLKKMLRGIEKTKIIVTTSSENVAKLVHTIQPYKLGPLSEENCWTIFSRRVFCGGDNSDPTRMGKQIVNRCEGIPAVAHCLGSLVRDKGMSIWNDENQDLWKLERQFPFQVNMFS…
Pavir.Ab02292.1.p	996	MVDPSKIIETAAGGCLGALVRKLGSLTLSEISQLSAISGNIDWLKEELQILHAVLLDLSNEENPSHQMKLWKNKIRELSYDIDDAISGFLLASSKGQDPGLQHDPGFVDRIMATIRSCADRIERLPSDFGITREIKKLKDRVSAAEDRHKRLKTGTNSDAGPSYDAIPIRDVAQYADPASLVGIDAPREEIIRKLSLQGLGSLVNQRMVVAIVGFGGLGKTTLAKQVFDKIAVNFSCTAFVPVSRNPDINKVLRDIILDFNSGESSEALRQLDQRQLINKLRKYIEGKRYLVAVDDIWSKDAWIILGSALFSNNHGSRIIVTTRKNDVAEECCPSSIDHVYKMDPLDKNDSENLFVEKAFGRKGCPPNLRGVCGKILKRCAGSPLAIITLSGLLRNKVT…
Pavir.Ba02897.1.p	996	MVGPEMLVAAAVNQVARKINEVIGVAQGEVKLCCSFSDDLESIKDTMVYLEGLLKNAENNSFGSERANLRHWLGQIKCLAYDIEDIVDGYYSSKEQYEGSSYAQKGSMLCSLSNPMLSKVSMVYKMKSKRELLQTRQHLPTQYHFISHINSVVNFDEKQTTSYRNNDIQIVGREQELGRIMSMLMQINVKELTIISIVGPVGLGKTSLAQLIFNDTRAETFRFRIWVHVSMGNINLERIGRDIVLQTTERIEGSMQMQSIKNAVQDILNRYSCLIVLDSLWGKDEEVNELKQMLLTGRKTESKIIVTTHSSKVAELISTVPPYKLSVLSEDDCSSILSQRAMTGHSDPLFREYGEEIVRRCKGIPLVANFLGSVVNAQRHRREIWKAAKDNDMWKIEED…
Pavir.Ha00257.1.p	996	MATILESFAGSCAKKLQDVISEEAILILGVKEELTEMQRRMQQIRHFLNDAEQRSTKESAVNDWLSLLRDAMYDADDIIDLARSKGSKLLPDNSLSLSSKSNTCTGLSLSSCFSNIQTRHEVAVKIRSLNKRIDNISKDKVLTSLTSTQSTKKVSAPKHKRSSNLVEPNLVGKEVTHACRKLVDLLLEHKDKRSYKIAIVGTGGVEIKGFFDKQAWVCVSKDYSEVIILKEILRKIKVQYMQDESIDELQSKLKLAITKKSFFFVLDDAWQSDIWENLLRTPLHAAATGIVLLTSRLDTVAVEIGVDHTHRVDLMSVDVGWELLWKSMGINQEKEVQSLRDLGKDIVRRCGYLPLAIKVVARVLASKEQTEIEWNKFSRKDAWSTSKLEIPSALYISYE…
Pavir.Hb00191.1.p	995	MVVVVALAAGVLGAVTNNVLAVVIKLAGKGYDFWSGFDNDIESIRRELLLIAGDMEDQLSEEVNLSAVTGLYKKEMHDLALEIEDFLDRILRHVVEKNCGPLHEALGFPNKLLLEAKAKELKERLKDAKLRKSNNHNGNVRQPSSVSPANTYSTKVGPVGIDESKREICEWGTKDVEGEPEQLSVVSIVGFTGSGKSTLAKAVYNCSEVTSRFRHKAWIVASNHMSDTSDQDSAVIKGILMELLEMLDKGGKNSDLDVEQLQTKISEYLKKTKRYLIVLDDIKNQTWWDGIKSAFPGKATGRLIVTTTIQTVAKVCSRGNGYVHNMEALDNKHSKELLEAVLGESPVLERSSTSIMNKCGGHPHALLTMANYLQSKDRITKSVCEKLCSKLGFCMEQEN…
Pavir.Ba02315.1.p	994	MEEPGSGASSRCRAADGESQDEQGDASVEVELDLFPGPPFRVQESAPRRPGLSYSSSGSGITLSAGSQFSKKGGGGSRSRGDRAPPATAVGKEHLFDKVLTPADVGKRLVIPKEDAVWPFLPGVVLVLTFEDPNGKQWSFRCSYSKDLRRCYMSKEWSRFVRKKGLHAGDTVSFYRGLGAAGHGRFFVDWKLRADDAHRRRLRLPIPKQPPMATPNSELADPCSASSISRLSQQLVHVRTTISPSSGAQVSFAWLTRVRSLAADAQDCLQDLHYRMMQAVLGVGSHEKVIMRSNVSGNSSRATSSSFFQSASLVELTVISIGDKLEGLQHGRPELSVAAPRNSSKLISVKHLVVRCILLCRGILGIMSAAGADEVKATREIPVFASDDLTYAGRAKDSM…
Pavir.J02134.1.p	992	MDLVVGASESTINSLVGKLGCLLAQEYALISGVRSDIQYINDELGSMKAFLLDLTQDDHDNRKKDWMKQIRDMAYDCEDCIDDFAHRLPKDSNFSGKCCPWVAAKLYDLWTWWPRHEIASNIAELKVRAQLIADRRMRYGVENPKSRGGNGQPDDVPTYDIAEDQLPRREITMKEPVGTRTVMENLEKWVKNKAVKDRAVASIVGFGGVGKTTIAMALFNKVMKDFECRAWVTVSQNYDEETVFHDILNQIIPDYNQQDSYEDSEKTNTEKCIRSQLKLAVQLCRGHTPTQQDNSGRSKLKTATAVKEHLQGKRYIILVDDIWSAETWKHISRYLPDDNKSSSRVIVTSRLRAVGAACCQNDDKDNLRPIDFLTDSDAKELFMQSVCESKYRSDGDANN…
Pavir.Ab02353.1.p	990	MVNPSKIIETAAGGCLGTLVTKLASLTLSEISQLSDISGNIDWLKEELQILHAVLLDLSNEENPSHQMKLWKNKIRELSYDIDDAISGFLLASSKEQDPGLQHDPGFVDRIMATIRSCTDRIRSLPSDFGITREIKKLKDRVSAAEDRHKRLKTGTNSDAGPSYDAIPIRDVAQYADPASLVGIDSPREEIVRKLSLQGTDSSVNPRMVVAIVGFGGLGKTTLAKQVFDKIAGNFRCTAFVPVSRNPDINKVLRDILLDFNCGDSAEALRQLDQRQLTNKLRKYIEGKRYLVAVDDIWSKDAWRILGSALFNNNNDSRIIVTTRKNDVAEECCSSSIDHVYKMDPLDKNDSENLFVEKAFGRKGCPPNLRDVCGKILKKCAGSPLAIITLSGLLSNKVT…
Pavir.J34494.1.p	990	MGFHQATTRFDESFRPETTRFPTEAKIFGRDKETKELIRLLGVPLNNRKRAGSEVAPTNNRSNQQVYTTFNNNEETMESVPVLPIVGIGGVGKTALAKKIFSHPQVKSHYKIIWICVSDDFDVKRLTKEVIKQASRKAPTDDILNSLSLNSLQTYLADSLNKRRFLIVLDDMWDENGERWKMFYAPLRNVRQGSKMLVTTRSEKVAYIVRTTDSFPLEGLKDDVFWKFFKHTVFGSDSSNMDPELERIGREILRKLRGSPLAAITLGRLLGISRDTTRWNNILNSELWQHDQTETEILPALRLSYMYLPFHLKRCFSFCAVYPKDHKFEKDSLAEMWVAEGFVVPKGSIPLQDIGSQYFLELVNRSFFQKFRGAYIIHDLMHDMAQLVSKDECFIVKNW…
Pavir.J03760.1.p	989	MEAGVVSSSAGAMGSLLRKLSELLTAEYKLLKEAKGQIMFLKTELESMYVFLKKISDIEEPDEQDKCWAKEVRELSYDIEDSISDFMLRVERDSSKPHGFKGFITRSTKLLTTMNTRHKITKEFEDLKIHDKVASERRTRYKIDNTVPKQNNKTIDPRLLTLHAETTSLVGVKGPRDHLIQLMDGEGVPAHQLKVLSIVGFGGLGKTTLANEIYHRLEEKFQSRAFVSVSQKPNIRKILRRILSQAGFVAPEDTNIEMWGESELITALKNFLLDKRYLIVIDDIWDASAWNIIKCALPENTNGSRVITTTRIEAVAIACCTNHIEFVYKMKALCDQDSRSLFFKRIFGSEDMCPTYLNEVSSEILKKCSGLPLAIITSSLLANQPNKLKKEQWEYVRKS…
Pavir.Ba02982.1.p	983	MLAVETLVAIAVAKMVAQKIAGCSLSPLKVYCCSLFCSFRDDLRDLEKELLCLEAQLKDKDKWLFGIEVVDEAQTVLAQSWHRDAKQLAFEIEDTIDEFVSSEELYHESTCAHKASLLCSYSNPIAARVWTVKRMISETKKLNSAIKLNERYGTRPTGIGSEARKFAEKETTSYDGPDPVIGRVNDLEAIVDTIKEHSKRLSIIAIVGPVGVGKTCLARLVFNHLDSGSRFTRKIWVYVHKSCSRVDIKRIGRQVVSQGLLPGEERPNADYTMQEITTKVHEILKRERCLIVLDGLWGADDDVHSLKQMFTSCDAEIESVIMVTTHNEQIAQHMSTLPLYKLAPMIEGDHCSDIFVSALRGRNSLFPRYRKEIISRCEGIPLVADFLGSVVRTGGWDQR…
Pavir.Ha00022.1.p	978	MGALSVSVVVDAVMRKLGALLEQEYVLLSGVRHNVRFLEAELRSMRAVIYHRESLDEQDALFWHWIDLVRELAYAVEDWVDLFTIRVDAAAGIWGNPSFRSHSQGWFRSPARKMTTLPSRRVISSELQELKKRFTEIAERRERYKQVAAPLPAKLSVVNPRLPALYQDIDRLVGLARPMEEVTKMVIESGGKAELKTVSIVGMAGSGKTTLANAVYMRLREENCFQCHAFVSVGQKPDLKKTRMHLLSMLDNVHQQLDGDITTTGLIVRLRHILEKKRYLIVVDDLWTKEHWQRIKCCFPENSLGSRIVTTTRKAALAAECSSSSSDCIYNIGLLSEVDSKKLVLNGAFGCEHDDYPQHLEDVFPKIIKRCGGLPLALVTLASMLADQYSNDKWDTPIG…
Pavir.Ba01173.1.p	976	MADAGVTGVVAKLGELAAAEATALLRVDAEIRVLRRKLAYLQALVRGADRQRRGRASELLLLWLRETREVAFEVEDAVDEFHLRVEAFHLRRRRASWWGWGWHRDAVCLVQGLVTQIFVRHGLSNQISKINERIDELNQNKETYQIESSPSEIWSSSSVEADPDWYEDKYVMGSRQDEFETLKNRIMNKEGNISHRAVISILGERGIGKTTLAKKLYNDPDIVKHFEVHAWVCLPPHIRFRDYIEIIYMQVNSQIPEAPGDDDIIDKELRLLQNLQNRTYLVVLDGLISISDWNSLFDVLPDTNGSRILLTTHLNVKEINHIDPQIAPMELPYLDMKHGEQLFCQRVFGAKEPPQIYWSKNYYEKVHIISTGLPLAISVLAGVLRSKVIPMEWDDVFEQ…
Pavir.Hb00524.1.p	974	MEVFMGALPSLLPKLGDLLVGEYNLQKDVKGGIIFLIAELESMKVALEKISKTPADQLDEQDKIWGREVRHMSYDIEDSIDTYMVMRGKGSELLATQGRFKKFIYSSLNIVAETKIRRKIGKDIRDMKIRVKEVAERRGRYKMGGVDAKPVMATIDPRLRGQYRKAEELVGINESRDEIIKNLTNGDEMANHEGKIVSIVGFGGLGKTTLAKAVYEKINATFECRAFLSVSRTPDMKNLFKAMLRDLAGMTINDDTMDEGSLINKLIQFLQGKRYIIVMDDIWDFEHWKLIRCALPDKNAGYIIMTTTRNLGVANRIGGAYNLKPLSLQNSRILFYGRIFCNEENDKCPDEGLAEVSNKILKKCAGVPLAIITIASLLASKRKDKMDWYEVHNSIGTGL…
Pavir.J16292.1.p	971	MDERFAVTAATGALGPVQVKLAALLGDEYKLQERTRRGIESIKSELETVHHLLGKLWGREDLDVACKDRMAEARELSYDMEDGIDRFTLGLAPGEGGFIQRETTDDGPLKEFMEKFKGVSKWCDEIQKIGDTIICNRSKLTTDPRALFLHKDVSELVGMERKKEKLIKLLQEHEMVCIVGSAGMGKTTLADLVYQTIGDQFQCRAFVSVHPSPNMMEIMGAILSQVTDVGTSAGSGTESAAEHNIITDISSSLSEKSSGTEPEAQQNDVIKGISNFLSDKRYMVIIDDIWHWEEWEVIRKALPKNNLRCKLIMTTRVRSIAEKCETEQGAGVYTQYFGRADAARLSDMRLSKSVEGTNAKGLSTKIVDMCRWPPFYFCPLAVICLSSAWAESHHVQGGD…
Pavir.Cb00277.1.p	968	MIANSLPPRCGAFSAIAILEDGFPYGLEYPLRTTRAGGEALKKVQSRSSYADEIHKLKRRLKEAHQRVIDSRSAYVGRPGGLLPSSVTLDASKPCRPVTRNPVGMEKPMEEMLSLLREVDGEPRQLRVISIVGLGGSGKTTLARAVYDSPHAKETFRCRAWVSAAGTSPEISQRIKAILHDILQQVLPKDSMDLDADTINLEVSLKEYLSDKRYLIVIDGVQMDEWRAVNSAFADSSTGSRIILTTTIQSVANVCSHGNGYVYQMDNLGEEDSKEVAFPGIRSPELEHGSAALLGKCDGLPLALVSVSDYLKSSVEPTGELCAKLCRDLGSHLKENHGHDSFSDLRKVLLDNYDSLAGYALSCFLYLGIFPRNRPLKRKVVTRRWLAEGYARSESLRDE…
Pavir.J02876.1.p	967	MEPSASAGEQPVPSKDEENEEAKIEDVLRLLEALRARISELMGPAGSRRSKGDTGLRGMAFMETELSFIVGFLRTMTSQNIDGDMRSWLQQLYGLSSRIINGLLRAGRRRHTLLRRAAQCVGGSDSDWFSHVMLEFYRLNEHPCRKKLLKWLIPEETDRSLRVLAIIGPVGIGKTTLAMELHNRLRLQARGGHHYFQCNVVAQMSRRNNRNELLLQHILSLISDPQEPGPSSDQSQPKSIDLLVREVSERLHDKRYLIIVDDIWDASDWKTIKGAFPENNHDSRTLITTRVTSWSCCSGFDMKPLNRMDSERLFLEKAFGSVDNDCLTDDVKLFCNNILLRCEGIPLFIIGMADWLKEHFQQQQQEFRQIQGQEEEEHNRFAIHSEEVPWLPKQIEQAL…
Pavir.J04308.1.p	967	MSPDISVSAAATLSLAKTILDLVILLYSKITPPPNETDLNNDLNFIKDEFMMMRAYLADAAKASAYRTEAARAWIMQVRNLAYDVEDYFQEFVLHLRTTKKPQNPRKQRNTVVDQIRGLKGRICETNQRYKDSFPALATGGVARDLPQKLIVTMDALLVGRETEKSHIIQIVNKDDKRRQIIPIWGMCGLGKTALAQSICQQRDIISKFKMCAGITLSHPLMVDEVIRSLIYQLRNEEWTYKETLKKMEHEDLIEELNKLLHKEKHLIVLDNVSSIDNWKGLIKLFPDELTASRIIVTTREKTVAEHCSRENMYKLEAMKDDDALELFMNKVNMKAEHFDGQPQLFNQARSIVLKCRGVPLAISTIGSFLATRPRTVQEWANFTENFHSELDRNSSLKI…
Pavir.Fa01616.1.p	966	MEGAAQTLVSNFGVLVGEELQKLRGVGGEVAQLRDELATMNALLRMQSEAAPGAVDHFLREWMKQLRELAYDAEDCVHLYTFRVRCRPGDGFLVRSRRLLGTLMPRRRLAADITALRARAAAINEQHSRYGVSLEPLRCPPLPLAHVPATAVVALRPAAASGDPSHHHQLVGLRSQADTLAEMVRKAVTTGNKEDAAGPPFSDTRLKVFSIVGFGGLGKTTLAMEVCRRLEGEFQRQALVSVSQAFDGAKDLKGLLKRVLQQIVNPAVGDDEGIKEEDNVGNIDTMDEDRLAAKLKETLKNKRYLIVIDDIWSEAAWDAIQCVLPDNNCGSRIIVTTRIYTVARACSHGSDCIYHIKALSAEDSKKLFLSRVFGSTNGACPREIEDAMQKILRKCGGLP…
Pavir.Fb00106.1.p	966	MSAMVVSAYKGVIDSVLAKLIALMTGDMCSTFIGVSSADVLFLRDELPAMNALLEKLDDAEDLDPEAKHWRKQVREMAYDIEDCIDDFSSNVASVDARAGFLQKASHFLKTCRAHLEAAWQIKELKTRLLEINERRKRYRAEDSISSTAASVMVDPRISAFYKEAASLVGIDGPKRELTKLVMDGEKKLKAMSIVGFGGLGKTTLASQVYREVGGQFNCKAFVSVSQKPDMVRLLTSVLLQLKQHPSHACGVQHLIDNLREYLMDKRYLIVVDDLWDVPSWNIIECAFPQNNEHSRVIITTRHGDVARTCSSDHGCIHNMKPLNEQDSRKLFFNRIFGSKDECPSHLTEVSCKILKKCGGLPLAIVTVASILACHPMRLKEQWEYIQSSLATNKFARKS…
Pavir.Db00907.1.p	965	MTGMEAAVVSGVLKVAGGKLVSLIASQFASITGVKKDLCELKDIHDDITELLHDRAIEGGTPPPWVNKLRNIAYDIDDLLYEVQLQAEKHKMESDVKKQLIPGCGFCAKPKSFAFRCKVARKMKTIKVEFAAIVKQRSDANTIRNNLPADHPVGNRNSTTGELSMLGNVEDSKIPIRDEEKGKIICKILEANEGVDGPTIVSIVGLGGSGKTTLAKHVCHDSKIKEHFADKVFWVHVSEESFDEKKLIGKLFQAITKQNSLLHAPEHMLHEISNKLDGKKFLLVLDDAWHPGKLDWEKFMVHLKNELVNSSYILELAFLEESDSWELFLKCSGWKEEDLASEFIKVGKETLNKCSGVPLAIRTVGGILCEKKEISFWKAIRDSDLWKDESIKDRVFASL…
Pavir.Fa01051.1.p	965	MVGVTASALIGVMNPLLGRLGSMLEREDANIQGVHRQILFLRDELSSMSTALEMVSESEEANSQVNEWMGQLRELSYDVEDCIDIFMHHLGRVATCNGFIQKIISKVITLKAHYHISIQINELKERVIEVNDRRKRYKIDPSTLLPKSITIDPRLPALFEEADRLVGIDGQIDKLVQWLTDSISSHTQRRVVSIVGFGGLGKTTLANQVFQKVRSQFDCTAFVSMTRSPNVNKILSDTLLQFLKSSPIAEDQNQDIARVQENLYPKTCEYPQLVKMNRDYLQNKRYLVIIDDLWSKQAWKEVQCAFPQNNNASKIITTTRIEDVANYCSFPHKEYVYRMMPLDSDDSRSLFLKRIFYHKDDCPPELKEVTDDILRKCHGLPLAIVNIASLLATKPISKS…
Pavir.Fb01184.1.p	965	MVGETASALIGVMNPLLGRLGSMLEREDANIQGVHRQILFLRDELSSMTTALEMVSESEEAKSQVKEWMGQLRELSYDVEDCIDIFMHHLGRAATCNGFIQKIISKVITLKAHYHISIQINELKERVIEVNDRRKRYKIDPSTLLPKSVAIDPRLPALFEEADRLVGIDGQMDKLVQWLTNSISSHTQRMVVSIVGFGGLGKTTLANQVFQKVRSQFDCTAFVSMTRSPNVNKILSDTLLQFLKSSPIAEDQTQDIARVQENLYLKTSEYPQLVKMSRDYLHNKRYLVIIDDLWSKQAWKEVQCAFPQNNNASKIITTTRIHDVANYCSFPHKEYVYHMMPLDSDDSRSLFLKRIFYHKDDCPPELKLVTDDILRKCHGLPLAIVNIASLLATKPISKR…
Pavir.Ea02993.1.p	964	MDGAAQTLVSNVGQLVGEEFRHLRGVGGEVARLRNELATINALLRMQSLLRMQSEVDEGSVDHFVREWMKQLREVAYDAEDCVHLYLFRVRCRLGDHFFVNCKRLLMTLMARHRLAGDIRDLHAFASSINEQHARYGFSLEPLRRTAASGPVQQAWAQLARPLRPADNADDDPNHHHHHQFVGNKAQAIFLATKVKALNGESDKQLKVISIVGFGGLGKTTLAVKVCRQLETEFTRQAQVSVSQTFSSKDLHALLKRLLQQIVQPSNEQTDSMGNIDTMPVDDLERELQKRVENKRYLILIDDVWSIAAWDAIRSKLPGSNCGSRIIVTTRMDNVAKACSDANDGYIHRMKKLDEKDSEQLFISKAFGSGNSCPQDLEAAMRSILKKCGGLPLAIVSIA…
Pavir.J04382.1.p	963	MDATGVMDSLLKKLGDLLAEEYTRLKGVRREIRFLLSELNSMNAVLQKCAAMESPDPQVKAWTRELRELAYDIEDCVDEFVHGVDDTKQRRRRHGPRTTTGCIKDFFRECARRLKALVTRHKIADQIQELKARVVEVAEQRQRYKLDDVSSNISARIEATDDPRRLWALFPEEASQHVGIDGPRDDLASWLLKEDELGRRRKVLSIYGCGGLGKTTLANEVRRKIGKQFDCEALVSVSQKPDNKKILWNIITRIEKKCDLLKERETWDEQRIIEKIRDLLEDKRYFIIIDDIWSEQDWNFLKCVLPENNKGSRIITTTRIESVAKACSSLPTDRRYKIEPLSEFHSRSLLFKKLFGSENGCPNRFIKHISADILRKCSGLPLAIISIAGLLASKSNMME…
Pavir.J32053.1.p	962	MKLMILLTWPKLREAKLLANYPSSTSSSPGDSIGCTRFSVFSCIPTIQRRRGIAIRIKSFNAELEKITKLGERFLKLQNMQTKEDVSVVRKMKTCQILEPNLVGKETSRASKRILELVLAHKKKKSYKFGILGTGGVGKTTLAQKIYNDEKIKGTFRKQAWICVSQKYSEVALLKEVLRNIGVNYDQDETVGELSAKLAMEIENKSFFLVLDDIWQHGVWTNLLRILLHTASTTVILLTTRNDTVAQAIGVDDVHRIELMSADVGWELLWKSMNISEPIELQTLQGIGMEIVHMCGGLPLAIKVIASVLATKERTESEWRKVINRSAWSMGKLPIELRGALYVSYDELPRCLKQCFLYCALYPENMIMHRDDLVRFWVAEGFVEEEEEQLLEDTAEEYY…
Pavir.J04467.1.p	961	MEVTAGALSSLLPKLYALLAEEYKLLKGTRRDVMFLVDELQSIQAFILRQMEAEPTEAEAALLRDARELSYDIEDTVDSFLVRTDAEPGLDLRGTKRLLAKQANFFWKIRFRREIANNIQDIKSRVKEVAERMQRYSRQTNVGRPNKVTVDPRITAFVHAQTQSLVGVDRPRTELIKLLMKGEEEPESAARLKVISIVGSGGLGKTTLANVVYEQAKVHFDYGVWVSVSPEPDVKKILMNVLHQFKWPRTSGHDGELDERGLIDNIRNFLQDKRYLVVMDDIWSSHAWDIIKYALPMNSLGSRIIVTTRINSVAEKCCPHWNDHIYNIKPLSLKESRLLFHTRIFGSEKKCPPDLSDVSDKILNKCCGLPLAVITMSSLLACHPPQKPIWEDVCSSIGA…
Pavir.Ha00243.1.p	958	MQVQCFLIDADRRRIEDFAVSNWLGELKDAMYDADNIIDLARFKGRKLLGEQPSSSSRKLTACNGFPLASCFSAILTRRDIAVQIKNLKRRIERIAELGTKFKFEAEPVVSVSDMRKTSHLVEPNIVGKEIIHATGTLVRVVLDHREKKAYKIGIVGTGGVGKTTLAQKLYNNQRVKDNFQKQVWICVSQQYSPVILLKEILRNVGVNQGQGESVGELQAKLAEAIEGKNFFLVLDDLWEPDVWTNYLRIPLNAAAQVTIVATTRHDTVAKAIGSMNISDEKEVHNLQDTGMEIVRKCGGLPLAIRTIAGVLLVKETTESEWQKILSNDAWSISKLHAEVRGALFLSYDQLPQNLKQCFLYCALYPEDWTLCRDDLVRLWIAEGFIEKKKNQLLEDTAE…
Pavir.Ha01391.1.p	958	MAAVLDSLASYIQNMLVEMAKEEVHLLLGVSGEIDKMGVKLGDLKNFLADADRRNITDLTVQEWVRELRDTMYDATDILDLCQLKALDQGPRRDLGCLNPLLFCMRNPLHAHDIGNRIKNLNKRLDAIKDRRDSLNLSDLKPYEDNERAVVPSRSCTRETSGELNESSLVGVNIGKDTRNLVEIIMVFAIVGVGGIGKTTLAQKIFNDYVIQQKFTKRMWLSVNHDFNETELLRRAITEAGADHATGDAKTTLERILKEAVNGHKTLLVMDDVWDHHAWEDVLKTPLFNVLDRGSRVLVTTRHETVARGMKAVEPYHRVDKLEREDAWSLLKKQVVGDENDEHKIDMLKDIGMGIIDKCDGLPLAVKVMGGLLCQKRARRSDWENVLNDSVWSVSQMPE…
Pavir.J10902.1.p	958	MNIATGAMDTLLPKLAELVVGEYKLQKGVKGEIQELEKELKCITAALRKVSEVPADRLDEQVKIWACDARELSYDIEDAVDTFMLRSKGRQQEGQDTSSLKGLIGKAANLYKKAKNNHQIHNVVKNIMDKVKKVSERRDRCKVDNFAAGPSLVSVDPRLEAMYRKATEIVGIDGPKKELVMRLMNEDSSLLKQPKIISIVGFGGLGKTTLANALLQDLKSKFDCHFFVSVSFNPDIKKIFKNILLQLDEKAYGNIDEACEINLLINKIIEFLKNRRCLCLIDDFWKEWPWDTIKLALQDGNRGSRIIITTRNKAVAEHVGGGIYELKPLSTDNSRELFYKRIFKSADDCPPDLSKVTGKILKKCGGVPLAIITTASLLANKPRCSVEWEKVNNSIGSGS…
Pavir.J02041.1.p	955	METTIFSLTEGAVMSLLCKLGCLLSQERWLVQGVYGDMQFIKDELESMNAFLRTLTMSEGHDDQVRIWMKQVREIAYDSEDCIDEFIHHFGDSSGLGLRHWLMCILDLLGCHRRIAIQLQELKTRARDVGERRSRYGVMLAKAQLQESGSQVLKHAFLHLDPQLHALFTDEAQLVGIDEPRNALVRWLMEDDLQLRVLAIVGFGGLGKTTLARMVCESPVVKGADFQCCPLFIVSQTFNIRTLFQHMIRELIQRPHKAMAIAGGKYGHFTEENLEGIERLEVAVLAEMLRRYLQDKRYIIILDDIWSISSWESIRCALPDNKKGSRVIVTTRNEDVAKTCCSHHQDWIYKIQRLSDAKSRELFFKRIFGSEHELPNDELDEVSNSILKKCGGLPLAILS…
Pavir.Ba01583.1.p	954	MKRMVEVAVLFVIKKIGIAVACETLKLAKPLLGNNSQMRMALPVNMKLIKGELEIINAFLKEIGMNGCNSEIIETWTRQVRRLAYDMEDIVDQFMHVVGEYQQKGSWACARKVFKKHQYLFSLDEIAAKADMINKELMELSNRIGRWTQLIPVVSYNPAANYDSELLYQSGHDHSINDNELVGIDVNREILIKSLHLQDTSLRVIAVWGMGGLGKSTLVNNVYKNETISSKFSCHAWVSVSQSNKMIDIWRNMLKEIYGNDNRTFDAGSMNSAELRVELMKILDKKRYLIILDDVWTAETLFKIREVLVDNGLGSRVIITTRIEEVASIAEDGCKIKVEPLNDHDAWLLFCMKAFPKTKNNICPAELHQCGKDIVEKCDGLPLAIVAIGSLLSLKTRNI…
Pavir.Db02141.1.p	954	METTIFSLTEGAVRSLLCKLGCLLSQERWLVQGVYGDMQFIKDELESMNAFLRTLTTSEGHDDQVRIWMKQVREIAYDAEDCIDEFIHHFGDSSGLGLRRWLMCILDLLGCRRHIAIQLQELKTRARDVGERRSRYGVMLAKAQLREWGSQLLKHASLHLDPQLHALFTEEAQLVGIDEPRNTLVRWLMEDDLQLRVLAIVGFGGLGKTTLARMVCESPVVKGADFQCCPLFIVSQTFNIRTLFQHMIRELIQRPHKAMAIAGGKYGHFTEENLERIERLEVAVLAEMLRRYLQDKRYIIILDDIWSISSWESIRCALPDNKKGSRVIVTTRNEDVAKTCCSHHQDWIYKIQRLSDATSRELFFKRIFGSEHELPNDELEEVSNSILKKCGGLPLAILS…
Pavir.Db02142.1.p	954	MEGVIFSLTEGAVRSLLCKLGCLLSRESWLVQSIHGDMQYIKDELESMNAFLRTLTTSEGHDDQVRIWMKQVREIAYDAEDCIDEFIHHLGEPSGMGFIRQLMCISGTLVCRRRIAIQLQELKVRARDVGERRSRYGVVHPRTVRRGGSRQLSKHASLHLDPQLHALFTEEAQMVGIDEPRDALVSWLMEDDPRLRVVAIVGFGGLGKTTLARMVCESPMIKGADFQCCPLFIVSQTVNIRTLFQHMIRELIQRPQKAMAIAGGKHGHLTEENFKGIERWEVAVLAEKLRRYLQDKRYIMILDDIWTISAWESIRCALPENKKGSRVIITTRNEDVAKTCCSHPQDWIYKIQRLSDATSRELFFKKIFGSADKLPTDDLEEVSNSILKKCGGLPLAIES…
Pavir.J04220.1.p	954	MEVVSASHGVLGPLLWKLNSLLADEFVRLKGVRREIRSLRSELMSIHAAVQKYAMLQHPDVQGKVWIALVRELAYDTEDVIDKFVHHHGNGTHHGGFKEFFRKTARRLKTLGSRRGIANQIDDLKARVKEVKELKSSYKLDDIAGSTVERSAVDPRLSALFVEEEHIVGIDGPRDDLVNWMVEEKDSTTKNLKVLSIVGFGGLGKTTLAKEVCRRIQGHFHCHAFVSISQKPNVKNIMKDVISQVPCKKEFIEDIDTWDEKKFVAKLRQLLQDKRYLIVIDDIWSIPAWDAIKYAFPKNNLSSRIIATTRIVDVARSCCPHGDIDRIYEMEALSDLHSKRLFFKRIFGSEDCCPDVLKQVSNKILKKCGGLPLALISISSLLANRPKVKDEWERVSRSI…
Pavir.Ea03918.1.p	953	MEVVSASHGVLGPLLGKLTSLLADECVRLKGVRREIRSLRSELMSMHAAVQKYAMLQHPDVQGKVWTALVRELAYDTEDVIDKFVHHLGNGSHHGGFKEFFRKTARRLKTLGSRRGIANQIDDLKARVKEVKELKSSYKLDDIAGSGTFEHCAVDPRLSALFVEEEHLVGIDGPRDYLVNWMVEEKDSSTKNLKVLSIVGFGGLGKTTLAKEVCRKIQGHFRCQAFVSISQKPNVKNIMKDVISQVPCKKEFTEDIDTWDEKKFIAKLRELLQDKRYLIVIDDIWSISAWDTIKYAFPENNLSSRIIATTRIVDVARSCCPRDDIDRIYEMEALSDLHSKRLFFKRIFGSDDCCPDVLKQVSNKILKKCGGLPLALISISSLLANRLKIKDEWERVSRS…
Pavir.Ab01123.1.p	950	MEVVSASHGALGPLLGKLTSLLADECVRLKGVRREIRSLRSELISMHAAVQKYAMLQHPDVQVKAWISLVRELAYDTEDVVDKFVHHLGNTSHHDGFKEFFRKTARRLKTLGSRYGIANQIDDLKARVKEVKELKSSYKLDDMAGSTFDHSIVDPRLSALFVEEEHLVGIDGPRDDLVNWMVEERESSTKNLKVLSIVGLGGLGKTTLAKEVYRKIQGNFHCQAFVSISQKPNVKKIMKDVVSQLPCKKEFTEDIDFWDEKKFIAKLRELLQNKRYLIVIDDIWSISAWGTIKYAFPENNLSSRIIATTRIVDVARSCCPHGDIDRIYEMEGLNDLHSKRLFFKRTFGSEDQCPDVLKQVSNKILKKCGGLPLAIISISSLLANRPKVKDEWERISRSI…
Pavir.Ba01121.1.p	950	MEATALSLARSVLHGILSSARVAVFDEVALLIGVPNEVEFVRSELEMMQAFLGVVSAHPDAAGRTETIRTWVKQVRDLAYDVEDCLLDFALYAARASSSRAGSLLPGAIAERHRIAERIRGLKARVEQLNQRNLRYNIVVDGPAAGEAAEQAAATLSEHDAHSPEFAFQESDIIGRLDEKAELSELISGAAEPGEAGRRRRTPLRRLVMPIFWFNHVVELLCVPTIGGPTGEAAVIPTSPRRAAGALRVVSVWGMGGMGKSSLVWAVHNDPVLLDEFDCGAWVTVPHPLDNPEVFRRRLRKELGVARNQDLGHHLREKRYRVIVDDVHTNEEWDAICQVFQFSNTKGSRIIVTTRREDVARYCAEHVAEWQGHVYKLKQLGDGESMDLLCQKVYKTTDY…
Pavir.Bb03263.1.p	950	MEHAVVSAAEGAIQTLLGKLGAVLVQEAQLLGDVQVELRYLKDELESMTAFLQDLAERNESRKQVKIWMKQVRELAYDVEDCIDEFNHHLGDNTGGRGSGPVFIHRITHILRTARVRHRLAKQIQELNKRATNVTNRNSSMAYDTPTNLLNLDARITTLFRERKELVCVEARQESLLRWLMDEHLQKLRVISIFGFGGLGKTTLAMTTYQTLSATSGSFQCQAFVTVSQRFDVKVVIRDILQQIIQPEHRQGHRASTEAGEASEECMLKGMETWDVAELASMLRQQLEKKRYLIVLDDIWSIAAWEALRFSLPDSNNGSRVLVTTRIRAVAHSCCFHEYDRAYEIEPLTNYESRDLFLKRIFGSTVSCPENLREISEKILGKCGGTPLAIVSIAGLLAS…
Pavir.Db01176.1.p	950	MEATALSLAKVTLETLLPVAKNALADEVILLLGVHEEVSFITNELEMMQAFLRAAGADHRASNEVARIWVKQVRDLAYDVEDCLQEYLALDLGSAVGLGCDGLPPWARWLRACTAVPSPGRLRTKHQIAVRIKQVKGRVEEISKRNLRYSIIAQPAGPAAVHDIAIEHQVVDAENFAAGIATEESDLVGRDRHRAELVDHLVSLPVSGEPLQVLALWGMGGVGKTVLARDVLRSPRVRQAFQLRPWVTVPHPLVMAEFIASLASQLEMVEAEPGSLVPLHTKAMRHLRDRKYAMVVDDVLTIAEWEKIKQALPDSSTGSCVVVTTRDEAVAMHCSTSPGHVRQLNYLSHAESFQLLCKKVPLQEGGPLMPMVDPILERCRGLPLAIAAVGKLLATMKTP…
Pavir.Hb01010.1.p	950	MADFSIGALGTLIPKLAKLLKEEYNLTTSVKGGIRFLKAELESMQAAFEKVSGVPADELDENTRLWARDVRELSYDIEDSIDSYLVRVESKKIGKLHNIKVLVDRTLNSLYNIRRRHNMAAKVRDFESLVKEAKERYDRNKVDCIIASRTTDYVDPRLEAMYKKMTGLVGIDEPKSEIRHMLELESTESLKSVSVVGDGGLGKTIVVKAVYDDTLTNPDVKKVLKDVLLELDKEKFRDIHSLTRDVKQLIDLLREFLGNKRYFIVIDDAWDTQSWQIIKMALVDNNCGSRLIITTRNLEVAKEAGVELLFTRILHSGIIFLDNLQDDQLTDKILKKCGGIQLAIVTSASLLADKPREEWFEVYSYISLSRQGNSQVDTTMKILSLSYYDMPSHLRTCLL…
Pavir.J03884.1.p	950	MESLIEHIFRPLQQIFTRTVGYILFCDYYVGQLRGDARWLRSQRDDVRKEVSLAERQGMEATNLVSQWLDAAASLLLRADDIVAELPREGAGGSSLGRRAAYRLSKRADDARAEIVTLLEQRSTFERVADAPVFVRTEMLPVTTPLIGLDALLARLGDAFQVDAGSGVIGIYGMPGVGKTTLLRHFNNTSLSAVAVSMDIHLIIYVEVTEHYSAAAVQRAIGARLGLRWDDERTTKEKALALFAYLHKWNFVLLLDDVWEPLNLAEIGVPVPGRQGRSKVLLTTRLEQVCDQMDVAMKIKVECLDGNHSWELFEHKVGNVLSRETRPLAQAMVSRCGGLPLALITVARAMACKRLTQEWDHSMSVLNLAPWKLEGLDVGLLTSLKRSYDSLRDDSLRSC…
Pavir.Fb00445.1.p	948	MAATTALVSVTTGVMKPLLSKINKLLEEEYSRLKGVRKHIKFLEAELTAASSTLEVLADSEQLDPETRLWRDTLRELAYDFEDCIDAFRARVDHEPNGGNRFKQIFDKMKRLKPRHQIDKQIEELKARAIEASERRNRYKSDKIPSNSSTYSAVDPRLSALYVEVDKLVGIDGPKKHIIEWLTMERRDSSSEPKVLSIVGCGGLGKTTLANQVYQSVKSQFSCTTFVVSRNPDVKKILRDLAKGVGITNNILDDDEKQIIDKLREQLQDKSPWETIKLALLNKKYDSRVITTTHIAAVASCLSFQAGDVYQMKSLSFEDSKRLLLKRAFGSENLSCTHLGSVPDEILRKCDGLPLAIITISSMLTDKHAKCEWDRVLHDIGSTLAKNTGAEKMTAILSM…
Pavir.Hb01797.1.p	948	MAAAVLESASTGVMNSVMEKLAALMGEQYEQHKAVRRDVAFLMDELGSMNAVLKKLAGMEELDPQTMEWRNQVMATAFDVEDSIDDFTHQVGDGVGAGDAGFVAKIRQYVNDLRVRHRFNKQIQELKSRVIEVSERRKRYKVDDGGSPTSSCVAIDPRMAALYAEAANLVGIDAPMDEIIRLLNDGGDAPGRRCLRVVAIVGFGGLGKTTVANEVYRRLGGQYSFKAFVSVSQRPDLVKLLSRIVDKVGMPQLNHTNEVEDLIENVREFLKDKRYLFVIDDIWDASVWEILRCAFPDNEEGSKVITTTRIETVAKACCTYRREFIYRMEPLDDQNSARLFYSRVGYVCAQPLIEIANEILQKCGGLPLAIISIASLLASLPARSREQWKFVCGSLSSNL…
Pavir.Aa02620.1.p	947	MNLAKEALGNLLPKLGQLLQDEYNLQTGAKKDIEFLSSELETIHAALGKVGEVPREQLGELQRIWARDVREMSYDMEDIVDAFMVRVQGPDPHSKSSTGQTFSLKYMMQKFTTFMARREVAQEIKNIKERARELAERRDRYKVVDDIAPSKKTLVDPRLKALYTEATEIVGIEEAKKEVITGLTQGDGGQQKKIGDGGQQKKIVSIAGFGGLDKTTLAKAVYDEIKGQFDCTAFVSVSRNPDAKKLLKDILYELHKGGEHPGANSDEIKHLIDLVRDFLRNKRYLIVIDDIWDKEPWDKVIGLALMENNKRSRIITTTRIIGVAEHVGGCYRLKPLSHDSSEILFYGRIFGSKDRCPRQFSEVSKCILKKCEGVPLAIVTTSSLLANKSEDTRVWNDVC…
Pavir.Db00258.1.p	947	MADALFVVLRKVGLFLGEGALERIGTEIIEVAPILTNFEHSMKQFQGELSILQAFISQVSAHKDGDKAFDAWLDQVRDVSHEVEDIIDEYAYLTAQAVDTRSFFKRKFHQIKNFASWQKLPIQITQVEARIQRLAEMRNRYGISVVEQDKGSKLQQPNQLCKSDSAYLTDNSDIVGNVDEIAILTQWLLEEKQERTIIAILGMGGLGKTTVTSSVYKNQNIRRTFDCYAWVTLSQTYQAEELLREIINQLIDQRTGMASGIVTMSRVRLVEAIQSYLQDKKYMIVLDDVWDKDAWLFLNYAFARNNCGSKVLMTTRRKDVSSLAADSYVIELRTLRDAESWELFCKKAFRLSTNNVCPENLTSWAKKIVARCQGLPLAIVTIGSILSYRELEEHAWKFF…
Pavir.Fa02394.1.p	947	MSAMVVRAYKGVIDSVLAKLRALTTGQMCSTFIGVSSADVLFLRDELPAMNALLEKLDDAEELDPDAKHWRKQVREMAFDIEDCIDDFSSNVASVDARAGFLHKASHFLKTCRAHLEAAWQIKELKTRLLEINERRKRYRAEDSISSTAAASVMVDPRISAFYKEAASLVGIDGPKRELTKLIMDGEKKLKVISIVGFGGLGKTTLASQVYREVGGQFNCKAFVSVSQKPDMVRLLTSVLLQLKQHPSHACGVQHLIDNLREYLLDRRYLIVVDDLWDVPSWNIIECAFPQNNEHSRVIITTRHGDVARTCSSDHGCIHNMKPLNEQDSRKLFFNRIFGSKDECPSHLTQVSCQILKKCGGLPLAIVTVASILACQPMRLKEQWEYIQSSLATNKFARK…
Pavir.Ha00168.1.p	947	MARELQELETTILPQFDLVIEAAEKSRNRDKLKAWLQQLKKAFYDAEDLLDEHEYNLLKRRAKSGQDSSLEKKSTILRATMSRARNLLPENRRLISKLKELKAILAEAKHFRELLGLPAGTTAGCSTVPTTVVTPAPTTSLPPSEVFGRDTERDLIVDLLTKTPAAESSQASYSGLAIIGVGGMGKSTLAQYVYNDKRIQEHFDVKMWVCISRKLDLRRHTREIIESASKEECPRVDNLDTLHCKLRDILKMSKKFLLVLDDVWFEDSDNVTDWEQLLAPLISQQAGSKVLITSRRDTFPAALRCKQVIPLENMKHAEFLALLKHHAFSGAEIEDQLLRMKLEQIAEDIAKRLGQSPLVAKVMGSRLSRKKDVTEWKAVLKIGEDLSEPRRALMWSFEK…
Pavir.J32830.1.p	947	MADALFVVLRKVGLFLGEGALERIGTEIVEVASILTNFEHSMKQIQGELSILQAFISQVSAHKDGDKAFDAWLDQVRDVSHEVEDIIDEYAYLTAQAVDTSSFFKRKFHQIKNFASWQKLPIQITQVEARIQRLAEMRNRYGISIVEDDKGSKLQQPNQLRMSDSAYLTDNSETVGNVDEIAILTQWLLEEKQERTIIAILGMGGLGKTTITSSVYKNQKIRRTFDCYAWVTLSQTYQAEELLREIINQLIDQRTSMASGVVTMSRVRLVEAIQSYLQDKKYMIVLDDVWDKDAWLFLNYAFARNNCGSKVLMTTRRKDVSSLAADSYVIELRTLRDAESWELFCKKAFRLSTNNVCPENLTSWAKKIVARCQGLPLAIVTIGSILSYREIEEHAWKFF…
Pavir.Db01417.1.p	946	MALTVVSMARTLVASAVSKAASAADEASQLLGVQKEIWYIKDELKTIQAFLRAAEVEKKKDELLKVWAEQVQDMSYDIEDCLDELKVHVKSQSLSGQLLKLGDRHRITVRIRSLKSRVKEVSNRNTRYSLIKTISSSSTDERDSYMEDIRNQSANNIDESELVGFATPKKELLRLIDVVSDVGPTKVICVVGMGGLGKTTLARKTYESKEDIPSHFSCYAWVTVSQSFDRKEILKDMNRQLLGADSLDKLLKELQGKLLVQVQHLADCLVHGLKYKRYFVVLDDLWSIDAWNWINDIAFPKSNNRGSRILVTTRDAGLAKRCTSESLIYHLQPLQIDDAVHLLLRKTSKGQVKETSENMNNIVTKLVKGCGCLPLAILTVGGILATKKIAEWGKFYEEL…
Pavir.Ea02410.1.p	946	MAQISDVADALAVFDAARQELAWAYSGDFAGVPEPMKGAVRTISEVLNEAEMRWVTSTTSSEEEKTRTVVVVEEETQIKDWLVRLREVACEMRAVARKELLLEECRVDNKQRARWLPCLPRATKTTRTVPTTIDVVAEKLEELKNQYERFGYTTGLPLATCTGTPPSPCVGGQEEITTIVTADVLVRGDDKQRIIDITTADQIVNTDDDYSPATILPIFGPPCVGKTALVRSVFGDERFRDYLKVMISMPKGWEFIVQEIFRETAIPVRSGGLCSTKYVTNLVRDELDMRNKRLLLVLDDLMGCSKEQEQDDDVLEHLRRFLYDVDSRVIAIVVTPSEAIAEYMSKTLKPYRLHPMTDGMCWEIIKGTACGLQQTRTTAGDQGEAAVSSEMMGPEIASK…
Pavir.Fb00973.1.p	946	MDLATGAMGSLLSKLAVLAEKEYRLQKSVKKRVNTLTLELESMQAALSKVGEVPPEHLDPQVKLWAREIKEVSYNMEDVVDMYQVHINRPSPKHINRFKRLMDKMLSLFKMIKKRHQIAVAIDEINAQLREVIDRRDRYTINDVNAYLRDVGSTTHVGTTTHVGSRSVDPRLRAMYTEVTELVGISGTRDQELIEHIKILPKEDHDDSKKELGIVSVVGSGGLGKTTLVKAVYNIHKQHFDCWAFVPVGRKSDLKKVFRDMIIDLNKYEPQLNLLDERQLIDKLQEILKDKKYLIVIDDIWDKNMWENIILAFQDRKNGSRIITTTRIVSVSQACCSSSIAGSVYEMKPLSTGESKRLFYKRLRSDFPHEFEEDILKKCGGIPLVIITIASTLATGQRE…
Pavir.Hb00412.1.p	946	MKDWMKQIRDVTCDIEDCIDDFAHRLSSDPGGDVYCAFFITRIYEVWTWQPRRDIASSITELKVRAQRIGERRMRYGIRNPKQVGNESGDRATGFDTAENQHTTLELIGTKKPVGVDKDMEELGKWIRVIAEEIKAPTETEIKGSTESAQKSSRDQRSQTQPKMQAPGVLSIVGFGGVGKTTIATSLFRKFGDQFDRRAIVTVSQSSDIEAILRSILIQVMPQSEDGLDHQGSSGGAQEKKWLKTAIGSICCTVVPKGQQDGSTSKKAQGNIQIMKLEQLKEELKKHLNNCSYLLLIDDVWSATTWDQIKKALPASNKSSRVMVTTRFQAVASTCKRDKGDYFHKVYELDEAEAKKLLMEAVPQENQKKIPSRLWQMCEGLPLLIVTMSGLVVCNTEKS…
Pavir.Db00256.1.p	944	MADALFIVLRKVALSLGEEALQKIGTEVVEAAPIMTDFEHSMKQIEGELLILQAFIGQVSAQRFGDKAFDAWLDQVRDVAHEVEDIIDEYAYLTVQAVDTSSFFKRKFHQIKNFAAWHKLYSQISQVEARIQRLAEMRNRYGLSVGTVDKKNDFHLANQLYLSDSAYLTDNSEIVGHVDEIGQLTEWLLEERQDRTLMAVFGMGGLGKTTITSSVYKNQKIMTSFDCHAWITVSQTYQVEELLREIINQLIDERARKASGFLAMKRMRLVEIIQSYLQDKKYFIVLDDVWDKDVWLFLNYAFARNNCGSKVLITTRRKDVSSLAVDNYVIELKTLKYAESWELFCKKAFRSSQDNICPENVRSWAHKIVAKCQGLPLAIVTIGSILAYRDKEHEWAFFY…
Pavir.Ha00105.1.p	944	MEVVTGALPSVITKLGELLIGEYNLQKGVKGEIRFLKSELESMKGALEKVSSTPADRLDIQDKIWARDLRELSYDMEDSIDTFMVHGQGKDQANLHGIKKFIDRSVGLFRKAKIRHEMATDIRDIKNRVEEVAKRHQRYKINNSDVAMPVMIDPRLFTQYTEAKELVGIDEARDELIKTLEEENELSMQQHGKIVSIFGFGGLGKTTLANAVYEKIRARFDCCAFVSVSQTPNLKKLFKGLLCDLGKNINEETLDESQLIKLLRDFLQEKRYFVVIDDIWDISVWEMIRCALPDNEVGFTIITTTRNSDVAKKAGGAYKLNPLSLNNSRKLLYRRIFGTENKYNSEDIEKCPDEELAEVSDKILKKCGGVPLAVITMASLLASKARNKMDWYEVYNSIG…
Pavir.J37964.1.p	944	MADALFIVLRKVALSLGEEALQKIGTEVVEVAPIMTDFEHSMKQIEGELLILQAFIGQVSAQRFGDKAFDAWLDQVRDVAHEVEDIIDEYAYLTVQAVDTSSFFKRKFHQIKNFVAWQKFHSQISQVETRIQRLGEMRNRYGLLVGKVDKKNDFQLANQLYMSDSAYLTDNSEIVGHVDEIGQLTEWLLEERQDRNLMAVFGMGGLGKTTITSSVYKNQKIITSFDCHAWITVSQTFQVEELLREIINQLIDERARKASGFLAMRRMRLVEVIQSYLQDKKYFIVLDDVWDKDVWLFLNYAFARNNCGSKVLITTRRKDVSSLAADNYVIELNTLNYAESWELFCKKAFRSSQDNICPENVRSWAHKIVANCQGLPLAIVTIGSILAYRDKEHEWAFFY…
Pavir.Ha00258.1.p	942	MATIIESLVGSCAKKLQDVISEEAVLILGVKEELTELQRRMEQIQHFLNDAEQRSTKELAVSNWLSLLRDAMYDADDIIDLARSKGSKLLPDQSLSLSSKSNTCTGLSLFYCFSNIQTRHEVAVKIRSLNKRIDNISKDKVFSSLTSTQSTGNVSAPRQRKSSNLVEPNLVGKEVISDCRKLVDLLLKHKDKRSYKIAIVGTGGVGKTTLAQKIYNDQKIKGCFDKQAWVCVSKDYSEITILKEILRKIEEHFFLVLDDVWQSDIWENLLRTPLHAATTGIILLTSRLDTVAVEIGVDHTHRVDLMSVDVGWELLWKSMGINQEKEVQNLRDFGIDIVRRCGCLPLAIKVVARVFACKEQTENEWNKFSRKDAWSMSRLEIPSALYISYEELPYCLKQC…
Pavir.Fa01735.1.p	939	MAEAIVGSMLWKLQQVASREARTLVAVNEDIRSLRDKLMWMQAFLRDVQPSRRVQPNELIKVWLQQTRDAVFDAEDAVDQYFVQIDLSRFPRWSRAVFSFFASFTTQIVVRRDLSSRIRLINERLEGIIVNKDRYRLGESTTIGSVWRPSSSTSYLSEKMDDVVLPLVGREALVNDLMDLLYKSSVNVENVITVTGESGVGKTKLVRTLYDRKQTLSHFDIYEWVSFGPNLSASDVLNIIIGNITDGEECEKDKIRDKLKEILKGKKYLFVIDAELSDSEWSRIFRMLDVGVKAGSRIVRISQSPPHKPPPPYQEKRIVVPKFDDKDDVVINLFKQTFLTYGRDELPEYLEKAIKRYRMKILENTKGLPLAVVLLSGLLRTKEYPNEWNIVFKHLKKMQ…
Pavir.Hb00682.1.p	939	MGVVTGAMSSLLSKLGDLLTDEYNLQKGVRGEIMFLKAEFESMQAALLKVSEAPIDQPPDIQVKLWAREVRQLSYDVEDKVDTFMVRIDREPKELHGLRGFIDRSLDLLTKAKIRHKLGTEIKDLKRSIKEVSERRDRYMVTQVAAKPVDIPVKNLRLSAMYKKTVELIGTEEKSNELIDKLMEGDELSKKQLKAVSIVGFGGLGKTTLAKVVYDKLKGQFEYTAFVSVSENPNIERIFINMFCQLFSEVRAFQLGYDKNVGTCDTQQLINEVRALLQDKRYLVVVDDIWKISVWKTIQYALVDNECGSIIISTTRNFDVANKIGGVYQLQPLSLAESRKLFKLRIFGTKDKCLSNNLAEVSTEILRKCGGVPLAIIMIASTLASKMGMENIHQYWSKV…
Pavir.Aa02452.1.p	938	MEFATGAMGTLLPKLAMLIKGEYDLQKSVKEGIMFLHQEMESMQAFLKKVSNVPRQHLDEEVKIWAREVRELSYTIEDKIDNFMSCIESLGPTEKHNFSAFIDKCRKSFSKIKVRHKIANDIKDVKSKINEVVERHNRYKIQDFATNHSDLDPRISAMYQEITNLVGTEKASDDLIKRLCKEEDDWAQMLKMVGIVGFGGLGKTTVAKVVFDRLKKQFDCSCFVPVGREPNMKKVFKEICMELRMKVEPELSEWQMIERLREFLSGEKKRRYLIVMDDVWDKDTWKLIKCGLTENNCGSRVIATTGISDVALEVGDVYNMESLSKYNSKKLFYSRIGNRPPNNESAEAVEKILKKCGGVPLSIITIASLLAGKPVVEWSKIYESIGFGPGSKNDEVEST…
Pavir.J39976.1.p	938	MTAVGEKMMVSALTGVMSPLIGKLIKLMEECAKLKGARKKLESLTKELIAINVVLGKYALMESPDVQVKAWMKEVRELAYDIEDRIDLFTYHVYHEPAENATGVKRIIRRYIQKLKKLHHRRQFAKQIQELQVLVNEVYERQIRYKIDEGTGASTHIEVDPRLPALYVEFEKLVGIEGPSDELINRFIGKERPMERCRIAAIVGSGGSGKTTLANHVYKKIKDEFFYTAFVPVSQRPDMTNILRELLLQIEISGGRSDKDQLLRSSSERQLIDRLRGHLQNNRYLIVIDDIWSKSSWETIQCALPKNTHGSRIIMTTRIKSLAEFCCTPDEDFVYQIKPLNRHDSEILFLKRAFSAEDHFPDQFKMIMNDILHKCDGLPLAIITIACLLASKPRRKEEW…
Pavir.Fa02339.1.p	937	MPPTFPRHCILFARLALPALLPHTTCLSIPPSPEHCSFDLDLMMEAVEATLVEGAMLWLAQTILANLLLDKLDAWLRHVGLADDIEKLKYAVEEVEALAASVKGMAAGSRLLALRLSRLKELLYEADDLVDELDYCRLHHEVQGGTFSCATPHGTNGAEQVDGSRDNYRLQHQVEGGMIAWDNQHQGTGVNGGAQLVDGTRDNSGIPNRNDRKKRSKAWEEFSITEEDADGKPVRAECIHCGTQVRCETTKGTSVLHNHLKSENCKRKRASIEQTPNPLSADDGAQNGAAISTHDSDRRKRMRSDEILAHNIAANTILWDKAEICNRIQQTTHQLQKAISEVQSGYIASSTNLCQNTVADSCRRTSSLMQHKMYGRIDEKNSIIKHMTVDNPDSVIVLP…
Pavir.Ca02872.1.p	936	MEAAVVSASAGAMGSLLRKLGELLTAEYKLLKEAKGPIMFLKAELESMYVFLKKISDTEEPDEQDKCWAKEVRELSYDIEDSISEFMLRVERDSSKPHGFKGFITRSTKLLTTMNTRHEIAKEFEGLKIRVKEASERRTRYRIHDTVPKENNTAIDPRLLALHAETTSLVGVKGPRDQLIQLMDGEGVPALQLKVLSIVGFGGLGKTTLANEIYRKLEEKFQSRAFVSVSQKPNIRKILRRILSQVGFVAPKDTNTEMWEESELITALQNFLFDKRYLIVIDDIWDASAWDIIRCALPENTNGSRVITTTRIEAVARACCNHHIEYVYKMKALSDQDSRSLFFKRIFGSEDMCPTYLNKVSSEILKKCSGLPLAIITTSSLLANQPNKLKKEQWEYVRK…
Pavir.Fa02365.1.p	936	MATAAVVSVSMGVMKPVLAKLTTLLGDEYKKLKGLRKEVTFLQRELSDMDAVLEKMDGADELDPQAKKWRKDIIEMSYNIEDFIDDFIQRVGETNNNKMGILRKASKYLRTFKDRRDLANQFQQIKSQVMEASDRRKRYMLDQCISNATTCISITTPVAVDPRISALYKESASLVGIDDQKSELVNWAVDKGRQLKMMAIVGFGGLGKTTLANEVYREVGGKFDCTAFVSVSQKPEMVGLFNSLLSQLGLRPYSHACQLQDPINDLRLHLQDKRYFIIIDDLWDTRGWDIIQCAFPKNYRSCCGNHGCIHDMKPLSEQDSRKLFFDRIFGSEDACPSLLIKPSCEILERCGGLPLAIITMASMLACQPIRLLEGQWEHMQNTLASKFATDSKYEDMMHI…
Pavir.J03098.1.p	935	MEATAVSLARSVLDGVLSSAGTAVADEVARLAGVPKEVDFIRNEFEMMRSFLKVASAHPEAAARNDPVKTWVKQVRDLAYDVEDCLLDFALYADRASSSPAGSWSWLAPGAVAARHRIAARIRDLKARVEELNQRNLRYHVVVGSPAAQRGGEEQPPVLPDHDAPSAELAFQASADVVGRGREKAELTELISGSSGAVGVVSVFGMGGMGKSSLVRMVHNDPVLLDEFDCGAWITVPHPLDGAEVFRRRLSKELGLARDQSVPEYLQEKRYLVIVDDLHSQEEWENICQVFHHQPENRKGSRIIVTTRREDVARHCAGHVKGWDGHVYELKQLGDGESMDLLCQKVYKTTDYVCPTDMEDQARRILRRCRGLPLAISTIGGLLANRPKTSIEWRNLHEH…
Pavir.Ha00241.1.p	934	MAAVLDAMVPYVKKLIAGMAEEEVNMLLGVSDEITKLEDNTGNIKAFLADAERRRITEQSVQRWVNKLKDAMYNATDILDQCQLEADKRRESEGGNMKDKAPSCFQSLLFCLRNPLFAHKIGSRIKELNQRLEDIHKQADKFKFNISLSSNPESRKLTDAERSVQKMTSEFDESAIVGEKIEQDTRELTQLLITSVTHKIKVVSIVGTGGMGKTTLAQKIFNDTSVQEHFKLKIWLSITQHFDEAEMLRTAIKHAGGDHGNEVDKTQLTRTLTNTLSTGRFILVLDDVWSVEAWSQVLSVPVRNASQKQLGNWVLVTSRLEDLAVRMGASFYQHHVSPLNEEDAWALLNKQLPPPPNQVGGTSHLRDVGMKIIKKCGGLPLAVKVMGGLLSTKSQSEGD…
Pavir.J33165.1.p	934	MADGVVGALIGKLGAALTNKAVSYGVSQLSKEASELTGLVGEICKAKEELESINAYLHDSEKFKETNETTGIFVSKIRHLAFRIEDVVDEFTYKLEDDKHRRRAFSTEVRKRIRLVSIWSRLSLELRSINNELEDAIRRRNRYAMPGMMERNVAGYDYHARHTNQTACFAREEDLVGIEDNVEKLTHWLVGDLDEKRNRIVTVWGMGGAGKTTLVHQVYKAVKEDFDSAAWVTVSKSCKVADLLANIAREFGISGDARNMELIRLVEVICSYLKGKRYLLVLDDVWEKDSWINIMDVFPTNCMSRFVLTSRKYEVASLATSNCTIKLEPLEENLSWKLFCNVAFRDDVGKRCPLELQDLPAKFLQKCEGLPLAIACIGRLLSCKPPTYAAWKNMYEELQ…
Pavir.Gb00660.1.p	932	MAEAISAAGSCLEPLYGCLESTGMLDAAAREVSAFLRVKANWDDLEKGRDNLRAVETTVRARVAAEEDKLNVCHPQVQVWLRRVDELQRDTIDEEYGSLLKFSCLCQCTVHARRRACIGKRVVEALEEVRNLTEEGRRFKKFGFKPPPEIVNHLPQIETFGLESMLTLLHDFLEKGDSNIIGVWGQGGIGKTTLLHVFNSDLEKKAHDYQVVIFIEVSNSETLNIVEIQQTISDRLNLPWNESETVEKRAKFLVKALSKKRFVVLLDDVRKKFRLEDVGIPTPDTNSQSKLILTSRYKEVCFQMGAQKSRIEMQVLDNDAARNLFLSKLSNEAVESLSSNNIVLERAMEIILSCGGLPLALNVIGTSVAGLEGPKEWTLAADAINNNMYKYKNDGVDEM…
Pavir.Hb01688.1.p	932	MDAGLLSAFVKKLVARLFVLAEEKYKLYKGFEEDVHFLMEELPMITSAIDEQLAGKDDLTLHFKVKELHQLAQEMEDCIDCIMYRASKEQQPWYRINHAPGNRIRTRLQLAKEMKRLKRRLQEAHQRKERYPVPCPSHPELPPSSSDRLIAQEDLLNVISIVGFCGLGKTVLAQELYDSEVGRQFEKRAWVSAGQRNPEALLMEILRQVHDEPPLVNSDARQLSIDLRNYLKTKRYFIVIDDIRSTDQWNRIKSAFPRLQDVSSRIVVTTKFQSVANTCSSTNGYVHKMRRLDDECSKQLLLKESCLQECSDSSQLDPKVILDKCDGQPLALTAVGQFIQSRNSVEQPEWEGVCKDVRCHLDSDDALKRMHQVLTHDYTSLPTHELKACLLYFAMFPSD…
Pavir.Hb00379.1.p	931	MEVVTGALPSVIEKLAGLAAGEFNLQKGLKGEIKFLQEELESMKAALEDISRTPAEQLPNNDKIWSRNVRELSYDIEDSIDTFMVQCKDKGLGKQHGLKKVIDRSLHLLMQPKVRHKIAKEVREIKSRVMEVHERRRRYEVNLGVDKPVTVDPRLFTQYTEMKELVGIEEARDEFINNFLTQGNNVPMKQGKTVSIFGFGGLGKTTLANAVYEKIRAQFDCCALVSVSQTPGLKRLFKGLLNDFGKSINEEILDESRLIKVLREFLQDKRYFVVVDDIWDISVWKRIRCALPDNDVGYTIITTTRIADVAEQAGSGYKLKPLSSNNSRKLFFRRIFGNENKDNNEEIEKCPDDELAEVSDRILKKCAGVPLAIITMASLLACKARNKLEWYEVYKSVGT…
Pavir.J03515.1.p	931	MFDAIVLASAAATWVINKLLNSLSKAAIKALLKKEDLDQEVEKLKNALQRANLVLGAVPVGVAAGVKIENTNLEEPIQEVQQLATELTKYLDELEYYDIKDKVKQNIPKKSWMKTITHAVGHSNPTKTDKVYIARIRAIVEKLHNLCGNVYEALYAEKLGAIIRASKTTSTDTREAAQYSTQTKVFSRDNVKNKILEVISTRASSDQVSIIPIVGDGGVGKTTLAQLVYNDLEVKSKFDIMIWIYVSANFDEVKLTQKILEQIPECGHKNTNSLAGLQHDMNKFLSKRFLLVLDDMWEESEGRWDKLLAPIRATQVKGNVILVTTRSLSVARITTRTEADHINLDGLDEHDFFPFFKRCIFGDENFQVQRKLLKIAEDIASKLNRNPLAAKSVGSLLRR…
Pavir.Hb00762.1.p	930	MDPVSIAAIGWGISTAGWLVSPITSKLLNKSLSCLSSRSSDRLKKLDSKLLRLKHMAEKVEASSSSPQFAKLDNWTKKLKSAFYDVEDILDAIDYHHLKTRAELSRAIKKFEDLITEGEGLLSWEKLPANSYKMTNRPTTYKTAPTPPPAVFGRDNDVQKIRGMLHDTPTAGEPGPTVVAIHGLPGSGKTTLAQSVCKVEREVGYFNIIMWIHVSQNFTVEAVTSEMFEAASGEECKVVRNLSKLQDQLREKLEHKKFLLVLDDFWKTDVRTLDMLLSPLTAGDSGSKILVTTRFEDVAKALLGAQNIFPIPEIEEDQFIKMFMHYALDADKSSGQELKEHKIVGKAIAQKLRGSPMAARLVAIQLRGNLDIDHWRRTLNRDLYCIMFPRRYQLKREEL…
Pavir.J05688.1.p	930	MFDPISLASAAATWVVNKLLDRLSSAAINALLSSEGLEKEVAHLSDALRRANLVLGAVPAGAAAGIRIRNQQLVVQINQMQRLAADLAKYLDELEYYEIKEKVKTTNQKSSKLLASVKSITQVGQPKLKINKSDIPHIKDAVDNLHKISEDVHNALLLEKLDGINWSTQNASTDTREAVENFTEAKVFSREEKNEIVDLICRHASSDQELFVLPIVGDGGIGKTTLARLVYHDPQVKGKFDILIWIYVSANFDEAKLTQGILEQIPDCEYKNTKNLTVLQRCIKKYLTKRFLLVLDDMWEESEGRWDKLLAPLRCMQVKGNAILVTTRKLSVAIITSKKEAHVNLGGMKEDVFWRFFKQCIFGDENYRGQKKLMRIAKEIVTKLKGNPLAAKSVGTLLR…
Pavir.Cb01026.1.p	928	MESTALSLGKSVLDGALGYAKSAVAEEVALQLGVQRDHAFIREELEMMQAFLRAAHEERDDHKVLMIWVKQVRDVAYDAEDCLQDCFVHLKKPSWWRLPSTLRERHRIAKKMKELRARVEDVSQRNLRYQLVKSAAGSKYAYSAELSGSAGATTMSGIEEAQRQQNKSTSDLIQLIRKKDEGLRVIGVWGTTDVLGEKSIIKRVYDALKRNKKFQCHAWISMVRPLNTADILQDIVMQFVEDSLKEETKTHTPTYEAEDLRRLWTTKEDDLADEFRKFLNEKSYLIVVNGLSTVDEWNQIRPCFPTNNKGSRLLVCTEHVKVASLCVEPSTLIPEHKLFADKTLYAFYAKGSQDTSYSMDPGPSSTIDTLDDSNSGDGKCLTRVETNFSGFKESKLIGR…
Pavir.Ha00255.1.p	927	MATILDSLVGSCAKKLQDMISEEAILILGVKEELKELKRTMNQIQCFLNDAEQRRIEESAVNNCLYELKDALYEADDIIDFARLEGNKLLADRPSSSRSSASFKYSSFCSCLPNIRIRHKIAVQIRNFNTEHEKISKLGERFLKLQNMQPKLEDSMVRQITTWQLVEPNIVGMEIFHASRKIMDLVLRNKDKTLYKLGIVGTGGVGKTNLAQKIYNDPKIKGNFSKQAWICVSQEYSTIDLLKELLRKFGVQYQHDQTVGELSIKLAIAIQNKRYFLVLDDVWQHGVWTNLLRTPFDAAATGIVLVTTRNDIVARAIGVEYIHRVDLMSPEVGWELLWKTMNITKYIEVQNLKTIGLEIVRLCGGLPLAIKVTASVLATKEINENEWRKVINKSAWSIS…
Pavir.Db00855.1.p	926	MPDPVTIAAVGWGISTAGWLVSPIISKLLNKCFSYLGPSPARKLKKLESKVLQLKLMLEAAETLPQRGELELWVKGLKSAFYEAEDILDAIDYQQLETRILSKIDDKSTASTNHKSALSCFGCKRKNFNVPIESKAKLKAIVNKIEKLINEGLKFLLLLNLPATCENINNISNNIVRSSTRRTQITSVPPSDVFGCDRDIEMIIRMLRDTPADGEPSSSRTKCFSVIGICGIPGSGKTTLAQCVFQKEREDDYFDHVMWIHVSNIFDVHTISTEMLEITSGRKREQLINLDMLQRELEEEIRGRRFFLVLDDVWYDKDPIQKQQLGQLLSPLKAGRMGSKVLVTTRNADAATSLGAQNPPVLISDLDEEDFFKMFMHHALDATNRDQAFQSVGREIAGK…
Pavir.Fb01441.1.p	926	MAEAIVGSMLWKLQQVASREARTLVAVNEDIRSLRDKLMWMQAFLRDVQPSRRVQPNELIKVWLQQTRDAVFDAEDAVDQYFVQIDLSRFPSWSRATFSFFASFTTQVVVRRDLSSRIRLINDRLEGIIKNKDRYRLGESTTLGSIWRSSSSTSPLSEKMDDVVLPLVGREELVHNLKNLLYKSKEDHENVITVTGESGVGKTKLVRTLYDRRQTLSHFDIYEWVSFGPNLSASDVLKIIITRITVGEECHKDKITDKLKEILKGKKYLFVIDAELSDSEWSRIFPMLDVGVEAGSRIVRISQSTPHQPPPPYKEKRVVVPKFEDNEVVINLFKKTFLTYGRNELPEYPDESIEKFRMKILENTKGLPLAVVLLSGLLRTKKYPNEWETVFDHLKKMQS…
Pavir.Bb02803.1.p	924	MDSVLAKLAELTGAKGSNLMDLLSDIAFLRDELCAVNALLKKLEDGDELDPQVKDWSNQVRELGYDIEACIDEFVHRVGRADARAGFVGRISHFISTLRAHLEAARQIKELKTRLQEISERRKRYKLEHHIPGSSFTASDPRLPALYKETDNLVGLDGPRDELLKWVLDEKKQLKGLSIVGFGGIGKTTLANEVYRGVKGQFDCHAFVSVSQRPDITRLLNSIRSKLGHQESSYPCDVKDLIDDIREYLQHKRYLIVVDDLWDTISWDTIKCALPETNLGSRFIVTTRIDSVARACCTHQESLYRLKPLNDQDSRRLMFSRTFGPNRDYPSQIKEVSAEILKKCSGLPLAIITVASLLASRPTSKKEDWEKIRNSLGSVFGTHPTLAGMRQILRLSYRN…
Pavir.J37164.1.p	924	MAETAITTVLAKVSELVAWEAAVLLEVGDDVRLLRDKLEWLHTFIRDADRRRRLRDDEFVAVWVRQTRDVAFEAEDALDDFLHRAGRRGRAARNRAAPGCAAGWWPGCAGEVALRHDLYGRIRQIKKRLDEISANRAAYNIEHTPAPAWATSCSSATTLAAWDDLEEYTVGLGKYSDMLKEQLLDDAVAARAVVSISGESSIGKTTLARKVYQSPEVRNHFEIRTWTVLPHKCRAADVLRDIHKQMTSQLRRAPSRQVAAEDGKACGGPGKDISNQLHKSMAGRRYLVVVDGSIAVTDWNSLRASLPDEGNGSRVLLITDSAGLEAVGHAGGHAYEPVELTRLSPENTYEVFRRRVFGRGDCPGRYKSRYYQDVFRITRGLPLSIVILAGVLRSKELPA…
Pavir.J23137.1.p	923	MEIAKGTLSSVITKLGVLLTEEYKPLRGVKGEIRFLQSELESMKGALEKVSNTPPDQLDIQDKIWVRDLRELSYDIEDYIDTFMVRVKGDKSAKRPSFKNLVHKSLIKNVRIRHRLATDIRGIKSRIAEVQERRLRYDVNNGVAKPTIATVDPRLFAQYTEAKELVGIGHSSDELIKVLMDGNRFPLQQGKIVSIVGFGGLGKTTLAKHVYEKIRGLFDCCAFVSVSQTPDLHKLFMAILYQLDWNKYDDSFFNETFLDEQGLINELREFLGHKRYFVVLDDLWDISVWKMIRCALPDNDVGYKIITTTRILDVAHQVGGAYKLKPLSHNDCRKLLYIRIFGNENKDNIDGIEKCPDEDLAEVSERILQKCGGVPLAIVTMASLLASKARNKIDWYDVY…
Pavir.Ha00523.1.p	922	MERAIVSAATGVMSTVLGKLADLLHEKYKLAKGVRKDIEFLRSELSAMNDLLYVLAEVEELDAINTGWRDRVRELAYDIEDCIDLSVARLGRAAGDASAAGRRLSAKRLVRKFKKLRVSLQVAHQIKELKARAVEESKRQKRYKLDGLVGASPNTSKVDLRMCALWGRDIIHWLIPADQPCPLVRTLSIVGCAGLGKTTLANLVYQKIKGDFECKAFVSVSQNPHIKDVLMKIFSQVGATASVADDQIILVEKLREHLKDKRYIVVVDDIWHSDPWEIIGQALVKKSRGSTIIITTRLKDVAQSCCSSHAHGGRVYDMKPLDDDNSKRLFFKRIFDSEEKCPHELEGASKDILKKCKGIPLAIISISSFLASDVPQSPDHWNKVKESISSPLPGNKSAE…
Pavir.J12125.1.p	922	MAGIAVSASTGVMNSLLSKLSILLSDQYKQLKGVRKDIEFLSRELVDMNAALEKLADKEKMDVQTKVWRDKVREMAYDIEDCIDVFMHHLGQGDDKDGLFHKTARKIRKLRVRYQIANKIQELKARVVEQSESRDRYKIAEAAATPAVPQVDPRVQAMFEDAKRLVGIDGPRDEITQWLMEEGDTSEQVKVVSIVGFGGLGKTTLANQVYSKIKSEFHCTAFVSVSRSPDMPKILKDMLAGLGHRSMDMADDINKLITALTERLADKRYVFVIDDIWSSMAWSIIRCAFVQNNKKSRVITTTRIQEVATACCSGCQGYIYEIQPLNSLDSRSLFFKRLFNTEDGCPKHYRKISEDMINKCCGVPLAITSIASLLESQGMHVEKWEKIRDSMGHELETSS…
Pavir.Bb00172.1.p	921	MNLVTGAMGSLLPKLFQLLQDEYKLQKGVRAEVESLSREIESMQVALCKVAQVRHDQLNPQVRLWARDVREASYDMEDVLDTFLVRVDGGIEQGDADKGKFFERFREKMGKLFSLTKKFKARHGIARAIGDMKKQVEEMANRRDRCRVDHHVINPDATSSIDPRLSTLYTKTSELVGIDEARDALIRMLCQGYDTSDQKMKIVSVVGPGGLGKTTLTKTVYEKLTLDMEIRYNAFVPVGRNADLKKVFRDILIDLDQKTYMPQISNLATLDERQIINELRAFLENKRYFIVIDDIWEVSLWNIIRNTLDDNNLGSKVIITTRCNDVAKKVCCSYKMEPLGPKSSKILFHTRIFESEDRCPEQLSELSEKILKKCGGVPLAIITTASLLAHTPQDKSEWQ…
Pavir.Db01142.1.p	920	MAEIAVLLAVRKISIAVAGEMLNLAKPLLVKKPDLVTSLPTNMELIKEELEMINVFLKKTSARGCSNTVLDTWIIQVRRLSFDIEDIVDQYIYAIGEQRRMGSWSMRKILNRPQVLLSLDRIAIEVDKIREKVRELSCRRDRWIQPIPGGLDIEMPENSNKQEVHILRNSQPNNVDMLVGIDKQRENLTKLLYAEKGSPRVITILGMGGLGKSTLVHHVYKREGSHFDCRAWVSVSQLCSIDNILRNMFKELYVTDEKKESDVAKMSIEEIRVDLKQILNKKRCIIILDDVWRASILLEIGELFFRCSGKRSILVVATRIDEVASIAEDDCKITLEPLNEHDAWVLFCRKVFWKTENSIVSQELQKWGQKIVKKCEGLPLAIVAIGSLLSLRDKSETEW…
Pavir.Ha01176.1.p	920	MEVQMFSSSLGAMGSLLGKLGSLLVSPGDQLPDTLKPQKEKLQILKQDLEEMNTMLGNLSRVQAPNTMGKLWMNEVRDLSYDIEDYIDKTMSPSNTGEKNQEIPFEIEEFVTLVKHARDRYSSGQAITDLVGINDATTKLIKLLSNDAEQGMKVVSVLGPAGVGKSTLAKQVYRQMGGKFDCRAFVRASRMPDTRRLLRSIISQVQRHQRPPHGLPAQELIDNLRELLQQKRYFILIDGLWETTSWDIVYSAFPEGTHCSRILITTDIEEVALECCDYESDGIFMMEPLSRTDSIELLFNRTLGSKHQCSEQVKEVSEEIIKKCGGLPLAVICIASILAGQPDNSELWQHVSEWLSGSMRNNRTSQDMLREIVGLSYNNLPDYLKTCLLYLSMYPEGYT…
Pavir.Ha00224.1.p	919	MEVATGALGTLIPKLGQLLLDEYNLQKGVKKDIKFLSRELESMHAALRSVGEVPREELKEQVKIWARDVRELSYHMEDIVDTFLVRVKGPKPPSKRSAKSFLKKMMGIVTKAKTRHEIGQEIKDIKERVKEVAERRDRYKVDAIKPGKILVDPRITALYTKATDLVGIDEAREELITRLTKGDDMSAQQQRVVSIVGFGGLGKTTLAKAVYDQLRVQFDCTAFVSVSQNPDLNKLLKNMLYELDKQKHANIHSTMLEEKHLIDLAREFLENKRYLIVIDDIWDIKPWGILQCSLLENSLKSIIITTTRILDVAEQIGGCYKLKPLSHESSKKLFHGRIFGSEGKCPGQYFEVSEKILKKCGGVPLAIITTSSLLANKSGDIKEWNDVCGSIGFGLASNP…
Pavir.Fa00308.1.p	918	MEFATGALGTLLPKLGQLLLDEYNLQKGTKKNIEFLSRELESMRAALCTVGEVPPEQLKEQVRIWERDVRELSYDMEDIIDAFLVRVHGPEPPSKRSAKRFIKKMMGIVTKATTRHEIAQEINDIKERVKEVAERRDRYKVDAIIPPKTMVDPRIASLYMEAANLVGMDESSEELVTRLTKGAAPSTQKKIVSVVGFGGLGKTTLAKAVYDKLKGQFDCTAFVPVGRNPDLKKILKDILIDLHKEGYMHCNLDMLDERQLLDKLRELFLGEKRYFIVIDDVWEVETWETIKLALVENNIGSRIIITTRKHEVAREAGEVYELQPLSDDILCKDIWKCGGIPLAIITMASLLVGKPREEWLEVHHSIGYSSKGNRQVENTMKILSFSYYDLPPHLRTCLL…
Pavir.Hb00059.1.p	917	MEVATGALGTLIPKLGQLLQDEYNLQKGVKKDIEFLSRELDSMHAALRSVGEVPREELKEQVRIWARDVRELSYDMEDIVDTFLVRVRGPVAPSKRSAKRFMKKMMNIVTKAATRHEIGQEIKDIKERVKEVAERRDRYKVDAIKPVKTLVDPRISTLYTKATDLVGIDEAREELITRLTKGDDMSAQQQRVVSIVGFGGLGDTTLAKAVYDQLKVQFDCRAFVSVSQNPDLNKLLKNMLYELDKEKHANIHSTMLEERHLIDLIREFLQNKRYLIVIDDIWDMKPWVILRCSLQENGLKSIIITTTRILDVAEQIGGCYKMKPLTHDSSKKLFYGRIFGSEGKCPGQYFEVSEKILKKCGGVPLAIITTSSLLANKSGDIKEWNDVCGSIGSGLASNP…
Pavir.Ab00628.1.p	916	MAEAAVLLALSKLVTSFGIASLQAFIKKEANLSQDLPRIANRIERELDMIHHFLSQVGTKIYSNKVLEGWIVRVRKVAYCVEDIIDEYCYNITLLQEEGYFKRVIHKTYYANAFHSIALRMKDIEEEMKHLSQLKRDYREMFNELLDNTSYNTQIQSPKYNENLHAIKVDDIVGMKKDMELLDKWLDPKELNRVVVSVWGFGGLGKTTLVRKVYDWEMGLKSFDSYAWIAVSHNFNIRVTLRQLIQELNEYQGKIPADLGTMHCDKLTDALRVVLSNKRYLIVLDDVWDTRAFNELSDSLVDDHKGSRIIITTRNNDVASLAQETYRMKLNPLGADDAFELFCRRTFQNSNMKCPSHLKELSGQIVSKCGGLPLAISAIGNVLAVQEPDEITWRRMDNQ…
Pavir.Gb00659.1.p	915	MICAALQPVICGFINEAGRNHKLLRKARENLQAITKVVQGQVDLETNHLNECDPRVNLWLRRVASVRGDSIDHKYDRLMQSSWLCRSVLGLGKRYRLGKHIAQMLEDIGELIEEGNQFKTFASRRLPDFVEERPRTQTFGIKPVLRDLWESFESTGVSIIGVWGPGGVGKTTLLNNFNNELKAFSRDYQVVIMIEVSNSGTLNKTAIQRTITDRLGFLMKALSRKRFVILLDDVWNKFHLEEVGIPTPDFDSKSKLILTSRNVDVCYQMGAQQSLIKMEYLEKEAAWELFRSNLSTQAITAIDSNGPNNVIKECADAIVQSCGGLPLALKVIGSAVAGLTAPREWILAMQAAKHDIKDLDGIPEMFHKLKYSYDKLTSTQQQCFLYCTLFPDYGSINKD…
Pavir.Ia03896.1.p	915	MELQLAAVLGSLALGGAVLVLFFGKWWQPLADTDRRVKELADAVEALLRQRAEVLAHDPSPASDPVRAWLRRVQEAQDELVSIKERHDGGQLYVVRLVQYLFLPAGPVAGLAEQQLKAVRALREQGAAILEAALATPQAPPPLLCDPEELRDLPAEAGPARAYLNEALRFLGDCDAALGVWGAGGVGKTTALKLVREVCGRVARFDHVLLVAAARDCTVAKLQREVVSVLGLRDAPTEQAQAAGILSFLRDKSFLLLLDGVWELLDLERVGIPQPLGMANGKVRKVIVASRSEALCADMGCRNKIKMECFNEEDAWRLFKANVGGDAIHRHTEILTLARQVAAECKGLPLALVTVGRAMSNKRTPDEWADALDALKASQLSTTPGSDKSTHALVKFCYD…
Pavir.J04900.1.p	915	MAGAIVSASMGGLSTLLPKLSLLIEGEYKLQKGVKGKIRFLMDELTSMQTLLIKLAYKEERLDEQVKDWRNKVRKLSYDIEDCIDLFIHKMSKGDHAANNLVKKTSRKIDKIWSRHKIANLIEELKSRFDELASNFSQVIHIDPRLPALFIEAKRLVGIDGPREKIIEWLKKDDFGQQLKVVSIVGLQESGFGGLGKTTLANQVYQKIKGQFDCSCFVPVSRNPNVAKILADMLKELGSCADPSDDERQLINKLRAFLQDKRYFVIVDDIWSTEAWELVKSALPENNLNSRIIATTRIINVATSCCSSLEGYVHNIQPLSYEHSQKLFFKRVFGDTSACPPHLEEISLGILEKCHGLPLAIISIASLLAGKSNMDQWEQVYNSMSPASSHKGMRDILLL…
Pavir.Ba03381.1.p	914	MDIATGAMNTLLPKLGELVVGEYNLQKGVKGEIKELEKELTSMTAALRKVSEVPPDKLDVQVKIWASDVRELSYDIEDAVDTFMLQGIGHEPTMAFSIKGFIDRTINLFKKAVTNHQIHNVIKDIMHQVKMVNERRKRYKVDEVSNRPIVETIDPRLEGMYRKATELVGIGRPKNELVEWLMNEASSSLQQPKIISIVGFGGLGKTTLANALLQDLKAKFDCHFFVSVSFSPDIKKIFKNILAQLDENKYGHIDESWEIKLLIDKIIEFLKNGRCLCVIDDLWKKLPWDTIKLALQDSNCGSKIIITTRNKAVAEHVGGAIYELKPLSNDDSRELLYKRIFESADDCPSDFSSVTKKILKKCCGVPLAIITTASLLATKPRCSVEWEKVNNSIGSGLEN…
Pavir.Hb00430.1.p	914	MNNELSSMYAFLRRLSRAAAAGAAHDEQTKDWIEQVRDVAYDIEDCVDDFAHRLSRQPRGEGLLVNVSRAWYAMTTLWARRDIASKNRAQEVGERRTRYGVQDPKENSESVSGIKPSGRAHPYATDHLQPPVPQLVGTTEPVGQEDAIVKHGQWLTTESEGGVRVLAIVGFGGLGKTTMALALQRRFGEKFDSRAWVQASQKLNLPSLLRGILKQVMPQQDTEGKGGRGTSDGHADGIEGLNEKQLKEKLKEQLNQKNYFLFIDDVWSVSSWQNIWQSLPISQKGSIVVTTRFKSVANACCRQQEHIYMLKPLPHVESTKLFFERIHDPKQENFKETKDEIIMKCGGLPLALVVVAGLLARRDLTEESHWRTVKESLNSELDKNLSPEGVTQILNLCYN…
Pavir.J20118.1.p	914	MASALTGVMTSVISKLTVLLGQEYTKLTGVHREVNFMKDELSSINALLQRLAEVDSDLDVQTKEWRRQVQEMSYDIEDCIDDFMHRIGHNGMADSAGLVSKVVQQLKSLRARHQIASRIQDLKARVEDASKRRMRYKLDECAFQSRTTTSIDPRLPSLYAEPEGLVGIDKPRDDLVRLLMQGEEASVQKLKVISVVGPGGLGKTTLANEVYHKLEGQFQCRAFVSLSQQPDVKKILRNILYQVSQMEYDNMKIWDEEKFINAIRDFLRRKRYLIVIDDIWSTQAWKAIKCALYENNCGSRIMTTTRIVSIAKSCCFPHHDHVYEIMPLSAHNSKSLLAKRIFGSEDTCPPQLEEISIKILGKCKGVPLAIVTIASVLANKASTKEEWDSVHNSIGSTLE…
Pavir.Gb01159.1.p	913	MADMIAVSLSEKLAASLSASAALELSSLFAIRSGIAAAARVVDLLRTFLRAADSRRGTDALAAAWINQVRDAAFELEDVADEYSYLSGRGFVRGCANLGAWFALSRRLRAARERLRELLVAKEEYGILPDVSSAATSSAVGGSASVISRKVADAAHFLAEEEIVGFAAHRSLLMEWLTDDAEPRRTLIAVWGMGGVGKTTLVPNVFKEVAASFYFDCSAWVPVSKNFTTEDLLRKVYKELKRDVHAGAPPRNVEEMNYRSLVEALQGIMSKKRYLVLLDDVWDALAWYEIRSAFVDNGTGSRIIITTRSQDVANLANSTRIILLKPLPEKEAWCLFCNTTFREMADRECPRHLEHWASKILDKCSGLPLAIVSVGNLLALKEKSEFAWKNVHESLSSIL…
Pavir.Fa01069.1.p	911	MEHAAQNLASNVGQLLAAEYRQLRGVGGEIAELRDDLATMNALLRMQSEAEDGAVDHFVREWMKQLSELAYDSEDCIDLYLLRIKCRPGEGVRARARRLLATFSPRRSLAGEVRALRARALAISERHARYGVSRDALMRRSPLLPAPQMLTSTASAAAAPNQHALSRANEQPEHSRVVGIEDQVDALAGRLSPAVEGERYLKVFSVVGFGGVGKTTLAMEVCRRLEPEFPCQAFVSVSQAFEPSRDLKPLLRRVLEQIVKTKAENEKGIKEDGSLGDIDGLDADLLARKLAHKVKDMRYLIVLDDVWTVRAWESIQSVLPENNCNSRIIVTTRMETVAKKCGGLPLAIVSIASVLAGYKSSGSIDKWETICKSIVSQMESNPTLEGIRQIVTVSFNHLP…
Pavir.Ib01513.1.p	910	MDRLKDLLGDRPLKGIFSALGLPEKAGGAVLDVLCSRGARLWNVEEEAGKLRRTKERIRAVLEDAEQRRFIDHDSVKLWLRELRAAAFDVDALLDRLGTITAAARLQAAAEHSRKRKRPWPSFELGPWRRWELDGKIANINERLDNINRDRKRYRLQAGDGRRTAAQPTQRRPWLLEAAAHRDERPIGRDEEKEQIVRALVSDNAGMDLPVVSIWGTAGIGKTALARLVHNDPKVANFFTDRIWVWLPDTCDVRTATKMIIEAVTSKKCELLSLDILQQRLHGHLRKKRFLLVIDNLWADGFQFWEFLRPSLTAGEKGSKVLITTQHERVSRMSSPILSIPLKPLGDEECWQILKVYALSGWSSRDQHDLELESIGRSIAANCQGSPLAAKSLGVLLSD…
Pavir.Cb00731.1.p	909	MAESILLALTKVGYCLAEQAGTQVLEEIKKLRELPSKVRKIERELRMMKSSIRQIDSRIDAEDLHSEWIVEVRKLAYRVEDIMDNFTYHALQLEGESFVLRQAKKLHYSKVFRSIASDITQIEEDIQHVVSLRERYIQFDYSNHQQAAAEAFVPQVRFPQFVNDGELVGINSYRDQLTDWLHNTTEQNKTVITVSGMGGLGKTTLVANVYERAKRDFQAHAWIAMSKAYTVDSLLRTLIRNIGDTEEQTGPDKATPELRSILNKKLKKHKTIVVLDDLWEQRTFLDIKDSFNDVGESRIVITTRLGDVASLARPDRRLELRSLDNKDAYDLFCKRAFANNENNQCPGDLEKLAKDIVQRCQGLPLAIVSIGILLSSRPQIASVWTQVYNQLRYQLAKDD…
Pavir.J36741.1.p	909	MEVAMGLLSRLILKVGDLLVGEYKLQTGVKGEIMFLQSELESMQAALEEIASAPPDQLDKQDKIWSSEVRELCYDIEDSIDTFVVRCTGGAPAGPDGMRGFIGRSLDLLTRLRIRRQVATDIRDIKRRVIEAGKRHESYRIDVAKPAAVDPRLLAHYKKATELVGIDEARDEVISILMEGDDQVSNQHGKIVSIVGFGGLGKTTLANAVYEKLKEKFDCWAFVSVSQTPDMRKFFKGLLYELGKNVNDETLDERQLIDQVRKFLQMKRYCIVIDDIWNVSIWHMIRCALPDDICAYIIITTTRIFKVAEQVGGAYKMRPLCLDSSRKLLYRRIFGNDEKYKCPDEHLAEVSDMILKKCAGVPLVLITIASLLANRGRNKMEWYEVCNSIGTGLEYGLDI…
Pavir.Ea03123.1.p	908	MEFVASIIDTVFRPLKDYFARTVGYVMSSGDYLDSMVHEMSELKSKRDDVQRMVDAAERQGMEATSQVTWWLERVSILDGRVEAIVLDFQERLELPPEQAPGLKATYLLSKMADEARAEAVDLKDKGEFQKVADELVQLRFEEMPSAPVLGRDALLQELDTCVRGGDVGIVGIYGIAGVGKTALLNKFNNDFLINSPDINVAIYIEVGKDYNLDDIQRIIGDRLGVSWENRTPKERAGVLYRVLSKMNFVLLLDDVWEPLNFRMLGIPVPKHSSKSKIVLTTRIEDVCDRMDVRRKLKMECLPWEPAWELFREKVGDHLMSSSPEIRHQAQALATKCGGLPLALITVGRAMASKRTAKEWKHAITVLKIAPWQLLGMELDVLEPLKKSYDNLPSDKLRL…
Pavir.Hb01254.1.p	908	MAEALLLALTKIGSVLADETAKTMLAKLSEKVNNLRDLEDKIEQIRKQLTAMNSVIRKIGTVYLTDEVVRGWIGEVRKLAYRVEDVMDKYSYHTLQLEEEWFLKKFFIKGSHYVLVFSQIADEVVKIEKEIKNVIELKEQWLQPSQLVPDQFIEMERQRSQDSFPLLVKDEDLVGIEDNRTTLTKWLYSDELDSTVITISGMGGLGKTTLVTNVYEREKINFPAPAWMVVSQTYTMDALLRKLLMKVGGEQQNIDKLDVHDLKEKIKQKLKNRKCLIVLDDVWDQEVYIQMSDAFQNLQASRIIITTRKNHVAALAHPTRHLDLQPLSNIHAFDLFCRRTFYNKKDHTCPNDLVEVATSIVDRCQGLPLAIVSIASLLSSRPRTYYIWNQMYSQLRSEL…
Pavir.J35561.1.p	908	MEFVASIIDTVFRPLKDYFARTVGYVMSCGDYIDLMIHEMSELKSKRDDVQRMVDAAERQGMEATSQVTWWLERVSILEGRVEAITVDFQERQELPPEQAPGVKATYLLSKMADEARAEAVDLKDKAEFQKVADELVQLRFEEMPSAPVLGRDALLQELDTCVRDGDVGIVGIYGIAGVGKTALLNKFNNDFLINSPDINVAIYIEVGKDYNLDDIQRIIGDRLGVSWENRTPKERAGVLYRVLSKMNFVLLLDDVWEPLNFRMLGIPVPKHSSKSKIVLTTRIEDVCDRMDVRRKLKMECLPWEPAWELFREKVGDHLMTASPEIRLQAQALATKCGGLPLALITVGRAMASKRTAKEWKHAITVLKIAPWQLLGMELDVLEPLKKSYDNLPSDKLRL…
Pavir.Ba03810.1.p	906	MDLVTGAMGNLAPKLYQLLKGEYELQNGVRKKLVFLHQELESMKPALEKVAQLPWDQHHKQAKVWACQMREVSYDVEDLLDTFLVRVQGSEPADQSKLKRALKKMGGLFGKAKARRDISSAIEDIKKQLQEVADRRDRCKIDEMVAKPADTSAIDPRLEAMYKEVTQLIGIDKSRGELLSMLSSPQGNEVSHEKMKIVSVVGVGGLGKTTLAKAVYDELKSQFDCGAFVPVGRNPDVKKVLRDILIDLDKKEFREPKYDILDVRQLINELKDFLQSKRYFIVIDDVWETRYWKKIELALVENDRGSIVIKTTRKSEVATGVIYQLRPLSDDDSKMLLYTRLFDSGGERPANLPAEACEKIMKKCGGIPLAIITMASMLVGKKREDWLAVCNSPGFYRGN…
Pavir.Ia03449.1.p	906	MDRLKDLLGDRPLKGIFTALGLPEKIGGAVLDVLCSRGARLWNVEEEADKLRRTKERIRAVLEDAEQRRFIDHDSVKLWLRELRAAAFDVDALLDRLRTITAASRLAAAEHSRKRKRPWPSFELGPWRRWELDEKIANINERLDNINRDRKRYRLLAGDGRRTAAPPTQRPRFLEAAAHRDERPIGRNEEKEQIVRALVSDNAGVDLPVVSIWGTAGIGKTALARLVHNDPEVENFFTDRIWVWLPDTCDVRTATKMIIEAVTSKKCELLSLDILQQRLHDHLRKKRFLLVIDNLWADGFQFWEFLRPSLTAGEKGSKVLITTQHERVSRMNSTILSIPLKPLEDEECWQILKVYALSGWSSRDQLDLESIGRSIAANCQGSPLAAKSLGVLLSDTHGD…
Pavir.J16780.1.p	906	MADLVTGAMGSLVPKLVNVLKEEYGHQAAMEEHIDKLTKELQGAQAALHKVARLDEQVKLWTHKVRESSYDMEDILDIYLVYVQGSDSAKKEGLLKRFGEKMANFIGIKDIMTRLNEVNERYRRYKVDDIVAKPTTMAIVDPRLAAMYNKSSRELISMLQTQQPGDVPTANMKIVSVVGVGGLGKTTLAKAVYDKLKGDFGHRAFVPVGRNPDLKKVVKDIFSTIELDVKHLIDELQRFFLKSQKRYLIVIDDAWEVQSWKTIKLAFDSDKKPIVYTLQPLSDNSSRELFYTRVYGDHGGHFDNQRDEISDKILKKCGGIPLAIITMASLLDGKPRHKWYDIYKTIGFGHKDSKEAENTTMRILSFSYYDLPSHHRTCLLYLSAFPEDYMIPKGPLIWM…
Pavir.Ca02061.1.p	902	MDGPLVSASTRVMNSLLAKLSALVDGEYELLEGTKCDITFLRNELSSMSALLEKLATAENLDTQVKVWRDNIRELSYDIEDCIDIFMHKLDHGDPQAGFAKRIIDQIKKLWSRYQIANQIQELKARVLEESERRLRYKHDESIALAGKIEIDPRLPALYVEAEKLVGINGPIQKVIEWLMKDESTQHLKVVSIVGFGGLGKTTLANQVYNKTKGQFDCTAFVPVSRSPVIKKILRDLLTELGSKTSASEDERQLINELREYLQDKRYLIIVDDIWSTTAWEFVKSALPENNLHSRIITTTRHSDVAKSCCSSYEGYIHNIQPLSDQDSTMLFYKTINTVASLLANKSDAIEQWEQVRDSMVSGLNSLVRDILLLSYYDLPYHLKSCFLYLCIFPEDCKI…
Pavir.Ib02647.1.p	902	MEGSMVSIATGAMSSLLDKLTVLLGKEFRLHNGVKHDIAFLKDELSCISALLEKLANMDVLDLQTKVWRKRGREMAYDIEDFIDDYMRRPDQQRSSGVIRFFHVYVQKVKELVGRHGVAQQIKELKDRVVEVKHRRKRYKLDTEVDCGTNNVLSIDPRLPALYVESSDLVGIDIPRNHLINMLDDAEPSLKIISITGLGGLGKTTLANEAYKKISWLFDCKAFVSVSQKPDVKKILQIILSQVKNQDSANTETGDENQLIDSLRAFLKNKRYLIVIDDIWNAQAWNTIKCALIENTCGSRILVTTRIATIAKLCCSPHHGTIYELRPLNEADSISLFHKRIFGSEDLCPINLKDVATEIIKKCEEKNLSVCNSIGLGLQNYRVEEMERILSLSYNDLPY…
Pavir.Ia02246.1.p	900	MDAQVVPGGGALRPWSDRTGIGSGVAALSAAIEGARRLLAAAAARRGELRNRPLEGYLREVGREVFRADTLLDELDYRRIREEQEADAGDGEQFVGKLMDQIGHGESASDSNSNSLQKDRTTVDQSASDPSKLQLVLYNATANSLVPWMELDKNDILYRIYNHVNELNEMQHDALKALKLEDLDVLALGMGPPDMDFRETTPLAIEPKIYGRENELDQIINKLMTSETDDGHLSAFAIVGNGGIGKTTLARLVYNDATIGRHFLLRIWIYVSVNFDEVKLTHDVLECLYGDRFEGIEDLEKLQKYVQEGIKSRRLLIVMDDIWEDHDASRWDTFLAPFTQTQVKGNKILVTTRKFSVVKMIGAKDEIKLDGLMEDIFWSLFKDYAFGNMRPQLKLAHIG…
Pavir.Hb00368.1.p	899	MEVAMGLLSRLILKVGDLLVGEYKLQSGVKGEIVFLQPELESMQAALEEIATAPPDQLGEQDKIWASEVRELCYDIEDSIDTFVVRCAGGAPAGPPDGMMGFIQRSLDLLTRLRIRRQVATDIRDIKRRVIEAGGRRQRYRIDVARPAAVDPRLLAHYKKATELVGIDEARDEVISILMEGDDQVSNQHGKIVSIVGFGGLGKTTLANAVYEKLKEQFDCWAFVSVSQTPDMMKFFKGLLYELGKNVNDETLDERQLIDQVRKFLQMKRYFIVIDDIWNVSIWHMIRCALPDNICGYIIITTTRIFKVAEQVGGAYKMKPLCLDSSRKLLYRRIFGNDEKYKCPDEHLAEVSDRILKKCAGVPLAIITIASLLANRGRNKMEWYEVCNSIGTGLEYGLD…
Pavir.J39382.1.p	899	MITDFAELKVSSKEQRSSETRSPTTKSFTTTEPSSSSEMSMQSWQCVSNPLLGCNKIEVQHSTLYSDLKSWIARGAQWQSVGSHHSCLQQAAQQLHGRDDIKERITEEILLNRNGGNNCSVICIISEGGQGKTSLLHALHNDEELLDTFDMRIWIQMSAKFDREILFRKIIEFPTHAPYTTTDLSFLEEMVKEALTDKKFLILLDDADIEDRLFWTNVLEVLNAGAKGSAVVVATTCGTIGALTGGAIHSYRLGPLSEENSLILLEQYAGKGHDIKRYPELVAIAKKLIARFGANPLNLKALGGLLCHTDTVILEQDKLEGNIISCLHLCHNVLPEHLKNCLAFCSLFPKGYIFDIHHTVLLWLSRGFVAPVVRRELEDVGIEYFTELMCRSFFQYSPS…
Pavir.Fa02183.1.p	898	MCSLMSDLWPTVQHTIVCSLTQKAIPSSIGRYIKDELETIGAFLGDRFIEDFPEKDSKYRMVKPWAGQVKDLAYDIEDCLEERIIVLTQTSSLSQKILNHKALHQFAAKLGDLKSRIVEVSQRNRRYHLDPPYESTSSNMTITMVLGHKSRFLKGATQNDKGDPRKASRASASLPREIQKRAPKVTAITGMCGSGKTTYARSIYDEICNENNSHFDCHAWIEIQQDVDYTKVFRDMIMQLFPVPSSQTGYVGEEEVLARRIQDKLKDNRFLIVFDGLWTMRAWVRIKRSLPRISISGSLIIVTTEILHVAEGCTKTAADVYYLSLLQERKSFEFLKDVVLKSENGKMSQEDREDFQDLDLESLPRDEPPFDAIAKAVTKCGGLKLALSTFAQLLAINPP…
Pavir.Ca02782.1.p	896	MMVRCWRKEARELSYDMEDFLDQYEHAAAMNCARSIRGREITRRRKSRRTLPWIREKLRQRLWMANKIREFSERAQEALERHRLYNLDAIAGSASFSCTDGAYPTSWNGTPCGEDKAYVAIDAAMEELEELLMMTHNQGHQKLQVVSIVGFGGIGKTTLAMELYRELGQQFECRAFVRTSQKPDMRRIFISMLSQVRPHQPPDNWTVHGLISTIRTHLQDKRYLIIVEDLWTTSTWDIVKHALPDSNCCSRILTTTEFEDLALQSCDHDPKYVYKMQPLGEDNSRKLFFSSVFGPQDECPPELREISHDIIRKCGGKQDRWDYVNKAIGYSLLTNPTWEGMKQIFDLSYNNLPQHLKACILYTGLYEEDIVIWKDDLVNQWLAEGFIQATEGQDKKEIA…
Pavir.Da01541.1.p	896	MSYDTEDCLDEFKVHVKSQSLSGQLLKLGDRHRIAVRIRNLKSRVEEVSNRNTRYSLINPISSSCADERDSYMEDIRNQSANNIDESELVGFATTKKEWLRLIDVGSDNGPTKVICVVGMGGLGKTTLARKTYESKEDIPSYFSCCAWVTVSQSFDRKEILKDMIRQLLGADSLDKLLKELQGKLLVQVQHLADCLVHGLKDKRYFVVLDDIWSIDAWNWINDIAFPKGNNRGSCILVTTQDAGLAERCTSEPLIYHLEPLQIDDAVHLLLRKISKGQVRETSENTNNTVAKLVKKCGCLPLAILTVGGILATKKIAEWGKFYEELPSELESNPSLEAMRIVTLSYNHLPSHLKPCFLYLGIFPEDFEIQRNHLVDRWIAEGFVKASDVMNIEDIGNSY…
Pavir.Ba03580.1.p	894	MAEALVIVVLQKITFALGEEGLKIIGSKLQKQLPDVQEVTNRMRLLQSDFLMMQAFISQVDVHRSSDKVLEAWLEQVRQAAHEAEDIVDEFIYLVSQMEGTHSFLKRALNQVVDVKQWRKLAVQAKFVEDCLQKITETKKRFDVSATDSRKDNASSYSSRLQHLSEHSYLNDDDNFVGNAEEVKHLTEWLSDTRKDRTVISVCGMGGLGKTTIASSIYKKEEIKRMFICRAWISVSQSYRVKDLLKRILLQLMSKNENIPDGIDTMDCVNLVELLQRYLKNRRYLIVLDDVWSRDSWPLLDSAFVKNNIGSRIVITTRIQAVASLADGNREIKLSLLPKEEAWTLFCHKAFARLDGRSCPLNLKACAERIVDKCQGLPLALVALGSLLSYKEMDEHEWE…
Pavir.J37232.1.p	893	MAEAVLLAVTKIGSVLADEASTAIVNKLSEKVNNLKELPGKIKQIGMQLKIMSNLIWQIGTVYLTDEVVKSWIGEVRNVAYHVEDVMDRYSYHALQMEEEGFLKKFFIKGTHYVSVFSSIADEVCEIEKEIQQVIKMKDQWLQHAQLVPNQLVEMERQRSQGWFPEFVKDEDLVGIEENKRWLTGWLYSEEPNSSVITISGMGGLGKSTLVTNVYEREKVNFPAHAWIVVSQIYSVDALLRNLLRKIGTVGPPTPTGIDKMDVHDLKEEIKKQLQHRKCLIVLDDVWEQQVYFQIHDAFQNLQASRIVITTRKDHVGALASSNCHLELQPLARHDAFELFCRRAFYNKKGHECPMEFKEMATSIVDRCHGLPLAIVTIGSLLSSRPQIETWKHTYNQLQ…
Pavir.Fa01757.1.p	892	MAEKILVSASMGVMNSLLGKLATLMGEKYAKLKDVRKQVAFLHEELSSMGALLEDLADMEGLDNQTKQWRNKVREMSYDIEDCLDEFMHFVGGSSDGKGLLRRLKTLRARHQLASKIQELKGRVQEASARRMRYRLDDCKSRSGNVAVDPRMTALYTESSRLVGIDGSKEEVINLLTKQVDDASVQKLRVVSIVGLGGLGKTTLANQVYGKLGESFGCKAFVSVSQRPDMVVLLKSLVTQILGPGVDTYELNGLIDILRKYLQDKRYLVVVDDLWDASAWEFIKCAFPEGHHGSNVLTTTRIERVAMTCCNFQRKFVYRMKPLDDHNSRQLFYGRVFGLENTCPQPFEEPSDKILQKCGGLPLAIISIASLLASQTNRSVSQWNCVLNSLRSDMRSNPS…
Pavir.Eb03991.1.p	890	MKLEFLKIVVPAILGVIITKLWDPIAEYVGYPLDVPRRVENFQDAVQRLLSIQADLHRLDPRPSSEQGKGWVQSVQNLCLKAEKIKTGYAGCRWSYFSYCYFGKQADKELKKATELIDTGKELLNEAQARPHPVRDVLQDQLWGMDSYKKKVRDFIQETNTKSGLLGIWGMAGVGKTSLLKLFRDSSAEYAPLDFDHVLFVRAGRGCTVGEAQKAIAASMRLPVVPDETSQEGIIYNHLKDKNFLLLIDDLWGYLDLKDVGIPMPLGIAPVLPLQEYRRKVVFTTMSKHVCGQMGCAENSIRLECLNQDDARKLFEDKVGKEIIKELGMLPRELADECGGLPRALCTIGQAMSTKKDPKEWRSAIHLLKKSKLLEITNTDEELFVRLKFGYDKMTENQK…
Pavir.Bb00441.1.p	888	MAEVLATMVVGPLVSMVKEKASSYLLDQYKVMEGMEKQHEILKRKLLNILDVITDAEEQAAAKREGAKAWLEKVRKVTYQANDVLDEFKYEALRRKAKEEGHYKDLGMDVIKLFPTHSRIVFRYRMAKKLLMILQEIDDLIKEMNDFRFMFKPGPPEPINYLRQNNPDIIDPLNIAKESRAQEKKDVVDRLLAEASSSDLMVLPIVGMGGLGKTTLVQLIYNDPEIKKHFQLRLWVCVSDNFDVDSLADRIVKENGCKPNGSSALEKLQNEVSGKRYLIVLDDVWNRDEHKWERLKSYLQHGGSGSSMLTTTRDEAVAKLMMGKTEGAYKLESLGAYFIEKIIKTRAFSSKEEDEWPGELVKMVGQVAKRCVGSPLAATALGSLLHTKTSEEEWKAVLR…
Pavir.Ea03158.1.p	888	MASYCCFRKPRQPTNMPVLPINHGELISLPNMLGLLRRPGVGVVEIQGIGGSGKTWAAKALYREAKASNLFDEYIWVSLSINCSMRKCFNKIAAYLSCKIRDSLSVESTRTKIKEYLTPRKFLLVLDNAYFTEEGILEYLGVPNPQQQRLGSKIIVTTRTMRAVNALSVMLPNIVEITPQTLTYEESYDLLREKIGKDISFAYDLISYCYGIPLIIILLAGALYDAPMGETFSELVTNARDALSTKITVFNTMEHMVKFGYYQLPSDNVRRCLLYCLIFPDDQGISVKELIWYWIMDGLLQEDVSFDEANHIGKEILDVLIKHGMVYLDDNDHVHMHNMVRETVSRFGKDMGYKEQDYRCFGNPIIKLEHLSKYSSRVSLMDTEMECLRGSPNCLLISS…
Pavir.Ga01184.1.p	885	MAEAISSAGSCLEPLYGCLENTGMLGAAAREVAAFLRVKANWDDLEKGRDNLRAVEMTIRARVAAEEDKLNVCHPQVQVWLRRVDELRRDTIDEEYANLLKFSCLCQCTVHARRRACIGKRVVEALEEVRNLTEEGRRFKKFGFKPPPEIVNHLPQIETFGLESMLTLLHDFLEKGDSNIIGVWGQGGIGKTTLLHVFNNDLEKKVHDYQVVIFIEVSNSETLNTVEIQQTISDRLNLPWNESETVEKRAKFLVKALSRKRFVVLLGDVRKKFRLEDVGIPTPDTNSQSKLILTSRYKEVCFQMGAQKSRIEMQVLDNDAAWNLFLSKLSNEAVESLSSNNIVWECAMEIILSCGGLPLALNVIGTSVAGLEGPKEWTLAADAINNNMYKYKNDGVDEM…
Pavir.Ea01118.1.p	884	MKQVREVAHDAEDCIDIFRYHNGHRHCSHNPIVGWLHKIIHPLKTLRAMHNLSIEVRDLKARALKVSERRLRYRVEAAFGGASDAYTAGRSSPDYNHLERQLPALNIDECRLVGVTEKTESVIKLLEDGNLARLKVVPIVGFGGLGKTTLAVTVYKSPTMKGIQTRAFLAVSQRYDLRILLESLLRQLIRISLRDPSCSREETFKDPLRGIETWHISEIIGKCRAHLEDKRYFIVLDDLWSPEDWENLKVVFPDNDKQSRILITTRNCNVAESCCSDSHDLIYNMEPLPFEESKKLFYKKVFKLDKCPPLYQDLEVISDSILKKCSGLPLAIVSIGGMLARTKNKTRAEWEKVCDRLGSGLETSATIGGMRRILSLGYHDLPYNVKACFLYLSVFPEGY…
Pavir.Ha00364.1.p	882	MDLVVGASNDAVKSLVSKLGSLLAQEYILIGGVSDDIQYINDELASMQAFLNRLKQEAKHNEQRQGWMKQVREVAYDIEDCVDKAGHRLSREPRGSGKLASLRRAWYLLTTLYARHCIATEIGNLKARAQHVSERRTRVQQILPKFHTVSAWENIRDSFPTGKKGSSIVVTTRFKSVAEACRRQQGYVFPLKPLNDDDSYKLFCQIISNEPNIPSNGARALLKKCGGLPLAIILVAGLVASKLRSESISTRGGDHHSVQEEDVSGELKKNKDQAGNDISEGLDKDAVFEELAKNKPKSGNDISKNLEKFLTQVGKDLSEELEKNLSTEGVAHIVNHCYSQLPADLKTCLLYLSMFPKGCLISRKCLIRRWIAEGFIDEKHGKTVEEVAEDCFNELISRN…
Pavir.Fb02142.1.p	881	MPTSSSNAASTSTNEILGNQPDGGDQSKVDTKSLTRGKTMASAFEESQLIGREKEKSELVTLICNQSTQDILVISVWGMGGLGKTSLVKDVYESQKLIAMFEKCACITVMRPFILKEFLRSLIVQLSVQSSSEKKGAMDFGHGTRNTVAMMGVEALIKELARLLKGKKCLIVLDDVSYRAEWDHIIQSFPKLDTSCCILVTTREESIAKHCSKKEENIYKLKVLKYKDAQDLFARKVFKEAKDLGKHPELIEEAKMILKKCNGLPLAIVTIGGFLANQPKVAVEWRKLNEHISAELEMNPELEAIKTILGKSYDGLPYHLKSCFLYMSIFPEDHKVSRRRLIRRWSAEGYSREIRDKSPEEVADQYFMELIERSMILPSQLSVNSRKGIDSCQVHDLMR…
Pavir.J08018.1.p	881	MDLVVGASKFAVNNLGSLLAQEYTLIRGARDDIQYITDELSSMQAFFSRLKPEDHHGDQQQVDWRNQVRGVADDIEDYVDYVRLRLGSEPRGSGKVMRLRRGWYLLTTLHVRHSIATEIRNLKVRAENVSERRTRYGVQNLECSCHCRSGSGRAVGAIAPRMFLEPPPQFIINMAPVGMKDAMYELKPWFTEEGQQRFLAIVGFPYHGKTTLAMELYREFGEKFECRAFVLASQKFHLPTILRSLIKQVHEQQSGASKNDLDGIENWSEEDLIKKLADKLKKKRYLILIDDIWSKGGTIVVTTRFKSVAQACRIHHGLVYMHQPLDDGSSYSLFLEKISSAASDFSPARPINVRVLMNYCYQHLPADLKTYLLYTSMFPKGYLISRKRLIRRWIAERFV…
Pavir.J01759.1.p	880	MEKILVSASTGVMNSLLGKLTTLMGQEYTKLKGLRKEVKFITDELSCMNDLLERLADVEQLDPQTRGWRNQVRDMAYDIEDIIDDFMHHDTRNQSANNDGFIRKTIRRLKTLRAKHHIAGQIQEIKNLVHETSERRTRYRLDECILASSHVAIDQRVVALYANSAGLVGLEGPMNALVNLVADEEQLLKVVSIVGFGGLGKTTLAKELYTKLSWKFQSQAFVSVSQKPDITKLLCSLLSQLGGQQPSHKYELHDLINIIRGRLEHKRYFIIIDDIWDVSAWDVIKCALPENNNGSRVIATTRIHKVANECCSNCRQYVFNMEPLGDNDSRRLFFSRTFGSEEASHQRHKELSVDILKKCSGLPLAIISIASLLASEGNKMKSWEHIHKSLCSMSGAGLN…
Pavir.Ea03067.1.p	877	MAEPILASLIHGIASLLTTGVADQGQRLLATGQDVRWLRDELLSMQIFLHEMEACAGDGGAVTEALVHQIRDIMLDSEDAIDVFDASQVRSCCILGNLQAQSKVGARIKRIRNQLSDIARRRLEYPTKPPAGSSDNWIHGLLASSPLVHDKDTVGLDKDLNVLLQHTLGGESELSVMSLVGMGGVGKTTLAKKVYNHPHVKKHFDRSSWVYVSNMMEVRGVLREMAKGLMRIPSAEVSSLSEGQLQELLLCGLGGMRFLLVLDDVWDEGLWQVIKRVLPNNGTGSRVLVTTRNIIVAESVVDVRSDVHQLQPMTFEDSYNLFCIKAFTKDGVCPDDLKEMAKDIVKKCSGLPLAIVAAGSMMSRKEKTHTKWRCVMENIQKDLNNGDMGVQQALLLSYK…
Pavir.Ha01616.1.p	877	MAEAFVGLVISKLGMALGKEAATYGASQISKEASDLRGLVDEIHKAKEELESIKAYLHDTEKFKDTNETTSIFARRIQDLAFQIEDVIDEFTYKLEDDKHIGFASKTKKRIRHINIWGRLALELRRINVELEDATKRRDRYTMLRIGKDNGSDHHVRSNNQIVRAKTMVSDFDERNSKLVTVWGMGGVGKTTLVDHVYNIVKKDFDAAAWVTVSKNYQVEDLLKKIAREFGISVDANMELRSLVADIRKYLEGKRYILVLDDVWEKDVWINVMDVFPINCISRFVLTSRKHEVASLATSNCEIQLEPLGENDSWKLFCNVAFRNDVDKRCPSELNDLATKFLQKCEGLPLAIACIGWLLSCKPPTYSAWKNLYDELELQSTTNVIQGVNIILKVSFEDL…
Pavir.Eb03465.1.p	874	MPDLPVLPFDHAEFISYQDILGLLGRPGVGVVAIQGIGGSGKTWAAKALYRAAKTLNLFDEYIWVSLSINCSMRKCFNKIAASLKCKIRDGLSVESTRTIIKEYLTPRKFLLVLDNAYFTEENTLEYLGVPDPGQQRLGSKIILTTRTTRALYALFSVMQPNIVKMMPRTLTYKGSYDLLREKIGKDISFAHDLISYCYGIPLIIILLAGALYDAPTEETFSELVANVHATLSTKISVFDTMQRMVKFGYHQLPSDNVRHCLLYCLIFPDDQGISVKELIWYWMMDGLLQEAIGFDEANHIGKEILDVLIKHGMVYLDDNDHVHMHNVIRETLSRFGKDMGYKEQDYWCFGNPIIKLEYLSKYSNRVSLMDTEMEFLRGSPNCLLISSLLLRGNYLLKA…
Pavir.Hb00083.1.p	873	MGWMLSPILSFLVNKFFTNLSLDISRKLRKLEIDTIPSLKETLTKVEEQRMVGAVKGKGSESNLVTLKKIENDLKSILYEAEDTLDLVDYHRIEKKVKGDDGPSWISRAEDDIAVDLFFLTIDGKSLWKRIEDIENIFNDLKKSHLLNQDSSSSSKIVAEDTNKEETDDMHRSIKWEVFGRDKEREHICSMLRKGSDADGPTSSSSKPYSVFGIHGITGFGKTTLAQYVCDHEKKAQDKHFDTVMFIHVSKTFRLDKIFRDMLSEIKKGQQSDSNGVTALHNELKKNLEGKRFLLVLDDLWVNNENRKGRDILLDALDAGQSGSIILVTAQREDAAAALAVTVGEQLRSNTRISFWETTANDVVLNETMGALWWSYQQLGADIRRCFAYCSTFPRGYKL…
Pavir.Ea02039.1.p	870	MAEIAVLLVVRKIGLAVAAETLKYARPLLAKKPEYIEALPNEMRLIRNELELVHAFLKGTGRRGWKGEVIETWRRQVRRLAYDMEDMVDQFIYMVGKQNQKGSWWDHVKKNIMKPNSLFSLDEIAKEVKRINQELKQLSESRDRWAKPLDYGTDIPVAIYETEQEMYRQSLIESLYFQERSLRIIAVWGMGGIGKSTLVTNVYKNEACSFDCRAWVSISQSYKLEDIWRKMLRDLLGKDKKEFDPETMNSIELREGLTKILDKKRYMIILDDVWTAEVLFKIREVLIDNSLGSRVIITTRIEEEASIAEDGCKIKVEPLNDQDAWILFCRKAFPKVRNHICPPELIQCGIDIMEKCDGLPLALVAVGSLLSLKTKSVKEWKLFNNQIIWELHNNENLNH…
Pavir.Ba03562.1.p	868	MELVASASEGLRSLLGSEYALQAGVRNDIDFVQAELQRMHAFLQDYARSQQATTAVVKDWAREVRELAYDLEDAVDEFKYRVSPAPVGIPAMVVHLVSTFMARRQIAEQARSLRTRVLEVSERHKRYECDVFLPLDAPSSASALWLPPTMYVEVASQSNLVGIDGPRDEIISKLMDAGRKDASGRRRVASMVGFAGVGKTTLAMAMYRSLEGQFQCRAFITVSRKLDIKRLVTDILQQIIPVGSSSMPDPDMAGVETWEISQLVGKLRENLQCKRYLIVIDDLWETSSWRDISCVLPENNLGSIIMTTTRNESVADACCSSYNLGDFVHKVESMNDLDSKTLFLGRIFGSENNCPHDFEEILLAATRPQATKWEKVYSSLGSEIESNDSLSRLKQALQL…
Pavir.Da01070.1.p	866	MVDPRLAAMFSKVKNLVGISKSSGELISMLQPLQRGDATNAKMKIVSVVGVGGLGKTTLAKAVYEKLKDDFDCKAFVPVGRNPDLKKVFKDILIDLDSDRDLQLSMAILDERMLINKIRKFFIDNKKSCLKAFCPFCGDGYFIIIDDIWEVQSWDTMKLAIDDENNCGGIIIITTRNLEVAAKAGEVYKLQPLPYDSSRELFYTRMSSDDQLSRDYNHPDEISDIILKRCGGIPLAIIRMASLLESENTITTILSFSYFDLPSHLRACLLYLSAFAEDFVIDKNALIWKWVAEGFVHEEQGTRLFEVGEGYFNDLINRSLIEAVEDDYLDGIVHGCRVHDIVLDFIRSMSREELIFTTLDNDQGTPLPSHVRRLACHNRSLGHTHQTNNFTDMWRVRSF…
Pavir.J36183.1.p	866	MSFLFCSTYMDTMVEVKLSDFAISVLQMASSFGIDWAVNEIKSAWNVKKELGNLERSLRSICAVLQDAEEKQSTSHALQEWLDNLKDVVYDVDDILDDVATRALEKEVYPGLFNQMSYLLAYPFKLSRKIKDVRGKLNKIEAERVQFRLTEQLIDTQVNRNSNRETHSNINEPDIIGRDEAKNKIVAMILTAADCSSPLSVLPIVGLGGIGKTALAKLIYNDVRITDKFEHRFWACVSDVFDLKKILDDIIQSSTGERHTQLNLEMLQIKLYGILHEKRYLLILDDMWNDKASEWDELKSLLSRGGSGSVIIVTTRSSNVATVVKTLEPYCLEKLKLDESLQVFIRHAFRGDENKDPQLLKVGKSIIEKCHGIPLAAKTLGSMLCNTRDFEDWRRIEKD…
Pavir.J38307.1.p	865	MEIIPVLPIVGIGGVGKTTLAQNICSDPQVKSHYELIIWICVSDDFDVKRLTKEAIEQASGKAAPTNDNLNSLQTDLANSLNKRRFLIVLDDMWDVNKERWKGFYAPFKNVHEGSMMLVTTRSEKVADIVRTTDSFPLEGLKDDDFWEFFKLCVFGSDSSNMDPELERIGREILPMLRGSPLAAKTLGRLLGISRDTTHWNNILNSELWQHDQEGTEILPALQLSYMYLPFHLKRCFSFCAVYPKDHNFEKDSLAEMWVAEGFVVPKGNIPLQDIGSQYFLELVNRSFFQKFRGAYVIHDLMHDMAQLVSKDECFIVKNSSDLEKVPQSKLPDRIGNLKHLRYLAISRTCHFRSLPSSFCSLYNLQIFYARKCKLESLPRGISKLINQQKFKSNNLEME…
Pavir.Hb00243.1.p	864	MAAVLDAMVPYVKNLIAGMVEEEVNMLLGVSGEITKLEDNTDSIKAFLVDAERRRITEQSVQRWVNKLKDAVYDATDILDLCQLKADKRRESEDGCMDEKAPSCCQSLLFCLRNPVFAHKIGSRIKELNQRLEDIRKGANQFNFSINFGSYQDRQMTSQTEHSSRKAMSELDESAIVGKNVENDMKLLIQELMMDDNNNNIKVVSISGMGGIGKTTLAQKIFKETTIQEHFKTKIWLSIGKHFDDAELLRSAIKHAGRDHGEERDMSLLARTLTDALSASKFLVVMDDIWSDKAWSNVLCVPIRNASGNKPGSRVLVTTRLKDLASKMGESFHQHHVSPLDKEDAWSLLKKQLTPNQVVGIEQLKNIGMDILEKCDGLPLAIKVIGGLLSTRYPSELEW…
Pavir.Ia02597.1.p	863	MPSLTYSYFNIKSMDEDVERAIKTETAKKWLQKYEVVGPQADIRSLSDVRGRGVRSVYGIAGVGKSFIVKYVYNKQVTDQRRIFKKFGWVDVSHPFNLRDFSWSLLLDFHSGSLQHDSMQRIKDPIQDCRELLRQNDCLIVIDGLQSTEEWDLINAAFSFEHDSRSLVIVIANKQSVATYCSKFRWSIQGLEIDDAVELFKRRASKRHQSFWPSDPSPAVIEEVKSVLYKCGGLPKVIISVADVFASGWRFNNDYFMQALETLPAFGRLRNLFSWVHSYFDTCPDSIKPCIFYLSIFPVNHKIRRRRLVRRWVAEGYSMDTREMTADEDGEKSFAELCKLNMIQVPGTTTRLSYFTRIPLYKVNGFFREYIISRSMDENLVFALEGHCSLNSQRTGRHL…
Pavir.J00033.1.p	857	MRMINWSARVVLALERSQVLWRNLRLWVERKTSSTLINLISKQDDQQSYMVISVWGMGGLGKTTLVKEVYQSQKLSSIFEERACITVMRPFVLKEVLQSLAMQLGRGTIKATEINDELHKRVKGKRCLIVLDDLSSTAEWDLIIQSLPKLENASRIVVTTREETIAKHCSTNHECIYRLNILNHMDALDLFTKKVFKEAINLNKYPALIEEANNILKKCNGLPLAIVTIGGYLAKQPKTSLEWRKLNEHISAELESNPELGIIKTILMKSYDGLPYHLKACFLYLSIFPEDYNISRRRLVHRWNAEGYSSEIRGKSAGEIADRYFMELNERSMVLPLKKLIGSRKGISFCKLHDLMREISISKAAEENHVFRMEEGCNLNTQGTIRHLAISSNWEGDRS…
Pavir.J37219.1.p	855	MNRDMFTLDIGNRQHFRVTDVDRSQTCPIDELEVVGRDIKQAADELVKMIVSTCYENRSTIFGIQGMGGIGKTTLAQKIFNDQRIREKFQVHIWLCISQSYTEIGLIRQAIRMAGATCDQLETKTELLPHLMDTIRGKSVFLVLDDVWKSDVWIDLLRFPFERGLKSRILVTTRHLDVLEEMQAAYAHKVNKMNDRDGLELLMKKSFRPNEQTSDFGDVGYQIVKKCDGLPLAIKVVSGVLATKRTKGEWENIRDSRWSVHGLPKELGGLLYLSYRHLPPQLKQCFLWCALLPPYFEIQRDDVAYWWVAEGFVRKEDRYPIHEIAEEYYHELIRRNLLQPMPEFVDKGGSTMHDLLRSLGQYLTRDHSLSMNAENSKALPNLRRLVISSDIEEIPAIEE…
Pavir.J14756.1.p	853	MIEGEYKLQKGVKRKIRFLKDELTSMQTLLVKLADKEERLDEQVKDWRNKVRELSYDIEDCIDLFIHKMSKGDHAATNLVKKTSRKIKKIWSRHKIANLIEELESRLQEETLFTEAKRLVGTDGPREKIIEWLKEDDGFGRQLKVVSIVGFGGLGKTTLASKVYEKIKGQFDCSCFVPVSRNPNVAKILADMLKELGSCVDPSDDERQLINKLRAFLQDKRYFVIVDDIWSTEAWKLVKSALPENNLNSRIIATTRIINVATSCCSSLKGYVHNIQPLSNEHSQKLFFKRVFGDTSACPPHLEEISHGILKKSLLAGKSNIDQWEKVHNSTSSTFSHQGMRDILLLSYYDLPHHLKTCLLYLSMYPEDYRIGREELIWRWIAEGFVTEVKGQTADQVAE…
Pavir.Eb03372.1.p	851	MAEPILASLIHGIASLLTTRVADQGQHLLATSQDVRWLRDELHSMQIFLHETEVCAADGGAVTEALVHQIRDIMLDSEDAIDVFDASQVRSCCILDNLQAQIKVGARIKRIRNQLSDISRRRLDYPPVTKPPAGSSDNLILGLLASSPLVHDKDTVGLDKDLDVLLQHTLGGESEFSVMSLVGMGGVGKTTLAKKVYDHPHVKKHFDRSSWVYVSNMMELRGVLREMAKGLMRIPSAEVSSLSEGQLQELLLCGLGGLRFLLVLDDVWDKGLWHVIKRVLPNNGTGSRVLVTTRNIIVAESVVDVRSDVHQLQPMTFEDSYNLFCIKAFAKDGVCPDDLKEMAKDIVRKCSGLPLAIVAAGSMMSRKEKTHTEWRCVLENIQKDLNNGDMGDSEISRKK…
Pavir.Bb00833.1.p	849	MWRRCRRLAMKMSCFTPPGEPSSVRHGFSTQCTPVHYGTRSRSSSLGATSSAAAARAISTAKGPHVQDSEEDEDEEEEEEEQEDSYGKQFEIGPSLLQDAPPAMELEEVSFQFLEEITDGFSEERRLGEGAFGVVYKGVTKNGGVVAVKKLKYPDVDPEYMQFKNEFDHLKKLRHPNIVQILGYCYETQKKPFIMDDRTKVTTEEIYAALCLEYLDNGSLQKHLSDKFCELDWHTRFKIIKGTCEGLKYIHDKLEEPIYHLDIKPANILLDKDMVPKIADFGLSRIIGKEQICKAKDRYGTPGYQPPEHIETGEISRKFDIFSLGIVIIKIVSGPEGYAIYLDGMSTDEFNKDEFINQVRKDWRNRLQATYRDDFSIEAYCHQVEACTQIAVNCVEKDK…
Pavir.Ha00133.1.p	847	MFDPIVLASAAATWVINKLLDSLSKAAIKALLKKEDLDQEVEKLKNALQRANLVLGAVPVGNTNLEQPIQEVQQLATELTKYLDELEYYDIKDKVYIARIRAIVEKLHNLCGNVYEALYAEKLGAVIRASKTTSTDTREAAQYSTETKVFSRDNVKSKILEVISSRASSDQVSIIPIVGDGGVGKTTLAQLVYNDPEVKAKFDIMIWIYVSANFDEVKLTQKILEQIPECGHKNTTSLAGLQHDMNKFLSKRFLLVLDDMWEESEGRWDKLLAPIRATEVKGNVILVTTRSLSVARTTTRTEADHINLDGLDEQDFFPFFKRCIFGDENFQGQRMLLKIAQDIASKLNRNPLAAKSLGSLLRRNVTAKYWMRIRDSDEWRFTERKDDIIPALKLSYNHL…
Pavir.Ha01236.1.p	843	MAEVMASAATSVMGSVIGKLTAMLGEKYKLTRDAEQGICFLKEELSTMAAVLQNLADKDGDQIDPLAKDWRSKVRELSLDIEDCIDRFRLNHSHGGSKANFVRKAVRKVKILLQDRGLAEEIQKLKSLVIEQSERAERHNIHKYLAATQSVPLDPRAHEIFREVTDLVGIDGPRKEIIELLKCEEKQYKVVSIYGTAGQGKTTLAMEVYRNITEPFDCRAFVSVSQTPDIKKLLSDILSQISKNQFDGQTERWETQQLIRNMRDYLIDKRYLILIDDIWSVAAGELIQSALPRNDNGSRVITTTRSKTVAGSCCAGIIGAHMYKAQPLGDEDSQILFFKRLFWSHEDCPQNLREVSSDILRKCCGLPLAIISIAGLLANRSRTPEAWGNTLKSISAAVD…
Pavir.J04388.1.p	840	MSGLFALRSVERALDLLKSLVKISLSLSSPSCSRSQDDMEELKQLERTMLQIRAHLHDAEEKWNIREESSKLRLNELKEVAYDMEDVVGEYEYEVNRRKVEAFQRSGGVHHMEQDERKVDLGKRRRLLQENQDFLMDAGLVPVPEGLVHRARKVNMRLDEIIDYSTHFTLSVNDGERRSTPEFSSSRRTTPLVYEKSILGRDKDRDIIVEKLLSNEEENCTSPLTVAAIVGMGGLGKTTLAKLLYNDMRVRKSFDRFAWVYVSENFDITKITRDIITSLTKNSCEYTELGYLRRKLTQEIKDKRVLIVLDDVWHDDRLRERWELLCAPLSVTRKCQIIVTTRSEAVAMLVQTMPFYRPSCLSFDDSWSLFMQVAFPGDQEQNASTELIRIGKSIVSKCK…
Pavir.J35020.1.p	840	MFLQPELESMQAALEEIASAPPDQLDKQDKIWSSEVRELCYDIEDSIDTFVVRCTGGAPAGPDGMRGFIGRSLDLLTRLRIRRQVATDIRDIKRRVIEAGKRRESYRIDVAKPAAVDPRLLAHYKKATELVGIDEARDEVISILMEGDDQVSNQHGKIVSIVGFGGLGKTTLANAVYEKLKEKFDCWAFVSVSQTPDMRKFFKGLLYELGKNVNDETLDERQLIDQVRKFLQTKRYCIVIDDIWSVSIWDMIRCALPDCTGGYIIITTTRIFKVAEQVGGAYKMKPLSLDSSRKLLYKRIFSNDEKYKWPDEHLAEVSDRILKKCAGVPLAIITIASLLANRGRNKMEWYEVCNSIGTGLEYGLDIENMRKILAYSYYDLPSHLRTCLLYLSVFPEDCV…
Pavir.Ha00026.1.p	838	MELAVGASESAMRSLLGKLGSLLAQEYTLISGVRSEIQYMNNELSSMYAFLRKLSRAAAAGAAHDEQTKDWIEQVRDVAYDIEDCVDDFAHRLGRQPRGEGLFVNVSRAWYTMTTLWARRDIASKIIDLKNRAQEVGERRTRYGVQDPKESSEPVSGIKPSGPARPYATDHLQPPASQLVGTTEPVGQEDAIVKHGQWLTAESEGGRRYGEKFDSRAWVQASQKLNLPSLLRGILKQVMPQQDPEGNGGRGTSDGHADGIEGLNEKQLKDKLEEQLKQKNYFLFVDDVWSVSSWQNIWQSLPVKQKGSIVVTTRFKSVANACCRQQEHIHMLKPLPHMESTTLFFERIHDPKQENFKETKDEIIRKCGGLPLALVAVAGLLARRDLMELDKNLSPEGVT…
Pavir.Ca02577.1.p	831	MEAVVCSSHGAMGSLLWKLGALLSDEYRLLTRVKADITLLKDELESMHAFLKKMSEVEDPDVCPNIIDSFMFSLGCESNSKPIGFKGFVGRCLSLFTDAKTRHWIAKKIQRLKVHVIEASNRRQRYKVEDAFPRPSRISIDPRLPAFYTETTRLVGIDGPRDKLIKLLTEGHGTVAQLNVVSIVGFGGLGKTTLANEVYQKLEGRFDYRAFVSVSQKPDMKKLLRNILCQYSCREFGSNEAWDEQQLINTIRHFLKDKRYFIVIDDIWSTSAWRTIRCAFPDNNCSTIITIASLLATKARTKEEWEKIWKSIGSVLEKDTDMEEMRKILSLSYNDLPYHLKTCLLYLSLFPEDYEIKRDQLKAGQDMEEIGECYFNDLINRSMIQPVGIQYDGRADACR…
Pavir.Ha00689.1.p	828	MELAAAALGSLLRKLGSLLTNEYRLQKAVRGEIRFLQAEMESMQAALDCVSKLPADRIDGIHKIWAKDLKELAYDIEDSVDAFMVRIDTPVGAKPHSFRRYFDRTIGLLTKAKHSHRIYDDIQEIKNRIQEVSGGQKQQLVVVSIVGVGGLGKTSLANLVYQRVRGQFQSQAFVSVSLKPEINKIFSSILRQVSGMEYPNDEAWDQTELIEKIRQILEKKRYIIVIDDIWSDSAWILIKCALIENNLGSKVIVTTRNVDVAKISCSPIDGTLYELDPLFDEDSKRLLYSRVYNEDEEIHTELEEVSRNFLKKCGGVPLAVITIGGLLASRHKTKYEWYRVYKSMGSGLEKDKTMENMREILNLSYCDLPSYLKPCLLYLSMFPEDHLIPRYDLVLTWVA…
Pavir.Ha00262.1.p	824	MYNHLTLACSLQKDDIAVDVFFLTIDGKSLRKRIEDIENIFNDLKNSPLLSQQCSSSSNSSSEIPAKGTSKKSSRQEQIADSHRKISHMVIGRDKECEDISRKLRKAPDAYGPSSNSSRPYSVIGIHGIAGSGKSTLAQYVCEYEKKAKDKHFDLIMFSHVSTTFRVDKIFRDILEQTTQVRPSDTERLQSIQKEVKDKLQGKRFLLVLDDLWVNNDKQMEQDILLDALDVGQSGSRILVTAQRQDAGAALGCAQKQIPIPDLEKKEYLKLFMHHAGSSNDAEYKRIGIKIANKLRRSPIAAVTVGKQLRRNRRIRFWEATANDVVLNETMGALWWSYQHLGADTRRCFAYCSTFPRGYKLTRDELVRIWIAQGFVNTNSNAIGELEDVGSHYFDELLT…
Pavir.J04352.1.p	821	MAGVLDALASYVLNMLTEMARDEVHMLLGVTGEIEKMDIMLKDLKNFLVDADRRSITDQSVQAWVRELREAMYDATNILDICQLKAMEQGPSHEAGCFNPLLFCMRNPIHAHKVGSRIKNLNQKLEDIKKRSLHFNFINLNSYEDRNRRVASSHHGSRETSGELDESSLVGENIEEDTRNLVEMLTTAELSNCENNKILVFAIVGVGGIGKTTLAKKIFNHDLIQQEFSKKIWLSVNKGVSETELLRRAIIEAEGDHQSTGNTRGALERALKEALNGQKTLLVMDDVWKHEVWEDVLQTPLVNAALAYGSCVLITTRHDMVARGMMATKPYHYVNKLDPDAAWLLLKKKVVGNGNDEDQIELLKDIGMEIITKCDYLPLAVKVMGGLLRQKTARRREWE…
Pavir.J28469.1.p	818	MKELDKLIGLPLDSSQGKSNVVPVCGDDGVGKSSLVRTVYNHYVANNRGMFNMFVWVNVSHPFNLMDFSQSLLLDMHLEPPYSGRIYRDAFQAEYDAIKLCKEVLKERQCLVVVAGLQSKNDWDTINNELVSAGTYANCIIVITTEESVATHCAASSGRVCNVKPLDAAVALDLFRKVFPFGSSLNENMIEQAKPLLSKCDGVPKRIIALASYLGPLANRPRETQERERKRLNDNFKHEVTMAKCDSFLSIFTSISSSFDACPHLLKKCIFYLSIFPENKMIRKRHLVRRWIAEGYSKGIGSCSLENDAEKLFNKIAELGMIQQAQQPITETDVIRKVSWQVNCLILEYIISWQTEEKVLLPLEVSVLEGKCSLTTGRVGQHLAIRKCWGGDEFMFNSM…
Pavir.Db01288.1.p	811	MAEAVILLAVKKISIALGNEAISQASSRFTNFVTQIAELHGSMTRISRELRFIHGFLCKMDVRNRNDQAYEIWVEETRKLAHGIEDIVDEYLHLVRNGHDIGWTFYITEGFKKPKVLLSLNRIISLIKEAEASLVHLFQVKERWVPMANAGQSNDSGYIVERSQYLASASRSISGDLVGIEQNKETLLNWLRNDGMALSTIVLHGMGGLGKTALAANVYKEEREYYDCHAWISVSQTNSPVVILRKLLVELFQGEENLPSKLATMDMIGIQEALREFLKEKKYLIVLDDVWTSEALNYLSGALVQNLKGSRVIITTRIANVAMLASKERVLTIDCLSEAKSWELFCKKAFQRETDHDCPTDLKAVSEKIVMKCKGLPLAIVSVGSLLSVREKNLAEWKR…
Pavir.Ea01346.1.p	811	MDIVVGALSGMVDALPGKLGELLEQEYALLSGVRGDVVFLQAELDSMRAAIHHCVSLDHPDTQTRAWIGRVRELALDTEDWVDLFAIRVDAGAGAPPSSGFFGFFRRGVDKLRTLPARHDIANELQDLKKRVIELSEQRNRYRVVPPVPEAARPVDPRLTALFVDPGSLVGLEGPVQELSKIVMDTEGCTALKIVSIVGMAGAGKTILANAFYRRLEVQNGFHCRAFVSVGQKPDLVRILSDILSQLGDRHRGGQDINQVIGSIRNLLSDNRYLIVVDDLWSKELWGTMKCCFPENYHGSRIIVTTRNDTLPMDSYPVSRKFVHKIDRLSDADAKKLFLKKAFANEHPCPQHLEDVFVQIMSRCSGLPLAIVNIASKLAHKQSRDEWEKLGLHSLCSSH…
Pavir.Eb02384.1.p	810	MEIVVGALSGMVDALPGKLGELLEQEYALLSGVRGDVVFLQAELGSMRAAIHHCVSLDHPDTQTRAWIGRVRELALDTEDWVDLFAIRVDAAAGASSSGFLAFFRRGVDKLRTLPARHDIANELQDLKQRVVELSALRNRYSGVPPVPEAARPVDPRLTALFVDPGSLVGLEGPVQELSKIVMDTEGCTDLKIVSIVGTAGAGKTTLANAFYRGLEVQNGFHCRAFVSVGQKPDLVGILSDIFSQLGERHRGGQDIHQVIGSIRNLLNDKRYLIVVDDLWSKEHWGTIRCCFPENNHGSRIITTTRNDTLPMDSYPVSKKIVHKIDRLSDADAKKLFLKKAFANEHACPQHLEDVFAQIMKRCCGLPLAVVNIASRLAHKQSRDEWEKLGLNSLCSSHS…
Pavir.Cb00275.1.p	808	MEAPTSPLDGTILKLPGKLDRLLLQAHGCALPKGVADEIPLIKLDLEKIIGISSNLQEDDHAMMVRCWRKELRELSYDMEDFLDQYEHAAAMNCTRSIRGQEITRRRKSKRTLPWIREKLRQRLWMANKIREFSERAQEALERHRLYNLDAIAGPASFSCTDDAYPTSWNCTPCGEDKAYVGIDAAMEELEELLMMTHDQGLQKLQVVSIVGFGGIGKTTLAMELYRKLGQQFECRAFVRTSQKPDMRRIFISMLSQVRPHQPPDNWTVHGLISTIRTHLQDKRYLIIVEDLWTTSTWDIVKQALPESNCCSRILTTTEIEDLALQSCDHDPKYVYKMQPLGEDNSRKLFLSSVFGPQYECPPELREISHDIIRKCGGLPLAIVTVASILSSQPGKQDR…
Pavir.J01337.1.p	805	MAPWRRSSKPAMPRRSPHCHLAFPSTPWRHRSSSRWRATSPPWLESSVRDDVHDSDVVINVEEQKSLEDAILSEQEESKEHYPVVITMFGESGIGKTTLMRHIYNKMEKKKQFEAQAMESFAPYLTATNILQQIVQQLTDDDTNCPKEMARKMLEDRLRNKKYLLVIDGEVSGTEWKNILTSLPIGIRGSRVVHITQGKPEEPPSTYHHVTIQLKKLKEEAAMSLFRRRLPKELQDKNFKIYQKDICQITQGLPLAVVLLSGLVQAKEFPSEWVKVFEYLKAKKSTRLEPMLSVCFDDLPHELKCCFLYFAALPTNTTIEARNLVFMWVAEGFLRSKGGKTMEKIGYTYLIELINRNLVNRVKMDDDSSFGSMSVTIQNKVHDFLQIEAHEASFVEVHS…
Pavir.Fb00556.1.p	804	MEVATGALPSLLPKLADLLISEYSLQKEVKGSIKFLQTELESMKAAIEEISVAPDDKLNKVDKIWAREVRELSYDIEDKIDTFVVRCKDSKLAEQHGIKKIISRSHNWLTQPKIRPKISTDIREIKRRVEEVSKRRDRYKVNGEVAKPVMVDLRLLARYEKMTELVGINEARDELIKLMMEGNGMSKQHEKILSIVGFGGLGKTTLANVVYQNLRAQFDCSAFVSVSQTPDMDKLFKNLLYQLGKRNIAGFNVINELREFLGEKRYLVVIDDIWDISVWKTIRYALPDNNRGCKIITTTRILKVAEEVGGAYKMKPLCLHNSRILLYRRIFGNKDEEKCPNEELAEVSDRILTKCAGVPLAIITIASLLASKGTNKLDWYEVYNSIGRGMENSLDVENM…
Pavir.J37938.1.p	804	MKKATDLIVTGKELLKEAQAKPHPVRDVPPQHPQDQLWGMDSYKKKVRDFIQDTNTKSGLLGIWGMAGVGKTSLVKLFRDSSAEYAPLDFDHVLFVRAGRGCTVGDTQKAIAASMRLPVVPDETSQEGIIYNHFKDKNFLLLIDDLWGYLELKDVGIPMPLGIAPVLPLQEYRRKVVFTTRSKHVCGQMGCAENSIRLECLNQDDARKLFEDKVGKEIIKDTQLGMLARELADECGGLAMALCTIGQAMSTKKDPKEWRSAINLLKKSKLLEITNTDEELFERLKFDYDKMTENRKKCFLMCSLWAEDKNIPKEKLIEWWVGLGFLDASDSVNEGYFIINGLVDASMLEKGDNGLDSTENSHVKMHKMIRKMALWIVNDRGHQNIWLPHSVHRLAFSEE…
Pavir.Fb02365.1.p	803	MDSTLTCKPKYPLLLALIYTESPSPVSSEDSCLQHIISDDQSVHCTLCCYNFLNHFIHIYSSQATTYVSATKVVMEATGLSIGKSVLDGALGYAKSAVAEEVALQLGIQRDHAFIRDELAMMQAFLRAAHGQQDDHEVLMTWVKQVRDVAYDAEDSLQDFSIHLKKPSWWRLPRTWQERRRIAKQMKELRARVEDVSQRNLRYQLIKSAGSKPETAAELSSITAAAIFGIDEARRAAKHDKPKVDLVDLINQEGEDLRVIAVWGTSGDLGQTSIINMAYENPDIKKKFSCRAWVRILHPFNLNNFIQILVKQFRSAIGVDVLLETEKTGKELAEEFTGYINEKCYLIVLNDLSTFEDWNEIKACLPNHKKGSRIIICSPQVEVVSLCAGQESEALELKQ…
Pavir.Ea02111.1.p	802	MILETTVIVSIVGWAASPVVSKLVDKLQWYAVQRYTWHQGLPEKLETLAHFLDEIGSTVNVVGAQGFRDPKMMGWLCQLRGAADEVDHIFDVLDYEIIGSSSSSQAAAAERGGAASIGSADLCARLKKLLAKLNDIRQSSRGLVQASMLAVAGASPDGDGRSRPVTGPLLPQGLIPLGYDAQYEYLRTWLLQPPQGRGGVPVLAIVGHGGMGKTTLAQRAWGDEEVKRTFNLVIWAWVYNKTSEADLLGEIWRSAAAAAGRQHEQMSFGGMQLALQELVRSKRYLLVLDDVCNDEAATERQRRDVWSAVLAPFQQPRDIGSRVLVTTRAVICADTLGADSSSRLALDGIGYGSFVSLLRDTSTTAAFGTGSVEEATRARELQQFLRSRFFSVPEASSAP…
Pavir.Ba02557.1.p	801	MPDDRIIRSYGKTAPDYNADIVGYYVKKDCDSLIHQLITNQQNTCRLIAIVGMVGIGKTTLARKIYHNISTGEDEVFNIKIWIRFSKDLSSLTMWSDRDSRKEDATKAQLQQLGTEIAKKKFFLVIDDVWTENIWETLLEGPLQHGNHGSKVILTTRHKHVAKRIGAGHIHYVRRMNFVDAWRLLCQRASVSQSDEEELRDIGDKIVKKCDGLPLAIRSIGRTLRGREPTRHDWENAWRTAFQDLSPEEQYIINLSFQDLPSYMRQCLLYCSILPEGHSIKKRYITWHWISEGFIEKKKKSTFEEIAEDCFDDLIGRGLLQVEVGLDGKARVTMPIIIRSFASNLSDQENFCNELESADNLLEARRVCIIVKNTKTNHRDNSNIANEESYDMSAILEGT…
Pavir.Ha01217.1.p	801	MIVSTCYENRSTIFGIQGMGGIGKTTLAQKIFNDQRIREKFQVHIWLCISQSYTEIGLIRQAIRMAGATCDQLETKAELLPHLMDTIRGKSVFLVLDDVWKSDVWIDLLRLPFERGLKSRILVTTRHLDVLEQLHAAYAHKVNKMNDRDGLELLMKKFFRPYEQTSDFSDVGYQIVKKCDGLPLAIKVVSGVLATKRTRGEWENIRDSRWSVHGLPKELGGPLYLSYRHLPSQLKQCFLWCALLPPNFVIERDDVAYWWVAEGFVRKEDRYSIHEIAEEYYHELLRRNLLQPRPEFLDKGESTMHDLLRSLGQYLTRDHSLSLNAENSKALPNLRRLVISCDIEEISAIEEQKRMRSLLIFNNKNFKLVNKEISRIEHIRVLVLTGTGIHTIPESVGSL…
Pavir.J03794.1.p	797	MAKQSAACMLLGLGEISSMKAPTSPLDGTILKLPEKFDRLLHQAHSCALLKGVADEIPLIKLDLEKIIGISSNLQENDHAMMVRCWRKEVRELSYDMEDFLDQYEHAAAMNCARSIRGREITRWRKSKRTLPWIREKLRQRLWMANKIREFSARAQEALERHRLYNLDAIAGSASFSCTDDAYPTSWNGTPCGEDKAYVGIDAAMKDLEELLMMTHDQRHQKLQVVSIVGFGGIGKTTLAMELYRKLGQQFECRAFVRTSQKPDMRRIFISMLSQVRPHQPPDNWTVHGLISTIRTHLQDKRYLIIVEDLWTTSTWDIVKHALPESNCCSRILTTTEIEDLALQSCDHDPKYVYQMQPLGEDNSRKLFLSSVFGPQDECPPELREISHDIIRKCGGLPL…
Pavir.Hb01177.1.p	794	MSQFFSEISEEIIQIERKIENVVKRRDRWLQLPQLISNPLADIERKKPQGCFQEVPQDDLVGIEDNRRQLIEWLYSDKQGSTVITVSGMGGLGKTTLVANVYEREKINFTAHAWIVVTKTYDVVELLRKMVRKIEYQEQSELMDMDAHELKAKIKEKLAAGKCLVVLDDVWNREAYTQIADVFQNLQSSSIIITTRQEHVSTLAQPRHQLKLKPLERNDAFNLFCKKAFYNRMECKCPQDLEKLAKNIVDRCQGLPLAIVTIGGMLSSLPTTDYVWNETYKQLRGELANNDHVRAILNLSYHDTPGDLRNCFLYCGLFPEDHLLSRESLVWLWAAEGFAVPKEQSTAEEVAEGYLRELIQRNMLEVVENDELGRVKTCKMHDLVRDLAISIFKDEKFGS…
Pavir.J34364.1.p	794	MGYQCWIKWLKEYLLGCLTQIILRYELSGRLKKINSRLNQISDNQKEYKIKHTPLATLTSSTTATSAWRDGYKNAVGLEKEVETLKEMLLRKGHPQLMFISILGESGVGKKTLSRILLHDKKNNNHFKIRVWYSMPPDSTTEHLQAIYDRARQTISPTQGDLPVQEGPFDDIAGMLRHLLANMNYLLIIIGISSRTMLNCVRASLPDDNNGSRVVLVLDIENEEVAWHANAMNKGIKTESATWAVWIKKRVMSKYSEVVYNITWGYPLAIVVLAGLLRFKEKPGQWTAVLQQLKSGPPMEEAHQQDGEGNQITGPAMFQEDRIEEKTMSSPPTEAANLSTRTSIERVFWASFEDLPNDLKSCFLYLAAFPKDTFLSTDSIVRMWMAEGFIRPQKGKTIE…
Pavir.J38310.1.p	793	MGGSATPSGSPPDDGRGYAVVPVVGMAGVGKTALVQRVCGMEAVGAHFDTTLWIWVSLEFDVVGVARKIVEAITRSRPDCGELSTLHELIVEHLAGKRCLIVFDDVWDDNPSHWDCITAPLSRCAAGSTIVVTTRSKKVAKMASPKVYHLKCLSDDDCWLVCRRRALPNGDTNIKQELVEIGKQIVKKCGGLPLAAEAAGSALSNSISWEHWKEVLENGLWAGSEAKNLVLPVLKVSYDHLSMPLKRCFAFCSLFPKGFVFDKDVLVQLWTAQGFVDAEGDRSPEVIANGYFNDLVSRCFFHPSPAHGIGEGKFAMHDLYQELAQFVSGNECRMIQHPCSMKIDESLRHLSFVGEESYSVEEMHLNTFRGHHDLRTFLFIARTEQNLEEITFRTKIPSE…
Pavir.J14819.1.p	789	MLLDLKKDPKMQAQEEEASGVRVDRSIVPPKDESDASENRYAEVAHGMQRNLEEALHKLLGVEVEDNLSVCSIFGLTGAGKTTLGQFLYNNSVVEDYWEIRIWIHASSNFDVHNLSCQIFNLVPVDHFEHLGITSNMEVNGSQYQKTQLQSSIQMALSGRRFFIVVDDMRTCDSKDEWENFLAPLSKSAVHGSVVLVTTHLPRVAAMVATTEVIKMEGLDFEDRWKIFQDILGPEDHLPMDLLEIGRHIAGKMHGSPMAARIVAKLLKTKLTVQHWSRVSCSKVWENPHKLDEVTLAAQLTYESLDFHLQKCCFYCALFPINYHLDSLELTHIWVAAGVIDSTGENKRVEDLGLSYLDDLVTNHILSRVHGREGAYVMDPLYRKLVLGISSHEGLCIDY…
Pavir.Ha01319.1.p	786	MAEAVLLALTKIGSVLADETAKTMLAKLSEKVNNLRDLEDKIEQIRKQLTAMNNVIRKIGMVYLTDEVVRGWIGEVRKLAYRVEDVMDKYSYHTLQMEEEWFLKKFFIKGSHYVLVFSQIADEVVKIKKEIKNVIELKEQWLQPSQLVPDQFIEMERQWSQDSFPLLVKDEDLVGIEDNRRTLTKWLYSDELDSTVITISGMGGLGKTTLVTNVYDREKINFPAPAWMVVSQTYTMDALLRKLLMKNIDKLDVHDLKEKIKQKLKNRKCLIVLDDVWDQEVYFQMSDAFQNLQASRIIITTRKNHVAALAHPTHHLDLQPRSNIHAFDLFCRRTFYNKKDHTCPNDLVKVATSIVDRCQGLPLAIVSIASLLSSRPRIYYIWNQMYNQLRSGLSKNDHV…
Pavir.Ba03589.1.p	784	MKQIRDLTYDIEDCIDDSGNRLHGLPAGMPCYFLLNSVFEVLTWWPRRDIAARIAILKMRAQQIGERRGRYGVNNPDAAGAAPPAKAAVFDAADNQDGRLQLVSTKDPVGVDQHTKELTRRVTCIVGFGGVGKTAIATALYRAFKEKFAHSAVVTVSQSSDVEASNQQLLGGGSEGVTAVAVKGVRGRVTTAMSAVVAKCYSAGTSRGKNEGTKQQLQEDLKLLLEKKSYLVLIDDVWSANMLENIINALPINEDSRIIVTTRFHSVATTRREGDIRRVIGLDDTQSKTLFEQAFAESKGSKDVTIVWSEASATTAKTEDGDGSVHSPSRQGSVNEGSKYATVPNEVWRMCGGLPLAIVTMAGHVACNPHKSLKGWSEVCSYLFPESGQDHRKELTQEE…
Pavir.Fb01550.1.p	783	MDPRISALYEDATALVGIDGSIRKIIGWLTDEEEGEEGARRQQLRVVPIVGFGGIGKSTLARRAPNMKMIFAHILSGVGAQCDVSTDSEHRLIDKLREYLQVKRYLIVIDDILSEHAWNLISCAFVENYRGSRVITTTRHQNVASACLHTRNFHGHVHTVEPLNDADSRRLFFRRVFNSEDGPEDFQTISQQILKKCGGVPLAIISLASTLACQNAMVIETWEKMLSSLGRYRLETTTDLCPNLRNCVLYLGIFPEDWIISKDDLARRWVAEGFVCDAYGCVPEEIAEGYFIELVNRNIIQVAEFNEYNKATSCRVHDTMLDFIIAKATEDNFFAIVGTADQHIKTRNPSIRRVSFRIDHMECDRVISNLDLSRARTLDLWACAYCRPCLSSLSFSLLR…
Pavir.Aa01110.1.p	779	MVVAIVGFGGLGKTTLAKQVFDKIAGNFGCTAFVPVSRNPDINKVLRDILLDFNSGDSPEALRQLDKRQLINKLRKYIEGKRYLVAVDDIWSKDAWIILDSALFRNNHGSRIIVTTRKNDVAEECCPSSLDHVYRMDPLDKNDSENLFVEKAFGRKGCPPNLRDVCGKILKKCAGSPLAIITLSGLLRNKVTVSQCEEVLHSLSNAVPEDSDVDAMRKILSFSYFDLPHHLRTCLLYFSMFPEDIMIRRKRLLNMWIAEGFVHCSDGRNKTEIAGHYFAQLISRNLIQPVDIQYDGQAQACRVHDTILDFIVSKSLEENFVSFLGYQLGRPDDKVRRLSIHYQKFQDGAGLAGQDLSHVRSLCIFGEPLHKSCTVSLRGLTNLRVFDARNGSPYYTERD…
Pavir.Hb00681.1.p	778	MEKRNRLKKGFMGAISRYARLPSDLVTLHKVGNEIQRIRRKVNEIYESANRLNLIGSAAAEESLVEDDSLQHSGLVYPNSEDVTVVGFEDEQNEIETKLLASDNNLSVVSIVAMGGAGKTTLARKIYNSNKIKEHFHTIAWVTVSQKFKGADLLKDIMKQIFGGKYEGREIDQMQEYEVGKKIHDFLLDKRYLVVLDDVWTTDTWNQINRTIKVFPDVDNGSRVMLTTRKIDVANHIEIPRKVHNLKLLDAEKSWDLFISKALPSYNRSSIHNIGEFEELGRQIASKCNGLPLALSVLGGFLSKNLTIEAWKDTLSGWTMIENGRMMGEILARSYNDLPNHIKCCFLYLAVFPEDHLILVSDLINSWIAESFVPGSIKHKEQMARKYVTELAQRSLVQV…
Pavir.J05661.1.p	778	MDELFKKTQERRIISVWGMPGVGKSALVKVVYDGKLRTSDQFKRRAWISVSHPFNPTDFCRSLIVSLHRESTSLEGKYAKAALQAEDPIKKCQDHLRKCVCLLVIDGLQSNEDWDWINSNLIQYGDSESSIIIITSEERVAKHCAVSIDGVYNIKGLDATAAYELFKKVGVKNNLGGVDFETTCQTRQLLLSKCGGLPTVISSVARYMDSKPRDGIEYEMRRLRDNFMQEVSTNPEFDSSRGLLAWMHSYLDACPRHLKKYMLYLSIFPQDTIIRRRRLIRRWIAEGYFKGTDNISTEKSAEKMFDEVAAPSNIIMQPVLEASRVIGYRVNGFFREYILSRPPEERIFFPLEVSVLERNNGYGLTTESIGQHLAIGTSWERDQILLQSLDLSWLRSLTV…
Pavir.J34318.1.p	777	MHGCGTSGMQSRRPRTRSTSLSTTSAARRQMITSTLKRLRKAMESLDKVATDILPILNVSEHLMGIPSGSQMQVDWMNVNDRVTGSTLSEPYFVGRETEKERILQWLAKTSDEDSEIVMSSNHIPILSIVGHGGMGKTTLAQHICQQDDVMSFRVIWVCVSTRFDVTLITRKIFESLTGARPSADDFDAVQRNIKQQLMYGKFLLILDDVWEDKKKDEWEKVFAPLRKGITGSKILITTRMRSVADMAANAMGVEREYLQLEGLQQAENVKLFNHHVFSGLNPQNYEELIPIGDQIAEQLDGCPLVTKVVSGHLQCIMSPGYWDRFLQGGLERFKGTEDGIMEALRLSYSHLPTELQICFRYCSLFPQDYEFKKKDLVLMWMGSGLISLAGKARKQFRR…
Pavir.Ca02451.1.p	776	MEFASTLLPKLAKLLQDEYNLHKGAKKGIGFLHRELEAMHAALRKISEVPREQLNDLQRIWARDVRELSYDMEDIVDTFMVDVEGPDPPSKRGAKKMLKKMIRKVTKAMARREVAKEIKDIKERVRELAERRDMYKVDDIAPSKKTLVDPRLKALYTEATEIVGIEEAKEEVIAGLTEGDGGQQKKIVSIAGFGGLGKTTLAKAVYDEIKGQFDCTCFVSVSRNPDAKKLLKDILYELHGGGHPGANLVEIKRLIDLVRDFLRNKRYLIVIDDIWDKEPWDKVIGLALMENNMRSRIITTTRIIDVAEHVGGSYRLKPLSDESSEILFYGRIFGSKDKCPRQFSEVSETILKKCGGVPLAIVTTSSMLANKSEDIRVWNDVCNLIGSGLGRNSGMDDMR…
Pavir.Ea02639.1.p	776	MRSLARSLKSKGDFETVATQVCSNLFMEMPGNECIGREPMLEEMYALMQDDSVSMVGIHGMAGVGKSTLLHAFHNGMVSRMAHPDIIICAEMPDDDGCDSEEELQISVINQLRLPLQEKATKKDRAAALFTTLNRKKFLLIIDNLWAPINLGAVGFPCSASALRRSRSKIVLATCNEEVCDRMDVRKKMRVECLPWESSWALFQGKAAGAELVGSSSEMQAYAEELAKNCGGLPCALVTVARAMASKRTVQEWKHATMAVSRRPWEVAGMVDDVLSPLKSSYDRFCDDGLKTCLLYCAMFPPGFNISKTWVIDYCIGEEAIDGFGNPEEAYNRGYSLLGNLEAASLLERGDDADKIRVHPVVRLLIAWLVSACGRETSRWLVRPGAGLAEVPDVEGWRR…
Pavir.J40612.1.p	775	MRQMIMEKLLLDRNGGHNCTVICINAGSGHGKTSLLHALYNDQVLTDTFDKSIWIQLSDKLDISMLFKKIVEVAMNDHCSIANLGCLQEMVKEEISDKKFLLFLDDADIEDRQFWSTVLEVFNAGAKGSAVIMATKSYTVSTFRDVATHFFLLNPLSEESNLMLLQQCAVVGTNIQSNPDLLMVAHRIISRFGGNPLYLKAIGGLLCHADSSLEMDNFEGNGMPLQLCHDVLPIHLKKCLAFCSLFPERYIFDKHHMVPQWISHGCVRPAEGCELEDAGVGYFNELLCRSFFQYSPVHNNRFVMHEIIYKVVESVSLDKYFKSEDPTSSIPENILHLSLVSSQFRTMELMSKTEELKDLQTFLVVQPEWQPYKISFPTLKLVEMLDLSNTDTEELPGSI…
Pavir.Ca02523.1.p	770	MEAADRGIARWLARHAPVHVIGGVRRLRDEADARIGRLERRVEEIAAAAQPPPPPALSVPVAPPPLMHKGVPMHMDAPLTKGSVAAMPVDAPPLKGVAAPAKAGVTAMDMELAEGHDDEGMVGGGLKVAKEKVKEMVMSGGGGWEVVGISGMGGSGKTTLAMEIFKDHKVRAYYNDRIFFETISQSANLETIKMKLWEQISGNIVLGAYNQIPEWQLKLGPRDRGPVLVILDDVWSLSQLEDLVFKFPGCKTLVVSRFKFPTLVSRTYEMQLLDEEEALSVFCRAAFDQECIPQTADKRLVRQVSAECRGLPLALKVIGASLRDQPPKIWLSAKNRLSRGEAISDSHETKLLERMAASIECLPEKVRDCFLDLGCFPEDKKIPLDVLINIWMEIHDLDE…
Pavir.J04682.1.p	767	MLHESAKPDGFMEKIRSLLDRTKSRHRIVKEIEDLKKKVIEVAERKQRYRGGDQSVVNANNASVDPRARFIFEDAMKLVGINGPKGELISLMEQDQSGDGSFKQQPNLISIVGSGGLGKTTLANQVYQELKGQFKHRAFLSVSRNPDIKEILRSILYEVVSKEDFKDVMKGDYVSTVAAENQLIKTIWDYLQDKRYFIVLDDIWDVKTWNLLEHVFPKSNCGSKVITTTRINDVAQACSRSFTNGHIYNIRPLSMAHSAQLFYRRLFNHEEKCPSHLQEISGQILEKCGGLPLAIIAISGLLSSKEKTKEQWNLVKISIGRGVERDSSVEGMSKILSFSYFDLPLHLRTCLLYLSIYPEDYTIGKENLIRRWIGEGFIHEQNGIPAYNLGERCFNDLVN…
Pavir.J06838.1.p	767	MHTALSCLELTGATQCQASRKHRRQQNKSTSDLIQLIRKKTRGLRVIGVWGTTDVLGEKSIIKRVYDALKRNKKFQCHAWISMVRPLNTADILQDIVMQFVEDSLKEETKTHTPTYEAEDLRRLWTTKEDDLADEFRKFLNEKSYLIVVNGLSTVDEWNQIRPCFPTNNKGSRLLVCTEHVKVASLCVEPSTLLPEHKQFFLDKTLYAFYAKGSQDTTYSMDPGPSSTTDTLDDSNSRDGRCLTRVETNFVAFKESKLIGRESEKSRILKLISNEVSKDSEVISVWGMGGLGKTTLVKDVYQSQELNAIFEKRACVTVKRPFNPTDVLNSLAEQLSGQKQWEHGILDGKKYLIVLDDLYSTKEWTDVESYFPRMVTESRIIVTTRVNEIARHCSSKATH…
Pavir.J05952.1.p	765	MMGEDDDPLKVISIMGFGGLGKTTLANEIFLKLEGQYQCRSFVPVSQKPNIWKVLRKVLSQVGYAAPENTDMEIWDVDELINTLNNFLKEKRYFIVIDDIWDATARSIIRCALPQNKNGSRVIATTRIEAVATACCSNDYEYVYKMKALGTEDARRLFFKRIFGSEDTCPSYLEEVSTSILKRCGGLPLAIITLSSHLATQQNKLNKEQWEHTLNSLGCSLELNPTLEGMRQILSLSYTNLPHCLKTCVLYLGMYPEDHTISKNDLIRQWVAQGFISKAPGQDPEDIAVGYFNEIVNRSIIQPAHTDSNNDVLSCRVHDMMLDLIIHRCREENFVTASDDIQDISGMLNKVRRLSLHLNGAIDGKSLGSIPLSHVRAFTRFGTSTYIPPLAEFKHLRVL…
Pavir.Hb01362.1.p	764	MQHKVVSIYGTAGQGKTTLSMEVYRKITEPFDCQAFASVSKTPNIKKLLRDVLSQISNKKFDEESQWWEEQQLIRNMRDYLIDKRYLILIDDIWSVSAWELVRSALPLNDNGSRIITTTRSKAVAKSCSTGIAEQMYEAKPLGDDDSQRLFFKRLFCSPEDCPQDLMKVSSDILKKCGGLPLAIISIAGLLANRRQTVEVWVNTLKSISAAVDKDSHIDKMKRILLLSYFDLPPHLKSCLLYLSVFPEDYLIDCRQLILLWVAEALIPGQDRESMEEVATSYLNDLINRSLVQPVKVGADGATVKTCRVHDVILEFIVSKAVEDNFVTIWNRNGFSDNYSSNKIRRLSIQEDISGQAEEMMKTLKNAAHIRSISIFGDNNSVLGKHASEFLSSQVLRVL…
Pavir.Ha00594.1.p	762	MCSFQGGTTSRGFSEVIKIAPYSEFVGRNEEVEKLTEWISLNRSECATLAVFGASGIGKSTLVRNVYNSTEVLRMFQRRAWIAMVHPFNKEEFLRDIVSQFKAYHRVNKSKSGIKNKSCDDLVTEVCQLMGDGRSLLVVDGLSSEEEWDQVKSCLWTELGANSGSCTVIVTTASAAVATHCSGNDSSLMYELSPLSSAAAHQLFYQKVFRRDRVIELCKPMADHANLIIQKCDGNPQAINIISGLLVTKTRTSTEWEKLLNRFDSELKNNPDLGVTIAAAKLSYDDLPSHMKYLVQYISIFPRSYNVMLRRLAKAWLAETYRRNAIGDSTEEVEDIIDALFMRSIVHPSKRTEITSGRINGWHVDDVFRQLSSSESKSRGFIDILDEHMAGIYFLYLKK…
Pavir.Ib02390.1.p	762	MIYATLRNVSEVPPEQLKDEVIKIWARKAREMSYDMEDIIDAFLVRVEGPEPPSKKSFKNFSKKITKIFSKAPTRHEIGQQIKDIKQRVTELDEQRKRYNFGSSDKVMFDDDPRDNDCTKAADLVGIDVAKRELITMLAKGDDESEQQPRKVSIVGIGGLGKTTLARAVYDMHEPPQFQCKAFVTVSRNPNKLKVLKDILYKLDRGKYENIHSTALGGNELIELVQEYLRNKRWIIHPKRSRDVLRYIIVIDDIWDPNFWDKIKKCFMEDSCGSRIIATTRNIEAAIENGEIYNLPPLQYDNSKTLFYKRIYRGKGKFADNQPDDVTDEILKKCGGIPLAIITIACLLVNKPREVWSELYRAIGFGHKDNRHVETPMWKKQVENTNKILSFSYYDMPAY…
Pavir.J06865.1.p	760	MKELVGIEEARDEFINNFLTQGNNVPMKQGKTVSIVGFGGLGKTTLANAVFEKIRAQFDCCAFVSVSQTPDLKRLFKGLLTDFGKSINEEILDESRLIKVLREFLQDKRYIVVVDDIWDISVWKRIRCALPDNDVGYTIITTTRIADVAEQAGGAYKLKPLSSNNSRKLFFRRIFGNENKDNNEEIEKCPDDELAEVSDRILKKCAGVPLAIITMASLLACKARNKLEWYEVYNSVGTGMENNMDVENMRKILSFSYYELPGHLRTCLLYLSMFPEDFEIDKERLIRMWIAEGFVQWEKQGKSLFELGEFYFNELINRSMIQPIQDPSGMINSCRIHDMVLDLIRSLSSEENFVTVLSDMDSTSPSNMIRRLSIQNARKSHVMVQATRNLLQHARSVVI…
Pavir.Eb01123.1.p	757	MKQVREVAYDAEDCIDIFWYHNGHRHCSHNRAVGWLHKIIHPLKTLRAMHNLSIEIRDLKARALKVSERRLRYTVEAAFGGASDVYTAGRSSPDYNHLERQLPALNIDECRLVGVTEKTDSVIKLLEDGNLARLKVVPIVGFGGLGKTTLAATVYKSPEMKGIQTRAFLAVSQQASRFETWHISEIIGRCRAHLEDKRYFIVLDDLWSPEDWENLKVAFPDNDKQSRILITTRNCNVAESCCSDSYDLIYNMEPLPFEESKKLFYKKVFKLDKSIVSIGGMLARTKNKTRAEWEKVCDRLGSGLETSATIGGMRRILSLGYHDLPYNVKACFLRWAAEGFISGMHETNLEEVAAKYLDEFVSRSIVTPIRIASTGLVRSCKVHDIMLEVITSKSIQENF…
Pavir.J26081.1.p	754	MADLVLGLAKSAVEGTLSAAKSAIEEEEKLKKSMQRDLMLISDEFEMMHSFLNVARERASDQMVSTLVRQVRNMALDVEDCIETVVLMDIKSHWWRRLLPYCMVAMVPATALDDAVASIEMLKSRVEAMGQRNERYMHSIGVPSSSKPSDDETARQQAVADAKEVGILIEAREAKKRDGNPRDLVDFINRIHPVFPLQVVSVWGTVGDLGVASIIRKTCDDPEIRQKFKCRAWVKLTHPFNPHEFIRGLMAQFYTNYCPRQGGAIDLLKRTDEMMAMAGARLTEEFAKQVSDNRCLVFLEGVSSTAHWEAVRVCLPDTNNGSCVFVHTQQLEVASLVAGQSHRVLELEQFSADHSVCAFFNEKKSNRKILIELIVNKNAGNTPRQVISLCGEVGDVEVA…
Pavir.J37038.1.p	742	MKQGKIVSIVGFGGLGKTTLANAVYEKIRAQFDCCAFVSVSQTPDLRKLYKGLLYDLGKNINEEILDESRLIKVIRESLQDKRYFVVVDDIWDISVWKSIRCALPNNDVGYTIMTTTRVSNVAEQAGCAYKMKPLSSNKSRKLFLRRIFGIENKDNNEETEKCPDDELAEVSDRILKKCAGVPLAIITMASLLACKARNKLEWYEVYNSVGTGMENNMDVENMRKILSFSYYELPCHLRTCLLYLSMFPEDFVIDKDRLIRMWIGEGFMQCGKQGKSLFELGESYFNELINRSIIQPLYNSLTGMLCSCRIHDMVLDLIRSLSSEENFVTVLSDMDSTSPSNTIRRLSLQNGKKSHVMAQATRSLLQHARSVVIFPSAVAQVPAAGSCRVLRVLDLEDC…
Pavir.Hb00574.1.p	737	MGNRAVDLATGAMGSLLHKLDELQKEEYNLEISVKEDIESFSEELMEMQLALCKVSEVQRDNRDDQIKCWADSVREMSYDIEDVVDGFLVHSEPASNTGFFMGLMHKMFNLFKRGKTHNPIGHAIRDIKKQVQVAADRRKRFKVDEDVANVAVAITIDPRISAIYKDQKELVGIKEPRNELIKWLSDKDGDVSKQKLKIISIVGFGGLGKTTLAKVVYDKLHNQFHPRAFVSVGRNPDVKSVLKEILRELGYDSSATSLNEKHLIDELHKLLRNKPIWYFLVIDDIWDSSAWYVIQCAFPVNDCGASVLTTTRILSVADDCCKHCRGYVYKMKPLSDQDSRKLFVNRIFGSQEAGLDVPEEISADILKKCGGLPLAIISTASLLAHNPRSRWDSVRNSL…
Pavir.Bb03508.1.p	733	MQTKHATEKDFDSDTVQAPEERRKRYKIAEGSSSISHTEIDPRLQALYVEVEKLVGIEKPSQEIIVRLVDGNPEERRRVISIVGPGGSGKTTLAKQVYEKIKGQFSCVAFVSVSQKPNINNLLRELQVQAGVPRSMTMGSCSDQLLIDQLRSYLENTRYLVVIDDVWTKLAWETIQCVLPKNARTSRIIMTTRNNSVGQFSCTSDEGFVYEMKPLSRSDSENLFLKRIFRAEDKFPVQLEGIKNEILEKCDGLPLAVVTLASLLATKPRTKEWERTLNSISYMHEKDSGLDKMYTILCLSYNNLPCRGVANHSRGLPSSDRRIRRLSVWYNTVHAVAVFRGTMNLSHLRSISICNVGGWTMPPVLDLPVLRVLDLEEYDDSWIVDHDGFFSLFHLRHLM…
Pavir.J00416.1.p	729	MFLFNAVRRIRQIKIWYRLVERLRDTNASLKDAADIRGRNELKGFERGTWFSGSGSSKWRCSGSMQFKKEEDLVGGEESLFGWLKDFLLEWVKDDQRNMIASVPGMGGIGKTPLAAHVYSVVKDDFDTCAWITVSQRYEVDDLLRQTVREFRKNDRRKDFPEDVDVTDYRSLPDIICSYIKNKRYILVLDDVWNVNVARLAPESNIIHLQPLQERDAQYLFYKEAFWKCKDMICPQEVEHWAKLFVQKCNGLPIAIVCIGRLLSFRVTTYMEWEMVYRDIEMRLCHDPFMDMNTILQVSLEDLPHNIRNRFLYCCLYPEDYVMQRKSLVRLWVAEGFVENIGLGALEEEARRVSTESGDIAHVAENAPHLRSLLVFQNSFTSASLRSLSSVNKLLSVLN…
Pavir.J00435.1.p	723	MEGGAVVSAAAGALQPVVGKLGALLGEDHKRFEPMRGDIDSLTHELDAITAFLIERSKVEDPDAQDRLWMKDVRELSYDIEGSLDEFLLRATDRSAEPDGFMEKVRSLVERTKSRHRVAREIGDLKKKAIEAAERNQSSYRAGDQPVVSATATNASIDPRALAMLEDATKLAGIDGPNGELIRLLEEYQTGHGSVHQQARVVSIVGSGGIGKTALAHQVYQAHNGGFLHRAFLSVSRNPDIKGILRSVLYQVVSPKDYEAVVKGDHVIREAGADQLITKIREYLTDKRYFFVLDDTWDLKTWNAIKDIFPMTSCGNYTIGKEDLIRRWIAERFVHEQNGIAAYDLGERCFNDLINRSLIQPGGKDKFGEVNSCRVHDTVLDFIVSMAIEENFVTLIGVP…
Pavir.Hb00055.1.p	715	MWEAAGFLLPRCLRQLVLANWVIFSRFPSLCINPSRLPNLSHLYLRVKDIDEQDLRILGGLPELRSLELDVQSTAQVVCNNPTTDAAGDGHPFKKLRLCNLWFSKLRYKVDTITPAKTSVDPRITSMYTKTADLVGIVEAMEELITMMTIGDDMSTQHRIVSVVGFGGLGKTTLARAVHDKLKGKFDCTAFVPVDRNSNLKRVFKDISIDLHMNFNVEILDERQLIDKLREFLENKRQSWEIIKLALVENNNVSRVIITTRTHEVAKEAGEVYKLQPLSNENSRKLFFARIFGGESKISDTQPNDEALDKIFRKCDGILLAIITMASLLAGKPKEEWSEVYRSIGFGNNKENRQIEDTMKILSFSYYDLPPHLKTCLLNLSVFPEDFFIEKGPLIWMWV…
Pavir.Hb00951.1.p	707	MDAEDISFEILREITDGFSEERKLGQGAFGVVYKGVTRNGDEVAVKKLVNPGLNFKQLKNEFYNLTKLNHQNIVQVLGYCFETEQEPFILPDGSKVFVEEIHVALCLEYMHNGSLQRHLSDEFSGLEWHTRFKIIKGTCEGLKYIHEELEEPIYHLDLKPDNILLDKDMVPKIADFGLSRIFGNEPARTAHGSYGTQGYQPPEYIDRGEISRKFDIFSLGVVMIRVVSGPKSYPKCLDVSTDKFIDQVQKNWRKRLQASYSSGSLVEKYCHQVKTCIQIALLCVDEDSQKRPNIGKITEKLNEIETTIGEFPQKGCLKKVSGIAMHNNKNIDMRKESEDIKGQYQNINLMTGPSCNELEFVDAREASPDVVEELIVGRTEERGEIIASLLEGMSEKITI…
Pavir.J08264.1.p	707	MEVVTGALPSVITKLAGLAAGEYNLQKGLKGEIKFLQEELESMKAALEDISRTPAEQLPNNDKIWSRNVRELSYDIEDSIDTFMVQCKDKGLGKQHGLKKVIDRSLHLLMQPKIRHKIAKEVREIKSRVMEVHERRRRYEVNLGVDKPVTVDPRLFTQYTEMKELVGIEEARDEFINNFLTQGNNVPMKQGQTVSIFGFGGLGKTTLANAVYEKIRAQFDCCALVSVSQTPDLKRLFKGLLNDFGKSINEEILDESRLIKVLREFLRDKRYIVVVDDIWDISVWKKIRCALPDNDVGYTIITTTRIADVAEHAGGAYKLNPLSSNNSRKLFFRRIFGNKNKDSNKEKEKCPDDELLEVSDRILKKCAGVPLAIITMASLLACKARNKLEWYEVYNSVGT…
Pavir.Ha00345.1.p	705	MLFLRRHEIAIQIRNFNNKLVKISEMDERSLMLQNMLPKEEVSVIRRMNTWQLVEPNLVGKETSLACKRLVELILAHKKKKSYKVGIVGIGGVGKTSLAQKIYNDHRIKGTFSKRAWICVSQEYSEVALLKEVLHNSGVEYGQDETVGELSRNLAIAIEKRSFFLVLDYVWKHEVWTNLLRTPLDTAATGTILMTTRNDIVARAIGVEDVHRVELMSADVGWELLWKSMNINEETEVQNLRGIGMDIVRMCGGLPLAIKVTASVLATKEKNEKQWRKIINRSAWSMSKVPIELRGALYLSYDDLPRHLKQCFLYCALFPEDQIMYRDDLIRFWVAEVVSKKDIILLPNLNKEHIRARTLHFNCSRLQRIGNKFFIKLQHIQVLDLTGSIVQSIPDCIGS…
Pavir.Cb00441.1.p	701	MHKGLPMPMDAPPLTKGSVDAMPVLKGVAVPAKAGVMAMDMELAEGHEDEGMVGGGLKVAKEKVKEMVMSGGGGWEVVGISGMGGSGKTTVAMEIFKDHKVRAYYNDRIFFETISQSANLETIKMKLWEQISGNMVLGAYNQIPEWQLKLGPRDRGPVLVILDDVWSLSQLEDLVFKFPGCKTLVVSRFKFPTLVSRTYEMQLLDEEEALSVFCRAAFDQESVPQTAEKRLVRQVSAECRGLPLALKVIGASLRDQPPKIWLSAKNRLSRGEAISDSHETKLLERMAATVECLPEKVRDCFLDLGCFPEDKKIPLDVLINIWMEIHDLDEPDAFAILVELSNKNLLTLVNDAQNKAGDLYSSYQDYSVTQHDVLRDLALHMSGRDPLNKLRRLVMPRRE…
Pavir.Hb01188.1.p	696	MDPEDISYQYLREITDCFSEERKLGQGAFGVVYKGVTRNGDDVAVKLLPKSSLDYGPLRNEFYNLRELNHQNIVEVLGYCFETEQKPFMQDGIKVFVNEVRGALCLEYMHNGSLQQHLSDEFSGLEWHTRFKIIKETCEGLKYIHELEEPICHLDLKPDNILLDKDMVPKIADFGLSRIFGNESARTAHGPYGTPGYQPPEYINSGEISRKFDIFSLGVVMIRIVAGPKGYPQCLDMSSDEFIDQVQNNWRNRLQETNSNASLAAAYCHQVKTCILIALLCVEEDRQKRPNIGEITKKLNEIETAIGERMELHNKKNIDMRKESEDGIRFSELEFVDAREASSDVVEEIIVGRTEEKGKIIASLLEGMSEKIIILPIYGIGGIGKTTFARLIYDDPNFK…
Pavir.Hb01026.1.p	692	MELEDVPFQFLREITDGFSENRILGEGAFGVVYKGLTKNGDDVAVKKLKLHDVNLDFKQFQNEFYNLTKLKHQNVIQILGYCYEIEKKPFIMPDGSKVFVDETHLALCFEYLHNGSLTKHLSGTMHLHFWYGICEGLKYIHNELEEPIYHLDLKLDNILLDKDMVPKIADFGLSRIFGNELARITRNPYGTLGYQPPEYIGKGEISAKFDIFSLGVVIIKIVSGPKGFPNCLDQVQIDWRNRLQATCTDDWFEAYCHQVDTCIKIALSCVETDSVRRPDIVTITEKLNEIEIDVGELPEKGCHRTVSRMTMHNSKIEMRTGSMDFTDQHQDIILRSDPSCNELELYDALETSSDIVEEHIVGRTEEKENVMASLLEAMSEKIVILPIYGIGGIGKTTFA…
Pavir.J39252.1.p	691	MHRRIERKVFGRDEELERICSMLRKGSDADGSTSSSSKPYSVFGIHGITGFGKTTLAQYVCDHEKKAQDKHFDTVMFIHVSKTFRLDKIFRDMLSEIKKGQQSDSNGVTALHNELKKNLEGKRFLLVLDDLWVNNENRKGRDILLDALDAGQSGSIILVTAQRADAAAALGAQKPISIRNLEENDYLELFMHHARPGTIEDDGEYKRIGTKIANKLHRSPIAAVTVGGQLLNRSISFWETTANDVVLNETMGALWWSYQQLGADIRRCFAYCSTFPRGYELKRDELVRIWIAQGFVSTGGNATEEMEDVGNRYFDELLEFSFLQVQGRTLNGTEVITIHDLLHELAETVAGSDFLRIDLNGSPKDIPAGVRHVFIETNNGAKVLAEKNQDLGKLRTLII…
Pavir.Hb00381.1.p	687	MRKLAFLEQEYALLSGVRHDVRFLEAELGSMRAAIHHCESHDEQDALFWHWIDLVREPAYAVEDCVDLFTIRVDAAASIWGNPSFRSRSQGWFRSIARKMTTQPTRRVISSELQELKKRIMEIAERRERYRLVNAHFTATHRPRVDPRLSVLYQDIDRLVGLARPMEEVTKMVTESGGKAELKTVSIVGMAGSGKTTLANAVYMRLREENCFQCHAFVTVGQKPDLKKTLMHMLSMLDSAHQQLHEDIDDDDLIVLPIRHILEKKRYLIVVDDLWAEEHWQSIKCFFPDNSLGSRIITTTRKAALAEECSSSSSDYIYNIGLLSEVDSKKLVLNGAFGCEHDGYPQHLEDVFPKIIKRCGGLPLALVTLASMLADQYSNDKWDIPIGWRWLSHPDAEQM…
Pavir.Fb00061.1.p	683	MSYDIEDRIDDFMQRVGQADNKVGILRKAYKYLKTFKDRRRLAHQFDKIKTKVMEASEHRKRYMLDQSISITPLAASISITAPIAVDPRLSAIYKESASFVGIDAQKNELTTLANEVYHEVGGKFECKAFVSVSQKPEMIGLFNSLLSQLGLGTYSHACQLQDPINILRGHLHDKRYFIVVDDLWDTPAWDTIQFAFPPNNQWSRVMITTRNENLARSCCGNHGCIHHMRPLSEQYSKKLFFGRIFGSEDACPSQLKKASSEILKKCDGLPLAIITMASMLACHPTILEDQWEYIHNSLVTKFATNSNYEDMMYILDLSYKNLLRHLKACFLYLGSYPEDHEIEKVELVRRWVAEGFLVNRSMIKPIYFGVNTRITGCRVHDMLLELIVRRCKEDNFLS…
Pavir.Ha01469.1.p	681	MAEIVVGAMGSLLPKLANLIKEEYNLQKKVRGEIMFLETELKSMEAALIKVSEAPIDHPPDIQVKLWTREVRELSYDLEDSIDKFMVRIDGGKKPSKHHSFKGFIDRSLSLLTKGKIRHNIGLDIKDIRSRIKDVSERRERYKFDQVPSKPVGRTIDNQRLSALFRQASELVGTEGKSNELVRRLMEGDDTSKQQVIVSIVGFGGLGKTTLANMVYDKLKRQFHCHAIVFVSHNPNMDKIFKNMLHQLDEDKYENINEATWGEEQLIKELRKFLQRKRYLIVIDDIWDTSVWETIQYALIENECGSRIITTTRILDVAKQIGGIYQLEPLSPADSIKLFYQRIFGSEDKRPSGNLTEVSRKILKKCGGVPLAIITVASMLANKNGKENTPDFWSKVCQS…
Pavir.Hb01689.1.p	680	MEGRMMSSSLGAMGSLLGKLHTQLTSPEHQLPESLKDGIEHLKQDLEELNSFLVDLSRLEGTNAMVRRWMSEVRELSYDMEDYVDSTMRPNTTGSRKMNKEILTVLKQFGNLVKQARERHERYELSRWASDPSCTAVDDGQDQLQCFNGKKATDLLVGIDESRGELIRWLKPLSNADDAAEERLKVVSILGPAGVGKSTLAQQVYREIGGQFERRAFVRASRVPDARRLLRSMISQVRRHQRPPCGLPVQELVDNLRTHLQQKRYFIVIDGLWETTSWDIIRNAFPEGAHCSRVLITTDTEEVALECCDYQSNAGITWAPESSLDLDSHFHAHVGIFKMEPLSIDDSMDLFYNRVFGSKPVFSEQLKKYSEDIIRKCSGLPLATTIIASVFASQPENPE…
Pavir.J06501.1.p	677	MLHQLGNYKNVATWEEAQLIDEIREFLRNKRYLIVIDDIWSTSAWKTIQYALIENECGSRVITTTRILDVAKCAGGVYELPRLTPADSRKLFNIRIFGTEKKSLPKELEEVYNSILKKCGGVPLAIITIASMLASKMGKENTYKYWSKVYRTMGSGLEDSPDYNDMRRILLISYYELPPHLKTCLLYLSLFPEDSEVSTEYLIWQWVGEGFVQKEQGKTIYEVGQDYVDQLINRSMIEAADFDHDSSNVSYCRIHDMVLDLVTGLSNEDGFQTTLDGQRTTCLPNRIRRLSLQTSNEEDVKLVSTMSMSHMRSLTVFKAAFNLLPALSNFPVLRVLDLSGCRQVDNHHFKDICNLFHLRFLGLWLTGITEIPEEIGSLQFLQVLDISCTEINEVPATFV…
Pavir.J06493.1.p	669	MHNNKNIDMRKESDDIKSQHKNINVDALEASSDVVEELIVGRTEEKGKIIAFLLEGMSEKIIILPIYGIGGIGKITFARLIYNDPNFNYYSHAWVDVSQRFDLNKIRESMISQLSGKENQAAIERQIIHSCLRELLSGKKILIVLDDLWVEDQFHLQELKDMLYHADSNIIILVTTRSELVALRIYTNIQPYKILPLTDDMCWYIIKQRSSFESRDDKRQLTDIGGEIAQKCGGVALAAQSLGFTLLSLKFDQWIKVKDSDISNEPVSNDASLPNHISLDFIKPSKILSNLQLCEKYITQLLGLSFFQYSKHKAISEDHMDVTVFTMHDLVHDLARSVMLYEILDTSKQCNAGGSRFQFALLNDCTKSMNSFSQYPRAIRALRFLGPDQKLNGASFFEC…
Pavir.Ha01383.1.p	658	MEVVSSVMGSLLSKLGDLLKEEYNLQKSVRGEIMFLKAEFERMQAALLMVSEAPMDQQPSILIKLWARDVRELSYDIEDRVDIFMVSIDRAPKELHGLRGFIDRSLDLLTKAKIRHKLGTEIKDLQRSIKEVSERRDRYMVTQVAAKPADVPVQNLRLSAMYKKAAELIGTEEKSNELIARLIDEGDEPSKKQLRTVSIVGFGGLGKTTLTKVVYDKLKGQFDCTAFVSVSENPNIERIFINMLRQLGHDKYEVTWGTEQLINEVRTLLQDKRYLVVVDDIWRTSVWKTIQYALVDNECGSIIISTTRNLDVANNIGGVYQLQPLSLADSRKLFNLRIIGNEDKCISNKLAEVSIEILRKCGGVPLAIITIASTLASKEGMKNIHEYWSKVCKTLGSGL…
Pavir.Hb01049.1.p	658	MYHFNSYEKLQKVSLRNRCLVKEHLVVYKGVTKNGDEVAVKKLKLRDVNLDFKQFQNEFYNLTKLKHQNVVQILGYCYEIEKNPFIMPDGSKVFVDETHIALCFEYLHNGSLEKHLSDDFYEFDWHTRFKIIKGICEGLKYIHDELEEPIYHLDLKPDNILLDKDMVPKIADFGLSRIFGNELARITRNPYGTCGYQPPEYIDKGEISGKFDIFSLGVIIIKIVSGPKGYPNCLDQVKRDWRTRLQATSTDDLFEAYCHQVDICFQIALSCVEIDSFRRPDIVTITEKLNGIEIDVGELPEKGCHRTVSRMTMHNSNIGMRTEPTDITDQHQNIILRSNPSCNEQELHDALETSLDIAEEHIVGRTEEKEKVVAYLLEAMSEKIVILPIYGIGGIGKTT…
Pavir.Eb01601.1.p	655	MEGAAQNLVSKLGLLVGEEFQKLRGVGGEVARLRDELATMNALLRMQSEAEQGAVDHFLREWMKQLRELAYDAEDCIDLYLFRIRCRPGDGVLVWSKRLLATLLPRHRLAGDIRALRARAAAINEQHARYGVSLEPLRRPHLAQLPVVAAAAHGLRPANDPNNQLVGISGQVDTLAGMVKAVRGVPDMRLKVFAIVGFGGLGKTTLAMEVCRQLEAEFQHQAQVSVSQAFDGTKDLKGLLRRVLQQIVNPTVHGGQGLREENSLGNIDSMDEDALASKLEGALTNKRYLIVIDDVWTTVAWDAIQSKLLLPDNKCGSRIIVTTRIDTVARLCSYTSDCICHIKALSPEDSKKLFLSRAFGSTNGSCPRELEDAMEKVLRKCGGLPLAIVSIASLLASYK…
Pavir.J33542.1.p	641	MPAPPPAPWSVSQDLAALAGRARSLSRGDAGLAGLAAALLRIQPVARELERRAWAPPGGGAEGPALHAWLAELGAAVADAEDLLDDLHRRRLAGPAVSSCLGAALRGPGGKLRRLAERLDCVRGDSERLRLDRRAAGCGVRSPNRVTGAVLAERRVFGRDQVFDDVVGRLVGDGEEICRPVAPVVAVVGHGGMGKTVLAQCVYNDARIQEYFDLRAWICVWDRLDEAELTREILQSTGGADDSFYDDSLEVLQEKLGEMVASKTFFLVLDDVWNDEGKTELENRAVWNKVLAPLSSAAVGSKILVTTRMKLVAEVLNAAYVITLDGLKVADCLLLLKETALSGETMDFPPELLEFGGAIAAKVKGSPLATKVIGEMLRNTRSTRKWRAMMDTEICDNII…
Pavir.J16006.1.p	639	MPAPPPAPWPVSQDLAALAGRARSLSRGDAGLAGLAAALLRIQPVARELERRPGPPPGGAEAPALHAWLAELGAAVADAEDLLDDLDRRRLAGPAISSCVGAALRGPGRKLRRLAERLDCVRDGSERLPLGRAAGCGVRSPNRVTGSVLAERRVFGRDQVCDDIVGRLVGDGEEICRPVAPVVAVVGHGGMGKTVLAQCVYNDARIQEYFDLRAWICVWDRLDEAELTREILQSTGGADDTSYDDSLEMLQEKLGEVVASKRFFLVLDDVWNDEGKTELQNRSVWNKVLAPLNSAAIGSRILVTTRMKLVAEVLNAAYVITLDGLKVADCLLLLKETVLSGETMDFPPELLEFGRAIAAKVKGSPLATRVIGEMLRNTRSTRKWRAMMDTEICDNIIIS…
Pavir.Ib00231.1.p	633	MAEAVVGVLIGKLGAALAKEAASYGASLVCKEASALKGVFGEIRKAEVELESMKAYLRDSEKFKDTDETTGIFVNKIRELSFRIEDVVDEFMYKLEGNKHGGFAAKTKKRIKHVKVWRRLALELNNIIVELREAAKRRDLYARPGMENYAGSTDHHARSTHQTSCFAREEDLVGIEGNATKLKGWLVDDLEERKTKITTVWGMGGVGKTTLVDHVYKIVKVEFDAAAWVTVSKSYQVVDLAKKIAREFSISIDSSNMDMRRVVDVIRNHLEGKRFILVLDDVWEQDLCINNIMEIFPTNCISRFVLTSRNFEVASLATSNCTIELEPLGENQSWNLFCKVAFRNNDGKRPPTYLRWETVYKELEWHSSKNGIQNIDNILKFSLEDLPYELKNCFLHCAI…
Pavir.J12140.1.p	633	MEVTALSVGKSVLSGALGYAKSAFAEEVALQLGIKKDQAFVADELEMMQSFMMEAHEEQDNSKVIKTWVKQVRDTAYDVEDSLQDFAVRLHRPSWWCFPRTLLERRRVAKQMKELRAKVDDVSQRNVRYRLIKGSGSKAITATEQPSAIAAAIFGVDDARHAARQNNERVDLVQLINKEDDDLRVVAVWGTSGDIGQTSIIMAAYENPDVKRKFPARAWVRVMHPFCPKDFVQSLVNQFQATEGVEDLLETEKTGQELAQEFKKFVNEKRCLIVLSDLSTIEEWRRIKKCFQSSSKKGNRIIVSTSQVEVASLCAGQESQASELKQLSSDQTLYAFYHKGSQSGKDSVEPMSSSYAATTSINNRTMAPCEIVEDQSKDTAKKEVKRTLTRIRTSVGDLE…
Pavir.J33242.1.p	626	MGGLGKTTLVTNVYECEKINFPAPAWMVVSQTYTMDALLRKLLMKVGGEQQNIDKLDVHDLKEKIKQKLKNRKCLIVLDDVWDQEVYFQISDAFQNLQASRIIITTRKNHVAALAHPTRRLDLQPLSNIHAFDLFCRRTFYNKEDRTCPNDLVKVATSIVDRCQGLPLAIVSIASLLSSRPRTYYIWNQMYNQLRKGFVVSKENNTSEEVAEGNLMELIHRNMLVTMETDEQGRVSTCTMHDIVRDLALAVAKDERFGTANNYRTMILMDKDKDIRRLSSYGWKDNASLEIKLPRLRTLVSLGTISSSPDMLLSILCESSYLTVLELQDSETTEVPASIVTLFNLCYIGLRRTKVRSLPDSVEKLLNLQTLDIKQTKIERLPRGISKIKKLQHLLADRY…
Pavir.J13925.1.p	625	MAAIGATTVVGWVVSPIIQMMVSVVQSYISTQYNWNSEMMSDLKDLEVTLMQILLVVAAAERRTIVDSNQAASLRQMKEAVCDAEDVLDKFDYMLLKEKIGHQGMVVHVASSSFSQVKRYLGLDKLRSKLRNVIKSTTRVRACAEMFVKVMAVESTESIRQSLKCLPARATGSLLHEDSIFGRKEEVDEVVALLLNQKVHTVVGIGGIGKTTVAQLIYNDRRITDTFDLRMWVCVSPNFDKVNLIKQIIAHTTGEDLQRRISGKRFLLVLDDVWYNENFGVHVNQESWRELIAPLKKALPGSKILVTTRMELVAKILESRSSLFLPGIGQDASWLLFKDRVDFHLGPELKKIGKEIVHKLNGLPLALKVIAGHLCGKFRVAEWNEVLHNDTLNNLNDML…
Pavir.J11579.1.p	623	MLGASKPCCRAVTSSPVGMEKPVEEVLSLLREVDGEPRQLRVISIVGFGGSGKTTLARAVYDSPHAKETFHCRAWVSAAGTSPEISQRIKTILRDILQQVLPKDSMDLDADNNNLEADLKEYLTDKRYLIVIDGVQMDEWRAVNSAFVDSSTGSRMILTTTIQSVANVCSHGNGYVYQMDNLGEEDSKKVAFPGIRSPELEHGSAALLGKCDGLPLALVSVSDYLKSSVEPTGELCAKLCRNLGSHLKENHGHDSFSDLRKVLLDNYDSLAGYALSCFLYLGIFPRNRPLKRKTVTRRWLAEGYARSESLRDEQDIANENFNKLVDWNIIRPIDTRNNSQVKTCRTHGIMHEFVLHKSLSHKFIMTLSPDHPWAGANANNARHLSVEDGKLIECMSSDE…
Pavir.Ia03174.1.p	597	MAEILLSSFAMSILRKVSSFATGHGIAKITSAWNVQKELSKLETSLRFICGVLLDAESKHTTSTSLKEWLEKLKDAVYDIDDILDDISTEALICRADKRVVTQAKSLLISPFVFSRRIREIREKLDEIAVNRRDFGLRELTLDGQNSSMENNKRQTYSFLYQPDIVGRDLDRDEIVHNILRAADSYALFVLPILGLGGIGKTALAKMVFHDVRVNKKFSKMIWACISDEFDMKKILQDIIESASGEICKHLNLEHLQIKLVRILQNHNYFLVLDDMWTDNVNKWKDLKHLLSSGAKGSVIIVTTRKSTVASVVGSSKPHKVGALQFQECMQIFTRCAFGEGEEEKFPKLLKIGKSIVDKCAGVPLAVKTLGSLLRTKRREKEWLRVRDDGLWEIKQDED…
Pavir.Ab01114.1.p	587	MADLVLGLAKSAVEGTLTMAKSAIEEEKKLKKNVQRDLVLISDEFEMMHSFLSVTKERVTGGMTTTLVRQVRNTALDLEDCIESVIHLDNNSNWWRRLLPSCMAASAPAASLEEVVADLEFLNARVEAMGQRNMRYSHISDTATSMAAEQTQRQQPASLTKPLDILVEARNPGNKKGSQRDLAELINNGNDALLQLQVIAVWGTKGDLGTTSIAKKAYDDPELCKNFVCRAWVRLTHPFNPHEFVRSLLAQFCSNSCPRQGSSRIASLKLTEVMVAPQDLLIDEFMNQVSSHRYLIVLEDVCMMVDWEAVRVFLPDNGHGSCIIVHTQQLEIASLCVGQSHQVLELEQFSADHSICVFFNENIIEDDDEVAKKESAREWLQEFQYCGRQTNLWLLRSLV…
Pavir.J19722.1.p	587	MGAISRYARLPSDLVTLHNVGNEIQRIRRKVNEIYESANRLNLIGSAAAEESLVEDDSLQHSGLVYPNSEDVTVVGFEDEQNEIETKLLASDNNLSVVSIVAMGGAGKTTLARKIYNSNKIKEHFHTIAWVTVSQKFKGADLLKDIMKQIFGGKYEGREIDQMQEYEVGKKIHDFLLDKRYLVVLDDVWTTDTWNQINRTIKVFPDVDNGSRVMLTTRKIDVANHIKMPRKVHNLKLLDAEKSWDLFISKALPSYNRSSIHNIGEFEELGRQIASKCNGLPLALSVLGGFLSKNLTIEAWKDTLSGWTSTENGRMMGEILARSYNDLPNHLKCCFLYLAVFPEDHLIHVSDLINSWIAESFVPSSRKHKEQMARKYVTELAQRSLVQVTDTSKAHGWIE…
Pavir.Ba02701.1.p	574	MLRVERDSSKPHGFKGFITRSTKLLTTMNTRHEIAKEFEGLKIRVKEASERRTRYKTFFETDTWYKTDDAVPKQNNTTIDPRLLALHAETTSLVGVKGPRDQLIQLMDGEGVPSHQLKVFSIVGFGGLGKTTLANEIYHKLKEKFQSRAFVFVSQKQNIRKILRRILSQAGFVPPKDTNIEMWEESEFITALHNFLLDKSRYLIVIDDIWDTSAWDIIKCALPKNMNGSRVITTTRIEDVARACCTNHIECVYKMKALSDQDSRSLFFIRIFGSEDMCPAYLNEVSSEILKKCGGLPLAIITTSSLLANQPNKLKKEQWEYVRKSLGSNFEMSRTLEGMRQILNLSYINLPYCLKTCMLYLGIYPEDYTIDKNDLTRQWVAEGFICKDHGIDPEDIAKS…
Pavir.Hb00349.1.p	565	MVELGSGWLPELARREGAAARLRRRRRRGCARGPWKVGGQRRRRVGSQQARQRVGPAGGVGSHVRGGLAAQVRERRCSLLGKLGSLLAQEYTLISGVRSEIQYMNDELASMHAFLRKIGRAAAAGATHDEQTKDWIEQVRDVAYDIEDCVDDFAHRLGRQPGGEGLLVDLRRAWYAMTTLWARRDIAAKIVDLRAARRMTTMALELQLRSGEKFESRATVQASQKLNLESLLRDILKQVMPQQEAERKSDARGGAAAAESRTDGMQRSTVKQLKEKLKTQLEQKRYFLLVDDVWSVSSWTNIWESLPKNQNGSSIVVTTRFKSVANTYSHQQGPHHMTFLGTLSYAFSRLMKTMCKSFFCSLYLSINCSIKKIASMSLAIDDGFTGFLDSIEDLSTPPK…
Pavir.J15322.1.p	565	MAEVLATMVVEPLVSMVKDKACSYLLDQYKVMEGTEEQHKLPAILDVITDAEEQAAAKREGAKVWLEEVRKVAYQANDVLDEFKYEALRRKAKKEGHYKALGMDVIKLFPSHNRIVFRYKMANKLRMILQEIDVLIAETNAFRFKFKPGPPEPTNYLRQNNSDIIDPTNIASRSRAHEKKVVVCTLLAQVGNENLTVHPIVGMGGLGKTTLAQLIYNDPDIQKHFELRLWVCVSDNFDVDSLADRIVKENGCNTNGSSALEKLQKVVSGKRYLLVLDDVWNRDEHKWDRLKSYLQHGGRGSSVLATTRDDKVSQLMGTAEAKNLKSLDEIYIKEIIETKAFGSNQAASKHIPSLSSLSLDVSPDDTETTLLHVKQKWNHELPLAAMRLIRYDLLFSTHS…
Pavir.Fb02350.1.p	548	MAESLLLPMVRGVVGKATDTLVQSVTRMWGVDEDRHRLERHLEYVQSMLVDAEAKSETNHAVWTWMKELKAAAYQADNVLDNFQYEALRREAESGRSLASKVLSNFTSKNRLVFCYKASRDLKKVLDKISKLVVEMNTFGLVVLKKVPTQTLYRQTHSVLQESKDIFGRDDDKEVVVNLLLDQQDQQDVQVLPVIGMGGAGKTTLAKMVYNNHRIQKHFELKMWHCVSENFEDIPLVRSIIELATNSRCDLPDTIELLQLRLQEAIGRKRFLLILDDVWNEDQHKWEDDLKPLLCSSIGGSGSMIVVTSRSRQVASIMGTLPPHELVCLCEHDSWKLFSKKAFSNGVQEQAELVTIGRRIVNKCKGLPLALKTMGGLMSSKKQVQEWEDIADSNISDTT…
Pavir.Ba03934.1.p	547	MESFLSAVLGELMTRSVSFIINKCSNPPGLAVEDSLQRALLRAQVIIEEAVGRQITNQAMLQQLGLLRDAMHRGYYKLDTFRYQPQYAEGGKDHQTVSHFMSPSKLTSARDPYFSSPRAQNLAPLREALDRLTSMIVDVNELVIFLMSYPRLYRQPYCMHILLGNCMFGRQMEVELVINFLLHEQPHGSEELEVLPIVGPARVGKSTLVTHVCKDERVRDRFSELFFLNEHELTDENPALREVCAMKNQNSVSKCNKDKRLLLVVELAGDLNEDAWNRLYHASRQCVPSGSKIIVTSRSDKVVKLGTTRPLTLKYLPHEAYWYFFKTLTFGSMDPETHPRLIQLAMEIAKTQNGSFDGAYITSSLLRDNFDIQFWSKVLTFLRQMIQKHVSKFGDHPSY…
Pavir.J09825.1.p	544	MSGLFASLSVGKAWEKLSSFLRAFPTASSSSSSVSQQDDLEELQKLERTMRRIRATLHDAEEHWNIREESAKLRLKELKEVAYDIEDVVDEYEYEVNRCEAVALDRSVSVPNTGKRKHQEDYQSRLAHPAVVAVAVPHDLVLRARKITERFNEIIHYSEHLSLSENDGQRQFAPDISSLQHTSSVVFEKSILGRDQDKVKIINKLSEEGGNVGNPVSVMAIVGMGGLGKTTLAQLVYNDPGVSQSFDKCAWVCVSEHFDVNTITRNIITSLTSEQCLYTELADLQMKLANEVNQRRVFLMLDNIWNERRDSWELFCKPLSAVKFRQIIVTTRSEQVARLIQTTPCYYLSCLSSDESWSLFSQAAFIVEKESDIPTNLRNIGKCIIQKCKGLPLAIKTLA…
Pavir.Ab00894.1.p	535	MGSREAPPNSSPMKGPDTPSASASSVAKDALLEQVVTQFVGDVWKPAKKHIRYFLEPETHVRNLEKSADDLKYAMDIVQGEIQLGERQGKRPRTQVLRWIDSAQSLRDESDRIKNEYEARRKHAFGYSWNFTFNYSISSAATKKLIDIDEIKRRTPQNDSIFSLLPPAGKELPLPPNIVGQNKYLDEIIGYIEQGTTGIIGICGMGGSGKTTLLKQINNIFSRAAETHDFDHVIYVEVGQQQNLSMVQRDIASQLGLTLGKDESPASRSASLYNFLKESKFLLLLDDLWGTLDLEKVGIPQGSRQIGPRNRQLMIITTRLQEICHCMTGHAQIILLERLELNEAWSLFEANAGARVSNNAQIRDYAESIVKRCGGLPLALKIVGKAMASKDSEHEWKHA…
Pavir.Ca02063.1.p	530	MVSRAISILIGRSTGQESINAKLTRIHHMLIKIGSAVEEAKGKQITNHGTLEWLSELISGMYQGRYFLDISKGGSQNLVDVNDNKGVPYPFLLSSFNPAKRLRISASSIKTLFSNDDSILEINNVLANLQNLSVGIREFVMLLDNCPPILKPLRTNLYVDCEMFGRHVERERVINFLLHKGNPSERKLDILPIIGNVGVGKTTLVQHVCEDVRVRSHFSSILLSDFFTLTVMENSETRIVLNSKYSTGDFGNFNGLLQTFKRKLNNKRFLMVFENVDSEKKQMLQVLLSNLGSCKQGSKVIVTSPHNHTASIGTVQPIKLSILPCEKFWFYFKALAFPDADFEENFPRMAAIGMAMAKKLNGSFFGAKIIGALLKVHPNIQFWSEALRSSIWDLPVLGS…
Pavir.Ha00647.1.p	526	MEFATKPMMEFAWRSICTLLPKLVRLLKDEYHLQKSVKEGVKFLIAELESIQAALEKVSDVPADQLDKQVKLWARDVREMSYDIEDSVDTFLVRVDGKRPARPLSVKGIVDKGLNSLAKTKSRHKIAADIKEIMGHVREAKERRYRYNVDGVVAKPPATSIDPRLSALFKKVTELVGIGKTRDELIRMLSEGDDVSKKKLRVVSVVGIGGLGKTTLAKTVYDKLKVEFECSAFVSVSHSPDMKKIFKDILLELDKDKYENIHNTTRDEKQLIDILREFLGNKRYTCKSTFVVYGGDGYFQKLKYCNLSTGVTAMFREDKSGLPVMPSLEVLDFSISIRQSMDFCFHLGQGISFIPVVIGLHFIPSLLKVKVRISCQDALRGEVDDTEEVLWDTTDKHPN…
Pavir.J10800.1.p	526	MAKRRWRRLMGLWQGWLSPTMILILWCLIPARFDWMAPPSLGDDFHRQSSPPASRSINFFISKPSKPKVLDVEDSLQRALLRAQVIIDEAAGRNITNQAMLQQLEMLRDAMYKACYMHDTFRYQSHSEDAKDQVVSHSFSLSKLNHLKGIGPCNRKTLISEQLQYTLDNLNCTILDMKELVVFMTSYPRLYRQPYSMHLLLGNCMFGRQMEAELVLNFLLHTKPHGGAEELEVLPVVGPSKVGKATLVAHVCNDERVRDRFSKIMFVTDHDFKDKKLTNIGERCLMKYENSMVNKDGRLLIVVEVAGDINQSEWKRLCVASKLCLTSGSKIIITSRSDKITELGTTRAVTLKYLSNEAYWYFFKTLAFGSTDPMMHPRMAYLAMEIARTLKGSFISATS…
Pavir.Ea02677.1.p	525	METLASAILGDLIGRSVSFALDRCCHRWRKTGGIEDAPQRLRRVLLRLQAVVEEADRRRVTNQAMLRQLQLMREGVYRGYYLLSAIKRQGVHEVSCLPDRSSLASSLINPAKRLCTVSARTTPARMAPEDSGREVEAEAELQEVLAGLESMASDMKELVVFLSCYPPARREPYSGHLWLENRMFGREAEQEKIISFLLGPEPAEDPGVLPVIGRPRVGKSTLVEHVWLDERVREHFSLIVFFGQGDIEDRKLSSSSPHLEDNGRIKHKHRDLDPAGKSLVVIELVEDVDDNTWWERTLSDLRGRCTMPVSKIIVTSRSEKIASLGTTQALELKPLPREAYWYFFKTIAFGSTDAEDEEELASVCIEMADLLNRCFISANLFGGLLRTNPCSQFWQRVLN…
Pavir.Db00105.1.p	524	MHSVLFLKPGVTVEDIIDEYAYLTVQAVDTSSFIKRKFHQIKNIAAWQKFPSQISHVEARIQRLAEMRNRYGFSVSEQDTNNNLQVSDQLCLSDSAYLIDNSEIVGNADEIGKLTQCLLEEKQDRTLIAILGMGGLGKTVIASSLYKNQKIRTYFDCHAWVTVSQTYQIEELLREIINQLIDQKSSIASGFVTMRSMRLIEVIQNYLRDKKYFIVLDDVWDKDAWLFLNYAFVRNKCGSKVLITTRRKDVSSLAVDNYVIELRTLPCDESWKLFCTRAFHASKDNICPENLTTLAEKIVSKCQGLPLAIVTIGSALSYHELKEQEWEFFYNQFSWQLAYNPELTWISNVLNMSMHDLPSHLRSCFLYCSLYTENYKIERKLISKLWIAEGFVEDRGDGT…
Pavir.J13560.1.p	520	MFLQPELESMQAALEEIATAPPDQLDKQDKIWASEVRELCYDIEDSIDTFVVRCTGGALSGPDGMRGFILRSLDLLTRLRIRRQVAADIRDIKRRVVEAGERRERYRIDVARPAAVDPRLLAHYKEATELVGIDEARDEVISILMEGDDQHGKIVSIVGFGGLGKTTLANAVYEKLKENFDCWAFVSVSQTPDMRKFFKGLLYEHRMNVNDETLDERQLIDQVRKFLQTKRYFVVVDDIWDISVWKRIRCALPDNDVGYTIITTTRISDVAKQAGGAYELKPLSPNNSRKLFFRRIFGNVNKDNNEETEKCPDEELAEVSDIILKKCGSVPLAIITMASLLACKVRNKLEWYEVYKSVGTGMENNMDVENMRKILSFSYYELPCHLRTCLLYLSMFPED…
Pavir.J19020.1.p	520	MAEAVLLAVTKIGSALAEDAHTAIINKLSEKVNNLKELPGKIKQIEMQLKIMSNLIWQIGTVYLTDKVVKSWIGEVRNVAYHVEDVMDRYSYYALQMEEEGFLKKFFIKGTHYVSVFSSIADEVCELENEIQQVIKMKDQWLQHAQIVPNQLVEMERQPSQGWFPEFVKDEDLVGIEDNKRWLKGWLYSEEPNSTVITISGMGGLGKSTLVTNVYEREKVNFPAHAWIVVSQIYSIDALLRNLLRKIGTVGLPTPAGIDKMDGHDLKEEIKKRLQNRKCLIVLDDVWEQQVYFQIQDAFQNLQASRIVITTRKDHVGALASSTHHLELQPLARHDALELFCRRAFYNKKGHECPPEFKEIATSIVDRCHGLPLAIVTIGSLLSSRPQIETWKHTYNQLQ…
Pavir.Ba03994.1.p	517	MAEQAESNESEQLKQLQEQVQDLCDAIEKEVDSNLPGRDDLEKICEVLKEIKGKITPPVLLPLSKREELGNLLPTIRHALEQRRQPRRDHPAAMSSTGCYPCKPRPSSQLQRQSKQQEHDEGAAVSLKLLHRLTQNVLEPEQYYEWTTSYVDESRIYGWDKEADEVAEALVAPEGGEKNLFRAAGIAGVHGSGKTALAQKVFVHDKAKDNFAVRLWVCVGPPDSEDRFGLLYRMLDNLGLDTAKVEDIVHNSNVVKKHRDEEEARIRGDPAKVAEIQKKKKEEEDGSILDQLLKKEADESPDVQKSKIGVLLYILHMALSKTSYLIVFDDIRAYGDDGWYSNLTLRPPPEGEWGERLGYGLPKGKHRGAVLVTCRKEDDARSMVRTGRVVRPPRLHLDD…
Pavir.Ha01348.1.p	516	MVEPAISATVGRIGELAVQETKFLCGVTSEAGFLKDELERLQCFLQDAGTKRKSGSASAKLWVSQIRNATYEAENVLEVVDYMEKRNRLKKGFMGTISRYAHLPSDMVTLHNVGNEIQHIRRKVNDSSESENRLSLIGLSSNAAAEESLVEGDSLQHSVLVYQNSEDVTVVGFEDEQNEIETKLLASDNNLSVVSIVAMGGAGKTTLARKVYNSNKIKEHFHTIAWVTVSQKFKGADLLKEIMKQIFGGKYEVGKKIHDFLLDKRYLAVLDDVWTTDTWNQISRTIKVFPDVNNGSRVMLTTRKIDVANHIEMPRKVHNQKLLDAEKSWNLFVSKALPSYNRSLIHNIGEFEELGRQIASKCNGLPLALSVLGGFLSKNLTIEAWKDTLSGWTSTKNGC…
Pavir.J30358.1.p	516	MAEVGGMLAYAMLKMVTQQLGSIIGGQLKLQWYFSDDFRKMKMTLESMEAVLQDAERRSIRDAAVRLWLKRLTDAMYGISDILGEFETMESPGRKVAARMPYLAVGSKILIANKMKKMRQEVENIKDQHRQFSFKTDSKSNVQPVPDERETDSYMDDQTLVVGRTEDKRKILSCFSESMAQDITILPIYGIGGIGKTILAKLIFNDTYFKDHSKVWIYVSQMLNVNKIGNSIISQLSKCESNLTERQMIRNHLGQLLTDPNYNKKIMIVLDDVWEENDSQLNELKTMLPVIKGGKVVVIVTTRDEHNARKICTVQPYKLLPLSDETCWAIIKRKSEFEARDDKEHLEQVGRDIAMKCGCVALAAQALGYMLKPRTFGEWESVRNSDIWNASTSEQESLA…
Pavir.J03690.1.p	515	MADAIVSAVIGDAVSRVISLLTGRFGAGHQQSTEAKLRRICRTLVRVHAAVEEARGRQITNGGALRWLSELIDGEYQARYLIDTVGLGRGDEQVPPSPRDSSTTSTSPFNPAKRVRVAVKRALSRRDPGGADGDDIDGALESLQEVSAHLGEFILLLQGCRPIRRPLPTSILVDGQMFGRHVEKERVINFLLHGGGGAGELGVLPVVGAIGAGKTTLVQHACDDDRVRAHFPAILFFNFSCTYAIAASGGAAAALRSKHVIGGDAPLSLMSDPLRWIKGNFQSRRFLAVFEDVDMRGKQRLEELLRKLRCAARGSRVIFTTSDRRVSTLLGTVEPVVLRVLPRPEYWFFFKAHAFAGRDLEECPRLVAAGMAIARKLSGSFFGAKIVGGLLRDHPDPRF…
Pavir.J40131.1.p	515	MEAVDPHVEAAVLWLAQTILEVLFAGGMEEWIRQVGLAYDTERLKSEIERVEAVLAAVKGAAANRPLARSLGRLKELLYDADDMVDELDYYRLQHQVQGGMIALDNQPHGTDLNSGGQLVDGSRDNSDIPNRNDRKKRSKAWEDFSITEEDADGKPLKAKCIYCHTVVRCETTKGTSVLHNHLKSENCKRKRAAIEETPIPSSDDVGAQNGATISPHDSDRRKRIRSDEVLAHNTAANTLLWDKAEICNRIQQAVHQLQKAISEVQKLHGLGSVSSWKLCQNTAADSCQRTSSLVQRKMYGRVDEKNLIIEHMREDKPENVIVLPIVGIGGIGKTALAQIIYDEPTVKSLFDYRIWISVSSNFDEVRLTMEMLDFVSQEKCVGISSFAKLQEILLTQVT…
Pavir.J40773.1.p	515	MAEIGGMLATAVVKAAFGKVAAAAGDRVAQHRRFGKDIQYMRDALESIEALMEDAERRSVEDKSVQLWLSRLTTASYDISDIFDELEANAARKSALQKLKVLNLCLTAASKVGMADRTREVRERLENISKQRQEFSFTAGNSSYAQQVIDDRATSSEVIEVDVLGRDQDKQKVMTLLSQASSSSDFIILPIYGIGGIGKTTLAKLVFNDAHFMDYEKAWVYVSQTFDSNKVAEIIRSERQNNQTHLTNTQEPDTDPPAPKNILIVLDDLWENRAIKIDELKRSLKLLCSGRNKVHVIVTTRDAEIASKIQTTEAYAIESLSSDVCWNIIKQIVGFEDNDKESLENIGKEIAMKCQGVALAARVLGYMLRSKNFEAWVSVKENGMWNKSTTEKDYDDVLA…
Pavir.Ba03626.1.p	510	MVNICARTIGLDLNQQSLSLELFLTYNSITLQLLLILPTGCVIFLRRVCRNGRSPLCCPWVLLRAQVIIDEAMGRHITNQAMLLQLVTLRDAMHRGYYMLDTIRYQHQDGEEAKDQVVSRSSSLSTVNSVKHLCFSSRAAVPLKELQKMLDNLNSMIRDVNELVLFLANCPRLYSQPYSMHLQLANCMFGRQIEAQLVISFLLHTQPHGAEELEVLPIVGPRYVGKSTLVAHVCKDERVLGHFSNIFVFRTHGFTDDELATFREGCAAKLQNHMSDSNNDGRLLVVAELDGDLSEEALNRLYSASKQYVPRGSKIILTSRFNTIVKFGTTKPLNLKYLSHEAYWYFFKTLTFGSTDPEMHPRLMHLAMEIARLKESCPLGANTVARLLRDNFNGLFWSK…
Pavir.Ca02125.1.p	507	MEALFSAAVGELVSRCLSFLISRYLYTLELSKVEILRKLERALLRIAITVEEAGGRLITNKAMLQQLKMLRQEMHKGYYVLDKFRYLDQEEGKVSGRRSCSSLALPSTSNPGKRFPSSATRRHGRKELEVTLDSVQNMVTDMYEFVAFLKNSPPMFCQPYSMYLLFERCMFGRQAEMERTIYFLLQREPPGDFTLGVLPIIGRGKVGKTTLVEHVCDDERVRHHFSQIVFFSGNKFVEEKLATLMDGGIIKHKSKTQNAGRMLVIVELDEDVEEGAWRRLLSASRSCLPSGSKIIVTSRSEKIMNFGTTQALRLNFLTREACWYFFKVLVFGSTYAEDQPKLASIAMAIFEEYYCHNDLLGDFTGSFANSKNIAALLRANASMQHWRRILACVRRNGHQ…
Pavir.Cb00188.1.p	504	MASAVPELITGKFGELVWDEATLLWSFKDDVGDLKETMDLLQALMHDADKRQKNQYEGKTVQLWMKKFKSVAYDVEDLLDKLEAIQLIKQTQSKMKLFFSSYNPLLTQLTMAHKIKKLKKELAIIKEDGHHLHLVPNYNTPRLAEQSTNGDTVAWTNEDVDIEMIGRDTEKENIMKLLLRSEAEEHISIIPIVGLGGLGKTTLAQAVLSDKRAKIFDLRVWVFVSANFNLSRIGAIISHTCKSIGSLTSERYTENDDLQTIIEQLKTILPSKRYLIVLDDIWEEDEDNLEKLQQMLQYGGKGSKIILTTRIQRVVEKLDVSVLAKRRIICPVRKSDHVNLSFLSEDDCWNVMRQRALGHNDGISRLESIGREISRKCGGLPLLARSLGFLLSQNKSTEA…
Pavir.Ea01444.1.p	503	MLLLSMVLGKAIGRSIDFLISKCSQSSSHQEQDVEGILCSVLLRAQLIIQEAMERQVTNQAMLRQLDMLRGAMHRGSYMLDAFRYQRLHDKEYAEAEGQFIMSQSLSLCKVNSSKRFCPADRQKTQDSEQQLQEVLESLSSMILDANEMVIFLRSYPRMYRQPYSMHLLLANCMFDREMETQLVINFLLRTNPHRAEELEVLPIVGPGRVGKRTLVAHVCNDERIRDHFSGIVFLTDNDLIDEMLSVLTQGCASMEQQHNDNTRKDGRLLVILKADGDVTEDAWNRLCSALRRCTTNGTTKIIITSRSDGVRKLGTTGFVSLKYPSSEAYWYFFKTLAFGSTDPEQHPRLASVAMEIARMINNTTLVGANIITSLLRDNFDINFWCKVLAFVRRLIQNH…
Pavir.J23707.1.p	499	MKKLKAAAYEADDVLDAFQYEALRREAQAGESTSRKVLYFSRDRLMFHHKASRDLKNVLDKIDELVAKMNSFGLLERAEVPKALCRQTCSALDESLDIFGRDDDKEVVVKILLDQKYQKNVQVLPIIGMGGLGKTTLAKMVYNDPKVRNHFGLMMWHCVSENFEAIAVVRSVIELATKGTCDLPDNMELLRGKLQEAIGRKRFLLVLDDVWNEELRKWEDDLKPLLCSSNGGSGSMIVVTSRSQQVASIMGTLPPHELACLSEDDSWELFSKKAFNNKGAQEQPDELVTFGKRIVNRCKGLPLALKTMGGLMSSMHQVLEWETIAESNMGDIGNEVLSILKLSYRYLSSEMKQCFAFCAVFPKDYQMEKGMLIQLWMANGYIHEEGNMDLAKKGELVFN…
Pavir.Bb00015.1.p	496	MNILLSAVLGELTTRSINFLIKNSVKPIAPDVDDRLRRILLRAQVIVDEAMGRQITNRGVLHQLDMLRDAMHHSYYILDTFRYQSHSAEEAKSQVLSKSLSLLKVVNSLQGLYSSSRSTQIFEQLQKSLDDLSSMINDMEEIVVFLMSYPRIYRQPYSMHLLVENCMFGRQMETELVISFLLHTQPHAPKELEVLPIVGPGKVGKTTLVAHVCEDARVRDHFSEILFLHGHDLTGVDLAALKERYVTEHRNHGSNSNKEGRRLLIVVELVGTLTEDVWNRLCSAYMRHVPSGSKIIVTSQSDEIIKFGTTRALSLKYLSHEAYWYFFKMVTFGSMDPEMHPKLARMAMEIAGMMNGCFISANMMGCLLRDNIDFHFWCKVLAFLRGTIKQHVSKFGGHP…
Pavir.Ba04027.1.p	495	MDIVLPAVLGELASRSITFFISKRSKPSVMVVADRLQRVLLRAQVIVDEAMERQITNQAVLQQLDMLTDTMYRGYYILDTFRYQSHSEEEAKGQVMSNSLSLWKVNSLQGFCSSNRNTLILEQLQKSLDDLSSMIIDVEGIVVFLMSYPLLYRQPYSMHLLVGNCMFGRQMETELVISFLLHTQPHGPRELEVLPIVGPGKVGKTTLVAHVCKDARVRKHFSEIHFLHGHDLTGVDLAALKEGYVTEHQNHGSNSNKEGRRVLIVVELVGTLTEDVWNRFYSGSVEHVPSGSKIIVTSRSDEIIKFGTTRPLSLKYLSPEAYWYFFKMHTFGSMDPEMHPRLARMAMEIAGMMKCFISANMVGSLLRDNIDFHYWCKVLAFLRGMIKKHVSKFGVHPFD…
Pavir.Bb00014.1.p	495	MEIFLSAVLGELASRSINFFISKSSKPTMLGVADSLQRALLRAQVIVDEAMERQITNQVVLQQLDMLRDAMYRGYYIFNTFRYQSQSEEEAKGQVMSNSLSLLKVNSLQGFCSSNRNTLILKQLQKSLDDLSSMIIDVEEIVVFLMRYPRLYRQPYSMHLLVGNCMFGRQMETELVISFLLHTPPHGPKELEVLPIVGPGKVGKSTLVAHVSEDARVRDHFSEILFLHGHDLTGVDLALLKERNVTERQNCGSNSNKEGRLLIVVELVGTLTEDVWNRLYSASMRHVPSGSKIIVTSRSDEIIKFGTTRALSLKYLSHEAYWYFFKMVTFGSMDPEMHPRLARTSMEIAEMMNGCFVGANLVGCLLRDNIDFHFWCKVLAFLRGNIKKHVSKFGLHPLD…
Pavir.Ba03595.1.p	494	MELLLSAILGDLTSRSINFIINKVSKPPALAVEDSLQRVLLRAQVIIDEAMGKHITNQAMLLRLNLLRDAMHRGHYVLDTFRCQHQDEDDDKDQAVSRSSSLSKIISAKRPFFSSRGAQALKELQETLEKLSSMILDANDIVMFLTRCSLLYRQPYSMHLQLSNCMFGRQMEVELVINFLLRSQSYGAEELEFMPIVGPCQVGKSTLVTHVCKDERVRGHFSKILFFRIHGFTDDELATFREGCAVKFQNHTSDMKKDGRLLVIIELDGDLNEEALDRLYFASKQYAPRGSKLIVTSRFDNIVKFGSTQALTLKYLSHEAYWYFFKTLTFGSMDPEMHPRLMHFAMEIARMQKCSFVGANIISRLLRDNIDVQFWFKVLAFFKGLTQQRVSRFEHPLDL…
Pavir.Ca02065.1.p	487	MADAIISAIIGDVVSRAISLLVGRFSNQESTEDKLQRISHLLIRIHSVVEEAKGRQISNHGTFQWLSELINSEYQGFYLLDSIRCGNQEAERCDHKVNPQVSTLSLFNPAKRVRVAGCTMRSSYSWHHDLSVDEINRVLKRLQGMSCDLMEFIMLLQNCQPIRRPLGTNIFREGQMFGRHVEKERIINFLLHEDDQSTGELGVLPIVGGNGVGKTTLVQHACDDARVRNHFPVILMYSCIYDIKKSEGTPNDPLGYVKRNSFCDKRCLMVFEDVDMHRKQILEEFLQSLRCSKEGSKIIITTISQRIANIGTVEPIILTALPCPEYWFFFKAHAFAGRDVEDSPRLMAAGKEIARKLNGSFIGAKMVGGVLRDHPDPKFWCNVLRSNIGGMYQIGGVIS…
Pavir.Bb01652.1.p	482	MAAFLNALMSDIANRIIAFLMDKFPKVTTPTTEGMRLHDLQRLLLRVGVIVEEAEGRYNTNPLLAYQLNMLRKEMYRGYLTLDNLRIHGNEELKAKDHDVSNSFFLSKVNAAKRLFFSAGNKHMEKDIHQVLDNLNNIIVDMSEFVTTLSNYPPLYRKPYSMHFYVGKCMFGRQMEVDRVIGFLMQTENPIMKNVGVLPIVGPAFVGKSTLVAHIYNDERVRNHFSRIVVLTGDEINYENLQTTLKDRGLTMHQGNAFGHNDRLLTIIEFSEDVDEGLWNMLYSSASGCFGTGSKIIITSRSDRIKNFGTTQALVLNFLPLEAYWYFFKILTFGSVDCNDHPELESIAMNMAREMNGSFVAANISSGFLRNNLTVQYWTMQLTLFRAYIQRNISLFGEH…
Pavir.Fb01903.1.p	482	MAGSLLLPLVGRVAGKAADVVVEGVTRMWGVDGERGKLERQLLAVQSLLVDAEAQSETKPAIKRWMEDLRAVAYKAEDVLDGFEYEALRRQAQAGAGSSSISTSRKVIGYLDVRGSPLLFRLRASWELRAVLGRINGLVKEMNTFGLVERKEPPQQVAYRQTHSALDGSAEIVGREGDMEEVVELLLGQRDEHTVQVLPVVGMGGLGKTTLAKMVYNDLRVQKHFELRMWHCVSQENLDACSIVKSIVELATGGRCDLPDTVELLQGHLQQVIGRRRYLLILDDVWNEVQPKWEEDLKPLLCSSMFGSGSIILVTSRSQKVASIMGTLPPYELSCLSEGDSWKLFSMKAFSKGVQEQAELAATGRRIVDKCKGLPLALKIMGGLMSSKQQARDWETIAD…
Pavir.Ha00232.1.p	481	MAAVLDALAPYVKKLLTDMVEEEVSMVLGVFGEITKLEDNMESIKAFLSDAERKRLTNLSVQRWVTKLKNAMYDATDILDLCQLEADKRRESEGGSMDEKAPSCCQSLLFCLRNSVFTHKIGSQIKELNKRMDDIPKEADRFKFNIGLGSNPEPRKLTDAERSTQMTTFEFNESAIVGDKIEQDTRELSQLLTTSGDHDIKVVSIVGTGGMGKTTLAQKIFSDTSVQKHFKVKIWLSIAQHFDEVEMLRTAIKHAGGDHGNEHDKTLLTRTLTNTLSTGRFILVLDDVWSVQAWTRNSRGTRSSVLVTSRLEDLALRMGASFYQPHVSPLNEEDAWALLNKQLPPSNQVVGTSHLRDVGMKIIKKCGGLPLAVKVMGGLLSTKPQSEGDWEAVLHHRAW…
Pavir.J12641.1.p	479	MEVSITAASWLVAKALKTLSEDFDQAKIASAELGDNVRNIKASLSYTLSLLHEAERRNVGGNHGLVLLLLQLNKLSAAAEDALDELEYFRIQDYLDSIRTAAGEVGGAIRSYTLHGGQAVRHVAGKWFGPCIRYCSLTTRHASKKKLVFDRVGTRTSNRTKELVQQLEPVCAKVSTVLKLMLLDMKKASSRRKHWEIRTFIDASSNFDVHSLSCEILNVVGHLGHLGITSKPEVNGSQYQKGQLQYFIKKVFSGRRFFIVLDDMGTCDSKDEWENFLAPFSESAGCGSVFLVTTHLPRVAAMVATTEVIKMGGLDFEDRWKIFQDILGPEDHLSMDLLEIGRHIARKMHGSPMAARIVAKLLKTKLTVQHWSRVLCSKVWENPHKLDEAAQLTYDSIDF…
Pavir.Cb00654.1.p	475	MAEVAAFAKTAAVFMGKTAAGAAISYFVNKALGRLSAEDEDLHKQLTDKLPVIVAVFDVGNQPQVWENQALAPWMWQFRDALQEAEDALDELEYLDLEKQAKDRRAREVKGWKVRLSSRLPDFGSGFRRSLSAVTTGGTSKRLKDALKGLDSVLDNSGNFLSVIMNIRSSSSDTQDLGNTRETTRELTTAAVFGRQEEKGELLEWLGVHTPADTVDHKLLVCAIVGGGGMGKTTLAQFICQDKMVQDHFGNMIVWVHVSKRFDPKVLVRRILESINRNSACSEALDSLQSDLTKQLVTKRFLLVLDDAWEDMDDEKWEQFLGPLRNNAVMGGRILLTTRMRSVAHAVKRQMRDGVQCLELKALNQEDTLKLFNHHAFGNSTPSDRLDLRLIGEQIARKL…
Pavir.Bb00055.1.p	474	MENFLSAVLGELTTRSISFFISKCSKLQEHDVEDHVHRALVRAQVILDEAMGRQITNQAMLRQLELLRGTMHRGCYMLDTFRYQSHDEEDVKDQIVSRSLYLSKVNPLKYFRSSSRNTEILKQLQKVLHNLSSVILDMEEVVIFFTSYSRLYHKPYSMHVLLGNCMFGRQMEAELAIKFLLHTQAPGYEELEVLPIVGPNKVGKSTLVAHVCKDERVYGHFSEILLLHDHDFTDDELAFREGFALKHQNHMSSSNNDKRLLVVVELAGDLNDDAWNRLYSAYKSCLPSGSKIIVTSRSDKVVRFGTEQALTLKHLPTEAYWYFFKTITFGSMDPETHPRFLQLAMEISRMQNGSLNGANIISSLLRDNFDIHFWCKIATFLRRFIQMNLSKFGETPFDL…
Pavir.Bb00043.1.p	470	MLGVADSLQRALLRAQVIVDEAMGRQITNQGVLQQLDMLRDAMHHGYYIIDTFRYQSHSEEEAKGQVQSNTLSLLKVNSLQGLSSSSRNTQILEQLQKSLDDLSSMIIDVEKLVVFLMSYPRLYRQPYSMHLLVGNCMFGRQMETELVISFLLHTQSHAPKELEVLPIVGPGKVGKSTLVAHVCKDERVRDHFSEILFLRGHDLKGVDLALLKEGYVTEHQNCGSDSKKEGRLLIVAELVGTLTEDVWNRLYSASMRHVPSGSKIIVTSRSDEIIKFGTTRALSLKYLSHEAYWYFFKMVTFGSMDPEMHPRLARTSMEIAGMMNGCFVGANVVGCLLRDNIDFHFWCKLLVFLRGVIKKHVSKFGVHPLDHIIEKKPAHLGRMFIPSEDFVLHYEYQR…
Pavir.Ea02403.1.p	470	MQRYPWRHSASLGAMGSLLGKLDLLLEASEEENICRLQLHKGSIYGTHLLKEDLEEIASYLEDLSEVEDPPLTAKCWMKEVRELSYDIQDYIDNFVFPGRVANVKSRSGCHRIRHIKIDRLVQTNRKLNRRKRITVMISDFRIYAQEAIERHKRYELDCCTYRRRFSHAGRLPASYEVGADIIIDNRMRKFMDSLANDRDQQLKVFSVVGSEGIGKTTFVEALYSKLKGQFDCRAFIRLTRKPDIKTMLYDIFTQVQRQQPHGQIEGPDIVGKIREHLQHKRYLIVIDDLWSASIWDVTSHAFPGGRTCSRIITTTQIEDVALACCCYESGYVFEMRPLDDDLSRKLFFNSLFCSESDFSPKMKEVSNKIVKTCGGSPLATTMIASLLASHPVVLIEQW…
Pavir.J06443.1.p	470	MEAAVVSGILKVVDSKLAPLLIKEYISIVGVRKHLEELNDQIREINCWLERVGDEVARNDPALNWLKKLKDIAYGVDDIVDEFQLEAERHDAHDVGGVVSNYLYAKPKSLILQCKAASKLKAVKKRFDEIVKQRTEFSTIANNLLASHPARDMNHNTVNMMSLPTVDVASVLGRDREKNQIISKLVETNDQQRIKTISIIGFGGSGKTTLAKLVFNDCSIIEKHFEVRLWVHVSQEFDVEKLVKKLFEAFADNNPGQHALPYMSKTISDKLTGKRILLVLDDVWTESQILWEQFMVYLKVGAYGSRILLTTRSRKVAEVEGSAYQFDLPFLSPNDSWKLFQQSVVMPPKGLGIEFVDVGKDIVKKCGGIPLAIKALAGVLRGKELIGEWQAMRDSNLLH…
Pavir.J12762.1.p	469	MADQAIVEISCTKLRSAIGDEATSFTGDLQEMLDTLVAIQAVMPNAERVRAAAYGVSDLVDEIKLEAPRTPAAGKMTKKVDLPAENKMSDKVKEIKENLKGVLKESIEFNAVRARSRAPNPVTTGTTAPAPPGAIIGRDEDREKILAHISSRCATEGPVILLISGDGGIGKTAMAEMLFKDTRFRCHSRVWVHTSRYLHEIGRSVICQVSGKEEMSHATEDDVDSITDRLHELLSGIKVLIVLDDLYMYYHEWEPLKRMFSVSDKGSQVIVIATTQQEKEDSLIQSYSLEPLHEDMCCAIIKQIARRSEDSRSTNREDLERMARKIAELCKGLPLAAQLLGRLLKYKHFEEWPALLDESLWSTDSPLDLALELSYRSMPPNLRLCLAYCAISNMQPFRV…
Pavir.J12205.1.p	465	MAVAAAAALAFTGKSVATATISFWLNKAFTCLTEYCKAEGLEDVKKRVLKSMNKVKAVLMVVDTENIKEKSTDLDAWLWDFRDAVEEAEDAIDELDYYERSEKANEHKVSDWGSSFSKMKHKVVRSVKNVSILDKTAKQFTRRSTLKRLRKAMESLDKVASDILPILNVAEHLMGIPSGSQTQVDWMNVNDRVTGSTLSEPYFVGRETEKERILQWLAKTSDEDSEIVMSSNHIPILSIVGHGGMGKTTSAQHICQQDDVMSFRVIWLCVSTRFDVTLITRKIFESLTGARPSADDFDAVQRNIKQQLMYGKFLLILDDVWEDKKKDEWEKVFAPLREGITGSKILVTTRMRSVADMAANAMGVKREYLELEGLQQAENVKLFNHRVFSGLNPQNYEEL…
Pavir.Ia03218.1.p	461	MVEPAVSAVAGSIKDLAVQETTLLCSVIGEAGFLKDELQRLQGFLKDADTKRRSGNANATICVRQIRDATYEAENVLEVVDYMEKRNRLKKGFTGAVSRYARLPNDLITQHKAGTEIQRIRRKVNEIFESANRSKIILDLGNTELDSVPVEDESQQDHGHVLQNFEDVNVVGFEDEQREIVEKLLGMDSKLSVVSIVGMGGAGKTTLARKICTSDKIKRYFHTIAWVTVSQKFKGVDLLKDIMKQITGDRAKDIKIDQMQEYDLGMELQAFLTEKRYLVVLDDVWTTDTWNKINRVVKVFPDANNGSRVMLTTRKIDVSNHIEMPTYVHNLKLLDGERSWELFSGKALPSYKRSLIQNIEEFEELGKNLSRKCNGLPLALAVLGGYLSKNLNIEAWSDI…
Pavir.J10858.1.p	450	MDLVSGAMGSLAPKLIQLLQDEYQLEKHLRSEVKSLSEELESIYAFFHKVAQVPWYNLDKQIKIWAREVRCASFDMEDVLDTLLVQAKSHDHADQSRLKHAMKKMGDLFTKAKARHDIASDIKTIKEQVKVVAERRQRYKIDDNIEARTTTTIIDPRLLALYKEASQLIGIDEPMDAVIEMLSVGNRHHSTSGKETKIVSIVGFGGLGKTTLAKAVYNKVNNQFDCCACVQVGQNPDLRKVLRDILIDLKPTNMTRAHVEKQLSFGYLKEFDERQLINELRLYLQGKRYFIVVDDIWQTSAWEVISCAFVDGNCGSRILTTTRNSQVSTEIDGEIYRMEELSYNNSRKLFYAKTFGGEERGPSSDELDNEVCETIIQKCRGVPLAIVTIAGALARKPTK…
Pavir.J04668.1.p	445	MSGLVLASLSIGTAWEKLSSFLQVFAAPSMAPSSSSFVAMDLEVLRKLERTMRRILATLRDAEEHWNIHEESTKLRLRELKEVAHEIVYVVKEFEYETDRRKMGALKKCTCIHHGTKRKREEENVTHSEDSGVVEVPSVFNSRVMKITERLKEIMHFANNFSLSEDDGERWFTPDIISLRQTSSFVFHETMIFGRDKDKDQIVEKLLSGEQRYGGTHVPVMAIVGMEGIGKTTLAQLVFNDPRMRQSFDNHVWVYVSERFDINTITRNIINSLTNRTCHFTELADLQEKLADEVKDKAVLLVLDDVWNERADCWELLRTPMLSARVCQIILTTRSEEVARLVQTMPSHRPSCLSFDEGWSMFKQVAFPGKKEFDNPANLIIIGKSIVKKCKGLPLTIMK…
Pavir.Hb00486.1.p	439	MSGLVLASLSIGTAWEKLSSFLQVFAAPSMAPLLSSFLAMDLEVLRKLERTMRRILATLRDAEEHWNIQEESTKLRLRELKEVAHEIEYVVKEFGYETDRRKMGALKKCTCIHHGTKRKREEENVSHSEDTGVVEVPSEFNSRVMKIKERLKEIMHFSNHFSLSEDDGERWFTPDIISLRQTSSFVFDENRIFGRDKDKDLIVEKLLSGEQRYGGTHVPVMAIVGMEGLGKTTLAQLVFNDLRMRQSFDNHVWVYVSERFDINTITRNIINSLTNRTCHFTELADLQEKLADEVKDKVVLLVLDDVWNERADCWELLCTPMLSARICQIILTTRSEEVARLVQTMPSHRPSCLSFDEGWSMFKQVAFPGKKEFDNPTNLIKIGKSIVQKCKGLPLTIMK…
Pavir.J38327.1.p	437	MDDPHRTRVARGSGRIELRRGSPLPPPSTSSSQKGSIVFSMVGGARAPPDPPLNPLLDRDQIPRPGLRLRLAVKPPVYLLLFGAAVILIYRIPHGIRRTNPEHILFLYACYVTGLLMIYLPTTHVRRVNANALDMLLQISKQAAAKLLRKVTDPVRKGKGLVVETLTRSVMKARSILHVGRNLFPLRGRRRRSMASYETKVLDFVERQTVVPSLLGISGMRGVGKTTLLRFVRDSYAHGSSFSYVFFLGAGPGCTVGSLHHAISVNIQQTPDVPISTCLKGKPFLLLLDDVRERLDLAAVGLPTPLGRRQKVIFTTRNHQICADMGCSSSTTIQMECLSEDDAWNLFKDKVGEQNIDAHPHIKHLAKKMVAECRGLPSALCALGRAMSTKSDVKEWRYG…
Pavir.J18589.1.p	436	MVPYLKHGSDQVETCTQIALNCLEDDSQKRPDIVKIIDELSKIEAINNEVINLQAPKERNKTLCEITEHNEMKPTKKYKETSFYVGEELIVGREGNKEKMASLLGSMSEKIIIFPVYGIGGIGKTTFARLIYNDTNFKYYSQAWIYVSPRFDLCKIGNSIISQLSGKENQANELHLIKNCLTKLIAGKNILIVLDDLWENNRVRLMDLKDMLNPGDSSKTVVLVTTRSEDIARTICSNIEPYKIEALTDEMCWDIIKQKSGFQARHDKEKLVGIGKEIARKCGGVALAAQTLGSILQSRKYAEWEKVMNSEIWTETISRDASLPNHVLASLKLSYVHMDDCLKSCFTYCAIFPKGYKIVKRDLIHQWISLDFIKQTLLSSTMELCEKYIVNLLGLSFLQ…
Pavir.Gb01908.1.p	433	MSGVAVLAPALSAGTAWEKLFSFLRAFTLVPSSSSWVAMDLEDLRKLERTTRRILATLHDAEEHWNIREESTRLRLRELKELAEDIEGVVKEYEYQAGRCKMEALKQSTRYHFTGKRKRHEENETDSGDTGVVQVPYEFLSRVTKITERFDEIKHFSTHFSLSEDDGERLLTPDVSSLRHTTSCVLEKGILGRDKDIDIIVEKILSGEGENNGGRHVSVMAIVGTGGLGKTALAQLVYNDPRVRQSFDNHAWVYVSENFDVSTITRDIINSLTQGACDFTELSDLQEKLADEMKDKRILLVLDDVQNERGDCWESLCLPMCFARICKIILTSRSEEVARLVQTMPSHRPSCLSIDESWSLFNQVVFPNQAFDAPANLIEIGKNIVKRCQGLPLVIKTLG…
Pavir.J04516.1.p	433	MSGVAVLASALSAGTAWEKLFSFLRAFTLVPSSSSWVAMDLEDLRKLERTTRRILATLHDAEEHWNIREESTSLRLRELKELAEDIEGVVKEYEYQAGRCKMEALKQSTRYHFTGKRKRHEENETDSGDTGVVQVPYEFLSRVTKITERFDEIKHFSTHFSLSEDDGERLLTPDVSSLRHTTSCVLEKGILGRNKDIDIIVEKILSGEGENNGGRHVSVMAIVGTGGLGKTTLAQLVYNDPRVRQSFDNHAWVYVSENFDVSTITRDIINSLTQGACDFTELSDLQEKLADEMKDKRILLVLDDVQNERGDCWESLCLPMCFARICKIILTSRSEEVARLVQTMPSHRPSCLSIDESWSLFNQVVFPDQAFDAPANLIEIGKNIVKRCQGLPLVIKTLG…
Pavir.Eb01135.1.p	427	MGDAERRSVEDRSVQLCLNRLTTASSDIFDELEANATRKSALQKLKVLKLYLTAASKVSMADRMREVRERLENISKQRQQFSFTAGNSSYAQQFIDDRETSSEVIEVDVLGRDQDKAKVMTLLTQASSSSDFIILLIYGIGGIGKTTLAQLLFNDTHFMDYEKAWVYDSQTFDSNKVAEFIRSERQNNQSHQTDTQEPDTDPPAPKNILIVLDDLWENRAIKIDELKRSLKLLCSGRNKVHVIVTTRDAEIASKIQTTEAYAIEPLSSDVCWSIIKQIVGFEDNDKESLENIGKEIAMKCQGVALAARVLGYMLRSKNFEAWVSVKENGMRNKSTTVKDYDDVLASLKLSYSSMPPDLRLCFTYYAIFPKGHKMAKEDLIYQWAALGFIESCNEDSTWL…
Pavir.Ha00521.1.p	422	MTVQNKSIEMRMESKDITGQHLFTDFLSTPSCTKTELIDTRKTSTDVVEEHIVGRKEEKAKIITSLLESSSEKIILPIYGIGGIGKTTFSRLIKNDPKFKCYSKAWVHVSNRFDLNKIRQSIISELHKKESQAYDGQEIHNSLTKLHSGKKIMIVLDDLWEDDKFLLQDLTEMLHHDSKIIILVTTRSESVAERIHTSLEPYKILPLTNGMCWDIIKQRSGFGARDDKEKLRGIGQEIAQKCAGVALAAQSLGFTLRGKSFDQWMEVKDNDIWREQVSKDISLPNHVLASLMLSYNYMDPCLKLCFTYCAIFPKGHKIVQNDLIYQWISLGFIEPSTLRSTMELCRKYIVQLQGLSFFQVSPKVCYFDITILHLEFSVFSFNHLKATHILRSILLLPSL…
Pavir.J25866.1.p	420	MAEVLATMVVGPLVSMVKDKASSYLLDQYKVMEGMEEQHKLLKRKLPAILDVITDAEEQAAAKREGAKVWLEEVRKVAYQANDVLDEFKYEALRCKAKEVQYKALGMDVIKLFPSHDRIVFRYKMANKLHMILQEIDVLIAEMNAFRFKFKPGPPEPTNYLRQNNSDIIDPTNIVSRSRANEKKKVVRILLAQVGNENLTVHPIVGMGGLGKTTLAQLIYNDSEIQKHFELRLWVCVSDNFDVDSLADRIVKENGCKPDGSSALEKLQNAVSGKRFLLVLDDVWSRDEHNWERLKSYLQHGRKGSSLLTTTRDDKVAQLTGTTEAHNLNSLDEIYIKEIIETKAFSLRQVEQRPRELVDMVGELVKRCCGSPLAATALGSVLRTKTSKKEWDAVLNRSM…
Pavir.Ca02383.1.p	419	MLRQFQSSASQQEKKVLEGAAIVDVLQSIDTMCEIQLIIRALDGILQHKRYLLVINDTSTREEWNSIKLYLRPDIKNANRIIVTSLDEGVARYCAGGLTSSSFCLSVGTATLPAFCNMELVADEPAEACSNVSNPESIASTSSEIVEITVCNPENIAQRARDRISRTIARDEEVPQLVGREKEMDWLVSAMTDTNNEQNNVIPICGMRGIGKTALVRNAYCHQDVIDHFTHRAWVTVSYPLNKGNLFHNILQHFKSNDNNSYLRRPLQEMYIEELIEFYEVNKRTCHFRCLVVVDGLSTTQAWNLVKSSLLLEDYKALLRIIVTTRELQVAKYCSNTDFVYNLSRLSENDASELFCLKAFGRATEVKLSAEMVKQKYQMLDKCGGIPFAIVDVCQLVAY…
Pavir.Hb00960.1.p	419	MAEVGGMLAYAMLKVVTQQIGSIIGGQLKLQWDFSDDLRKMKMTLDSMEAVLQDAERRSIQDAAVRLWLKRLTDAMYGISDILGEFETTAEPPGWKIAARMPYLAVGSKILIANKMKKMRQEVENIKDQHQQFSFKTDSKSNVQPVPDERETDSYMEDQTLVVGRTEEKRKILSCLSEGIAQDITILPIYGIGGIGKTALAKLVFNDTYFKDHSKVWIYVSQMLNVNKIGNSIISQLSKEESNLTERQMIRNHLGQLLTDPNQLLTDPNYNKKIMIVLDDVWEENDSQLNELKTMLPVIKGGKVVVIVTTRDEHIARKICTVQPYKLLPLSDETCWAIIKRKSDFEARDDKEHLEQVGRDIAMKCGGVALAAQALGYMLKLLEFRITQCTYRMGFFYLS…
Pavir.Ia03357.1.p	417	MATAGAVVDRLRHRLASDARHLELPSSTAEDVAHVGRTMSRLQDVLANLERQYFKMPAEAKDWIRKIKQIAYDMEDLLDEFEDPCGIRSPKGFSCLATATSFCSAAPFVFHNSSAQRMKMLRRKLDLSTEDSVIYSLMQHNLCDHKPSNQHHVFHGSAIIGRDSDRENVKSLLLKHDADKITIIPIVGLTGLGKTTLARLIFHDQTGEGWNFDLHIWIHLDRNLELNKIASDMISQVNQTEDIAVSEVTRNDQIRNNLQFMKKRVQEVIHDKSCLIVLDGLLSTDKNQLAELKEMLTSKNKGTKILMTISNEITAELFHTIPPYKLGPLSEGDCWEIFSRRAFDNGDGSTHLTEIGKQMVKKCEGMPAVAYSLGSLVRHKGESDWLWARDKDIWELERK…
Pavir.Hb00984.1.p	416	MATILDSLVGSCAKKLQDMISEEAIQILGVKEELIELKRTMNQIQCFLNDAEQRRIEEAADFNTELEKISKLGERFLKLQNMQPKLENPMVQQMTTWQLVEPNIVGKEILHASRKIMDLVLRNKDKTIYKLGIVGTGGVGKTTLAQKIYNDTRIKGSFSKQAWICVSQEYSTIDLLKEVLRKFEVQYQHGQTVGELSTKLAIAIQNKSYFLVLDDIWQHGVWTDLIGTPLDPAAKGIVLVTTRNDTVARLLWKSMNIVKYIEVQNLKTIGLEIVRLCGGLPLAIKVIASVLATKEINENEWRKLSGALYLSYDELPRHLKQCFLYCALYPEDFTMFRDDLVRYWIAEGFVQEQGTQLLEDTAKEYYYELIYRNLLQPHETFADYSKCKMHDLLRKLVQH…
Pavir.J04433.1.p	415	MALAGSLLLPWVEGLVGEAADSLVQRVTSMWGVDNYRRKLEDQLVYVRSLLAGAEEKAEAKTEDGRAIKAWMKKLKAAAYEADDVLDAFQYEALCREAQAGESTSRKVLYFSRDRLMFHHKASRDLKNVLDKIDELVAEMNSFGLLERADAPQALYRQTCSALNESLDIFGRDDDKEVVVKILLDQKDQKIVQVLPIIGMGGLGKTTLAKMVYNDHKVRNHFGLMMWHCASGNFEAIAVVRSVIELATNGRCDLPDNMELLRGKLQEAIGRKRFLLVLDDVWNEKPRKWDDDLKPLLCSSNGGSGSIIVITSRSQQVASIMGTLPPHELACLSEDDSWKLFTKKAFCTEGAQEQADELATFGKRIVNSCKGLPLALKTMVFPKDYEMEKDELIQLWMAN…
Pavir.Ha00195.1.p	413	MSTTCRRQKGAKKNIEFLTKELQSIQAALRSVGELPPEQVGELVKIWAHDARVLSYNMEDIVDTFLVRVQGPDPPSRKSSKRFFRKMRNIIAKAKTRHETGQDIKDIKERVKEYKVDIITPAKTSIDPRITSLYTKTTDLIGIDEARDELITRLTKGDNMSTQQKIVSVVGFGGSIKFPHKLLMGKFDCTAFVPVGRNPDLKKVFRDILIDLDKQQYMDFNFTILDERQLINELQNFLETKRYFIVIDDVWDTQSWGIIKLAIVENNNESRIIVTTRTHEVAREAGEVYKLQSLSDENSRKLFFARIFGGESKISDPQQNDELLDKILRKCDGIPLAIISMASLLAGKPREEWSEENQQVENTMKILLFSYNDLPCHIRTCLLYLSVFPKDSEIDKRSL…
Pavir.Eb00930.1.p	405	MPITTEIITAPQVFGRETERDQVMEVLGVTATIDRIEEFDQVITQMGMPLTMGSTSAGSSKGKSTARHQKKRKSTAASTCKAAKRLGNSSSSPKFVETTNLAGNVSVLPIFGIGGIGKTTLAQLIYNDERVRAHFTVRIWVCVSDLFDDERMTKEIVKTISEPNIDLSCDIGDLQVQLKEQLKSQKFLLVLDDIWLISQQQWEYFYAPLRRGLEGSMILVTTRHQNIAHLVATSSYEPVQLKGLPDDIFWEFFKECAFGRKLPESYPRLQEIGRKICFKLRGTPLAAKTLGRLLNSKLFEDHWSYIEGSELWEQPQKDGDILPALRLSYLYLPIELRRCFAFCSMFPKDYSFERHEIVDIWVAQGFIATEGRMRLEDVGGRYLDELKGRCLFKLIRSSL…
Pavir.J05279.1.p	405	MDLATEALGNLLPKLVQLLQDEYNLQTGAKKDIQFLSSELETIRIALREVGEVPREQLGDLQRVWTRDVREMSYDMEDIVDAFMVRVQGPDPHSKSSAGQIFNLKYMIQKFTKFMARREVAQKIRDIKERAREITERRDRYKVDIIAPSKKTLVDPRLKALYTEATEIVGIEEAKKEVIAGLTEGDGGQQKKIVSIAGFGGLGKTTLAKAVYDEIKGQFDCTAFVSVSRNPDAKKLLKDIMYELHKGGQPGAIFDEIKHLIDLVRDFLHNRRYHIVIDDLWDKEAWDMVIGLALVENNMGSRIITTTRIIDVAEHVGGCYRLKPLSDESSEMLFYGRIFGSKDKCPRQFSEVSKSILKKCGGVPLAIITTSSLLANKSEDIRVWNDVCNSIGSGLGRNP…
Pavir.J35953.1.p	405	MAVLVMGAMPSIILKLGKLLKEEYNLQAGVKEHDRYLTLELEGAQAALRKVDQVPWNQLDEHVKLWAHEKEGLLKCLIGKMTNLVKKSKERRKISIGVKDIMTHVNEVTERCLRYKVDDIMARPATASMVDPRLAAMFSKVKNLVGISKSSGELISMLQPLQRGDATNVKMKIVSVVGVGGLGKTTLAKAVYDKLKDDFDCKAFVPVGRNPDLKEVLKDILIDLDSDRDLQLSMAILDERQLINKIRKFFIDNKKRYFIIIDDIWEVQSWDTIKLAIDGENNCGVATKAGEVYKLQPLPYDSSGELFYTRMSSDDQLSRDYNQPDEISDIILKRCGGIPLAIIRMASLLVGKPRDKWSELYKNIGFGRKERKESENTITTILSFSYFDLPSHLRACLLY…
Pavir.Bb00098.1.p	402	MPSTGCYPCKPRPSQQQQQRQQGDDDAAAVSLKLLLRLTQNVLEPEQYYEWTTSYVDESRIYGWDKEADEVAEALVAPEDGGKGRLFRAAGIAGVHGSGKTALAQKVFVHDKAKDNFAIRLWVCVGPPDSEDRFGLLYRFDNLGLDTAKVEDIVDNSNVVKKHRDEEEARIRNDPAKVAEIQKKKKNKEEEDGSIFLDQLLKKEADESPDVKKSKIGVLLYILHMALSKTSYLIVFDDIRAYGDDGWYSNLTLAPPPDGEWGERLGYGLPKGKKHRGAVLVTCRKEDDARSMVRTGRVVRPPRLQLDDAWRLFRREYDQAKDAANKRKKEGDGDVDTLLKELEEMKAEIVNKCLGLPVAIAEAAKGFALLKPLDASPDPVVEEAKPAAQEESKAAAAAD…
Pavir.J35041.1.p	396	MAQVLATMVVGPLVSMVKDKASSYLLDQYKVMEGMEEQHKLLKRKLPAILDVITDAEEQAAAKREGAKVWLEEVRKVAYQANDVLDEFKYEALRRKAKKEGHYKALGMDVIKLFPSHNRIVFRHKMANKLRMILKEIDVLIAEMNAFRFKFKPGPPEPTNHLRQSNSDIIDPTNIVSRSRDDEKKAVVCKLLAQVGNENLTVLPIFGMGGLGKTTLAQLIYNDPEIRKHFELRLWVCVSDNFDVDSLADRIVKENGCNPNGSSALEKLQNAVSGKRYLLVLDDVWNRDEHKWERLKSYLQHGGRGSSLLTTTRDDKIAQLMGTTEANNLKSLDPIYIKEIIETKAFGSKQVEQRPRELVEMVGDIVKRCSGSPLAATALGSVLRTKTSKQEWEGL*
Pavir.J37326.1.p	395	MVNRMKAMRRNLEEITRQHKDFSFTPGCTTNVEQVTFMRETSSAVEEALIVGRTEEKQKILASLSENLAQEITILPIYGIGGIGKTTLAKLVFSDAQFNDYSRVWVYVSQAFGLKKIGNSIISQVSNGNSYTAEKQMINKRLQELLADDMWRDNENQCQLEDLRAMLRVGEGSKVVVVVTTRDQGIAKELCTIEPYKLAPLTDDMCWTIIKQKSAFESKDCKEQLEHIGRDIAMKCAGVALAAQSLGYMLRFMTFDEWKSVRDSDIWNVSATGDSCSAQHTILASLRLSYNSMPPYLKLCFGYCATFPKGHNIAKGGLIHQWLSLGFIEPRSILSTRQLGENYVQQLLGLSFLQISKSPSQITGGSYCRYAILNDFTKPLELCTTSPAKIRANI*
Pavir.J16940.1.p	391	MVNEMKAMRRNLEEITRQHQDFSFTPGCTTNVEQVTDMRETSSAVEEALIVGRTEEKQKILASLSGNLAQEIIILPIYGFGGIGKTTLAKLVFSDAQFNDYSRVWVYVSQAFDLKKIGNSIISQVSNGNSYIAEKQMINKRLQELLAGKKILVVLDDMWRDNENECQLEDLRAMLRVGEGSKVVVVGTTRDEGIAKELCTIQPHKLAPLTDDMCWTIIKQKSAFESKDCKEQLEHIGRDIAMKCAGVALAAQSLGYMLRSMTFDEWKSVRDSDIWNVSATRNTCSAQHTVFASLRLSYKSMPPYLKLCFGYCATFPKGCNIAKGGLIHQWLSLGFIEPGSILSTRQLGENYVQQLLGLSFLQISKSPSVSRYTLRLSTSILFQNYYMELT*
Pavir.J25306.1.p	391	MEVHERRRRYEVNLGVDKPVTVDPRLFTQYTEMKELVGIEEARDEFINNYLTQGNNVPMKQGKTVSIFGFGGLGKTTLANAVYEKIRAQFDCCALVSVSQTPDLKRLFKGLLNDFGKSINEEILDESRLIKVLREFLQDKRYFVVVDDIWDISVWKRIRCALPDNDVGYTIITTTRIADVAEQAGSAYKLKPLSSNNSRKLFFRRIFGNENKDNNEEIEKCPDDELAEVSDRILKKCAGVPLAIITMASLLACKVRNKLEWYEVYNSVGTGMENNMDVENMRKILSFSYYELPCHLRTCLLYLSMFPEDFEIDKDRLIRMWIAEGFIQWEKQGKSPFEIGEFYFNELINRSMIQPIYNFYTGMVKSCRIHDMMLDLICSFLCEVKLSLPY*
Pavir.Fa01701.1.p	390	MVAVGVMLASPVLNLVVKEIGAVIGGQIKLQKDFTKDLKKMKMMLESVAAVMEDAERQSIEEREVQLWLKRLKDAMYGISDMLNEFEEDTQSAERKISLKMDLLQLASGCLSICPKIKLANRMKEMREELKVITDQHTSFMLRPGTFTNELKITNTRATSSVMKDEELIVGRTNDKRDIMASLSEGNTGRITIFPIYGIGGIGKTTLAKMVFNDAQFKDYSHVWVYVSQTFDLNKIGNSIISQLLKEESQLTERQMIHNSLVELLAGKNILIVLDDLWEDNGSHLDDLKDMLKVGEHSRIVVIVTTRNEGVANKFQTIKPYKLAPLSNDSCWTIIKQKSSFDSRDDKHEVEQIGKDIAVMCGGVALAAQSLGYMLKELTSDQWESVRKN*
Pavir.J06699.1.p	385	MKFLQKPRVLSCLPVTCKKIAVANRMKSMREELRKINKKFQDFNFLHGATSTCVAKQDDVRETASRLPEKKIVGRDGEKQEIINLLSAGTNNDETVIVAIHGLGGMGKSTLAQLVHNDVQIIKKYDHRIWVYVSRDFSLKKIGSSIISLIQIEGGQQNRDTLELINQSLDSLLCGKKVLIVLDDLWEENDTELDGLRSMLHVGRKGSMIDVIVTTRKEDIARKVSTSKPYKLQPLKDDKCWEIIKRCSKFEEKENQGRLEKIGLELAKKCGGVALAAQALGYMLQSKDLPGWAEINNSDIWNESSEDNGGVLPSLKLSYERMPPQLRICFSYCAIFPKGHNITQDDLIHQWIALGFIKPSIGKEYIRQLLGMSFLQVSKLPKVC*
Pavir.J18703.1.p	383	MKFLQKTRVLSCLPVARKKIAVANRMKNMREELRKINDEFHSFNFTLGGTSTSVEQHYDIHETSSLLPEEPIIGRNGDKREIMKLLLASTNNDETVILPIYGLGGMGKSTLAQLVYNDAQFKKYDNRIWVYVSRDFNLKKIGSSIISQLPIEGGQQNWDTLHVINQCLEKNLLCGKKVLIVLDDLWEEKDTELGKLRSMLHVGKKGSMIDVIVTTRKEDIARKVSTTEPYKLQPLKDDTCWEIIKRYSKFEQKHNQERLEQIGLDIAKKCGGVALAAQALGYMLQYKDMSGWVEINNSDIWNESSEDNGGVLPSLKLSYERMPPQLRICFSYCAIFPKGHNITEDDLIHQWIALGFIKPSMGKEYIRQLLGMSFLQVSKLPK*
Pavir.J03872.1.p	379	MSYIFRQKNHILYWRKIEDVEWNLKGLVRQGGRKRNRKYILASLSKNLAHEITILPIYGFGGIGKTTLAKLVFSDAQFNEYSRVWVYVSQVFDLKKIGNSIISQVSSGNSYIAEKQMVNKRLQELLAGKKILIVLDDMWRDNENECQLEDLRAMLRVGEGSKVVVVVTTRDEGIAKELCTIEPHKLAPLTDDMCWSIIKQKSAFESKDGKEQLEHIGRDIAMKCAGVALAAQSLGYMLRSMTFNEWKLVRESDIWNVSATRDTCSAQHTVLASLRLSYNSMPPYLKLCFGYCATFPKGYNIAKGGLIQQWLSLGFIEPRSLLSTRQLGENYVRQLLGLSFLQISKSPSALILSLISTGTLWSTQHLVAAFVHFHSCEF*
Pavir.J21780.1.p	365	MAEFAVGLTKTAVEGTLSLVKTAVEEERRLKDKVQNDLVFITGEFEMMQSFLRVTNRERAGNEVELTWVRQLRYLAFDVEDCVEFVVHLDNKSPWGWLRRVWQTLYCRAPPLPLDVAVAEIKQLKARVEDVSLRHTRYFPIRDAIKPAAATPPAEEPDATYRSAFRSLSDVWEANGKLRRNFTNLQELIDREDDDLNVISVWGGTGGDLGTASILRKAYCDPKICREFKGRAWVKLMHPFNHDEFVKSLLTQFYASSHQADVDVNLWTRMKAEATEDDSIKAKLMQQMTEQRYLVVLEDVFAVAEWDVIRTYLPDRKNGSRIVVSTPQLGIALLCAGEPYQVSELRQLSQQQQFLCAFSKKVSL*
Pavir.J39637.1.p	363	MQYSCLDAEKFDNRVFDTAAIVGRGNDKAKIKDMLLQSNADKLSVIPIVGMVGLGKTTLARLIFLDQEERWNFDCRIWICLNRKLDLKKVASDIILECNHTEGNLLDVHTDSEIEGNFQLLKNSLQQALHGKRCLLVLDDLSSTDKSQLDELKEMLKATNECIKVLVTTSSKITAELVHTIPPYQLRPLSEADSWTIFSQKASGNWDGNSAHLMEVGKEIVKRCEGIPLLTHSLSSVVQNQVTNVWLAARDEEIRKLERRLATKVELFSPLYRIYYDFPSTIKLCILYLSIFPKGSAIDKEKLIRQWIALEIIGSKHDSLPSYVHGEMCIQDLLSTYFLQVENMHSVCRYILVSLVMFGLCL*
Pavir.J25144.1.p	354	MASLSEGNTGRITIFPIYGIGGIGKTTLAKMVFNDVQFKDYSHVWVYVSQTFDLNKIGNSIISQLLKEESQLTERQMIHNSLVELLAGKNILIVLDDLWEDNGSHLDDLKDMLKVGEHSRIVVIVTTRNEGVANKFQTIKPYKLAPLSNDSCWIVIKQKSSFDSRDDKHEVEQIGKDISVMCRGVALAAQSLGYMLKELMSDQWESVRKSNIWNVSALEYTDSVLSSLRLTYSYMPSHLKLCFAYCAIFPKGHKMVKDDLIHQWNSLGFIEETDIFSTEQLGEKYISQLLGLSFLEHSRLHNSATGVHHEDFTHVTMHDLVLDLARLVLVDEFIMGVNDRAILIEGAALCIVQ*
Pavir.Hb01028.1.p	344	MYQNIDMRMESKDIKDQHHNIKLVIGPNCSELEFVDAPEPSLDVVEDLIVGRTEEKGRIIGPLLAGMSEKIIILPIYGIGGISKTTFARLIYNDPNFKCYSWVWVDVSQSFNLNKICESVISQLSRKESHCFTKLLSGKKILIVLDDLWEDDQFHLQELKDMLYHDDSNIIILVTTHSECVARRICTNLQPYKILPLTNDMCWYIIKQRSAFEARDDKKQLTDIGRKIAQKCGGVALAAQSLGFTLRSMNFDQWMNVKDSDIWNDPISNDSSLPNHVLASLKLSYSHMDSNLKPCFTYCAIFPKGHKIVKDDVIYQWISLDFIKPSKILSNLQLCEKYIAQLL*
Pavir.Eb03992.1.p	233	MASYETEVLDFVERETVVPSSLLGISGMRGVGKTTLLRFVRDSYAHGSFFSYVFFLGAGPGCTVKSLQHALSVNLLTTLPDVPAISTCLKGKPFLLLLDDVRERLDLAALGLPTPLGRRQKVIFTTRNHQICADMGCQSIQMECLSEDDAWNLFKDKVGQENNIDAHPHIKHLAKKYFKQMVAECCGLPSALCALGRAMSTKTDVKEWRYAYDMLKRKRKLCKHKSTGEYQL*

## Sheet: StartNoStopComplete
List of switchgrass RGHs that contain a start codon but no stop codon and that have a full-length NB-ARC domain.
Switchgrass Protein ID	Protein Length (AA)	Protein Sequence
Pavir.Ha00561.1.p	1446	MELEDVSFQFLQEITDGFSEKRILGEGAFGVVYKGVTKSGDDAAVKKLKLGCDVNLDLKQFQNEFYNLTKLKHQNVVQILGYCYETEKKLSILPDGSKVFVDELHIALCFEYLHNGSLEKHLSDDFYELDWHARFKIIKGICEGLKYLHDELEEPIYHLDLKPDNILLDKDMVPKIADFGLSRIFGNDELARITRNPYGTLGYQPPEYIDKGEISGKFDIFSLGVLIIKMVSGSKGYPDCLDQAQRDWKNRLQTTCTDDLFEAYCHQVDTCSQIAMSCVETDSFRRPDIVTITENLNEIEIHVGELPEKGCHITISRMAMHNSKIEMRTESTDITDQHQNIILRSDHSCNELELHDVLETSPDTVEEHIVGRTEEKDKVMASLLEAMSEKIVILPIHGI…
Pavir.Bb01631.1.p	1416	MAEVGIEAARWVVGKALGPASSGLLEAWAASSELGPNIEALRMELLYAEGMLNNARGRGHGPEIQNPALAELLRKLRDLAYRADDVLDELDYFRIQDELDGTYHAADEHAGGCLRNHALNARHTARNIKKMLGFSKCSGGSADHDQADEDAGRRGVSCGAWPCLAANRGDQEVPSGCMSRMISSAACAKMPPFSRCSRGSADHDQADEEEQDASRGVLCRAAWPCARISSTPPPNQDSQEADGGCMGRLASGACGTVPTVGKCLRCHSVSNPQNVGSSTVPSTGRRFLRCAANPNKAPHKACVAQPPKLKFDRVEMSRKMKEIVEQLKPLCAKVSTILNLELLDSSRSIVQCIGTSLDTWFSKGQWPAPSHRNAMMNRPITNPEFREPELYGREGEKTD…
Pavir.J00375.1.p	1386	MELDDVSFEFLQEITDDFSKERILGEGTFGVVYKGVTKNGEDVAVKKLKPCDVMLDYKQFRNEFYNLRKLKHENIVQILGYCYETKEQSFIMPDGSKISADERYTALCFEYLHNGSLQKHLSDEFSELDWHTRFNIIKGICHGLKYIHVEQEKRIYHLDLKPDNILLDKDMVPKIADFGLSRIFGKELTRITQSLYGTFGYQPPEYIDNGEISEKFDIFSLGVIMIRIVSGPKGYPKCLDISSDEFIDQIQKNWRNRLQATCITDSALEAYCHQVKICTQIALDSVEEDKHKRPDIVYITKKLKEIEIDNIGQLPEISRMTMSNNKIEMSTESKDITCQHQNIINLSSGPSCNELEYVDALETSLDILDEIILGRTEEKEKTIDSLLEAKSKNITILPI…
Pavir.J01180.1.p	1371	MSAQDISFQFLREITDGFSEERILGEGAFGVVYKGVTKNGDDVAVKIFKLPNINVNHDLKQFQNEFYNLTKLKHENIVQILGYCYEIEKKPFIMDGSKLFVDETHIALCFEYLHNGSLQKHLSDGFYELDWHTRFKIIKGICVGLKYIHDELQEPIYHLDLKPDNILLDKEMVPKIADFGLSRIFSNELARITQNPYGTRGYQPPEYIDKGEISGKFDIFSLGVVIIKIVSGPEGYPKCLDISTDEFIDQIQRDWRSRLEATCTGDLLEAYCHQVETCTQIALKCVVTDSQKRPDIVKINEKLNELEIDIDKVHKKGCLRHVSKMTMHNSKIEMRTESKDIIDPHQNIILWSHPSCNELELHDALETPSHVIEEHIVGRTEEKEKVMASLHEVISERIV…
Pavir.Ha01101.1.p	1277	MFQSSHPGVCNLYRRYYRTQLYMELEDVSFHFLREITDGFSENRILGEGAFGVVYKGLTKNGDDVAVKKLKLRGVNVDFKQFQNEFYNLTKLKHQSVVQILGYCYEIEKKPFIMLDGSKVFVDETHIALCFEFLHNGSLKKHLSDDFYKLDWHTRFKIIKGICEGLKYIHDELEEPIYHLDLKPDNILLDKDMVPKIADFGLSRIFGNDELARITRNPYGTRGYQPPEYIDKGEISGKFDIFSLGVMIIKIVSGPKGYPNCLDQVQRNWRNTLQATCTDDLFEAYCHQVDTCIQIALSCVETDSFRRPDIVAIIEKLNEIEIEVGELSDKGCHRTVSRMTMHNSKIEMRTESTDVTDQHQNIILRSDPRCNELGLHDALETSSDTVEEHIVGRTEEKEK…
Pavir.Fa01862.1.p	1177	MAEAFTSMLIGPLVSIVKNKVSSYLLDEYKVMEGMEEQREVLERKLPAILHIIDDAEEKGAHEAGVGAWLKALKKVSYEANDVFDEFKYEALRREAKERGHQPHHNMLGMDKLRKIVQDIEVLVAEMNSFGFRDRRQVPPSMPLRQMDPVMIDSEKDIVSRSRNEEKKKIVKILLDNANNVDLLVLPIVGLGGLGKTTFVQLVYSDPEIKKHFQFQKWCCVSDDFDVGNIARSICNGSEKDSEKALQYLQKELSGKRCLLVLDDVWNQDVNKWEKLKTCLQHAGTGSALLTTTRDAKVAQIMSGDKVQPHKLENLDDVFLKEILERRAFNLQKPEFAKMEDIVNEIVKKCHGAPLAAKATGSMLSSKTSKDEWMAVLKKSRICNEETGILPILKLSYDS…
Pavir.Ba02210.1.p	1159	MKAGAIVKHVAGKLSQTAWERMGGMLWNFKGDFQNMEDKMVTLQVVLSYADKRSRGRGTDDDALAQHWLKKYKSVAYDIEDAMDELEGNATIWKRSPSKMRSIRLQLDSIAEDANKFNFLSSSASSTEQTNNERGRETYIGARDDIQMVGREREKKHILKLLQNHGDKEKSIIPIVGLGGLGKTTMAKFVYTLKESDEFRFDLKAWVYVSMDFKLEKVISDTISELDGRLPVKDATLHYLKSQLDKILYDKVYLIVLDDLWEESVHTLEELVTMLQSGKKGSKIVVTTRSEKVASTLSVVGSSHFHTVEPIKLEGLSDDECWSIMKPKNLGDDQITDFVDIGKEIAKQCNGVPLVAKALGYVMRKNCTREAWLEIKDSNIMDIKDDDKGILKGLLRSYH…
Pavir.J16540.1.p	1130	MSGRLPLHKIPSSASGSMDLRHDRSMDLEIPFQILREITDGFSEERKLGEGAFGVVYKGVTRQGDDVAVKMLRNSRLNFKQLKNEFYNLKKLNHQNIVQVLGYCFEAEQKTFIMPDRSKVFLDETHGALCLEYVHNGSLQRLLSDEFSGLEWLTRLKIIKGTCEGLKYIHEDLEEPIYHLDLKPDNILLDKHMVPKIADFGLSRIFRTELTRITQNPYGTQGYQPPEYIDTGEISRKFDIFSLGVIMIRIVSGPEGYPKCLDMSSDKFIDQNWRNRWQKTYGSGSLVEAYCHQVKTCIQIALSCVEKGSQKRHNIGKITEKLNEIETAFGEIPQKGCHKKFSRMPMHNTKNIDMRKESEDIKGQHQNITFMMGPSCTSSDVVEELIVGRTEEKGKIIAS…
Pavir.Ha00828.1.p	1079	MAGVLDALASYIQNMLTHEMAKDEVHMLLRVSGEIEKMDIKLKDLMNFLLDADKRSITDESVHAWVLELREAMYDATNILDISQLKAREQGPSHDAVCFNALLFCMRNPIHAHKIGSRIKNLNQRLEDIKNRSLDFNFININSYENHSKRVASSRLGSRETSCELDESSLVGENIEEDTRNLVEMLTTAELSKCENNKILVFAIVGVGGIGNTTLAKKIFNHEIIQQEFTKKIWLSVNRDFSEIELLRRAIIEAGGDYQSARNTRGALERALKEVLNGQKILLVMDDVWNHQAWEDVLETPLVTATLTHGSCVLVTTRHDTVARGMMATKPYHHINKLDPEDAWSLLKKKEHFCPTFYRSIGRTHRLHDSALLRCKLRDDIKCPLQPPSDRTGRAAGFE…
Pavir.Ga00028.1.p	1077	MEAGDPHVEAAVLWLAQTILEVLFAGGMEEWIRQVGLADDTERLKSEIERVEAVLAAVKGRAAENRPLARSLGRLKELLYDADDMVDELDYYRLQHQVQGGTIALDNQPQGTDLHGGAQLVEGSRDNSGIPNRNDRKKRSKAWEDFSITEEDADGKPVKAECIYCHTVVRCETTKGTSVLHNHLKSENCKRKRAAIEQTPIPSSADVGAQNGTTISPHDSDRRKRMRSDEVLAHNTAANTLLWDKAEICNRIQQATHQLEKAISEVQKLHGLGSVPSWNLYQNTAADPCRRTSSLIQCKMYGRVDEKNSIIEHMRGDKPDSVAVLPIVGIGGIGKTALAQIIYNEPNVKSLFDYRIWIWVSSNFDEVRLTMEMLDFVSHETCVGISCLAKLQEILVTHV…
Pavir.J28491.1.p	1077	MEILQLLAKIFRFRKLTKMSMAKKMKKMRHKLKNIADQRKNYAFKEESSPSQQQLPDKRETWVEVKSYIVGRTDEKEKLLSCLRRAVNQEMGFTVLPIYGIGGVGKTTLAKMVFSDAMFKDYSAVWVYVSQMFDLKKIGNYMISELSKSESNLQSMQTVQNQLVEVLANKRVLIVLDDVWESSPEDLDKLKDMLNVGSGSNVIAIVTTRCKDIANKICTVKPYKIPLLSNDMCWAIIKLKANFEARPDKDELETMGRDIASKCGGLALAAQTLGYMLEYRTFHEWELVRDDNIWDKSTSGDISSSSVIASLMLSYNSMSPYLKLCYAYCATFPKGHKIVKDDLIYQWISLGFIEPPNIFSTWQHGEKYVSHLIGMSFLQCTKSDMTVGVHHEDVTMFTM…
Pavir.J35287.1.p	1067	MSGGAGMVAAAIVQRVASKLGNIAWERIELMWRFKEDAQEMKDKMVTLQVALSHADKHIRGTDDALAQHWLEKYKSLAYDIEDGLDELEANALIWKWNPKTLKLCFSSVNPIFVRITMSNKMRSIRVRLHKIAENAKKFNFVPPSASTEHANYEMGRETYVGGRDDVQMVGREREKKHILHEVLEKYGDRGSSIIPIVGLGGMGKTTVAKFVYTHKETTEFDLKAWVHVSMEFELKRIVCDIIYQLDSRIIPAKDTSLHRLKSQLDHILSGKLYLIVLDDLWEERGHHLEKLVTMLPPGEKGSKIIVTTRSEKVASTLSVVGASYFHIVDPIKLEGLSDYECWSIMKPLNLGDGQSTDLADIGQEISRRCNGVPLVAKALGYVMRKHCTRGAWLEIKDS…
Pavir.J01418.1.p	1054	MAAVADAFASKLMGILQGMAKEEVEMLLGVPGEIAKLETTLGYISPILADAERRRIRDSAAERWMREFKDAMYDADDILDLCQILEGGEEPMLARRRYIPVFSCFSNQVIPHQIGMRIKALNQRLEDLAKMIPRFGFIISQATSSTSTTTRDSTYSGSDFRRETILVSDIIGEKIDEDRRKLCDLLVNEMDAPTRSVIDNVVVVAITGAAGIGKTTLAQMVFNDRIVQEHFEVKIWLSVTREFRKIRLLRQCIAYVDGIADDVEDTIGELEQRLHLAMREKKFLVVMDDVWSGEAWHILGLPLAPGSRVLVTTRNDTVAREMGAQHLHRVTTLDPDDSWLLLKKQVSPAADDRDIDDLKDIGMMIIEKCDGLPLAIKVIGGLLRTRAPERDSWFYVLNH…
Pavir.Ab01465.1.p	1031	MEAAAAAFAGKAVTTSAISYSINRAFDYLKDNKKAGGLKSTKARLEKLLPQIQVVFDAVDTEQIRDQTLDAWLWQLRDAIEEAEDALDELEYYRLEEEVKLRDNRVSGSLHKCKGKLVQQFNHMFNTGSLQRLKSDVKTLDDAVGGFDNNKLKHRQEMDFRNWRETSSLPQSLVLGREKERKDIVDWFTQDESIAPEGTVNMAWIQLTLSIIGTGGLGKTTLAQVICNDDEVKCYFDLIIWACVSHDFDVETLTRNILQDVTRKQINIVGLNALHKQLKEELSSKTFLLVLDDAWNDDKLSDWENLMRPLKYGEKREKRCQQLTLSGLEETDLLVLLNRHAFYGVNPDDYRNLQQISKKMAYKLKKLDLRGASRPPSILIRKRPSNAGRETPEPRLFLT…
Pavir.J29173.1.p	1001	MKADLLSRRIVCCVPDLCTCTHYSNLHRARSLCALLLQANMATPISTSLGVLGSLLGKLEKGPLKDYLEEILGYLDELSRLEEPTLKQRSWMKEVRELSYDIEDHLDGDQLMSAEFSSHLEEAIKRYKRYNLHGSPLHRRYLPVCHQPTTQYKEVANLFPSSAGELVECLIDDEQEPLKVVAIVGPGGVGKTMLARNLYQTVGGKFDCQAFVRVTRKPDMKRLLRDILSQVWSYQPADACGMQELIDAIKEHLRHRKYLIVMDDICTTSLWHSIRRAVPEGRSGSRIIITGQIEEVALTCCGYHPKCIFNMNLLTMEFSKKLFSSIAFNSEDNFRNHDTDDSSEDNCLKQVRDDSLEIIERCLGLPLTIASIASLLSCFVASQQEDVKPMVQQWKHVNH…
Pavir.J06731.1.p	997	MAEAALLALSKIGFYLAGEAATFIATKFSDLIELPNTVQRIRRELLMMNIFIRKTGASYLSDELLKAWITEVRMLAYRVEDIMDNFSYHSLQFKQDPKGKKLANGLSYGFVFSGIAGDLAQIEKEIEHVSKLKNMWVNSVHELLPSQVTSAEQQFPRYSSPQLIKDENLVGFKEDRELLQKLLTPNAPVHVANIPALKVVSLLGMGGMGKTTLLTSVYEQLKDLFDNHAWLTISQTYRGVDALLKELLNNVSASEHTVTADANNVDQKGVTVPVDIEIGDKKRLKLDDINKMDALELKRNLKMVLKHKKYIVVLDDVWDRRVYDGISDVFEDSGKESRIVITTRKHDVAALATPGYLLKLNPLDIKDALQLFCTKAFPNKNHFDWTSELLEHANDIIKR…
Pavir.J33893.1.p	987	MLRDLEPESESLMQDLRMLAAAVDDELTGSKGNRRTAVARAYSSEMRALTHDVEDCIERFVHRVTGGGLDGASRLRRAVHKVGTLRTCYRFASEIKRLKKRVQEVRARVLKPLDGVGVGVGGQPSGSRPAAGRRAVDHAARRPVGIEKPMEELLALLDLDDQQPEGQLPPPSPSQAQQRVIAIVGFGGVGKTTLARAVYDAAPVAGAFPCRAWVAVGSPEDGDATGILENIHQQLLPGQQYSESSLTKFLRDKRYLIVIDDVDDIDEEQWDTITPAFEGNGEGSRIIVTTTFRPTANRRSDANGCVYKMRTLGMRNSMTIALRGRCAPELMHGSETLLKKCDGLPLALVSVARQLSSEDEPTGKFCSELSSKLGSYLEREDSEPNFARLRDVLIDNYTS…
Pavir.J12161.1.p	946	MKKLKAAAYEADNVLDSFRYEALRDEAPPSKSASRKVLYFSRDRLMFHHKASRDLKNVLDKIEELVAEMNTFGLLERAEAPQALYRQTCSALDESLDIFGRDDDKEAVVKILLDQKDQKVVQVLPIIGMGGLGKTTLAKMVYNNHKVQKHFELKMWHCVSENFEATTVVRSVIELATNGRCDLPDNMELLRGKLQEAIGRKRFLLVLDDVWNEEPRKWEDDLKPLLCSSNGGSGSMIIATSRSQQVASIMGTLPPHELACLSEDDSWKLFTKKAFNNRGAQEQPDELVTFGRRIVNRCKGLPLALKTMGGLMSSMHQVQEWRTIAESNMGDTGNEVLSILKLSYKYLSSEMKQCFAFCAVFPKDYEMEKDKLIQLWMANGFIHENGNMDLAKIGELVFN…
Pavir.J38298.1.p	925	MATILESFFGSCAKKLQDIITDEAILILGVKEELTELQRRMELICRFLNDAEKRSIKESAVNNWLGQLRDAMYDADDIIDLARTKGIKLLPDHSSSLSNQSNGCSGLSLSSCFSNIQTRHEVAFKIRSLNKRIDSITKDRVFSSLTNTQPSETVLAPKLRRTSNLVEPNLVGKEIIHASRKVVDLVLANKEKKSYKIAILETGGVGKTTLAQKIYNDQKMKGFVNKQAWVCVSKDYSEVGILQEILRNIEVTYMHDESTGELQSRLEQAIKEKTFFLVLDDVWESNPWINLLRIPLYAAATGIILLTTRLDIDLMSVDVGWELLWKSMGINDENEVQNLQGVGIDIVHRCGGLPLAIKVIARVLASKDQTENEWKKILGKDAWSMSRLPNEITEALYVS…
Pavir.Db00259.1.p	921	MADALFVVLRKVALSLGEGVLERIGREVAEVAPILTDFEHSMKQIEGELSILKAFIDQVSIHKDGDKAFDAWLDQVRDVAHEVEDIIDEYAYLTAQDPDTSSFFKRKFHQIKNIAAWQKFPNQISQVESRIQRLTEMRNRYGISVGELDKGNKFQQHNQFSMSDFAYLTDNSEIVGNVDEITRLTQWLLEEKQDRTLIAIFGMGGLGKTTITSSVYKNKKIRRTFDCQAWVTLSQTYQAEELLREIINQLIDQRSSMASGLMTMNHMKLLEVIQSYLRDKKYIIVLDDVWDKDAWLFLNYAFVRNNCGSRVLITTRQKDVCSLAADSYVIELKTLNYAESWELFCKKAFRASKDNKCPENLISWANKIVTKCQGLLLAIVTIGSILSYRQLEEQVWKFF…
Pavir.Hb00709.1.p	921	MASLAAKLNSIIMPRYELMAGARADALFLRAELGSMHAFLERLSAAPGPDAQARAWAREVRELAHDVEDAVDEFTHRVDAAPPPNDNHGHGRPGTLQGFVSRVARLASAAWTRLRLANELKGLKARAAEVSERRSRYKYGEDIDAPSGDRAAAADPRINALYADAPDLVGVGGPVGDIAGWVMGGAATATTLKVLSIVGPGGLGKTTLAMEVFRRVGGQFGCRAFAPVSQKLDMKKLLKDLLSQVAHGGADGVDTWEEGQLIRKLRECLINRRYLIIIDDVWSKLAWEKVRCAIPQNNHGSRLLITTRIESVAKSCCSDPDDRIYRIEPLNESDSRVLFFKRIFGDKEGCPPQLKEVSNQILKKCCGSPLAIISIASLLASKPVMLKEQWEKLLISIGS…
Pavir.Ca02316.1.p	916	MEDDIDYHRMEKEVGNPISKFVNKLARFDITGSSLKRLRFRLRDTLGLLQNCLNDSSFYVSLSGLAHAPAPKIDFEQYPKIVFGRDWEKQRLLQWLTNDTAQDNPVSVFAVVGMAGMGKTTLANLVRQDPRVSTNYHGVVWVPVSVDFNIEAMVKVTLESITGRPPAYTSMYLLQKSLIETLRYRKVLLILDVWEDSSVDKWQTLVDLLKVCKKGSRVLLTTRMQSVVDMASAAIGIAAEYLKLDDLDEDDSLMLLKSLLPSQVNSQDYNNLMLIAEQILKKIGGCPLVINLVASWLGSHMETRHWITLLQKGWQHIERKNFIIRSFRLSYDRIPMELQECFRYCSLFTKGYKFNKGELAKMWSGSGLIPFRSSKQENIGIQKTKYVDMLSAEYVGEEY…
Pavir.Ha00829.1.p	911	MAVVLDVLASYVQNMLTEMVKEEVHMLLGVSGEIDKMCTKLGDLKNSLADADRRNITDQSVQAWVRELKGAMYESSDILDLCHLKSMERQPGMDAGCFNPLLFCMRNPLHAHEISSRIKNLNKRLDGIKNRGTAFDFINLGSYEDRNRMLASSHLSKRETSGELDISCVVGEKIEVDTRNLVQMMTQGRGTNYGDKKILIFAIEGVGGIGKTTLAQNIFNNNIIQQEFTKKIWLSVNQEFDKIELLRRTIAEAGGDHQAARNTNTKGALERILKKVLDGHKTLLVMDDVWNNEAWECVLKTPLVNVLACGSRVVVMTRDIRVARGMMAEEPYHHVKKLEPEVAWSLLKNQIVGHENNEHQIDMLKDIGMEIIEKCDGLPLAVKVMAGFLRQKRTRRGDW…
Pavir.Ha01115.1.p	910	MAEMMASAAASVMGSVIGKLATMLGGSYQLTGKVQRGIRSLKDELSTMDAVLQDLAEKDDDQIDGQSKDWRNKVRELSLDIEDCIDRFMLNHSHGGSNPSFMHKTVRKVKICLQDRGLAEEIQELKSLAIELSERAKRYDIHQCLGAFPPSRHQQVRLDPRAPALFQEARDLVGIDGPCREIIELLKAEEDKRHKVVSIYGTAGQGKTTLAMEVYRKITGPFDCRAFVSVSQTPDIKKLLRDILSQISKNMFEQSQSWETEQLIRTIREYLMDMRYFILIDDIWSVSAWELVRSALPLNDNGSRIITTTRSKAVAKSCSTGIAEQMYEAKPLSDDDSHRLFFNRLFCSSEDCPHDLREVSSEILRKCGGLPLAIISIAGLLANRSRTPEAWGNTLKSIS…
Pavir.J12232.1.p	897	MKDRLIESWWKNMTNVMFDVDDVIDHFMVHSQKLLLSPRLVCCNQTFFLSFAKISSDHRAAKKIKDINKKLDEIKMFKEMFSFERISHQQFQVTVVDRSQTSPIDELEVVGRDIKQAADDMVKMVMSNCHENRSTVFGIQGMGGIGKTTLAQKIYNDQKIREKFQIHIWLCISQSYTEIATSDQFETKTELLPHLMDTIRGKSVFLVLDDVWKSDVWIDLLRLPFERGWKTRILVKTRNVDVLEEMHAAYTHQVNKMNNYDGLELLMKNDVGYQLVKKCGGLPLAIKVVAGVLSTKKTRGEWESIRDTQWSIHGLPKELGGPLYLSYNNLPAQLKLCFLWCSLLPSNFGIHRDSASSWWVAEGFVRKEHNYALYEIAEGYYHELIRRNLLQPKPEFVDK…
Pavir.Hb00832.1.p	896	MDDVVTGAMTTLLAKLGDLLASEYQLQAGVRGDVAFLRAELESMEAALLRIAEAPVDRPPGAQDRLWARELRELTYDAEDCVEAFLVRLGHRHHAPPLSNGLQAGLRGFVHRGLSLLQRAKARRDMGAEVRDIKRRVVEVSERRVRYKVDGVAAKPDVPTVDSLRLPALYPKAAELVGTGERSDELVRMLMEGDEASSRQLKVVSVAGFGGLGKTTLAKLVYEKLKGHFDCAAFVTASLNPNMEKVLRNMLCQLGNGCDSNDATCGGEARIIDKLREFLQNKRYLIVLDDIWSYSVWDTVKYALIENGRGSRIITTTRILDVAKQASGIVYQLKPLSLADSRKLFYHRTFGMEDKCPPNQLAEVSENILKKCGGVPLAVITIASLLASKRRKENAEKYW…
Pavir.J05630.1.p	891	MIAVSFSAKIAASLSAPAAVELSSLFAIRSGVAAAARELDLLRAFLRFADSRRGTDALAAAWIDQVRDAAFELEDVADEYSFLSGGGFVRGCANLGAWFARSRRLRRARERLRELSVAKEKFDILPAVASAARLSSAVGGSATVISRKVADTAHFLGEEEIVGFAAHRSLLMEWLTDDAEPRRKLIAIWGMGGVGKTTLVTNVFKEVAASFYFDCSAWVPVSKNFTTEDLLRRVYKELQHEVHTGAPRNVEEMNYRSLVEALQGILSKKRYLVLLDDVWDALAWYEIRSAFIDNGTGSRIIITTRSQDVANLANSTRIILLKPLPEKEAWCLFCNTTFREMADRECPRHLEHWASKILDKCSGLPLAIVSVGNLLALKEKSEFAWKNVHDSLVWDGSID…
Pavir.J23469.1.p	889	MELATAALGSLLPKLGTLLSDEYKLQKGVRGEIRFLQTEMESMQAALERVSRLPAHQIDDLNKLWVRDLKELVYDIKDSVDTFKVRVHNDPEHAKPHSFRRFFDKTIGLLTKAKSRHHIADDIQDIKKRIDDVSKRKERYNFLDAGVQPNTVEIDPRMPSLYQDAAKLVGIDGPTQKVIDLLKGGEVSLKPDMKQILSSILRQVSKDKCTNAGEKDRDELLRSIRDFLVNKKYLIVIDDVCNVDAWEIIKCALIDKNVGSRVIVTTRNMDVAKFSSKDGDVYELDPLSNKDSRRLLCKRIFNEDVGIHSDLEEVTMRILNKCGGIPLAIITIASMLACMSNRTKYEWYGVYNSMGSGPEKDRTMDNMRNILHLNYSDMPSYLKPCLLYLSLFPEDFNIP…
Pavir.J32148.1.p	881	MEQLVTGAMGSLVSKLGKLLMDEYKLQTGMKDQVEYLRRELESAHAALREVAEVQPDQVDELVRIWACEPAEEEGLLRWLAEKVANMFKSIKERRKIASAIEEIKKRLQEMADRSGRYTVENIEAKPTSSSRDVDPRLKAMYKEAAQIIGIDKSRGDLMTHVQAIYPPVSVVGVGGLGKTTLAKAVYDELKPLFDCGAFVPVGLKPDLKKKFSMLDERQLIDELQCFLRTKRYFIVMDDVWETQCWETIKLALVESNSGSRLIVTTRKLEVATGADEVYMLQPLSDGNSKKLFYTRIYGGEDKCPNSQSSEACEKVLKKCGGIPLAIITMGSLLVGKSLEDWFDVCNSIGFHDKGNKQVDDTTWILSLSYYDLPPNLKTCLLYLSAFPEDYFIHKDPLI…
Pavir.Hb01101.1.p	879	MEVKEGAWRPTPPRQTILMPSSTSATGVPPLLVEAKRCEAKLPPKKFNTQARMSVGGKGPLWRKEKLAQAQRVVVIISDEDEGEKRQDNEPPAPRRSLRLLGVKTKNYIEHTPEPKDYAGDNDWESYTSPGSWGAAGRDYDDDWPGWAEEEKREDDDPFRDEFSELDWDPWFKIIKGICDGLKYIHVEQEKPIYHLDLKPDNILLDKDMVPKIADFGFGYQPPEYIDNGEISEKFDIFSLGVVMIRIVSGPKGYPKCLDLSSDDFIDQLDSSFNQVRKNWRNRLEATRITDSTLEAYCHQVKTCTQIALDSVEKDKHKRPDIVYITKKLKEIEIDNIGQLPEVSRMKMSNNKIEMSTESKDITCQHQNSNLSSGPSCNELEYVDAWETSLDIIDEIIVG…
Pavir.J03097.1.p	877	MMQAFLKLASAHPEAAGRSDTVRAWVKQVRDLAYDVEDCLLDFALYAARTSSSSRAGSWKPSAIAERHRIAARIRYLKACVEALNQRNQRYHIAVCPVAAGVQEAQLPAQHDDQLAFQAASAGIIGRGNEKDEVISRLLSGTNGAPRPRVVSVWGMGGMGKSSLLRMVYNDPDLLAVFDCSAWITVPHPLDTPDVFRRRLNEELTPGQEKTIEEHLREKRYLVIVDDVLSQEEWENIWQVFQFRNDKDSRVIVTTRREDVARHCAAAGHVPDGQELIYELKPLNDVEAKSLLCQKVYKKCDYTMPPDMENQANYILKKCWGLPLAISTIGGFLSNRSKTSIEWRNLHEHLGAELESNLHDITKVILSSYDGLPYHLKSIFLYLSIFPDNHEIRRTRLLR…
Pavir.J07736.1.p	873	MSGMEAALASGVLKVAGDKLVSLLATEFAAITGVKRDLSELQDIHTEITRWLSAARDRAIQSDPQSPWVVKLKHVAYDIDDVLQEVQLEAEKQKMEIDDGQSGIAGCFCAKPKTFAFRYKMAHKIKAIKVRFAAIVKQRTDVNTLVSNFPRDQPVEPKIPLRDQEKDKIISKLVECNAGENNMIVSVVGLGGSGKTTLAKHICHDVKIKEHFGDAIFWVHVSQEFDVQKLIGKLFQTIVGDNSDRHPPQHMLPKISEKLSNKKFLLILDDAWHEDRHDWEQFMVQLKCGAPETRIMLTTRDRKVAEAVESMHIFELELLSESESWNLFLKGSGWAEQDLSSDYVQVGKEIIKGCGGVPLAIQTLGAVLRDKKQISTWRAIKENNLWNVRSINDRVFASL…
Pavir.J21611.1.p	856	MDAGLLSAFVKKLVARLFVLAEEKYKLYKGFEEDVHFLMEELPMITGAIDEQLAGKDDLTLHFKVKELHQLAQEMEDCIDCIMYRASKEQKPWYRINHTPGNRIRTRLQLAKEMKRLKRRLQEAHQRKERYPVPCPSHPELPPSSSDRLIAREDLVGIDVPLKELLEHLAEGKDQQNQLNVISIVGFCGLGKTVIAQELYDSEVGRQFEKRAWVSAGQRNPEALLMEILRQVHEPPLVNSDARQLSIDLRNCLETKRYFIVIDDIRSTDQWNRIKSAFPRLKDISSRIVITTKFQSVANTCSSTNGYVHKMRRLDEECSKQLLVKESCLQEYSDSSQSDPKVILDKCDGQPLALTAVGQFIQSRNSVEQPEWEGVCKDVRCHLDSDDALKRMHQVLTHD…
Pavir.Ca02482.1.p	852	MAAAIVSASMGAMNTLLPNLSRLIEGEYKLKKGVKRKITLLKDELTSIQALLVKLADNAERLDEQNKDWRNKVRELSYDIEDCIDLFMHKMGKGSAGANLVKKTASKIKKIWSRHKIAKLIEELNAQAEKVTLFVEAKRLVGIDGPREKIIEWLKEDDDFGRQLKVVSIVGFGGLGKTTLAYQVYDKIKGQFDCSCFVPVSRNPNVAKILADMLKELGSCVNPSDDERQLINKLRAFLQDKRYIYKCIYVLYFVIVDDIWSAQAWELVKSALPENNLNSRIITTTRIINVATSCCSSLEGYVHNIQPLSNQHSQKLFFKRVFGDTSACPPHLKEIFHGILGKCHGLPLAIISIASLLAGKSNMNRWEEVYSSLSSAFSHQGMRDILLLSYYDLPHHLKT…
Pavir.J07302.1.p	852	MEVVTGALPSLIPKLADLIAGEYNLQKGLKGEIKFLQEELECMKGALEDISRTPADQLPNNDKIWSRNVRELSYDIEDSIDTFMLQCKGKRLGTQHGLKKIIDRSLNLLVQPKVRHKIATEIREIKSRVMEVHERRRRYEVNLGGDKPVTVDPRLFTQYTEVKELVGIHEVRDELINNMLTEENNVHMKQGKIVSIVGFGGLGKTTLANAVYEKIRSRFDCAAFVSVSRNPHMEKLFQDMFYQLAKRNNARIIVTDEIREFLQSKRYIIVLDDIWDISVWKTMRCALPDNNGRYRIITTTRNVNVAEEVGGAYELKPLCLQDSRILLYKRIFHNEDKDKCPDEQLAEVSDRILKKCAGVPLAIITIASLLASKGGMILEWYEVSNSVGTGLENNQDVRS…
Pavir.J08826.1.p	851	MLHTSVRGDIKFLTEELEGIQAALLKVSEAPIDEPPDIQVKLWAKEVKELSYDIEDRVDTFTVRVDGHEPSRQLHGRIRGFVDRSLRLLKKAEIRHDIGLDIRDIKRRIKEVSERRDRYKVDNVSVKPVGPSVHSLRLSALYRKAAELIGTEEKAEYLVTKLELHKTVSIVGFGGLGKTTLAKLVYEKLKVQFHCRAFVSVSLNPNMISLFKNMLHQLGNYKNVATWEEAQLIEEIREFLRNKRYLIVIDDIWSKSAWEMIQYALIENECGSRVITTTRILDVAKCAGGIYELPRLTPADSRKLFNIRIFGTENKSLPKELEEVYNSILKKCGGVPLAIITIASMLASKMGKENAYKYWSKVYRTMGSGLEDSPDYNDMRRILLVSYYELPPHLKTYSE…
Pavir.J15218.1.p	847	MEVAMGFLPMLIRKVGGLLVGEYTLLSGVKGEIMFLQPELESMQAALEEIATAPPDQLDKQDKIWASEVLELCYDIEDSVDTFVVRCTGGAPAGPLDGMRGFISRSLDLLTRLRIRRQVATDIRDIKRRVIEAGERRERYRIDVARPAAVDPRLLAHYRKATELVGIDEARDEVISILMEGAEVANHHGKIVSIVGFGGLGKTTLANAVYEKLKEKFDCWALVTVSQTPHMRKFFKGLLYELGKNVNDGTLDERQLIDQVRKFLQTKRYFIVLDDIWDISVWKIIRCALPDNDVGYTIITTTRISHFAEQAGGAYKLKPLSSNNSRKLFFRRIFGNENKDNNDEIEKCPDDELAEVSDRILKKCAGVPLAIITMASLLACKARNKLEWYEVYNSIGSGM…
Pavir.J40915.1.p	845	MHHLGNNDEKAGLVHEATKMFKKLWVCHRVSKQIQQLKDRVVQENERHKRYKIDEGPSNPGAVEIDPRLPSLYAHDEQLVGVDGPRDTIIHWLIGDEVRGSSQQLKILSIVGFGGLGKTTLANSVFCKIKDKFDCTAFVSVSQKPNLSKILKDILSAIGSFMDDPDDNLQTLIDKIREHLMDKRYLIIIDDLWSIPAWDTIKCTFVENNNGSGVVTTTRIQDVAIACCFPYHRHIYQMQCLDEIYSRRLFFNRVFGTGDGCPEQFREISNDMLRKCKGVPLAINSIASLLANKSMHVETWEKICNSLGYELDTNPTLKWMRHVLNLSYNDLSHELKTCLLYLGAYPEDHAIGKFDLVRKWIAEGFIREKHGLDLEEVAENCFNELVNRSMIQPFFDDSD…
Pavir.Ha00826.1.p	838	MAGVLDALASYVQNMLMEMARDEVHVQNMLMEMARDEVHMLLGVTGEIEKMDIKLKDLKNFLVDADRRSITNQSVQAWVLELRGAMYDATNILDQLKAMERGPSHNAGCFNPLLLEDIKKRSLEFNFINLNSYEDRNRRMASCRPGSRETSGELDESSLVGENIEEDTRNLVQMLTTAELSKCENNKTLVFAIVGVGGIGKTTLAKKIFNHDKVLNGQKTLLVMDDVWEHQAWENVLQTPFVSSSLAHGSCVFITTRHDAVARGMMAIKPYHHVNKLDLEDAWLLLKKKLVGNRNDEDQIELLKDIGMEIITKCDYLPLAVKVMGGLLCQKIVRRRECENVLNDSIWSVSQMSEELNYAIYLSYEDLSSSLKPCFLHYSLLPKSIVFVAYEIIGMWISE…
Pavir.J39316.1.p	830	MPWEKNMVAMEAAVVTGILKVVGNKLAPLVIKEYRCVVSVKKDLQELQDLATQINSWLEAQGGRAEGNWLKKLKDVAYDVDDVVDEFQLEAEKKDVNSDGGTVSTYRTKPKSFLLQCTAAWKIKDIKKRFAEIVKQRADINAIKNNIPDAHPARHITVELLPLPNVDASSVIGRDREKHQIIFKLVESKHQQKIKIVSIIGLGGSGKTTLAKLVFNDGNIIAKDFEVRLWVHVSQEFAIQKLVEKLFEAFAENKSDHHPLPHMSKKISEKLSEKRFLLVLDDVWTEDPIQWEEFMAFLNGIAPGPGSTILLTTRSREVAVTVGSSDHFDLPLLSPNDSWQLFQQSIIMPATRWTLQFEEVGNQIVKKCGGLPLAIKVLACALTGKERIEEWKAMRDNSL…
Pavir.Da00141.1.p	825	MAEMNLLTFAVSVLHKAASFGTDWATNEFRSAWNVNKEVKKLERSLRSICAVLRDAESKQYNSHALLEWLDNLKDAVYDIDDILDDVATEALEQEIHKGLFTRTRRLLAYPFRLSHKIKEVREKLDEIAADRAQFGLTEKPFDNQTSRSTSRETHSFIIEPNIIGRDGAKNEIVGKILTVADSASPLSVLPIVGLGGIGKTALAKLIYNDVQIPNKFEMKLWACVSDLWACVSDVFDLKKILEDIIESGTGESNKHQNLETLQKKLSELLQGKRYFLVLDDMWNEKPSDWEDLRSLLSRGGSGSMIIVTTRSSNVASLVKTLEPYDVAKLPQDDCMQIFIRYALRDKEFKDPELLKIGECIVKKCCGVPLAAKTLGSLLFSCQDVKEWRCIEGDNLWNV…
Pavir.J16081.1.p	808	MAEAVLLALTKIGSVLADETAKTMLAKLSEKVNNLRDLEDKIEQIRMQLTAMNNVIRKIGTVYLTDEVVRGWIGEVRKLAYRVEDVMDKYSYHTLQMEEEWFLKKYFIKGSHYVLVFSQIADEVVKIEKEIKNVIELKEQWLQPSQLVPDQFIEMERQRSQDSFPLLVKDEDLVGIEDNRRTLTEWLYSDELDSTVITISGMGGLGKTTLVTNVYEREKINFSAPAWMVVSQTYTMDALLRKLLMKVGDEQQNIDKLDVHDLKEKIKQKLKNRKCLIVLDDVWDQDVYFQMSDAFQNLQASRIIITTRKNHVAALAHPTRRLDLQPLSNIHAFDLFCRRTFYNKKDHTCPNDLVKIATSIVDRCQGLPLAIVSIASLLSSRPRTYYIWNQLYNQLRSEL…
Pavir.J35720.1.p	806	MAEVIISSLATSVLHKAASFGTDWAVNEIKSAWEVKKQVGKLERSLRSICAVLRDAESKQSTSHALQEWLDNLKDAVYDIDDVLDDLATEALEQEIQKGVFSRMKHLTHPFRLSNKIKEVRKKLDEIAANKEQFGLTVQPVHSEVASRSSKRETHSFINESDIIGRDEATKDIVARILTASDSTDSTSVLPIIGLGGIGKTALAKLIYNAVHVTNKFEMKLWACVSETFDLKKILEDILESGTGESNKHQNLETLQKKLYGPLQGKRYFLVLDDMWNDKPSDWEELRSLLSRGGSGSVIIITTRSSSVASLVKTLEPYDVAKLAQDECMQIFMRYAFGDKECKDPELLKIGECIVKKCCGVPLAAKTMGSLLFNCQDVKEWRCIEGDNLWNVEQENDGI…
Pavir.J35106.1.p	803	MATILESLVGSCAKKLQDVISEEAILILGVKQELTELQRRMEQIRHFLKDAEQRSTKESVVNNWLSLLRDAMYDANDIIDLARSEGSKLLTDHSLSLSSKSNTCTGLSLSSCFSNIQTRHEIAVKIRSLNKRIDNISKDKVFTSLASTQFTEKVSAPKHKRSSSLVEPNLVGKEVTYACRKLVDLLLEHKEKRSYKIAIVGTGEVGKTTLAQKIYNDQKINYSEITMLKEILRKMEVQYMQDEQIDEFQSKLKFAIKEKSFFLVLDHVWQTDAWENLRIPLHAAVTGIVLLTSRLDTVAAEIGVDHTHRVDLMSVDVGWELLWKSMGINQEEVKNLRHLGIDIVRRCGHLPLAIKVIARFLASKELTENEWNKFSRKDAWSMSKLEIPSALLISYEELP…
Pavir.J26491.1.p	796	MKSVAELLGKLKYAVCEAEDLIDEFAWYELKVSAEGNATSVQPYIDFFRSVTQGSFNKVTDIQKRLNNLSSQLKDMGIHQVTPRFDKAVRLETSSFPTDAKMFGREEEVKQLIKFLGVPAKRDSRANSKRKRTRSAITGSARSNQVNASHANNETIIPKFSVLPIVGHGGVGKTTLAQNICNHPQVKSHFDMIIWICVSDDFDVKRLTKEAIGSYSKREAGKDNLNSLQGSLATKLKAKRLLLVLDDMWDGALRGQRWDTFCVPLKDVLHGSMILVTTRSQNVADKVHTMDPIKLDGLKEAVFWDFFKHFVFGLNSSQIEPDLERIGRAILPKLMGSPLAAKTVGRLLQTSLDATHWENILNSELWDLPQKETGILPALRFSYIYLPLHLKRCFSFCAV…
Pavir.J32307.1.p	790	MIGVEAAAVSAVASGVLKIVGNKLAPLVIERYSSVVGVTKDVEELRILVEEINSWLERAQGQAMWDDASLNWLKQLKDVAYAVDDVIDEFQLKAEKHDAGGENGSGTVSKYMCTKLKSLNFQCNMANKIKSIKRSFAAIVKQRTDFSAIANSLPQVGHPVIDMNETAANMPFLPNVDVASVLGRDQEKHQIISKLTETNEQQRIKIVSIIGLGGSGKTTLAKLVFNDGNIIEKHYEVRLWVHVSQEFDIKKLIKRLFEAIADKDPGQHALPYMSNKISDKLTGKRFLVVLDDVWTECRIQWENLMVYLHSGAHGSGILLTTRSREVAETVESTDQLDMPFLSPSDSWQLFQQSLVMPREGLEFEFEQVGKEIAKICGGVPLAIKVLAGALRGKERIEEW…
Pavir.J09668.1.p	788	MGTVLDALTSKFLSKLGEIIQDEVVMTCRVKKDIKRLKINLEHFAAVREDAEALAIEDGGTALWWQNITDVMFDVDDVIDYFMAHSPKPSPPPRSVRCDQFLFSCLVNASFDHKVAKRIKDINGKLSEIKMNRDMFSLDIGNRQQFQVTDVDRSQTCSIDELEVVGRDIKQAADELVKMIVSTCYENRSTVFGIQGMGGIGKTTLAQKIFNDQRIREKFQVHIWLCISQSYTEIGLIRQAIRMAGATCDQLETKTELLPHLMDTIRGKNVFLVLDDVWKSDVWIDLLRLPFERGLKSRILVTTRHLDVLAEMHAAYAHKVNKMNDRDGLELLMKKSFRPYEQTSDFSDVGYQIVKKCDGLPLAIKVVSGVLATKRTRGEWENIRDSRWSVHGLPKELGG…
Pavir.J12396.1.p	781	MILTVSQNIVYSCLGLSKQNKFNRTRVNSNEARIDNDNSAATSDEITGNRSLGANDKVVTRVLTFNGTIAGASQESQLIGREKVKYDIISLISSQDGQQQRVISVWGMGGIGKTVLVKEVYQSQELISCMFDKRACVIITRPFVLEEFLKSLVMQLNTKSFLSTQDTEAYNKKESIDFWRGTGKTIESMRVEELINELTKLLERKRCLIVLDDLSSTMEWDLIIRVLPTLEDMSRIIVTTREENIAKHCSKKQENIMLKVLEDNDALDLFTKKRPSFYLLQVFKEAAGFDKHPELIEEAKLILKKCNGLPLAIVTIGGFLAKQPKTRMELGKIKNVLIQSYDGLPYHLKYCFLYLSIFSEDYNISRRRLVRRWAAEGYSSEVRGKPMGEVADSYFMELI…
Pavir.J29028.1.p	774	MLEKLINEGQELLSWVKLPTANSFEMTNEREYKGPFPPPAVFGRVNDVQTIRGMLHDTPAAGEPGPSTALCYSVVAIHGLPGSGKTTLAQSVFEEEKKAGYFNVIIWIHVSQKFAVKAVTSEMIEAALAPGEKCKLARNLGKLQHQLKEKLEHKKFLLVLDDVWNNKDLKKLDELLPPLRYGDSGSKILVTTRFEGVAKALGAQNLFPIPELKEDKFIEMFMHYALNGLKNSGQEFREHKIVGREIAQKLRGSPMAAKLVAGELSKNLQIDHWIRTRDSDLLKDTMGAIWWSYKQLEEHVRQCFRYCIMFPRRYPLKREELVDLWMAEGFLEAASGANNMENIGHACFNDLLSCSFIQPKEHSSDMTYFTIHDLFHDLLEDWRPDINVSRHAVSGYYRI…
Pavir.J37293.1.p	774	MPEPSMICAALQPVICGFINEAGVPAATAKRFSSFACIKRNHRLLRKARENLQAIRKVVQGQVDLETNHLNECDPRVNLWLRRVASVRGDSIDHEYDRLMQSSWLCRSILGLRKRYRLGKHIAQMLEDIAELIEEGNQFKTFASKRLPDLVEERPRTQTFGIKPVLRDLWESFESTDVSIIGVWGPGGVGKTTLLNNFNNELKALGRDYQVVIMIEVSNSGTLNKTAIQRTITDRLGLPWDDRETEEARARFLMKALGRKRFVILLDDVWNKFQLEEVGIPTPDFDSKSKLILTSRNVDVCYQMGAQQSLIKMEYLEKEAAWELFRSNLSTQAITSIDSPGPNNVIKEYADAIVQSCGGLPLALKVIGSAVAGLTAPREWILAMQATKHDIKDLDGIPE…
Pavir.Ca00016.1.p	771	MEAAIVSGILKVVGSKLAPLLIKEYSLIVGVQKHLEELNDQVQEINCWLEIVGDEVARNGPALNWLRKLKDIAYDVDDIIDDFQLEAERHDAHGVGGAVSNYLYAKPKSLILQCKAASKLKAVKKRFDDVVKQRTEFSTIANSLLANHPAHDMNHNTANMMSLPTVDVASVLGRDQEKRQIISKLVETNDQQRIKTVSIIGLGGSGKTTLAKLVFNDCSIIEKHFEVRLWVHVSQEFDVEKLIKKLFEAFADNNPGQHAVPYMSKTISEKLTEKRFLLVLDDVWTESQILWEQFMVHLKVGAHGSRILLTTRSGKVAEVEGSAYQFDLPFLSPNDSWKLFQQSLVMHPESLGIEFIDVGKDIVKKCGGVPLAIKALAGVLRGMELIGEWQAMRDNNLLH…
Pavir.J23132.1.p	760	MNGFSEERKLGQGAFGVVYKGVTGNGDDVAVKLLLPNSSLDYGQLRNEFYNLRKLNHQNIVRVLGYCFETEQNPFIMPDGSKVLVNEIRGALCLEYMHNGSLQRLLLSDEFPRLEWHTRFRIIKGTCEGLKYIHEQLEEPMYHLDLKPDNILLDKDMVPKIADFGLSRIFGEEPTRFTQNPYGTLGYQPQEYIDRGEISGKFDIFSLGVIMIRIVSGPKGYPKCLDMSSDEFIDHVQKNWRNMLEATCSSGSLVEAYCNQVKTCIQIALLCVEEDSEKRPNIGKITEKLNEIETAIGELPQKGCLKKVSGIAMHNNKNIDMRKESDDIKGQQQNINLMAGPSCSELEFVDAREASPDVVEELIIGRTAEKGKIIASLLDGMSEKIIILPIYGIGGIGKT…
Pavir.Hb00315.1.p	755	MYVRELSYDIEDSIDTFMVQCKGKRLGTQHGLKKVIDRSLNLLMQPKVHRKIAKEVREIKSRVREVHKRRRCYEVNLGVDKPVTLDPRLFTQHTEVKELVGIDEAMDKFINNVLTGENNVPMRQGKIVSIVGFGGLGKTTLANATPDLKKIYKELLYDLGKSISEETFDERRLIKLLREFLQDKRYFVVVDDIWDISIWKRIRCALPDNDVGYTTITTTRKSEVAKQAGGAYNLKPLSSNNSQMLFFRRIFGNENKDNNEETKKYPDHELAEVYDEILKKCAGVPLAIITMANLLACKARNKLEWYEVCNSVGTSMENNMDVENMRKIFSFSYYDLPCYLRTCLLYLSIFLEDFVIDKERLIRMWIAEGFIYSEKLGKSLFEIGESYFNELINRSMVQA…
Pavir.J09403.1.p	753	MEVVTGALPRLLPKLADLLVGEYNLQKGVKGEIMFLQAELESMKAALEKLSDAPADRLDKQDKIWARDVRELTYDIEDSIDAFMVRGKGSEPPQPHHGFKKFIYRSLNLLTRAKFRRKVATDIRDIKSRVMEVCERRERYKISGVADQPANATFDPRLVFQYAEATELVGVEETRDEVVKILMGGDEVSKEEDKIVSIVGFGGLGKTTLANAVYEKIRSQFDCSAFVSVSRNPHMEKLFQDMFYQLAKRNNARINVIDEIREFLQSKRYIIVLDDIWDISVWKMMRCALPDNNGRYRIIITTRNVNVAEEVGGAYELKPLCLQESRTLLYRRIFHNEDKVKCPDEQLAEVSDRILKKCAGVPLAIITIASLLASKGGMILEWYELCNSVGTGLENNQDV…
Pavir.Hb01872.1.p	751	MGGPNDQVLARPAAAATSIDPRLAALFTKRSQLVGMNVPMSTLINMLSASDDDMSNRKMKIVCVVGFGGLGKTTLAKRVFDEFKANFCCAAFVSVGRIPDLKKVFRDILINLGHTDSNLMVLDETQLINSVRGFLESKRYFIVIDDIWDEPSWNIIRCALDDNNLGSRIIITTRIHAVAEKKVGCSYQMEPLSYESSKQLFCGRIFGFGSKCPDLFSEISEKLLRKCGGVPLAIITTSSLLANKPRNIKVWSELCDSIGSGFESNQDMDNMRKILSLSYIDLPCHLKNCDRLIWRWIAEDFVQYQEGSQSLFEVGESYFNELINRSLIEPTDMLDVDGSPVACRVHDMVLDLICFLSREEHFVTTSRDDSMQNSASLRSKVRRLSFHSTTWPKMNMSKL…
Pavir.Hb01356.1.p	736	MEVQGQLVRKAVRKVKICCRTGGLGEEIHKLKSLCLGALPPPVPFDPRASALFQEVTDLVGTDGPRKEIIELLKCEEMLHKVVSIYGTAGQGKTTLAMEVYRKITGAFDCRAFVSVSQTPDIKKLLSDILSQISNEQLDGQSERWETQKLIRKTRDCLIDKRYLILIDDVWSVAAWELIQSALPRNDNGSRVITTTRSKTVAKSCCAGSGAHMYEAQPLGDDDSQRLFFKRLFSTPEDCPQDLMKVSSDILKKCGGLPLAIISIAGLLANRRQTVEVWVNTLKSISAALILLWVAEALIPGKDRESMEELATSYLNDLINRSLVQPVKVGADGATVKTCRVHDVILEFIVSKAVEDNFVTIWNRNGFSDNYSSNKIRRLSIQEDISGQAEEMLKTIKNA…
Pavir.J40551.1.p	736	MEAALLSGFIKTILPKLFSLVQEKYKLHKVLKGDIKFLEKELRMIAVTIDDQILLGREDHGALLSLSMEELRELAHQIEDCIDRFLYHVTREQQASLFRRTITSPKTLRSRQRLAAEVQLLRKIPEEAHQREKRYRVFAGLSSSRQAESSYCSSGSDPHTPKADLVGIDGPRDELVQQLTEEPEDLAKQLKVISIVGIHGSGKTVLAREVYESDVGRQFSLRAWISATGRGPREVLMEILRKFGRPVVDNSSVDQLTVDVREHLDKKRYFIVIDDMQTDQWSSIEAAFPEDNVVSSRVMVTTTIQSVANACSSSNGYVHRTKRLGDKDSEQLFVRKACPKKYLGYMQPESKEVLKKCDGQPLALVSMGQFLRKKGWPTGPNCEDVCRNLSHHLEQDETL…
Pavir.J39643.1.p	735	MAMAGSLLRPWVEGLVGKASDALVQRVSSMWGVDNYRRKLEDQLMYVRSLLADAEEKAEAKTEAGRAVKAWMKKLKAAAYEADDVLNAFQYEALRDEAQAGESTSRKVLYFSSDRIMFNHKASRDLKNVLDKIEELVMEMNTFGLLERAKAPQALYRQTYSALDESLDIFGRDDDKEAVVKILLDQKDQKVVQVLPIIGMGGLGKTTLAKMVYNDHNVQNHFNLMMWYCVSENFEAAAVVRSIIELATKGTCDLPDNMELLRGKLQEAIGKKRFLLVLDDVWNEEPRKWEDDLKPLLCSSNDGSGSMIIVTSRSQQVASIMGTLPPHELACLSEDDSWKLFTKKAFNNRGAQEQPDELVTFGRRIVNRCKGLPLALKTMGGLMSSMHQAQEWRTIAESN…
Pavir.J21874.1.p	721	MAEAVVGVLIGKLGAALVTEAATYSASLLCKEVSALKGLFGEIRRAEVELESIKAYLRESEKFRDTDEITGIFVKKIRELSFRIEDVVDEFMYKLEDDKHGGFASKMKKRIKHVKVWRRLAHELRDINAELEDTAKRRDRYVIPGIQRHARNGDDHATPTNQTLCSAREDDLVGIEGNAAKLKGWLVNDLEERNTKIATVWGMGGVGKTTLVDHVYRIVKLDFDAAAWVTVSKTYQVEDLLKKIAIEFDIPVNPSNMDRRRLVDIIRNHIEGKRFLLVLDDIWEQNLCINNIMEIFPTNCISRFVLTSRNFEVASLATSNCTIKLEPLEENNSWELFCKVAFRNNDDKGCPSELQDLGAKFLQKCQGLPIAIACIGRLLSFKPTTYPEWETVYKELELH…
Pavir.J18380.1.p	720	MLDNARGRQPCSPALGMLLHELRQLAYGAGDVLDELDYFRIQDALDGTHNAADAHGRGCVHGLVRDACYTAKAVGKRFSCCSLPCAQDDSHSGVSEKEPPKLKFDRVGISERMKDIIDKLKPVCAKVSTVLNAELLASNPTTQHNTMAQPRTTTPYIIEPTLYGRDTQKKSIVEHIIHGEYSENKLITVLPIVGVGGIGKTTFTQHVYQEVKSHFDVAVWLCASQSFNAASLAQEAVKQIPRSKDEKEGSSDQYLIEQRLKAMRFLLVLDDVWTHHEDEWKKLLAPFSKGQEKGNVVIVTTRSLDVANKVKTIDYPIEMGRLEAADFMKLFEACVFGDDQQPWKSHPGLFDVGNKIVGNLKGNPLAAKTVGRLLRNKLSLDHWTIILESKEWELQTNDN…
Pavir.J15505.1.p	712	MELAAAALGSLLPKLGTLLSDEYKLQKGVRGEIRFLQAEMESMQAALNRASKLPAHQIDELNKIWVRDLKELVYDIEDSVDAFKVRVDNDPEHAKAHSFRRFFDRTIGLLTKAKSRHHIADDIQDIKRRIDEVSKRKERYNSLGVGVPQPDTVDIDPRMPSLYQDAAKLVGIDGPTQKLIDLLTRVEGVKKQKLRVVSIVGVGGLGKTTIANSVYERLRGQFESHAFVSVSLKPDMKQILSSILRQVSKDKCTNAGEKDRDELLRSIRDFLVNKRYLIVIDDVWNVEAWEIIKCALIDKNVGSRVIVTTRKMDVAKFSSMDGELYELDRLSEKDSRRLLCKRIFSEDVGIHSDLEEVTMKILKKCGGIPLAIITIASMLASMPRTKYEWYGVHNSMGSG…
Pavir.J21610.1.p	712	MEAGQMISSSSGAMGSLLGKLHTQLTSPEHQLPGSLKDGIEHLKQDLEELNSFLVDLSRLEGPNAMVKRWMSEVRELSYDMEDYIDSTMLRSNTMGSREMNKEILSVLKQFRNLVKQARERHERYELSRWASNPSSTVIDRRDQQLFNGKKATDLVGIDESRGELIRWLKPLSNADDAAEERLKVVSILGPAGVGKSTLAQEVYRGIGGQFERRAFVRASRVPDARRLLRSMISQVRRHQRPPCGLPVQELVDNLRAHLQQKRYFIVIDGFWETTSWDIIRNAFPEGAHCSRVLITTDIEEVALECCDYQSNAGITWAPESILDSNYQSNAQVGIFKMEPLSLDDSKDLFYNRVFGSKPDFSEQLKKYSEDIIRKCSGLPLATTIIASVFACQPDNPEL…
Pavir.J35449.1.p	708	MGGVGKTTLVDHVYRIVKLDFDAAAWVTVSKTYQVEDLLKKIAIEFDISVNPSNMDMRRLVDIIRNHIEGKRFLLVLDDIWEQNLCINNIMEIFPTNCISRFVLTSRNFEVASLATSNCTIKLEPLEENNSWELFCKVAFRNNDDKRCPSELQDLGAKFLQKCEGLPIAIACIGRLLSFKPTTYPEWETVYKEIELHSANNAIQSVDTILKISLEDLPYELKNCFLHCAIFPEDYEMTRRRLIRHWITSGFIKKKDNETLEQVAEGYLTDLVNRSLLQVVMKNDSGRVKRCRMHDVIRHLAIEKAAKECFSIVYEGHGTLEVHGTRRLSIHSTDIALPNQSGAQHLREVYVFTSTVDIGSLKHILTSSILLSTLDLQGTEIKMLPNEVFSLFNLRFLGL…
Pavir.J32737.1.p	697	MAGLIASGIIKWTASKLASLVSPPIGPPSSSSDEQQTSAIRDVQMLQRRMASVQRSLEAIDEDSIRDESGRLRLRELQQFAYDAQDAIDEYKFELLRRRMDDPDSRPEDRSARKRKRKGDKKEPETDPVMVPVPDELALRVKRILERFKEITKAWNDLHLDEADAPFREEEEDFLPRPTTPHVEEPIVIGRDDDKENIVKLLLSMNGACRENNASVLTIIGMGGVGKTTLAQIVYNDPRITKQFELMGWVHVSENFDLKSIMSKIIISFTRKPCQITELDQLEYMLMEQVVGRKFLLVLDDVWSERKDLWDALLSAMSTAQLGAILVTTRNINVSSVIQTMPPYHVGCLPFDESWQLFKQLAFCRQDQNIEKAFEEIGRKFVQKCGGLPLAVKAIGSAL…
Pavir.J10947.1.p	694	MAEAVVGVLIGKLGTALANEAATYGASLLCKEASALKGLFVEIRKAEVELQSMKAYLRDSEKFKDTDETTGIFINKIRELSFRIEDVVDEFMYKLEDNKHGGFAAKTKKRIKHVKVWRRLALQLRDINAELEDTTKRRDRFVIPGMQIYTGSSSDHHFRSTNQTSCFAREEDLVGIEGNATKLKGWLVDDLEERKTKITRVWGMGGIVEFDVAAWVTVSKNYQVEDLVKKIAREFSISIDSSNMDMRRVVDVIRNHLEGKRFILVLDDVWEQDLCINNIMEIFPTTCISRFVLASRNFEVATLATGNCTIELEPLGENQSWKLFCKVAFRNNDDKRCPPELLELAVKFLQKCEGLPIAIACIGRVLSSRPPTYLRWETVYKELEWHSSKNGIQNIDNIL…
Pavir.J37596.1.p	692	MFQSSYPGVVLQILQDIVLYGTIEDVLFQFLQEITDGFSENRILGEGAFGVVYKGVTKNGDEVAVKNLKLRDVNLDFKQFQNEFYNLTKLKHQNIVQILGYCYEIEQKPFIMPDGSKVFADETHIALCFEYLHNGSLEKHLSDDFYELDWHTRFKIIKGICEGLKYIHDELEESIYHLDLKPDNILLDTDMVPKIADFCLSRIFYNELARITRNPYGTPHPEYIDKCEISGMFDIFSLGVVIIKIVSGPRGYPKCLDMSSDEFNDQVQRDWRNRLEGTCTGALLEAYCHQVETCAQIALNCVETDSQKRLEIMKITEKLNELEFDTGKLPEKGCHGTISRMIVHNSKIEMRTSKDITYQQQNIHLTSGPSFNELEVLDALEKSSDIVEEHIVGRTEEKE…
Pavir.J00275.1.p	689	MAEIMVSASTGVMNSLLGKLTNLLGEEIGKFGGSQKKLQFLSEELRSMNLLLEKLADMDDLDCETKYWRNQVREMSYDIEDIIDDFMLHKEDKSETNGLMRRLKTLRSKYQISGRIKEIKILLHDASERRRRYKLDERITRTSNVAIDKRVIALYANVAHLVGLEGPMNKLVKWLIDGYLELKVVSIVGFGGLGKTTLADQAYRKLQDHFDCRAFLSVSQKPDIKKILSNLLSKLRKLEEEPSCDSCELHDLLDNLRNRLQDKRYFIVIDDLWDTKAWDAIKCAFPQNNRGSRVITTTRIQSVAMACCSNSRQYIFNMEPLSEADSRRLFFGRIFGSEDSCPRQLQDISLEILKKCGGLPLAINSIASLLASEAIKKERWAHVRDSLSSIRGTNRTIEE…
Pavir.J14045.1.p	680	MSGIEASLAAGVLKTAGGKLVSLIASEFASITGVKKDLCELQGKHQEISSWLAEVRDRAIGTGTPLPRVNELRNFAYDIDDLLYEVHLEAEKHKMHSDGDKQTIADCFCAKPKSLLFRCKVAHKIKAIKVKYEKIVKQASDAIIVKKDLHVDHPVPSSNTRTHREPSILSHVEDSKIPKRDQEKDDIISKILQYNEAEDDRTVLSIVGLGGSGKTTLAKQICQDYKIKEHFKEMIFWVYVSQDFDVDKLIGRLFETIVRKKSNLQVEQNLPREISNKLGGKKFLLVLDDAWHRDKRGWEQFMVNLKSGAPGSKILLTTRDLKVAEIVKSRHIFELGMLSEDESWSLFLKSSGCVEEDLGFQYIEVGKEILNKCSGVPLAIRTLGGILSEKMEISVWRAI…
Pavir.Hb01022.1.p	665	MVLQELAEKDDDQIDRRAKDWRSKVRELSLDIEDCIDRFRLNHSHGGSKANFVRKAVRKVKILLQDRGLAEEIQKLKSLVVEQSERAKRYDIHKCLGATPPPVPLDPRASALFQEATDLVGIDGPRKEIIELLKCEEMQHKVVSIYGTAGQGKTTLAMEVYRKITEAFDCRAFVSVSQTPDIKKLLSDILSQISNEQFDGQSERWETQKLIRKTRDYLIDKRYLILIDDVWSVAAWELIQSALPRNDNGSRVITTTRSKTVAKSCSTGIAEQMYEAKPLGDDDSQRLFFKRLFCSPEDCPQDLMKVSSDILKKCGGLPLAIISIAGLLANRRQTVEVWVNTLKSISAAVDKDSHIDKMKRILLLSYFDLPPHLKSCLLYLSVFPEDYLIDCRQLILLWV…
Pavir.J06880.1.p	662	MELVTGAMGSLLPKLGELLKEEYGLQKGVRKKIQSLSRELEAVHDVLRKIGDVPPEQLDELVRLWVRDVREASYDMEDIVDTFLVRVDEPADPHMLRRLRKKVSGLFKRSKARRNISCLIQEIYEKLDEVAVRRGRFTVDSIVAKSAAAATIDPRIMNLYKRATELVGIEGPRDELISLLSLEDDVDLRDKKMKVVSVVGFGGLGKTTLAKAVYDHIKSPFERSAFVPVGRNPDVKKVLRDILIDLDKGKYANSDFMVLDEKQLMDELKEFVKEKRCFIVIDDIWDKESWNLIRCALQDSNCGSRVVVTTRISEVAAHADEVYKIQPLSRENSEKLLYERIADGKGECFDSPSVEACEIFLKKCGGVPLAIITIASLLASKPWEDWSEVYNSIGFGHGD…
Pavir.J19411.1.p	660	MAEGLILVVLQKIATTLGGAALSVIKSKLGKGANILLEAENSMKEIESEFEIMQAYISQVDPYSENDQILKSWLKNVRKIASEVEDIIDEYAFLLGKMDSAENFIKRAFHHSRYITAWSDISAQLKQVKARLQNLTSMKDRYGITVAGLGGGSSSHNITRQIYLSDSSYLNDHDDLIIGNEDEAQKLTQCINDHDKERAIISICGMGGSGKTTLISCIYRKREVTKNFDCCAWITVSPNYHVEDLLNKVVKQLHISDEHGITDRTYLVERIHSHLRDKRYLIVLDDMWNRDSWLFFDRAFVKNMCGSRVVITTRMEPVASIAQQNHTIRIGFLSQRESWELFSKKAFSKLDKETATYPQGLVHWANKILEKCQGLPLAIVAIGSLLSYREMEEQEWRLF…
Pavir.Bb02433.1.p	656	MVEVAVLFVIKKIGIAVACETLKLAKPLLGDNSEMRMALPVNMKLIKGELEIINAFLKEISMNGCNSEIIETWTGQVRRLAYDMEDIVDQFMHVVSEYQQKGSLSCVRKVFKKHQHLFSLDEIAAKADMINKELMELSNRIGRWTQLMPGVSYNPATNYDSELVYQSGHDHSINDNELVGIDLNRKILIKSLHLQDTSLRIIAIWGMGGLGKSTLVNNVYRNETISSKFNCHAWVSVSQSNKMIDIWRNMLKEIYGNDNRAFDAGSMNSAELRMELMKILDKKRYLIILDDVWTAETLFKIREVLVDNGLGSRVIITTRIEEVASIAEDGCKIKVEPLNDHDAWLLFCMKTFPKTKNNICPPELHQCGKDIVEKCDGLPLAIVAIGSLLSLKTRNIKEW…
Pavir.Ca02600.1.p	649	MEVVLVSEILKTVGSRLVPLVIKELSSTAAVAKDLVELQNRVEEINLWLNTVGDRAMRNDQSVNWLKRLKDAAYDAEDLVHEFHIEAEKQDLNIGGKKNVVVKYLWKNPKSAVFEYKTAHKIKAIKKRFDAIVKERSDYSTIANSMLVDHPILHIHIHKTTGEVPQWTNVDERSVFGRDQVKSQIISKLIDTDDQQNVKVVSVIGLGGSGKTTLAKLVFNDGNIIKEFFEVILWVHVSKEFCVEKLVEKLFEAIADEKPNHLPLQHVSRQISVKLAGKRFLPVLDDVWTEDRIHWEQFMVHLKSGATGSSILLITRSRRVAEAVDSTHTCDLPFLSEVDSWKVFQQSLGMSIKDLDPEFLQVGTEILKKCGGVPLAIKVLAGVLREMKRINEWQLIRES…
Pavir.J09767.1.p	613	MAEALLHTVSKIGSTLAEETTKAVIAKLSEKVKNLKELPEKVEEIGNEFKAMSNVIKQFSTPSLTNELVKDWIGEVRELAHRVEDVMDKYSYHALKLEEENALKKFFSKAYYVTVFSEIAEEIIQIERKIENVVKRRDRWLQLPQLISNPLADIERKKPQGCFQEVLQDDLVGIEHNRRQLTEWLYSDKQGRTVITVSGMGGLGKTTLVANVYEREKINFTAHAWIVVSKTYDVVEMLRKMLRKIGYPEQSELTDMDAHELKVKIKDRLSDGKCLVVLDDVWNREAYTQIADVFQNLQSCSIIITTRQEHVSTLAQPRHQLKLKPLECNDAFNLFCRKAFYNRMECKCPQDLEKLAKNIVDRCQGLPLAIVTIGGMLSSLPTTDYVWNETYKQLRCELA…
Pavir.J18240.1.p	613	MTGVEAALASGLLKVAANKLVLLIASEFASIMGVTKDLYELQDILAEITSWLFTVHDRAIESDPSCRWVIKLKFVAYDIDDLLNEVYIEAEKYKIGRNDVKYSRTDCFCAKPKLFLFRYKMANKIKAIKQRFSEIVKQRKDVSTIVNNLPSYQHLQSTKRTHGELSLLGNVEQSKIPIRNLEKDGIISKLIKSNEENVWIVSIVGLGGSGKTTLAKHICHDEKIKKHFKDTIFWVHVSEEFDVEKLIGKLFEAIFEQKSDLQAQQYMVRAISNKLSGKKFLLILDDAWHDDLLDWGQFMVHVNCGTLGSKILITTRDQKVAEAAKSRHIFNLEFLSEVESWNLFLENSGLVEEDLDSEFIQVGKEIVNKCGGVPLAIKTLGGVLNDRREINTWRAIKES…
Pavir.J11225.1.p	612	MALVTGAMGNLAPKLYQLLKGEYELQKDVRKKLEFLDQELESIKPALDQVAQARQMREASYDIEDLLDTFLVRVQGSEPVDQSRLKRALKKMGGLFGKAKARREISSAIEDIKKQLQEVAERRNRCKIDETVAKPDATWAIDPRLEAMYKEVTKLIGIDKSRGELLSMLSSPQGNEVSHEKMKIVSVVGVGGLGKTTLAKAGYDELKSQFDCGAFVPVGRNPDVKKVLRDILIDLDNKEFEEPKYDILDVRQLINKLNNFLRSKRYFIVIDDVWETRDWKNIGLALVENDRGSIVIKTTRKSEVATGVIYQLRPLSDDDSKMLLFTRLFDSGGECPANLPAEAFKKIMRKCGGVPLAIITMASMLVGKKTEDWLAVCNSSGFYRGNDGGQQADDTEWIL…
Pavir.J37738.1.p	603	MVESLLLPVVRGVAGKAADVLVQSVTRMWGLDGGSDKLERRLLAMHCVLADAEVKGETNPAVRRWMKELKAVAYQADDILDSFRYEGLRRQAQAGESMAHKVWSYFSTQNPLLFRFTLSRNLNRVLEKMDELVTEMNMFGLVEGTEVLQVLYRQTHSALDESAEIYGRDGDKEVVVKLLLDQQDQHIVQVLPIIGMGGLGKTTLAKMVFNDSRVQKHFELKMWYCVSENFEATAIVKSIIELATNKRCDLPDTIELLRGRLQEVLGRKRYLLILDDVWNEEQQKWEDDLKPLLCSSICGPGRIIVVTSRSQQVASIMGTLPPHELACLSEDGSWELFSKKAFSKGVQERAEFVSIGRRIVNKCKGLPLALKTMGGLMSSKQQVLEWEAIAESSLGDTVR…
Pavir.J39351.1.p	599	MHFWLHSAIRALHLIVGKPRTNRRSMDAGLLSAFVKKLVARLFVLAEEKYKLYKGFEEDVHFLMEELPMITSAIDEQLAGKDDLTLHFKVKELHQLAQEMEDCIDCIMYRASKEQQPWYHINYTPGNRIRTRLQLDEEMKRLKRRLQEAHQRKERYPVPCPSHPELPPSSSDRLIAREDLVGIDPPLKELLEHLAEGKDQRNQLNVFSIVGFCGLGKTVLAQQLYDSEVGRRFEKRAWVSAGQRNPEALLMEILRQVHEPPLVNSDARQLSIDLRNCLETKRYFIVIDDIRSTDQWNRIKSAFPRLKDISSRIVITTKFQSVANTCSSTNGYVHKMRRLDEECSKQLLLKESCLQECSDSSQSDPKVILDKCDGQPLALTAVGQFIQSRNSVEQPEWEG…
Pavir.J15490.1.p	597	MAEAVLLAVMKINFILTDENAKDIIKKLSEKVQALTELPRKVDQIRMKLTFMSKVIWQIGTVYFTDELVKSWIGEVRKVAYRVEDVVDKYSYQCLQLEEEGFLKKIFIKGTHYVIVFSEIANEVAEIEKEIQQVIQMKDQWLQQSQLVPNHEQLTEIERQRSQDGFPEFVKDEDLVGIEENRKLLTGWLYSEEQDNTVITVSGMGGLGKSTLVTNVYEREKVNFPVHAWIVVSQIYIVEALLRKLLWKIGHMEPPVPIGIDKMDVHDSKEEIKKKLQKRKCLIVLDDVWEQEDHVGAIASSDHHLELQPLGGSDAFELFCRRAFHNKKDQRCPKEFEEIATSIVERCHGLPLAILRSELLTNDHVRAILNLSYHDLTGDLINCFLYCSLFPEDYPMSRE…
Pavir.J22478.1.p	590	MQIYAGSSSDHHFRSTNQTSCFAREEDLVGIEGNATKLKGWLVDDLEERKTKITRVWGMGGIGKTTLVDHVYKIVKVEFDAAAWVTVSKNYQVEDLVKKIAREFSISIDSSNMDMRRVVDVIRNHLEGKRFILVLDDVWKQDLCINNIMEIFPTTCISRFVLTSRNFEVATLATGNCTIELEPLGENQSWKLFCKVAFRNNDDKRCPPELLELAEKFLQKCEGLPIAIACIGRVLSSRPPTYLRWETVYKELEWHSSKNGIQNIDNILKFSLEDLPYELKNCFLHCAIFPEDYVMTRRSLIRHWITSGFIKKKDNETLEQVAEGYLIDLVNRSLLQVVRKNESGRVKHCRMHDVIRHLAIEKATKERFGIVYEGHGTLEVHGTRRLSIQSTDIALPNQS…
Pavir.J17370.1.p	554	MSLSKAIGIINGINEFGNFFQLLGSAASYMRSQWNGSQEEKLKEDDVLQLQSDLQRLRDTLPAMYNLIDRAEWKSHVPGVEQLLPNLKDAVYDAEDLLDEFRWYDLKVKIEGNATHPPFIDFFHSVTQGSFNKVVDIQKRLSNLSSQLEKMGLHEETPQFDKSLRPVTTSFRTEPKIFGREKELREVIRLLGVPNCSKESSSKRKRSSHAANSEPRIAYVPVLPIVGIGGVGKTTLAQEITTLQRVKSHFDNIIWICVSDEFDEERFTKILIKSLSGKEATADNLDDLQKILAGEVGKKRFLLILDDIWPNALNEGCWRKFCAPLTNVLQGSMLLVTTRFVEVADIVGTMNTFALEGLQNDVFWQFFKMCVFGSEDYHIDPKLEQIGKSILPKLKGTPL…
Pavir.J15604.1.p	541	MEKLQWILSAGTSFFEETQMNNELDRLRATMPKARKLICRVEWGMFKDKELAKLLSHLKDTTYDAEDFLRELDDQALRQSIQDADRSRAGQLLSSSLNLAKIWILRGKARIKEIQDKLDKVVAEIEGVLNLMGLMSFEPSQIMPETSSVISAPEVVGRDGERDVLIEMLGVTIGREAQRDQVIKLLGVQLTGGNTSEGGGSNRRKREAASNNGVASTSRAKQPKGNSGRAGLAETTNCTNNVSVISIVGIGGVGKTTLAQFIYNDPRVQRHFGVVMWVCVSDLFDKRRITKEIIEAIPGKKFDTSSCSLNALQVELKERLKMCPKFLLVLDDIWPNANAYWEAFYAPLRYGPEGSMVLVTTRCPVVATRVTTSNCEPVQLEGLPTDIFWGFFRKCAFGT…
Pavir.J38359.1.p	539	MEAAVVSASAGAMGSLLRKLGELLTAEYKLLKEAKGPIIFLKAELESMYVFLKKISDSEEPDEQDKCWAKEVRELSYDIEDSISEFMLRVERDSSKPRGFKGFITRSTKLLTTMNTRHEIAKEFEGLKIRVKEASERRTRYRIHDTVPKENNTAIDPRLLALHAETTSLVGIKGPRDQLIQLMDGEGVPALQLKVLSIVGFGGLGKTTLANEIYRKLEEKFQSRAFVSVSQKPNIRKILRRILSQVGFVAPKDTNIEMWEESEMFIALQNFLFDKRYLIVIDDIWDASAWNIIKCALPENTNGSRVIQACCNNHIECVYKMKTLSDQDSRSLFFKRIFGSEDMCPTYLNQVSSEILKKCGGLPLAIITTSSLLANQPNKLKKEQWEYVRKSLGSNFEMS…
Pavir.J16504.1.p	525	MEHAAQNLASNVGQLLAAEYRQLRGVGGEIAELRDDLATMNALLRMQSETEDGAVDHFVREWMKQLRELAYDSEDCIDLYLLRIKCRPGEGVRARARRLLATFFPRRSLAGEIRALRARALAISERHARYGVSRDALMRRSPLLPAPQMLTSTASAAAAPNQHALSRANEQPEHSRVVGIEDQVDTLAGRLSPAVEGERYLKVFSVVGFGGVGKTTLAMEVCRRLEPEFPCQAFVSVSQAFEPSRDLKPLLRRVLEQIVKTKAENEKGIKEEGSLGDIDGLDADLLARKLAHKVKDMRYLIVLDDVWTVRTWESIQSVLPENNCNSRIIVTTRMETVAKVCSPASIVKGHFIHYMEPLKLEDSKKLFLSRAFGSVDASYPTEFNDVMDNILRKCGGLPL…
Pavir.J16929.1.p	521	MEVVTGALPSVITKLAGLAAGEYNLQKGLKGEIKFLQEELESMKAALEDISRTPAEQLPNNDKIWSRNVRELSYDIEDSIDTFMVQCKDKGLGKQHGLKKVIDRSLHLLMQPKVRHKIAKEVREIKSRVMEVHERRRRYEVNLGVDKPVTVDPRLFTQYTEMKELVGIEEARDEFINNFLTQGNNIPMKQGKTVSIFGFGGLGKTTLANAVFEKIIAQFDCCAFVSVSQTPDLKRLFKGLLNDFGKSINEEILDESRLIKVLREFLLDKRYIVVVDDIWDISVWKRIRCALPDNDVGYSIITTTRIADIAEQAGSAYKLKPLSSNNSRKLFFRRIFGNKNKDNNEEIEKCPDDELAEVSDRILKKCAGVPLAIITMASLLACKVRNKLEWYEVYNSVGT…
Pavir.J05705.1.p	520	MADAIVSAVIGEAVRRVISLLTGRFGVGHQQSTEDKLRRICRTLVRIHAAVEEARGRQITNDGALRWLSELIDGEYQARYLLDTVGLGRGSRDELEVTNSRDDNQVPAPPPPRDSSTSPFNPAKRVRRVAATAVRRALSRGDPGTDGDEIDRALESLQEASAHLGEFILLLQGCQPIRRPLPTSIFIDGQMFGRHVEKERVINFLLHDGGAGELGVLPVVGAVGAGKTTLMQHACDDDRVRGHFAAILFLNFPCTYAIAASGGAAAAALRSKHVIGDAPRGLSDPLRWIKGNNFQSKRFLIVFEDVDMRGKQRLEELLLKLRRAGAEQGSRVIFTTSNRRVSTLGTVEPVVLKVLPAPEYWFFFKAHAFAGRDLEERPRLVTAGKAIARKLNGSFFGAK…
Pavir.J34358.1.p	516	MNIATGAMNTLLPKLAELVVGEYKLQKGVKGEIKELEKELTYISAALEKVSEVPADQLDKQVKIWARDARELSYDIEDAVDTFMLRSKGRQQEGQDTSRLKGLIGKAANLYKKAKNNHQIHNVVKDIMDQVKKVSERRERWKVDNNAAGPSLVPDGPRLEALYMKATEIVGIDEPKNELVKRLMNDASTSLQQPNIISIVGFGGLGKTTLANALLEDHKSNFDCHFIVSVSFNPNMKNIFKNILVQLDKNKYGHIDEAWEINLLINEIIDFLKNRRCLCVIDDLWEEKPWDTIKLALQDGNHGSKIIITTRNKAVAEYVRGGIYELKPLSNDDSRELFYKRIFKSADDCPPDLSKVTGKILKKCGGVPLAIITTASLLANKPRCSVEWEKVNSSIRSGS…
Pavir.J18775.1.p	501	MEVVTGALPSVIRKLAGLAAGEYNLQKGLKREIKFLQEELESMKAALEDISRTPAEQLGNNEKIWSRNVRELSYDIADSIDTFMVQCKDKGLGKQHGLKKVIDRSLHLLLQPKVRHKIAKEAREIKSRVMEVHERRRRYEVNLGVDKPVTVDPRLFTQYTEMKELVGIEEARDEFINNFLTQGNNVPMKQGKTVSIFGFGGLGKTTLANAVFEKIRSQFDCCAFVSVSQTPDLKRLFKGLLNDFGKSINEEILDESRLIKVLREFLQDKRYIVVVDDIWDISVWKRIRCALPDNDVGYTIITTTRIADVAEQAGVAYKLKPLSSNNSRKLFFRRIFGNKNKDSNKEIEKCPDDELAEVSDRILKKCAGVPLAIITMASLLACKARNKLQWYEVYNSVGT…
Pavir.J14134.1.p	489	MATILESLVGSCAKKLQDVISEEAILIIGVKEELTELQRRMEQIRHFLNDAEQRSTKESAVNNWLSLLRDAMYDADDIIDLARSKGSKLLLDHSLSLSRKSNTCTGLSLSSCFSNIQTRHEVAIKIRSLNKRIDNISKDKVFTSLTSTQSAEKVSAPKHKRSSNLVEPNLVGKEVTYACRKLVDLLLEHKDKRSYKIAIVGTGGVGKTTLAQKIYNDQKIKGFFDKQAWVCVSKDYSEVIILKEILRKIEEPNIQDESIDELQSRLQLAIKDKSFFLVLDDVWQSDTWESLLRTPLHAAATGIVLLTSRLDTVAVEIGVDHTHRVDLMSVDVGWELLWKSMGINQEKEVQNLRDFGIDIVRRCGCLPLAIKVVARALASKEQTENEWNKFSRKDAWSMS…
Pavir.Hb00467.1.p	487	MEVVMGALPSLIPKLADIIAGEYGLQKEVKGGIIFLQAELESMQGALEKISKTPADKLDDQDKIWARKVREMSYDIEDIEDTIDTYMVRCKVGRKPGEQHGFKEAIDRTLKWFRQPMIRRKIAKEIREIKSHVEEVTMRRDRYKVDTNVAKPVTVDPRLLFAQYEMTHLVGIDEAREEVIQILTEGNEVSKQHGKIVSIVGFGGLGKTTLADVVYKKIRAQFDCSAFVSVSQTPDLKKLYKGYFVVVDDIWDTSVWNMIRCALPNNDVGYTIITTTRISDVAEQAGGAYKLKPLSPNNSQKLFFRRIFGNENKDHDEEIKNCPDKELAEVSNKILKKCAGVPLAIIMMASLLACKARNKLEWYEVYNSIGTGMENDMNVKNMRKILSFSYYELTCHLRT…
Pavir.Hb01091.1.p	478	MAKDEKSGPSDADHDGNALEDLPAQQFSLGSWIGSTTMKEDVSFQFLQEITDGFAEERILGEGAFGVVYKVRRYWRNRLEATSTGDLLEAYCQQLPKKGCHGTASRKTMHNSKTEMRTKSMDITDQHQNIVLRSDPSCNELELHDALETSSDIVEEHIVGRREEKEKVMASLLEAMSKKVVILPIHGIGGIGKTTFARLIYNDPMFNCYSQVWVHVSQRFDSNKIYKPIILQLFGKESLANESKMIHSYLKELLRGKKILIVLDDRWEENQFLLQKLKDMLYHEESNITILVTTRSECVADRICTNLQPHKILPLTNDMCWDIIKQRSGFEDRNDKEQLMGIGQEIARKCGGVALAALSLGFTLRSLNFEEWMKVKDSHIWNKPVSDDFSLSNQVLASL…
Pavir.J08160.1.p	469	MEAAERHRRYEFAQLKHNSSTSSVDPRLLALHEHIEKLVAIDVPKKRIIELLSMEMDGPSTKLKVVPIAGCGGLGKTTLAKQVYDTFKGQFSCSAFVSVSRTPDVRKILIHISSGVGFTGYTQDDGVQQLIDKLRNYLNCERYIVVIDDVWDTEAWEFIKLALPDNDLGSRIISTTRSVTVAKCCSSQIYEMKPLSFDDSKRLFFKRAFGSETSCYPHLEDVPDRILRKCGGLPLAIVTVSSMLTNELAKAEWDRVLRAIGSALAKNPGAEKMTTILSMSYFDIPRHLRTCLLYLSVFPEDFEIEKQPLIHRWIAEGFIHEEGGRTKYEIGEGYFNDLINRSMIQPVDVKYGQAKACRVHDIILDYIKCKAAEENFVTLSNGAEHVYTSSDYKVRRLCV…
Pavir.J14548.1.p	462	MEATALSVGKSVLNGALGYAKSTFAEEVALQLGVQKDQAFIADELEMMQSFMMEAHEERDNSRVVKTWVKQVRDTAYDVEDSLQDFAVRLHRPSWWRFPRTLLERRRVAKQMKELRAKVEDVSQRNVRYRLIKGSGSNATTTAGQANLISAAIFGIEDARRAAKQENQRVDLVQLISRDDKDLRVIAVWGTSGDIGQTTIIREAYENPDVQSKFPGRAWVRVMHPFSPKDFVQSLVNQFQAAEGVENLLETEKTATELTQEFNRFVNEKSCLIVLNDISTTEEWDRIKKCFRNNRNGSRIVVSTSQVEVASLCAGQESQASELKQLSADQTLYAFYDKGSQNEKDSVKPASILDTATSSTNDHAVPLGEMTEDESKDVDGNKVAASLTRRTGKDPVMHA…
Pavir.J39338.1.p	460	MNSLLSKLSILLSDQYKQLKGVRKDIEFLSREFVDMNAALEKLVDMEKMNVQTRVWRDKVREMVYDIEDCIDVFMHHLGQGHDKDGLFRKTARKIRKLRVRYQIANKIQELKARVVEQSQSRDRYKIDEAPATSTVPLVDPRVQAMFEDAKRLVGIDGPRDEITQWLMEEGDTSEQLKVVSIVGFGGLGKTTLANQVYNKIKSEFQCTAFVSVSRSPDMPKILKDMLSEVGYHSMDMADDINKLITALTEHLADKRYLVVIDDTWSSPAWNIIRCAFMQNNKSSRVITTTRIQEVATACCSGCQGYVYEIRPLNSFDSRSLFFKRLFDTEDGCPKQYRDICEDMIKKCRGVPLAITSIASLLESQGMHVEKWEKIQDSLGYELETSSKMEWMRHVLSLS…
Pavir.J36656.1.p	455	MPEVVGGWLASAAVNFACDKLSTAIAEQTTLAIDFNSDLSNLRDTMESMNAVFKDAEKRSIKESAQERLWLKRLKHAALDISDMMDDYQDIEATPKMSGMFLCLTAQCKKQTLANKMKKMREELERINMERQNFNFTIEGNTAASRQDQQRGDGRETTYKNGTMFLPIYGLGGMGKSTLAQLVFNDTEFKRRYQHHVWVYVSEVFDLKKIGTSIISQLPRVGYQQNLDDLQNIQLCLDKLLPGKNILIVLDDIWPNEVLELNKLKTMLEIDNKDSMLHVIVTTRSESIANKICAKKAYKLQPLDDNLCWDIIKSCSGFEDTSNNGELECIGLEIAKKCGGVALAAQAIGYTLGSKDLDEWSKINNSDIWNESFGVDVPQHMKVLSSLMLSYERLPPILM…
Pavir.Ha00122.1.p	448	MDGIMASAATGAMSSLLAKLAELLREDYQLHKGMRREVAFLKDELSSMNALLERLADVEVLDPQTREWRNQVREMSYDIEDCVDGYMRQLRNGPQRPSGVMGFFLGYVQKVKELVTRHEIADQIQELRDRIVEAGHRRKRYKIDDAVSFGGIKVVPVDRRLPALYAEFGGLVGINVPRDQIIKLLDAGVPGMKVVSIVGCGGLGKTTVANQVYRNIAEQFDCHAFVSLSQNPDMVMIFRSILSQVKKNEYDTTNSCDQEHLIRELRDFLKDKRYLIVIDDLWSTQSWKTIKFALFENTCGSRMIVTTRIGTIAKSCSSPQHDLVYELRMLSEDDSKRLFFRRIFGSEDKCPYQLKEVSAEIVRKCGGLPLAIITMASLLTTKSYTRADWLKVCDSIGSG…
Pavir.J28390.1.p	446	MLSNVEDSKIPRRDQEKDEIVSKILEPNEGEDGRTVVSIVGLGGSGKTTLAKQICHDKKIKENFKDMIFWVYVSQEFDGNKLIGKLFEAIIEEKSDLHVQQKMLREISNKLSGKKFLLVLDDAWHQNKHDWEQLMVHLKSGAVGSKILLTTRDRKVAEIVKSRHIFKLGMLSEAESWSLFLKSSGWVEKDLGSEYIKVGKVILNRCSGVPLAIKTLGGILYENKEISIWKAIGQSDLWTDESIEDRVFASLKLSFIHLPDELKQCFTLCSIFPKGTKIYKDRLISQWVAHGFINSMNGKQPEDIGSGYFDSLVKVGFLQDPTEDWMTKQLVCKMHDLIHDLSRHILQDEVVTCPPSNMIANHTQRCRYLSLTSCPEKVHRNSFHKAHALFISGGNPKFD…
Pavir.Ba04033.1.p	439	MEIFVSAVLGELATRSINFVISRSSKPKVADVESSLQRALLRAQVIIDEATDRRITNQAMLQQLEMLKDAMYKGCYILDTLKYQSQDEEDAKDHVVSYSSFFLSKVNSLKGTRSANRKMHILEQLQDALDNLSSMIINVKELVVFLTRYPCMYHQPYSMHLLLGNCMFSRQMEAELVRNFLLCTQPNGAEELEVLPVVGPGRVGKSTLVAHVCNDERVRAHFSEIMFLSNHDFKDEKVITSLWEGCVKKYHNSRSSKYGRILVVVEMAGDFNEDDWKRFYAASKRYMTSSASKIIITSRSDKITKLGTTRAVTLKYMTHEAYWYFLKTLTFGSNDPMMHPRMENLAMEISRMLKRAVFNSMDIICLLRDNFDIHFWCKVVTFLRGFTKWYASKFGEPPF…
Pavir.J07336.1.p	434	MEAALVSASTGVMKPLLSKLTKLLEHECVKVKGVGKQIRFLRDELSAMNATLQMLADVEQLNPQMRDWRDKLRELAYDLEDCVDAFMVRVDNERDVPSGFIKRFFRKLKKLKERHEIANEIEEHKACVIEASERRKRYNFFEATSITNTSVVDPRLPALYVEIDKLVGIDGPKMDIIEWLTAETKDSSKELKVLSLVGCGGIGKTTLANQVYQSVKSQFSCAAFVSVSRNPDVKKILRDMAKGLGITDNTLDYDEQQLINKLREHLMNKRYLLVVDDVWDGKPWETIKLPLVNENCGSRIITTTRSIAVASCLSSESNNVYKMKPLSFDDSRRLLFKRAFGSENISFTHLGSVPDEILRKCDGLPLAIIAISSMLADQHAKCEWDRVLNDIGSALAKKP…
Pavir.J26053.1.p	434	MTASDSTSSTSVLPIIGLGGIGKTALAKLIYNAADVTNKFEMKLWACVSDTFDLKKILEDILESGTGESNKHHNLETLQKKLYGLLQGKRYFLVLDDMWNEKPSDWEELKSLLSRGGSGSMIIITTRSSNVASLVKTLEPYDVAKLPEDECMQIFIRYAFRDKECKDPELLKIGECIVKKCCGVPLAAKTLGSLLFNCQDVKEWRCIEGDNLWNVKQENDGILPALKLSYDALPLHLRACFTSLSTFPKDFHLFKKHVVTFWVALGLLHTDNESKDMMSIGERYFNELLGRSLLQDQFIIFDNTVDYCKMHDLLHDLSLKMSQKELTVVSSSKVDVPERTKHLVWDCQDFSTEMKFPKQLKKASRARTFASMNSTGTVSTAFLKDLFSTFKHLRVLIFN…
Pavir.Ha00253.1.p	414	MGTISNRPMEVATGALGTLIPKFGQLLQDEYNLQQGVKKDIKFLSRELESMHAALRSVGEVPREELKEQVKIWARDVRELSYDMEDIVDTFLVRVKGPEPPSKRSGKRFLKKMMGIVTKATTRHEIGQEIKDIKERVKEVAERRDRYKVDAIKPGKILVDPRITALYTKATDLVGIDDAREELITRLTKGDDMSAQQLRVVSIVGFGGLGKTTLAKAVYDQLRVQFDCTAFVSVSQNPDLNTLLKNMLYELDKQKHANIHSTMLEEKHIIDLAREFLENKRYLIVIDDIWDIKPWVILQCSLLENNLKSIIITTTRIVDVAEQIGGCYKLKPLTHESSKKLFYGRIFGSEGKCPGQYFEVSEKILKKCGGVPLAIITTSSLLANKSGDIKEWNDVCGSI…
Pavir.J23571.1.p	402	MLEAFALRLAAMLFHMARQETDILLGVPGEISKLHRMFSDLSRILIDAERNHICNGNATVGSWVSELRDAMYDMDNVLDKWQILQWGKGPSTSSMLECCKISLLFCRCNPGGTYKTGRKIQALNKRLEGIMQRSKHFDFISKVVGSSRYLDHKAVKYHRKSGSSIVRSDIVGEKVEQDTRMLVNYLLSQVDTRATCLDISTIVVSIAIVGPGGIGKTTLARMIFNDSAVEEMFDKRIWLSVNQDVDEIDVLQRVLAALDGKSNHRGSVGDKDQLECALKCAVRHKKFLLVMDDVWSDSIWNELLRVPLNDGAPGSQVLVTTRNHGVACRMKAQIFHHIDKLNLEDCWSLLKKVVFNDEDKSDIVGLEDIGMAIVKRCDGLPLAVKVVGGLLLSRSRRRG…
Pavir.Ha00188.1.p	401	MQYLKRFTTVLQVFLPKPNKMVQSVVELGVSCPHQELKEQVKIWAHDVRELSYDMEDIIDTFLVRVQGPEPPSKMSAKRFLKKMMGIVTKATTRHEIGQEIKDIKERVKEVAERCDRYKVDAIKPAKTLVDPRITALYTKATDLVGIDEAREELITKLTKEDEISAQQQSVVSIVGFGGLGKTTLAKAVYDQLRVQFDCTAFVSVSQNPDLNKLLKNILYELDKQKYANIHSTMFEERHLIDLVREFLQNKRYLIVIDDIWDMKPWRILRCSLLENGLKSIIITTTRILDVAEQIGCCYKLKPLTHESSKKLFYGRIFGSEHKCPKQYSEVSEKILKKCGGVPLAIITTSSLLANKSRNIKVWNDVCDSIGSGLASNSTLDSMRKILLLSYYDLPSHLK…
Pavir.J28579.1.p	401	MKKLKAAAYEADNVLDSFQYEALRDEAQPSKSASRKVLYFSRDRLMFHHKASRDLKNVLDKIEELVAEMNTFGLLERAEAPQALYRQTCLALDESLDIFGRDDDKEAVVKILLDQKDQKVVQVLPIIGMGGLGKTTLAKMVYNNHKVQKHFELKMWHCVSENFEATAVVRSIIELATNGRCDLPDNMELLRGKLHEAIGRKRFLLVLDDVWNEEPRKWEDDLKPLLCSSNGGSGSMIIVTSRSQQVASIMGTHPPYELACLSEDDSWKLFTKKAFNNRGAQEQPDELVTFGRRIVNRCKGLPLALKTMGGLMSSMHQVQEWRTIAESNMGDTGNEVLSILKLSYRYLSSEMKQCFAFCAVFPKDYEMEKDKLIQLWMANGFIHEKGNMDLAKKGELVFN…
Pavir.Ea03156.1.p	396	MAVEVIQFLVRKFVDSLAEEAAVAELPFIAQFNDMRAELEKAAISPDNADELRECLYELNDLLVECRMLTNRPNRRRRFFAQPDAWRFSKTSKRVAAVRRRVLQCVGNNSGGDAAASQEDGAAAVGLDRWTTAWLDRSRIHGFDQQLTELESMAFRDCGAGRLAGVGIVGMGGIGKTALAQLLFSSPGARGRFFPRIWTCMSHTACAGADRRREVLQGILMALGHEEDAILSMDGGDSLVELVIAVHEQLKGKRYLIVFDDVWHVDDWYADVVAAGGQNAPRRADDWSERLTFGLPKERGGLVVVTSRLKQAAETMVGESCLHHVQPLCDSESCWAIFMDALSQAKGTVDLATVDSMKQEILETCGGLPAAAKTMGDIFARSSIPSPASTSTSQEI
Pavir.J30257.1.p	396	MGLHEETPQFDKSLRPVTTSFRTEPKIFGREKELREVIRLLDVPICSNESSSKRKRSSHAANSEPRIAYVPVLPIVGIGGVGKTTLAQEITTLQRVKSHFDKIIWICVSDEFDEERFTKVLIKSLSGKEATADNLDDLQKILAGEVGKKRFLLILDDIWPNALNEGCWRKFCAPLTNVLQGSMLLVTTRFAEVADIVGTMDKFALEGLQNDVFWQFFKMCVFGSEDDHINPKLEQIGKSILPKLKGTPLAAKTIGRLLRKSLNPAHWNDILNSELWQLRQKETDILPALRLSYMYLPFNLKRCFSFCATYPKDYNFDKSSLAEIWVAEGFVEPQGSIPLQHIGGQYFEDLVNLSFFQKLRGKYVIHDLMHDMAQLVSKEDCFIVKNARDIEMVPQN
Pavir.J23950.1.p	392	MISSHPITRTKCLMQLQLLEEIMNKKIIKSLLMQDHADKLAIIPIVGPAGSGKTTLARLVFHDKTGGEWNPELRIWVHLDKKLELNKIAQDIISQAYEMENIMVPEITSDDQIRYNRQLIKNRLGEILHDKSSLIVLDDMYSTDKIQLAELKDMLRGKNKCTKIIVTTSSETTAELVHSIAPYKLGHLSEDDCWKIFSQKAFSNPDENRSLVETGKQIVKICEGMPGIAYSLGSVMCNRDDGSWLWARDKEIWELEKRFSSGLKILAPFSELYYNMPSTLKLCFGYLSIFPKGSTIDKDKLVQQWMALDMVGSKHGTLPAHVHGEMYIQELLSMFFLRIQEMPSGTGISHTNGPVVVQMHNLVHAFANYVAGNDLIILDAGDYKYSKNQFRP
Pavir.J24381.1.p	389	MKQGKTVSIFGFGGLGKTTLANAVYEKIRAQFDCCALVSVSKTPDLKRLFKGLLNDFGKSINEEILDESRLIKVLREFLQDKSTSLHVVNEMFMHGCIKWYFVVVDDIWDISVWKRIRCALPDNDVGYTIITTTRIADVAEQAGSAYKLKPLSSNNSRKLFFRRIFGNENKDNNEEIEKCPDDELAEVSDRILKKCAGVPLAIITMASLLACKVRNKLEWYEVYNSVGTGMENNMDVENMRKILSFSYYELSCHLRTCLLYLSMLPEDSEIDKERLIRMWIAEGFIQWEKQGKSPFEIGEFYFNELINRSMIQPIQDQYDMLYLYGMLNNCRIHDMVLDLIRSLSSEENFVTVLSDMDSTSPSNTIRRLSLQNGKKSHVMAQGTGNLLQ
Pavir.J24724.1.p	388	MIRRKIAKEIREIKSHVEEVAMRRDRYQINTDVAKPVTVDPRLLFAQYEVKELVGIDEAREEVIRILMEGNKEVSKQRGKIVSIVGFGGLGKTTLADVVYKKIRARFDCSAFVSVSQTPDLKKLYKQLLYDLGKSINEETLDERRLIELLREFLQDKRYFVVVDDIWDISVWNMIRCALPDNDVGYTIITTTRIADVAEQASSAYKLKPLSSNNSRKLFFRRIFGNENKDNNEEIEKCPDDELAEVSDRILKKCAGVPLAIITMASLLACKVRNKLEWYEVYNSVGTGMENNMDVENMRKILSFSYYELPCHLRTCLLYLSVFPEDFEIDKDRLIRMWIAEGFIQCEKQGKSPFEIGEFYFNELINRSMIQPIKDQYGMLNSCRIHDM
Pavir.J27788.1.p	387	MEGDDQHGKIVSIVGFGGLGKTTLANAVYEKLKEQFDCWAFVSVSQTPDMRKFFKGLLYELGKNVNDETLDERQLIDQVRKFLQTKRYFVVVDDIWDISVWKRIRCALPDNDVGYTIITTTRIFDVAEQAGGAHKLKPLSLNNSRKLFFRRIFGNKNKDNNEEIEICPDDELAEVSDRILKKCAGVPLAIITMASLLACKARNKLEWYEVYNSIGTGMENDMDVENMRKILSLSYYDLPCHLRSCLLYLSMFPEDFEINKDRLIRMWIAEGFIQCGKQGKNLFELGEIYFHELINRSMIQPTQISFTGLPNSCRIHDMVLDLICSLSCEQKFVTVLNDMDSTSSSNMIRRLSLQNGNKSHIMSQATRSLLQRARSVVIFPSAFLNVP
Pavir.J17600.1.p	380	MVEEKDSSTKNLKVLSIVGFGGLGKTTLAKEVCRKIQGHFHCQAFVSISQKPNVKNIMKAVISQVPCKEDFTKDIDTWDEKKFIAKLRELLQDKRYLIIIDDIWSISAWDTIKYAFPENNLSSRIIATTRIVEVARSCCPRDDFYRIYEMEALSDLHSKRLFFKRIFGSEDCCPDVLKQISIKILKKCGGLPLAIISISSLLANRPKIKDEWERVSRSIGSALEKNPSLEGMNSILSLSYNDLPPNLKTCLLYLSIFPEDTVIDRECLVRRWIAEGFICEERGHSKQEVAENHFYELINKSMVQPVKVGYDGKARACRVHDMMLELIISKSIEDNFITFVGHGQTDVANRHGLIRRLSIHHIDQELASVLANEDLSHVRS
Pavir.J26936.1.p	373	MHAAVQKYAMLQHPDVQAKVRISLVRELAYDTEDVIDKFVHHLGNGSHHHGGFKEYFRKIARQLKTLGSRHGIASQIDELKARVKEVKEQKSSYKLDDIAGSTCECSGVDPRLSAFFVEEEHLVGIDGPRDDLVNWMVEDKGSSTKNLKVLSIVGFGGLGKTTLAKEVYSKIQGHFCCHAFVSISQKPNVKNIMKDVISQVGSQVPCEKEFTEDIDSWDEKKFIAKLRELLQDKRYLITIDDIWSIPAWDIIKYAFPENNLSSRIIATTRIVDVARSCCPRGDIDRIYEMEALSDLHSKRLFFKRIFGSEDCCPDVLKQVSNKILKKCGGLPLALISISSLLANRPKIKDEWERVSRSIGSALEKNPSLEGMN
Pavir.J36176.1.p	371	MDKPMEELLALLDLDQVEGQPRVIAVVGFGGMGKTTLARAVYHTAPVVDAFPCRAWVAVHSPEDGEAVGILENVHQLLLPGQRYSESSLTKYLRIRVKYLIVIDDIDDIEEEQWDTITSAFEENRQVTTTFRATANRRSNANGCVYKMRTLGMKDSMTIALGGRCTAELKCGGLPLALVSVARQLSGEDEPTGQFCSELCSKLGSYLEREDGEPNFARLRDVLMDSYTSLSDLDVRTCLLYLGIFPNDRPLRKNVIIRRWLAEGYARSEDITLSEQSVANGNFKTLIDRNIVLPVKTRKNAEVKMCKTHGIMHEFLLHRAMCEKFIMCSHAPSSQIVRHLFVHGDANDTKSTMTLKTDLSRVRSLTVHGNA
Pavir.J33813.1.p	366	MVQCKGKRLDRQHGLKKVIDRSLNLLMQPKIRHKIAKEVREIKSRVMEVHERRRRYEVNLGVDKPVIVDPRLFTQYTEMKELVGIEEARDEFINNFLTQGNNVPMKQEKTVSIFGFGGLGKTTLANAVYEKIRAQFDCCAFVSVSQTPDLKRLFKGVLNDFGKSINEEILDESRLIKVLREFLQDKRYFVVVDDIWDISVWKRIRCALPDNDVGYTIITTTRIADVAEQAGSAYKLKPLSSNNSRKLFFRRIFGNENKDNNEEIEKCPDDELAEVSDRILKKCAGVPLAIITMASLLACKVRNKLEWYEVYNSVGTGMENNMDVENMRKILSFSYYELLCHLRTCLLYLSMFPEDSEIDKERLIRM
Pavir.J22703.1.p	341	MKEMRKELKVITDQHKSFMLKPGTITNELKITDTRATSSVMKDEELIVGRTNDKRDIMASLSEGNTGRITIFPIYGIGGIGKTTLAKMVFNDAQFKDYSHVWVYVSQTFDLNKIGNSIISQLSKEESQLTERQMIHNSLVELLAGRNILIVLDDLWEDNGSHLDDLKDMLMVGEHSRIVVIVTTRNEGIANKFQTIKPYKLAPLSNDSCWIIGKDIAVMCGGVALAAQSLGYMLKELTSDEWESVRKSNIWNVSASEYTDSVLSSLRLTYSYMPSHLKLCFAYCAIFPKGYKMVKDDLIHHWNSLGFIEETDIFSTEQLGEKYISQLLRLSFLEHPRLHNS
Pavir.J28888.1.p	339	MYKEVTQLIGIDKSRGELLSMLSSPQGNEVSHEKMKIVSVVGVGGLGKTTLAKAVYDELKSQFDCGAFVPVGRNPEVKKVLRDILIDLDKKEFREPKYDILDVRQLINELKYFLQSKRYFIVIDDVWETRDWKNIGWALVENDRGSIVIKTTRKSEVATGVIYQLRPLSDDDSKMLLFTRLFDSGGERPANLPAEACEKIMKKCGGVPLAIITMASMLVGKKTEDWLAVCNSPGFYRGNDGQQAHDTEWILSLSYYDLPMHLKTCLLYLSVYPEDYNFWKDRLIWKWIAEGFVETKTGTSLFQLGEEYLNQLVNRSMIQAVRAKNGVGDIYACQVHDMV
Pavir.Ba03548.1.p	326	MAPKRSALNGQRFIRHNNTISKTSTNAHVDPRALVIFEDASKLVGLEGPKQELIELLTKTDGSSVSLLSIVGSGGLGKTTLAKQVYEELKGEFKSHAFVSVSRNPDMLNVLRNILCRVSNEVHPNMQEWDIQLLISRIHDSLWDKRYLIVIDDIWSKDAWKTVNCALCKNNKDGKIITTTRKHDVAKTCCSSDADFVYRMKPLSFADSKKLFFQRLYGSIDKCPDYLKDISYKILEKCDGLPLAIVSISGLLANKPQTEDEWDRVQNSIGRGLGKDVESMMQILSLSYFDLPHYLKTCLLYLSVFPEDFVIDKKLLVRRWIAEGFI
Pavir.J16837.1.p	310	MPGVLSCLPITRKKIAMANRMKNMREELRKINIKFHSFNFTQGGSTPSVEQHYDIRETSSLLPEEPIIGRNREKQEIMKLLSAGTNNDETVIVPIYGLGGMGKSTLAQLVYNDAQFKKYDHRIWVYVSRDFSLKKIGCTIISQLPIEGGQQSWDTCQQSWDTLHVINQCHEKNLLCGEKVLIVLDDLWEEKDTELGKLRSMLHVGKKGSMIDVIVTTRKEDIARKVSTTEPYKLQPLKDDTCWEIIKRYSKFEQKHNQERLEQIGLDIAKKCGGVALAAQALGYMLQYKDMSGWVEINNSDIWNESSEDN
Pavir.J22914.1.p	306	MYKEVTQLIGIDKSRGELLSMLSSPQGNEVSHEKMKTVSVVGVGGLGKTTLAKAVYDELKSQFDCGAFVPVGRNPDVKKVLRDILIDLDKKEFREPKYDILDVRQLINELKDFLQSKRYFIVIDDVWETRYWKKIELALVENDRGSIVIKTTRKSEVATGVIYQLRPLSDDDSKMLLFTRLFDSGGERPANLPAEACEKIMKKCGGVPLAIITMASMLVGKKTEDWLAVCNSPGFYRGNDGQQAHDTEWILSLSYYDLPMHLKTCLLYLSVYPEDYIIQKDRLIWRWIAEGFVERKTGPSCFKLGE
Pavir.J28963.1.p	296	MDHSARSSYTRTAGEPSMLSNVEDSKIPRRDQEKDEIVSKILEPNEGEDGRTVVSIVGLGGSGKTTLAKQICHDKKIKENFKDMIFWVYVSQEFDGNKLIGKLFEAIIEEKSDLHVQQKMFREISNKLSGKKFLLVLDDAWHQNKHDWEQLMILLTTRDRKVAEIVKSWHIFKLGMLSEAESWSLFLKSSGWVEEDLGSEYIKVGKVILNRCSGVPLAIRTLGGILYENKEISIWRAIGRSDLWTDESIEDRVFASLKLSFIHLPDELKQCFTLCSIFPKGTEIYKDRLISQWVAH
Pavir.J33139.1.p	296	MLKPGTITSELKITDTRATSSVMKDEELIVGRTNDKRDIMASLSESNTGRITIFPIYGIGGIGKTTLAKMVFNDAQFKDYSHVWVYVSQTFDMDKIGNSIISQLSKAESQLTERQMIHNSLVELLAGKNILIVLDDLWEDNGSHLDDLKDMLKVGEHSRIVVIQKSSFDSRDDKHEVEQIGKDIAVMCGGVALAAKSLGYMLAELTSDEWESVRKSNIWNVSASEYTDSVLSSLRLTYSYMPSHLKLCFAYCAIFPKGHKMVKDDLIHQWNSLGFIEETDIFSTEQLGERYISQLL
Pavir.J37730.1.p	293	MKFLQKTRVLSCLPVARKKIAVANRMKNMREKLRKINDEFHSFNFTLGGTSTSVEQHYDIRETSSLLPEEPIIGRNGDKREIMKLLLASTNNDETVILPIYGLGGMGKSTLAQLVYNDAQFKKYDYRIWVYVSRDFNLKKIGSSIISQLPIEGGQQNWDTLHMINQCLEKNLLCGKKVLIVLDDLWEEKDTELGKLRSMLHVGKKGSMIDVIVTTRKADIARKVSTTEPYKLQPLKDGTCWEIIKRYSKFEQKHNQERLEQIGLDIAKKCGGVALAAQALGYMLQYKDMSGWV
Pavir.J28828.1.p	292	MEVHERRHRYEVNLGVDKPVTVDPRLFTQYTEMKELVGIEEARDEFINNFLTQGNNVPMKQGKTVSIFGFGGLGKTTLANAVYEKIRAQFDCCALVSVSQTPDLKRLFKGLLNDFGKSINEEILDESRLIKVLREFLQDKRYFIVVDDIWDISVWKRIRCALPDNDVGYTIITTTRIVDVAEQAGSAYKLKPLSSNNSRKLFFRRIFGNENKDNNEEIEKCPDDELAEVSDRILKKCAGVPLAIITMASLLACKVRNKLEWYEVYNSVGTGMENNMDVENMRKILSFSYYEL
Pavir.J29078.1.p	278	MKQGKTVSIFGFGGLGKTTLANAVYEKIRAQFDCCALVSVSQTPGLKRLFKGLLNDFGKSINEEILDESRLIKVLREFLQDKRYIVVVDDIWDISVWKRIKFALPDNDVGYTIITTTRIADVAEQAGGAYKLKPLSSNNSRKLFFRRIFGDKNKDSNKEIEKCPDDELAEVSDRILKKCAGAPLAIITMASLLACKARNKLEWYEVYNSVGTGMENNMDVENMRKMLSFSYYELLQFTVDINMAARKSASLGAMGSLLRKLDALLHTKEGVPNIIRQL
Pavir.J25419.1.p	273	MYKEVTQLIGIDKSRGELLSMLSSPQGNEVSHEKMKIVSVVGVGGLGKTTLAKAVYDELKSQFDCGAFVPVGRNPDVKKVLRDILIDLDKKEFREPKYDILDVRQLINELKDFLQSKRYFIVIDDVWETRYWKKIELALVENDRGSIVIKTTRKSEVATGVIYQLRPLSDDDSKMLLFTRLFDSGGERPANLPAEACEKIMKKCGGVPLAIITMASMLVGKKTEDWLAVCNSPGFYRGNDGQQAHDTEWILSLSYYDLPMHLKTCLLYLSVYP

## Sheet: NoStartComplete
List of switchgrass RGHs that do not contain a start codon, but do contain a stop codon and a full-length NB-ARC domain.
Switchgrass Protein ID	Protein Length (AA)	Protein Sequence
Pavir.Fa01768.1.p	1332	PGQKRASQATCCSAGEEKLDGTYHTADTHGRGCVHSLVRGACYTTKAVGKRFSCCSFPCVQDDSRSGVSEKEPPKLKFDRVRISERMKDIIDKLMPVCAKVSTVLNTELLASNPTTQHNATGQPRTTTPYIIEPTLYGRDIHGEYSENKLTVLPIVGPGGIGKTTFTQHLYQEVKSHFDVVVWLCVSQNFNAASLAQEAVKQIPRSKDEKESSCDQELIEQRLKVKRFLLVLDDVWTHHEDEWKKLLAPFRKGEGKGNVVIVTTRSPEVANMVKTIDYPIEMGRLEAADFMKLFEACVFGDNQQPWKSHPELFDVGNKVVGNLKGNPLAAKTVGRLLRNSLSLDHWTIILKSKEWELQTNDNDIMPALKLSYDNLPFDLKQCFSYFALFPEDYEFGSEE…
Pavir.J18291.1.p	1003	AMSEKIVILPIHGIGGISKTTFARLIYNDPKFNCYSQVWVHVSQRFDSNKIYKSIILQLSGKEGLANECKMIHSRLKKLLCGKKILIVLDDLWEDNQFLLLELKDMLYHDDSNITILVTTRSELIAERICTNLQPHKILPLTNNMCWDLIKQRSGFKDRNDKEQLMGIGWEIAKKCGGVALAALSLGFTLRPMNFHEWMKVKDSDIWNEPVSKDLFLPNHVLASLMLSYSYMSPCLKPCFTYCATFPKGHNIVKDDLIYQWIALDFVKPTKLLSNMELCERYIVQLLGLSFFQQPVSPKTSEAYYKQATFFTMHDLVHDLAISLLGNNILDQSKQGKTRGSSGQYALLRDCSRSLELCLTSRARLIALRFLDGCRSKLSGTAFAPARSLRVLDLSECYI…
Pavir.J19380.1.p	975	RRFTFNVLRHPDAAYLPSTLFARLALPALLPHTTCLSIPPLPEHCSFDLDLMMEAVEATLVEGAVLWLAQTILANLLLDKLDAWLRHVGLADDIEKLKSEVEEVEALAASVKGMAAGSRLLALRLSRLKELLYEADDLVDELDYWRLHHEVQGGTFGCATPHSTNGAEQVDGSRDNYRLQHQVEGGMIAWDNQHQGTGVNGGTQLVDGSRDNSGIPNRNDRKKRSEAWKEFITEEDADGKPVRAECIHCHTVLGCKGGNGTSVLHNHLKSISCKRKRQPAPSDQPPSTSSIDDVVNGTTVAAVHSVSRKRMRIDGTSTNTVADNPSYLFIKAAFCSRIQQIIHELKAAVTEVLKQNGRVPVVSSNPYGSETVGPCRRTTSLFQHRMYGRDAEKNSIIKL…
Pavir.Fb01998.1.p	949	KDIVSRSRNEEKKKIVNILLDNANNVDLLVLPIVGLGGLGKTTFIQLVYSDPEIKKHFQFQKWCCVSDDFDVGNIARSICNGSEKDSEKALQDLQKELSGKRCLLVLDDVWNQDVNKWEKLKTCLQHAGTGSALLSTTRDAKVAQIMSGGKVQPHKLENLDDVFLKDILERRAFNLQKPEFTKMEDIVNEIVKKCHGSPLAAKATGSMLSTKTSKDEWMVVLKKSSICNEETGILPILKLSCDSLPLHMKQCFAFCAVSPKDYEIDVENLIQLWMANDYVPCEEDVPLETTGRRTFNELAWRSFFQDAKQIPLEDQNWSHFPCIKTCKIHDLMHDIALSVLGEECATINNWSDQKKLLSKHSRHMFSLYTVTGNHLTVSPTLQTLLCPRPDFGIAKWTP…
Pavir.Ha01108.1.p	908	VGRRKAKRRRSATGRAGPDPRGRWLTAGRLQDKAMELEDVSFQFLREITDGFSKERILGEGAFGVVYRGVTKNGDDVAVKKLKLRDINLDFKQFQNEFYNLTKLKHQKIVQILGYCYEIEKKPFIMADGNKVFVDETHIALCFEYLHNGSLEKHLSGIIRLHLHTRFKIIKGICEGLKYIHDELEEPIYHLDLKPDNILLDKDMVPKIADFGLSRIFGNDLAHITRNPYGTPGYQPPEYIDNGEISEKFDIFSLGVVIIKIVSRPKGNPNCLDQVQRDWRSRLQATCTDDLFEVYCHQVDTCIQISLECVETDSQKRPDIIKIIEKMNALECNTGKLHEKGCDRTISRMTVHNRKIEMRPESVDTIDQHRNIILRSEPSCNELKLHDALETSSNIVEEH…
Pavir.J15694.1.p	885	WGISVAGWIVSPMISELLDKCFSYIGFPSTEKVEEMQRKILQLKLMLEATTEDCSQRARLEQWMKELKTAFHEAEDILDAIDYDRLKSHVPFQAVSRTKQDIETVMDFSVPIESRPELEASLDKLEILIDEGHNVLSLLKSPVSCDCIKNTLSNTVRTHTRCASTPSVVFARDGDLDMIRKMLRDVPADDKPYSVIGIHGIPGSGKTTLTQYVCDKERGDGYFNLIMWVHVSQNFSVDAIFTEMLEIASGRKREAKLRGKRFLLVLDDFWGDEVDRRQLGLLLSPLMVAEMGSRILVTTRTADAAKAIGARNFVSISDLVEEQFFLMFMHYALDGAKISDQELLRSHESIGRKIADKLGRSPLAARIVAGQLKIRLDFDFWTRTMNSEMLNNGTMATLW…
Pavir.J02513.1.p	863	GGIIFLQAELESMQGALEKISKAPADKLDDQDKIWARKVREMSYDIEDTIDTYMVKCSGGRKLAEQHGFKEAIDRTLKWFRQPIIRLKIAKEIREIKSHVEEVAMRRDRYKVNTDVAKPVTVDPRLLFAQYEVKELVGIDEAREEVIKILMEGNNEVSKQHGKIVSIVGFGGLGKTTLADVVYKKIRARFDCSAFVSVPQTPELKKLYKRWLYDLGKSINEETLDERRLIEILREFLQDKRYFVVVDDIWDITVWKRIRCALPETDVGYTIITTSHISNIAEQAGGAYKLKPLCSNNSRKLFFRRIFGNEKKDNNEEIEKCPDDELAEVSNRILKKCAGVPLAIITMASLLACKARNKLEWYEVYNTVGTGMENNMDVENMRKILSFSYYELPCHLRTC…
Pavir.J38574.1.p	862	IEDIKKQLQEVADRRDRCKIDEIVAKPADTSAIDPRLEAMYKEVTQLIGIDKSRGELLSMLSSPQGNEVSHEKMKIVSVVGVGGLGKTTLAKAVYDELKSQFDCGAFVPVGRNPDVKKVLRDILIDLDKKEFREPKYDILDVRQLINELKDFLQSKRYFIVIDDVWETRYWKKIELALVKNDRGSIVIKTTRKSEVATGIIYQLRPLSDDDSKMLLFTRLFDSGGELPANLPAEACEKIMKKCGGVPLAIITMASMLVGKKTEDWLAVCNSPGFYRGNDGQQAHDTEWILSLGYYDLPMHLKTCLLYLSVYPEDYCIEKDKLIWKWIAERFVETKTGTSLFQLGEEYFNQLVNRSMIQAVRDEDQGGVIYACQVHDMVLDLIRGLSYEENFVTISNDDK…
Pavir.J13072.1.p	833	EVISIVGFGGSGKTTLARAVYDSPHAKETFHCRAWVSAAGTSPEISQRIKAILSDILQQVLPKDSMDLDADNNNLEADLKEYLSDKRYLIVIDGVQMDEWRAVNSAFVDSSTGSRMILTTTIQSVANVCSHGNGYVYQMDTLGEEDSKKLAFPGIRSPELEHGSAALLGKCDGLPLALVSVSDYLKSSVEPTGELCAKLCRNLGSHLKENHGHESFSDLRKVLLDNYDSLAGYALSCFLYLGIFPRNRPLKRKVVTRRWLAEGYARTESLRDEQDIADENFNKLVDWNIIRPIDTRNNSQVKTCRTHGIMHEFVLHKSLSHRFIMMLSPDHPWPGANANNARHLSVQDGKLIECMASDEELSRVRSLTVFGDAGGAISFVRKCKLIRVLDLEECSDLKD…
Pavir.Aa02849.1.p	825	EYKSISLSERRKRAIEWMKKFELVGREEGYRLTKLVLENQGVVSVWGIAGVGKSSLVMSVYYTRLLQLERSYTMNAISSSGFSPSDNLTSSFGWVDVPDPFDLTDFSWSLLLDFHSDDPQAKENAAVSMMEGQDPILECCKFLQKEECLVVIDGLRSTQDWDLIKATFLSEPAEGTIIVITNEAKVAAHCVENNENRVLNVRRLEADDAVLEKIIWEGKELTREEMKLPQCIVARCGGLPKVIAAIGEVCSSDKTVLKSLSDNCMGTLETEPRFHSLRTLFSWMQSYFDACPDSIKPCIYYLSIFSAGKDIRRRRLLRRWIAEGYCRDTYGGTSEENGEKFLSQLVNLSIIQQQSTSKVLCQINGFFHEYIISRPMEDNLVFALEGSCSLNSQRTGQHL…
Pavir.Ha00733.1.p	820	AALNRVSKLPAHQVDELNKIWVRDLKELVYDIEDSVDTFMVRVDAPEHAKPHSFKRFFDRTIGLLTKAKSRHHIADDIQDIKKRIDDVSKRKERYNSLGAGVQPDTVDIDPRMPSLYQDAAKLIGIDGPTEKLVDLLTRGEGVKKQKLRVVSIVGVGGLGKTTIANSVYERLQGQFESHAFVSVSLKPDMKQILSSILRQVSKDKYLIVIDDVWNVEAWEIIKCALIDKNVGSRVIVTTRNMDVAKSSSLDGEVYELDPLSDKDSRRLLCKMIFNEDDGIYSDMEEVTMKILKKCGGIPLAIITIASMLASMPKTKYEWYGVYNSMGSGLEKDKTLDNMRKILHLSYSDMPSYLKPCLLYLIMFPEDYNISRGDLVRLWVAEDFVDGKKGSNLYDTGRR…
Pavir.Ha00915.1.p	816	RRVKARRDMGTEVRDIKRRVAEVSERRVRYKVDGVAAKPDGPTVDSLRLSALYTKAAELVGTGERSDELVRMLMEGDEASSRQLKVVSVAGFGGLGKTTLAKLVYEKLKGHFDCAAFVTVSLNPNMKKVLRNMLCQLGNECSLNDAMCGGEGRIIDKLREFLQNKRYLIVLDDIWSYSVWDTVKYALIENGRGSRIITTTRILDVAKQASGILYQLKPLSLADSRKLFYHRTFGMEDKCPPNQLAEISENILKKCGGVPLAVITIASLLASKRRKENAEKYWYQVYQSMGSRVEESTVVKDMRRILSISYYALPPHLKTCLLYLILYSEDYGIVREEVICRWVCEGFVQKQYGKTSYQVGEEYFEDLISKSMIQPHLYNHGNTVWSCCVHDMMLDLITS…
Pavir.J35611.1.p	813	GEGLDHHTCMQQVGPKLLGRNDMRQMIMDKLLLDRNGGHNCTVICINAGSGHGKTSLLHALYNDQVLTDTFDKSIWIQLSDKLDMSMLFKKIVEVAMNDHCGIANLGCLQEMVKEEITDKKFLLFLDDADIEDRKFWSTVLEVFNAGAKGSAVIMATKSYTVSTFRDVATDFFLLNPLSEESNLMLLQQCAVMGTDIQSNPDLLMVAQRIISRFGGNPLYLKAIGGLLCHADSSLEMDNFEGNGMPLQLCHDVLPIHLKKCLAFCSLFPEGYIFDKHHMVPQWISHGCVRPAEGCELEDAGVGYFNELLCRSFFQYSPVHNDRFVMHEIIYKVVESVSLDKYFKSEDPTSSIPENILHLSLVSSQFRTIELMSKTEELKDLQTFLVVQPEWQPYKISSP…
Pavir.J07628.1.p	807	KHRHQISNEIQEIKNRIQEVSGRRERYKFENIVVHPDNKKMDPRLPSLYVDVKKLVALLMRGEGGKKQQLLVVSIVGVGGLGETSLAHLVYQRIRRQFQSQAFVSVSLKPEINKIFSSILRQVSGMEYPNDEAWDQTELIAKIRQILEKNRYIIVFDDIWSDSAWIQIKCALIENNLGSKVIVTTRNVDVAKISCSPIDATLYELDPLSYEDSKRLLYSRVYNEGEEIHPELEEVSRNFLKKCGGVPLAIITIAGLLASRHKAKYEWYSVYKSMGSGLEKDKTMENMREILHLSYCDLPSYLKPCLLYLSMFPEDHMIPRYDLVLTWVAEGFVDEKQGSNLYDIAKWYFNELVNRSIIQPVNKDENGNAKYCRVHDMILDLIISLSVQENFVTISEGSH…
Pavir.J31906.1.p	769	ITEGEELLSWEKLPANSYKMTNRPTTYKTAPTPPPAVFGRDNDVKTITGMLRDTPAAGEPGPSTTKCYSVVAIHGLPGSGKTTLAQSVCKVEKEIFTVEAVTSEMFEAASGKGCNKVRNLGVLQNELMKELKGKKFLLVLDDFWKTDVTMLDTLLAPLTAGDSGSKILVTTRFEDVAKALLGAQNLFPIPEIEEDQFIKMFMHYALDGAKNSGQEFREHEIVGIEIAQKLRGSPMAARLVAEQLRGNLNIDHWTMTLDSDLLKDTMGPIWWSYQQLEEHVRQCFRYCIMFPRRYQLEREELVDLWMAEGFLEAASGAKNMENIGHACFDDLLSRSFIQPKEHSNDMRYFTIHDLFHDFLEDWRPDINVSRHVGSDYYRIEEGIVSEIPEPDQVRHLFIE…
Pavir.Hb00290.1.p	737	GIDEARDELIKTLEEENDVSMQQHGKIVSIVGFGGLGKTTLANVVYEKIRARFDCCAFVSVSQTPNLKKLFKGLLCDLGKNINEEALDESQLTKVLRDFLHEKRYFVIIDDIWDISVWKMIRCALPDNDVGFTIITTTHNFDVAEKVGGAYKLKPLSLNNSQKLLYRRMFGTENKYNNEDIDKCPDQELAKVSDKILKKCGGVPLAVVTMSSLLACKARNEMDWYEVYNSIGTGLENNLDVKNMRNILSFSYYELPSHLRTCLLHLSMFPEDFDIDKDCLIRMWIAEGFIQCDRHGRSLFELGDCYLNELINRSMILIQPIHNSLTGMVNNCHIHDMVLDLILSDMDNTSPSNTIRRLSLENGKESHVMAQATRNLLQHARSVVIFPSAVAQVPAAGSC…
Pavir.J12848.1.p	737	SKVRELSLDIEDCIDRFRLNHSHGGSKANFVRKAVRKVKILLHDRRLAEEIQKLKSLVIEQSERANRYDIHKCLGASPPPVPLDPRASALFQETTDLVGIDGPRKEIIELLKCEEKQYKVVSIYGTAGQGKTTIAMEVYHNITEPFDCRAFVSVSQTPDIKKLLGDILSQISKNQFDGQTERWETQQLIRNMRDYLIDKRYLILIDDVWRLEAWEHIQSALPRNDNGSRVITTTRSKTVAKSCCAGISAHMYEAQPLGEDDSQKLFFKRLFCSREDCPQDLRKVSSDILKKCGGLPLAIISIAGLLANRRQTVEVWVNTWKSISAAVDKDSHIDKMKRILLLSYFDLPPHLKSCLLYLSVFPEDFIIDCKELILLWVAEGLIPGQDRQSMEELGRSYLN…
Pavir.Ha01631.1.p	736	LVSGVLKTAGGKLISLIASDFATITGVDKDLCELQGKHEEISSWLVVVRDKALGSGTQLPLVNKLRNVAYDIEDLLNKVDLEAEKYKIRSDGDKQPIADCFCAKPKSLLFRCKVASKIKAIKVKYEKIVKQASDANIIRKNLQMDHLVRSSNTRTTGELSMLSNVEDSKIPRRDREKDEIISKILESNEGGDGRAVLSIVGLGGSGKTTLAKHICHDNKIKKHFKEMVFWVYVSQEFDVNMLIGKLFEAIIGQKSDLHAQQNMLHEISNKLRGKKFLLVLDDAWHQDTHDWEQFMVHLKSGAPGSKILLTTRDRKVAEIVKSWHIFELGLLSEAESWSLFLNSSGCIEEDLGSEFIEVGKEIMNRCSGVPLAIRTLGGILYEKKEISIWKAIGGSDLWT…
Pavir.J17341.1.p	731	NNNLQVSDQLCLSDSSYIIDNSEIVGNADEIGKLTQCLLEEKQDRTLIASLGMGGLGKTVITSSLYKNQEIRTYFDCHAWVTVSQTYQVEELLREIINQLIDQRPSMASGFVTMRSMRLIEVIQNYLRDKKYFIVLDDVWDRDAWLFLNYAFVRNKCGSKVLITTRRKDVSSLAVNSYVIELRTLPSDESWELFCRSAFHASKDNMCPENLRTLAEKIVSKCQGLPLAIVTIGRALSYHELEQEWEFFYNQLSWQWNSEGFVEDRGDGTTLEDVANFYLTELTQRSLLQITERNTCGRARTFVMHDLVREATSNIAKKEKFGIAYSDAGVTQVTHEARRLSIQRGAQSLHSLSSSQLRSFILFDTEVPSSSIYDVLSRFRLLRVLCLRFSNIEQVPAMV…
Pavir.J12774.1.p	724	QPWPWLGLLLPWVQGLVSKAADALVQRVTSIWGIESYRRKLEDQLVYVQSLLADAEEKAEAKTEAGRAVKAWMKKLKAAAYEADDVLDAFQYEALRREVQAGESTSRKVLYFSRDRLVFHHKASRDLKNVLDKIDELVEEMHTFGLLERAEALQALYRQTYSALDESLDIFGRDDDKEVVVNILLDQKDQKIVQVLPIIGMGGLGKTTLAKMVYNDHNVQNHFGLRMWHCVSENFEAIAVVKSVIELATNGTCYLPDNMELLRGKLQEAIGRKRFLLVLDDVWNDEPRKWEDDLKPLLCSSNGGAGSMIVVTSCSQQVASIMGTLPPHELACLSEDDSWELFSRKAFNNKGAQKQPVELVTLGKHIVNRCKGLPLALKTMGGLMSSMHQVQEWETIAES…
Pavir.Hb00076.1.p	720	GVLSCLPIARKKIAMANRMKSMREELRKINNKFHSFNFTQGGSTLSVEQRYDIRETSSLLPEEPIIGRNGEKQEIMKLLSASTNNDETVILPIYGLGGMGKNTLAQLKYDHCIWVYVSRDFSLTKIGSSIISQLPIEGGQQSWDTLHVINQCLEKNLHYGKKVLIILDDLWEEKDAELGKLRSMLHVGKKGSMIDVIVTTRKEDIARKVSTSEPYKLQPLKDDTCWEIIKRYSKFEQKNNQERLEQIGLDIAAKCGDNGGVLPSLKLSYERMPPQLRICFSYCAIFPKGHNIAEDDLFTSHMAWYNMHDLVHDLATLIVGGELIVSSVPSKSKNVHAQKYCRYALVTKYDQATNGCSSTMLPVSIGQVKQLQYLTAARMQNEVLPEYITELSKLQYLNL…
Pavir.Ha00197.1.p	717	YKVDAIKPSKILVDPRITALYTKATDLVGIDEAREELITRLTKGDDMSAQQQRVVSIVGFGGLGKTTLAKAVYDQLRVQFDCTAFVSVSQNPDLNKLLKNMLYELDKQKHANIHSTMLEEKHLIDLVREFLENKRYLIVIDDIWDIKPWRILQCSLFENSLKSIIITTTRILDVAEQIGGCYKLKPLTHESSKKLFYGRIFGSEGKCPGQYFEVSEKILKKCGGVPLAIITTSSLLANKSGDIKEWNDVCGSIGFGLASNPSMDSMRKILLLSYYDLPSHLKACLLYLTIFPEDYTIEKERLILRWIAEDFVHCEDESQSLFELGESYFNELLNRSLIQVADYTYNIIISCRVHDMVLELICSLSREESFVTTVLGDSRQSIPSSGSTVRRLSLQNTTW…
Pavir.J36755.1.p	675	GVTKNGDDVAVKMLRNSSLDFKQLRNELYNLRKLNHLNIVQVLGYCFETEQKPFTMPNGSKLFLDETQGALCLEFMHKGSLQRHLSDEFSGLEWHTRFQIIKGTCEGLKYIHELEEPIYHLDLKPDNILLDKDMVPNIADFGLSRIFCEEPTRITQNPYGTLEYQPPEYIDKGEISGKFDIFSLGVVIIRIVSGPEGYPKCLYISSDEFIYQVQKNWRNRLQATYGSGSLVEAYCHQVKTCIQIALLCVEEDSEKRPNIGKITENLNEIETAIGELPQKGCLKKVSAGIAMHNNKNIDMRKELEDIKGQHQNINLMTGPSCSELEFVDARDASSDVVEELIVGRTEEKGEIISSLLECMSENIIILPIYGIGGIGKTTFARLIYNDQNFKCYSHVWVDV…
Pavir.J13395.1.p	673	LALCKVSEVQRDNRDDQIKCWADSVREMSYDIEDVVDGFLVHSEPASNTVFFMGLMHKMFNLFKRGKTHNPIGHAIRDIKKQVQVAADRRKWFKVDEGVANVAVAITIDPRISAIYKDQKELVGIKEPRNELIKWLSEKDGDVSKQELKIISIVGFGGLGKTTLAKVVYDKLHNQFHPRAFVSVGRNPDAKSVLKEILRELGYDSSATSLNEKHLIDELHKLLRNKRYFLVIDDIWDSSAWYVIQCAFPVNDCGASVLTTTRILSVADDCCKHCRGYVYKMKPLSDQDSRKLFVNRIFGSQEAGLDVPEEISADILKKCGGLPLAIISTASLLAHNPKSRWDSVRNSLVSMFERDQDELKQMERILDLTYMHLPHHLKTCLRSGLVLPDGIGKLRSLRT…
Pavir.Ea00631.1.p	663	IKARVMELANRRDRYKVDDIAPTKKTHVDPRLEALYTKITELVGIGEAKEEVITRLANGDQQETTVVSIAGFGGLGKTTLARAVHDEINKEFDCTAFVSVSRNPNMEKLLKDILYGLDKEKFEDIHSKMYLIIIDDIWDEESWDKVIRHALIENNMRSRIITTTRIIDVAEHVGGCYRLKPLSEESSEMLFYGRIFGSKDIFPRQFSEVSKKILKKCGGIPLAIITASGLLANKSENIKEWFKVCDSIGSGLGGNHVMDNMRKILLLSYYDLPFHLKTCLLYLSIFPEDYAINKTQLIWRWVAEGFVQQAGDQSLFEIGESYFNELLNRSLIQPAYMDMDGTPRACRLHDTVLDLVISLSIKEHFITTILGDGKHSLESKHQVRWLSLLNNNNTAWSVM…
Pavir.J36279.1.p	633	REPKELHGLRGFIDRSLDLLTKAKIRHKLGTEIKDLRRSIKEVSERHDRYKVSHVAAKPAEVPVHNLRLSAMYKKAAELIGTEEKSNELIGRIMVGDEPSKKQLKKVSIVGFGGLGKTTLAKVVYDKLKEQFDCAAFVSVSLNPNLERIFVNMLCQLRHHKNVVTCDTEQLINEARDFLQDKRYLIVIDDIWKISVWKTIQYALVDNECGSVIISTTRNLDVANKIGGVYQLQPLSPADSRKLFNLRIFGTEDKCLSNKLAEVSTEILRKCGGVPLAIITIASTLASKEGMENIHQYWSKVCKTLGSGLEDSPDVEDMRRILSISYYDLPPHLKHCMLYLSSYPEDYEIRTEELIWKWMGEGFILKEQGRSFYDVGEDYISELINRSMIQPSSISHLIT…
Pavir.J39176.1.p	601	ERKLGEGAFGVVYKGATRNGDDVAVKMLPNSSLDFRQLRNEFYNLRKLNPQNIVQVLGYCFETEQKPFIMQDGSRVFLDETHGALCLEYMHNGSLQRHLSDEFSGLEWHTRFKIIKGTCEGLKYIHEELEEPIYHLDLKPDNILLDKDMVPKIADFGLSRIFGKEPTQITQNHYATQGYQPPEYIERGEISEKFDIFSLGVGYTKCLDMSLDKFIDQVRLNWRNRLQAEYGSGSLVESYCHQLETCIQIALQCVEEDSQKRPNIGEITKKLNEIETAIGELPQKGCTKKVSGMTMHNNKIDLAKDIKDQHLSTNLMVGPSCSKVEFADARETLSDVVEELIIGRTEEKWKIIASLLEGISEKIIILPICGIGGIGKTTFARLIYNDPEFKCYSQVWVNV…
Pavir.J06454.1.p	580	LDQQRSSGVIGFFSVYVQKVKELVGHHGIAQHIKELKDRIVEVKHRRKRYKLDTEVHRGTNNLLSIDPRLPALYVESSDLVGIDTPRDHITNMLDDGEPSLKVISIAGLGGLGKTTLANEAYKKISWLFDCKAFVSVSQKPDAKKILQIILSQVKNQDCANTETGDESQLIDSLRGFLKNKRYFIVIDDLWNTQAWKTIKCALLENTCGSRILVTTRIATIAKSCCSPHHGTVYELRPLSEADSISLFYKRIFGSEDLCPINLKDVATEIIKKCGGLPLAIITMASLMTTKLDRREEWVSVCNSIGLGLQNYRVEEMERILSLSYNDLPYHLKTCLLYLSMYPEDYKVDMFRLVRRWIAEGFVKFESGRSLVDEGKSYFNELINRSLIQPVSIGLDGQA…
Pavir.J19666.1.p	562	DKIWSRNVRELSYDIEDSIDTFMVDCHGKRLGNQHGLKKVIYWSLNLLMQPKVRHNIAKKVREIKSRVVEVHERRCRYEVNLGVDKPVTVDPRLFTQYTEMKELVGIEEARDEFINNFLTQGNNLPMKQGKIVSIVGFGGLGKTTLANAVYEKIRARFDCCAFVSVSQTPDLKRLFKGLLNDFGKSINEEILDESRLIKVLREFLQDKRYFVVVDDIWDISVWKRIRCALPDNDVGYTIITTTRISDVAEQAGGAYKLKPLSSNNSRKLFFRRIFGNENKDNNEEIEKCPDDELAEVSDRILKKCAGVPLAIITMASLLACKVRNKLEWYEVYNSVGTGMENNMDVENMRKILSFSYYELPCHLRTCLLYLSMFPEDFEIDKDRLIRMWIAEGFIQWEK…
Pavir.J25087.1.p	555	RPGAAAKIEDAGRSRTGQLCSSSVSNVAHIFHGSSGRVREAQDKLEKARAEVENELTKRGLHVVPLKLMPTTTEIITAPQVFGRETERDQVMEVLGVTATIDRIQEFDQVITQMGMPLTMGSTSAGSSKRKSAGHQKKRKSAAASTSKAAKRLGNSSSSPRFAETTNLAGNVSVLPIFGIGGIGKTTLAQLIYNDDRVRAHFTVRIWVCVSDLFDDERMTKEIIKTMSEPNIDLPSDIGDLRVQLKKQLKSQKFLLVLDDIWQISQQQWEYFYAPLRCGLEGSMILVTTRHQNIAHLVATSSCEPVQLKGLPDDIFWEFFKECAFGRKLPESYPRLQEIGRKICFKLRGTPLAAKTLGRLLNSKLSEDHWSYIEGSELWEQPQKDGDILPALRLSYLYL…
Pavir.J29085.1.p	545	LWARKLRELSLDTEDAVDDFVLRVACGNSAAADTDANVFKKILGKATAPMQKFKDRRQISDRVKDIKKLSNELAELRDKYTVRGAGADLAASTGIDPRVINLYKKESDLVGIEESRDKLIRMLSIGTKVDDAIQRLKIVSVVGVGGLGKTTLAKTVHDMLKKQFSCSSFISVGRTPNLNRTFEKMLVELDHQKYSQVDMARWDAERFLNELHKFLEGKRYFIVVDDIWDKGSWEAIRYALKDNNCGSRIIMTTRNSEVVTKAEELYLQKHLSDENSKKLFCKRIQSEEGESLDDVSGELPRKIIKKCCGIPLAIIAIASLLVERPREEWSKIYDSIGFGNGDNTTRILAYSYYDLPSYLKPCLLHLSIFGEDCILDKKGIIWMWIGEGFVHLEKEEGSL…
Pavir.J35484.1.p	514	LVYQNSEDVTVVGFEDEQNEIETKLLASDNNLSVVSIVAMGGAGKTTLARKVYNSTKIKEHFHTIAWVTVSQKFKGADLLKDIMKQIFGGKYEAREIDRMQEYEVGKKIHDFLLDKRYLVVLDDVWTTDTWNQINRTIKVFPDVDNGSRVMLTTRKIDVANHIEMPTKVHNLKLLDAEKSWDLFISKALPSYKRSSINNIGEFEELGRQIASKCNGLPLALSVLGGFLSKNLTIEAWKDTLSGWTSTENGRMMGEILARSYNDLPNHLKCCFLYLAVFPEDYHIHVSDLINSWIAESFIPGSIKHKEQMARKYVTELAQRSLVQVADTSKAHKWIESIRLHDILHDWCVGEARDASFCDVIDKTTGHVVLSYRSSLQNCYEDNMFEAAPNLRTLIGFDL…
Pavir.Db00053.1.p	501	VPDAETDPKGQAPASWCFLVAFDRGGERRVGGGRWWHSLSPPLGPIAFLFLLLLLALDLLLPPGLDTSGSKQGASMAMVLDSFVKRCTASLQDFAGQDACAALGVGDDVRALLATLSRIDAIVSHEERRRLLTAKVDGWVAQVKDAMYDIDDVIDVCVVEGGKILEDDRPPTPKVRCFSCFKPAGPRKFRHEIGFTIRDIDLRLREVEEEMPRLPAGSRHSDAKRDWFSHNSICNNCYHAIKPQAAGSQVQKAVAGLVPRMLREGKKKVDVFAIVGAVGIGKTTLAREIYNDDRMTENFPICVWVKMSNDLSEVDFLKKIITGAGATVGDTENREELLGLLSSALSKRFLIVLDDLDNAGLWDNLLKDPLGDGVARGRILITTRTEEVATSMKATVHRV…
Pavir.Ba03643.1.p	461	GQGVGSVALTGEQSARLLGQVQGTPAGKASSLHTYRICVFLALCFGAPGAPMAEVLATMVVGPLVSMVKDKASSYLLDQYKVMEGMEEQHKLLKRKLPAILDVITDAEEQAAAKREGAKVWLEEVRKVAYQANDVLDGFKYEALRRKAKKEGHYKALGMDVIKLFPSHNRIVFRHKMANKLRMILQEIDVLIAEMNAFRFKFKPGTPEPTNYLRQSNSDIIDPTNIVSRSRDDEKKAVVCTLLAQVGNENLTVLPIVGMGGLGKTTLAQLIYNDPEIRKHFELRLWVCVSDNFDVDSLADRIVKENGCKTKGSSALEKLQNAVSGKRYLLVLDDVWNHDEHKWERLKSYLQHGGRGSSLLTTTRDDKVAQLMGTTEANNLKSLDEIYIKEIIETKAFGS…
Pavir.J25786.1.p	439	KGVADEILLIKLDLEKIIAISSNLQEDDHAMMVRCWRKEVRELSYDMDDFADQYEHAAAMTCARSIRGREITRRCKSKRTLPWIREKLRQRLWMANKIREFSERAQEALERHRLYNLDAIAGSASFSCTDGAYPTSWNGTPCGEDKAYVAIDAAMEELEELLMMTHDQGHQKLQVVSIVGFGGIGKTTLAMELYRKLGQQFECRAFVRTSQKPDMRRIFISMLSQVRPHQPPDNWTVHGLISTIRTHLQDKRYLIIVEDLWTTSTWDIVKHALPDSNCCSRILTTTEIEDLALQSCDHDPKYVYKMQPLGEDNSRKLFFSSVFGPQDECPPELREISHDIIRKCGGLPLAIVTVASILSSQPGKQDRWDYVNKAIGYSLLTNPTWEGMKQIFDLSYNNL…
Pavir.J15662.1.p	430	LRCSSYKKATELIGTEEKGDYLVSKLQLQKTVSIVGFGGLGKTTLAKLVYEKLKVQFHCGAFVSVSLNPNMISLFKNMLHQLGNYKNVATWEEAQLIDEIREFLRNKRYLIVIDDIWSTSAWETIQYALIENECGSRVITTTRILDVAKCAGGVYELPRLTPADSRKLFNIRIFGTEKKSLPKELEEVYNNILKKCGGVPLAIITIASMLASKMGKENTYKYWSKVYRTMGSGLQDSPDYNDMRRILLISYYELPPHLKTCLLYLSLFPEDSEVSTEHLIWQWVGEGFVQKEQGRTMYEVGQDYADQLINRSMIEAADYDRDSNKVSYCRIHDMVLDLVTCLSNEDGFQTTLEMLAALPLVASGRPFIFSSSSSEVRFLYFGSEISCMWAHLFFLAKHC…
Pavir.J29633.1.p	427	KSCKPKAQDVEDSLQRSLLRAQVIINEAAGRNITNQAMLQQLEMLRDAMYQACYMHDTFRYQSHGNEDAKDQAVSYSFSLSKVNYLQGIGSSNRKALILEQLQDTLDNLNCMILDMKELSVLMTIYPRFYRQPYSMHLLLSNCIFGRQMEVELVLNFLLHTQPHGAEELEVLPVVGPGRVGKSTLVAHVCNDERVRDRFSKIMFLTDHDFNDKKLTNLDKRCLMKYENSMVNKDGRQLIVVEVAGDINQSEWKRLYAASKQCLTSGSKIIITSRSDKITKLGTTRAITLKYLSDDAYWYFFKTLTFGSTDPMMHPRMAYLAMEIARMSKVSFISATSTACFLRDNFEIPFWCKFLVFVRGFIKWHVSTFGGHPGDALNQNRPVHLVRMVRTSEEIVVHH…
Pavir.Fb01545.1.p	420	KIQSLRSRIDLSEERHKGLKTGRQSEGTSNDAIAIRDLAQYADPAGLVGIDAPREDIFRMLTQGQGNGSSTQRRVVAIVGLGGLGKTTLAQQVYDKIAAEGFTCKTFVTVSRNPDIHKILIDIMVGFKSSDKREDLRQLDRQQLTEKVREYIQEKRYLVVIDDVWSVDAWKFIEAALYDNSRGSRIIVTTRKNDVAEECRRSRNGYVYRLDPLGDVEAEQLFIARAFPHNKGCPPNLDEVCRKVLKKCGGSPLAILTLSASLANKETADEWEQVLDSLSYAVVDEDSDVNLMRRILSFSYYDLPQHLRTCLLYMSIFPEDAVIKRERLVNRWIAQGFISTEARSKTKAGEHYFNELISRCLIQPLNISYDGRARACKVHDTILDFIKHKSKEESFVAFV…
Pavir.Ba03977.1.p	381	LYSSSRNTLILEQLRKSLDDLSSMIIDMEEIIVLLMSYPRLYRQPYSMHLLVGNCMFGRQMETELVISFLLNTQPHGPKELEVLPIIGPGKVGKSTLVAHVCKDARVRDHFSEILFLHGHDLTGVDLAALKEGYVTEHQDHGSNSNKEGRRLLIVVELVGTLTEDVWNKLYSASMQHAPSGSKIIVTSRSDESIKFGTTRPLSLKYLSHEAYWYFFKMLTFGSMDPEMHPRLARMAMEIAKMMKGCFISANMIGCLLRDNIDFHFWCRVFAFLRGIVKKHVSKLGGHPFDLVNEKKHAHLGRMYTPSEDLVLHYEYKLSSQEEVPEIRIQDVMYGSVKAHGKFEALAWRSQIPPYHSFVNVCEIRGVKTAGTKRKHCIKN*
Pavir.J21847.1.p	379	AIEDIKKQLQEVAERRDRCKIDEIVVAKPDATSTVDPRLKAMYKEVTQFIGIDKSRGELLSMLSSPQGNELSHEKMKIVSVVGVGGLGKTTLAKAVYDKLKSQFDCGAFVPVGRNPDVKKVLRDILIDLDKKEFREPKYNILDVRQLIDEIKDFLQSKRYFIVIDDVWETRDWENIELALVENDRGSIVIKTTRKSEVATGVNYQLRRLSDDDSKKLLYTRLFDSGGERPANLPAEACEKIMRKCGGVPLAIITMASMLVGKKTEDWLAVCNSPGFYRGNDGQQAHDTEWILSLSYYDLPMHLKTCLLYLSVYPEDYCIRKDRLIWRWIAEGFVEMKAGTSLFQRGEEYFNQLVNRSMIQAVREEDGVGDIYACQVHDM

## Sheet: NoStartIncomplete
List of switchgrass RGHs that do not contain a start codon but contain a full-length NB-ARC domain
Switchgrass Protein ID	Protein Length (AA)	Protein Sequence
Pavir.J19286.1.p	983	RLPAIENHFELRRWYCVSDDFDVRNIANTICMNTEKDREKALQDLQKEISGKRYLIVLDDVWNRDADKWGKLKTCLKQGGTGSAVLTTTRDAEVARIMTMGVAEAYSLEMLGEKLQTPSSDELDGIVDKIVHRCAGSPLAAKAFGSMLSTRPTVNEWMDILAKSNICNDRTGILPVLKLSYDDLPPHMKQCFAFCAIFPKDYEIDVEHLIHLWMALDFVPLEEEDHPETAAEEIFRQLTWRSFFQEVKESPPAMYQKWGGMLFNRTTCKIHDLMHDIALSVMGNDCLTVTDRTNDKKSISDPTRHIFLSCRVGTQLDGFMKKQLSTLQTLFCTDVDFLSHLLEYNSVRALHLPRNTRHQVKSRHLQSQHLRYLNLSGNDVITELLGEISMLYNLQTLDV…
Pavir.J26460.1.p	967	FVDVGKDIVKKCGGIPLAIKALAGVLRGKELIGEWQAMRDSNLLHFVGEESGVSVSACLRLSYFHLPSHLKQCFTICSLFPKGHKIDKEQLIDLWIAHDMITIEPGVDYLDYIGHKCFNSLMKMSFLQDAKYHGRVTCSIHDLVHDLARSILDDEISLDVPKDPTCFTKSYRYFSLTEQEQNLPPKNLFKKARSVYVDYCDDTIFGALENARHLRSITMGTIYTQAIPIAILQVKNLKYLVISRLQCKALPEAISDTWSLQALHVTYSDLLELPKSIGKLQKLRKLNLYHCGELKYLPDSIGDCQNISSIDLCYCEKLRVLPESIGRIENLRVLKLANTKIEKLTSSITTLRNLVCLDLHRCWELVELPEGIINLEKLQVLELGDCIRLRRVPVGIGKL…
Pavir.J05324.1.p	879	AVGIGKTTLAREIYNDDRITENFPICVWVKMSKDLSEVAFLKKIITGAGANVGDTENREDLLGLLSSALSKRFLIVLDDLDNAGICDNLLKDSSGDGVARGRILITTRTEEVATSMKATIHRVDKMDTKNAWELLCKQVDPERDSEELAALKDVGIKIAEKCDGHPLAIKVIAGLLRSRGNNKAEWEMVLNNDSWSMPPILPEVPQALYMSYLDLPSELKECFLHCSLYPEECPIQRFDLVRHWIAEGIVNAGDNKLLEESAEEYYIELISRNLLQPDPDNVEQCWITHDLLRSLARFLIEDENILIYGQQKLSTSLSKPRHLTLCNMENSLEDPISLKQQMSIRSVMFFKSPNVRAIDILVESAPCLRVLDLSKTSIEALPKSIGNLVHLRYLNLDGT…
Pavir.J39285.1.p	848	IIQKHFELKMWHCVSENFEAIPLVRSIIELATNSRCDLPDTIELLQRRLQEAIGRKRFLLILDDVWNEDQHKWEDDLKPLLCSSIGGSGSMIVVTSRSRQLVCLSEDDSWELFSKKAFSNGVQEQAELAMIGRRIVNKCKGLPLALKTMGGLMSSKKQVQEWEAIADSNFSDTTQGKDEVLPMLKLSYKQLSSEMKQCFAFCAVFPKDYEMEKDMLIQLWMANGYIHEEGKYGFGRESAGSLRQWVRPFLYYTAIGCKMHDLMHDLAKDVTDECAFATEFIGKKMSMKDGIRHMQVSSNDMEKINGFLKPVSSLHTLLTHSKCEDLKGIKLMPLRVLQCKWTSLIHKQLINTIHLQYLDISCSNIIRLPDSICLFYNLQSLRLNYCRDLQYLPEGMCGH…
Pavir.J19701.1.p	838	KKIITGAGATVGDTENREELLGLLSSALSKRFLIVLDDLDNAGLWDNLLKDPLGDGVARGRILITTRTEEVATSMKATVHRVDKMDTENAWELLCKQVDPERNSEELAALKDVGIKIAEICDGHPLAIKVIAGLLRSRGNNKAEWEMVLNNDSWSMPPILPEVPQALYMSYIDLPSELKECFLHCSLYPEECPIQRFDLVRHWIAQGIVKAGDNKLLEESAEEYYIELISRNLLQPDPDNFEQCWITHDFLRSLARFLIADESIVICGQQKLSTSLSKPRHLTLCNMENSLEDPISLKQQMSIRSVMLFKSPNVRAIDSLVESAPCLRVLDLSKTAIEALPKSIGNLVHLRYLNLGGTEVRDIPSSIGFLMNLQTLSLQGCQRLQRLPWSIKALLELRC…
Pavir.J14109.1.p	819	DEERFTKILIKSLSGKEATADNLDDLQKILAGEVGKKRFLLILDDIWPNALNEGCWRKFCAPLTNVLQGSMLLVTTRFAEVADIVGTMDKFALEGLQNDVFWQFFKMCVFGSEDYHIDPKLEQIGKSILPKLKGTPLAAKTIGRLLRKSLNPAHWNDILNSELWQLRQKETDILPALRLSYMYLPFNLKRCFSFCATYPKDYNFDKSSLAEIWVAEGFVEPQGNIPLQHIGGQYFEDLVNLSFFQKLRGKYVIHDLMHDMAQLVSKEDCFIVKNASDIEMVPQNVRHLSILRSNDVKLSNLLSLCKHKKLRTLLCNKSLRSETLYAVMDHWFSGLQYLRVIFFASTKGLPECIGNLKHLRYLEISRGCRYETFPSSFCSLYNFQILYARKCKFQSLPRG…
Pavir.J13900.1.p	815	GKTSLAQHIFNDKRTETFRFKIWVHVSMGNINLERIGRDIVLQTTERIEGSMQMQSIKNAVQDILNRYRCLIVLDNLWGKDEEVNELKQMLLTGKTESKIIVTTHSSKVAELVSTVPPHKLSVLSEDDCSSIFCQRAMTDRSDPHFGKYGEKIVRRCEGIPLVANFHGSVVNAQRQRREIWEAAKDKDMWKIEEDYSENSILPLFPSFKIIYYSMPHELRLCFVYCSIFPKGFAIDKKKLIQQWIALDMIESKYGTLPLDVTAEKYIDELKDIYFLQVIEKPQVNAEISYNSNEMLCMNNLAHDLARSVAGEDILVILDAENGSCNRINYDYRYAQVSASSLQSIDSKAWPSKARSLIFNTSGAELLHVSEVLSVNKYLRVLDLSGCSVKELPAPVFQL…
Pavir.Ga02674.1.p	813	SISWPTVKDHFKLKIWLSITQHFEETELLRTAIKHAGGRHDGEQDKTLLTRTLIGTLSMGRFLLVLDDVWGDEAWKNALCVPVKRAIQTQPGNWVLITTRREDLAQRMGASFYQHHVSPLDEEDAWSLLKKQLPLHDNQMNIKCGGLPLAVKVMGGMLCTRSQSESEWEAVLNHRAWSVARLPEELDKRIYLSYDDLRSELKQCFLYCSLIPKGTTIKRGFVQPQDDRLEEEAIKYYQELITRNLLEPTKGAVVYHCTMHDVVRTFAEFMAREDSLVVRDREVAATGGGSSNDNPVRRMSVGPSTLVPEWGVLQKHDSLRTLILINCKINFDPSDSLTRFSRLRVLSIEGGDCDRLVASLSQLRHLRCLCLYQTNISSLPDDIQKLKFLQHIRLPWSRN…
Pavir.Hb01768.1.p	811	VVGNGNDEAQIELLKDIGMEIITKCDCLPLAVKVIGGLLRQKTARRREWENVLNESIWSVSQMPEELNYAIYLSYEDLSPSLKPCFLHYSLLPKSRVFFVDEIIGMWISEGFVHGRSCDLEEKGKEYYDELIQRNLIEPNLGYPDQIVCNMHDVVCSFAQYVARNEALVAQNKKIDIAEKIISQKFFRISLKTTGSESDVLEWYSLQAQTSLRSLLSFGNIIIKPSDSLLAFSNLRTLHVENANFDSLAKSLNQLKHLRYLAIVGTNISRLPGSIGKMKFLHYISLLGCKGLVNLPSSIVTLKHLRFLNLGWTGIKSIPKGFHGLTNLRNLHWFPAHMDGDRCSLEELGPLAQLTGLSISGLENVPSSSFATKARIGEKVRLNYLLLECSSRIGHDANL…
Pavir.J27709.1.p	810	ETFHCRAWVSAAGTSPEISQRIKTILRDILQQVLPKDSMDLDADNNNLEADLKEYLTDKRYLIVIDGVQMDEWRAVNSAFVDSSTGSRVILTTTIQSVANVCSHGNGYVYQMDTLGEEDSKKVAFPGIRSPELEHGSAALLGKCDGLPLALVSVSDYLKSSVEPTGELCAKLCRNLGSHLKENHGHDSFSDLRKVLLDNYDSLAGYALSCFLYLGIFPRNSPLKRKVVTRRWLAEGYARTESLRDEQDIADENFNKLVDWNIIRPIDTRNNSQVKTCRTHGIMHEFVLHKSLSHRFIMTLSPDHPWAGANANNARHLSVQDGKLIECVASDEELSRVRSLTVFGDAGGAISFVRKCKLIRVLDLEECSDLKDHDLKHICKLWHLKYLSLGGTIHELPRC…
Pavir.Cb01208.1.p	789	EDDITVDFSLPIIARWNLRKRIVELENVVTDAKKSDFLNQQSRTGQNNNANINRRSIRSSTTRKVFGRDIDRDKITSILRAEPDDDAPSSSSSECYSVVCIHGIPGHSDIIDCKELQAKLVEELRGRRFLLVLDDLWVKDENHQDLEEILAPLNVGKRGSKILVTARNKEASLGAKRLISISDLDEEQYFLMFMHYALDSTIYDDRKYIPIGRKIAKKLCRSPIAAVTVAGQLWRNPDISFWETAARLDMLNKTKGALWWSYQQLDVDVRRCFEYWNIFPRRYELERDKLVHMWIAQGFVKAINAREEENVEDVGQDYFHDLHSCAFLQLKRKTSSDFSSGEYFTVHDLLHDLTEAVAGSDCVRIKRGAVGKIPKYVRHLCIESYSETVFPEQILELGN…
Pavir.J18888.1.p	768	YFIVIDDMRKFLWSTIKRAFPENDGYSSRVVVTTSFHQIAKDCCSTTRDYVYIMQGLNANFSQELFFKSANIEEPSHDLKKGSEELRTKCSGLPLALVSVAEFLKARKDGLTLTGRTCNDVCRRLGYHLERASSDHTALERMQEVLIRSYNCLPGNTAKASLVCVGMFPSGHPIKRTRLIRRWMAEGLFEKTPNPQDKEIDKAAENFKTLIDWNVVQPNPVSNSDEVRSCQPPGMMLEFIRHRFMSGTTLFYEKKLPGVPQGARRLSLHHCTAENVQQQAYNLSLVRSLTIFGKVCKGIMNFDKYRLLRVLDLEECNNDLTNDHLKGICKLFLLNYLSLGRTVTQLPRDMKRLEYLETLDVRRANLEVSIPFEVIMLPRLTYLFGKFKLLDNVSKKIPD…
Pavir.J38230.1.p	756	DPELQLIGKKILPKLRGSPLAAKTLGRLLGISRDTTHWNNILNSELWQHDQEGTEILPALRLSYMYLPFHLKRCFSFCAVYPKDHNFEKDNLAEMWVAEGFVVRKGNIPLQDIGSQYFLELVNRSFFQKFRGAYVIHDLMHDMAQLVSKDECFIVKNLSDLEEVPQSVRHLSILPITNVNRSNLLRLAECTKLRTLLCNKPLSSGSLSSAMDCWFEKLLCLRVIFCASTEKLPESIGNLKHLRYLAISRTCHIRSLPSSFCNLYNLQIFYARKCEFESLPRGISKLINLQKFESKNTPLMEVDAAELKDELSFIDKFNPHPSELTINNLGAMSKDGAAEAELKKKEYLNSLTLIWSSLRCQEHNEIEVLQALQPPTNIKSVQIEGYPGEYLPSWFRGCD…
Pavir.Ea01121.1.p	751	PNIQIRAAVPVSKTYDLRAVLEYTVRELHRTPIAQDEDPLIKGIGSWDIPKLIERSRKHLEDKRYLIIIDDVWHSTAWEQLRVAFPDNGKGSRIVVTTRSDEIARSCSSSNGDVYKMEALTEADSRTLLFKTMFGSETIPSAYQHLLPSKLEVVCNAIFKKSGGLPLAIVSIGGMLAQRKNEPVDNWEKVIERIPSELQKDKMLDGMRRILSLSYNDLPYHMKACFLYLSVFPEDHEIRRGPLVRRWEAEGFISEVHSLSLEEIAKDYFDGFVSRSVVAPEQLTSSGEVRSFKVHDIMLDIITAKSTQENLMSALGNHQHSTIGHDKTRRISIQPGSRDNYFSRRGSLRHVRSLTIMGSTEKPKDIIFSKLKLLRVLDLEGCRWSLSDKDWKEICKLSL…
Pavir.Gb02220.1.p	751	EPNLKKTHGHALDAHRRTSVDDEDIENLILRLRETLENIRYLIVVDDLWSMEHWEETMKNCFPKNSLGSRIIITTRYVQLANELATARDCVYDIELLSEADSKDFVPNRAFGTGRGYPQDLDGVFAQIITRCCGLPPAVVTVASMLAYRSSMGQWGTTRLDQIYNDLSQRLRTFLLYLSIFPEDYEVDIARLMRLWIAEGFVFETHRTSRKEEEAISDLINELFKRGLVQTLHLNHEGIPRYCRLHPKIHNVLVCKSMEEKFVTVVNVHGYQYFPINNGTVHRLSLQSNSSRVQAVAGNDYADLSRARSISIFGQASSTPHLTDLKVVRVLDLEGCDGPVCLDGLSKLLHLRYLSLRGTVVSELPATIGELRCLQTLDVSSTKVKKLPPSIGALLRLRY…
Pavir.Hb00353.1.p	744	YHILIDDIWSVSAWESIRDSFPKSKKGSSIVVTTRFKSVAEACRRQQGRVYELKPLHDDNSYKLFRQIISSAPNVPTKGAKTLLKKCGGLPLAIILVAGLVASKLRSESNRIRVEDHHVDEENKDLGDELKNNKDQEGNDVTEGLDKAAVVEEFEKNKPQAGNDNSKKLENFLAQVSNDLGDELKKNLSTEGVTHIVHHCYYQLPANLKTCLLYLSMFPKGCLISRKRLIRRWIAEGFIAEKHGKMVEEIAEDCFNELISRNLIRVVNSSSNGKVKSCQVHDMVLEYIVVKSSDENFITVVGGHWHTPFPSYKVRRLSIQKSDRQEKETVERMKLSHVRSLTALGSFKALHSTLSKFQILQVLDLESCKDLSLMNQLEEICDMHQLKYLSLRKTDIKRV…
Pavir.Ba03822.1.p	728	YFIVIDDVWETRDWENIELALVENDRGSIVIKTTRKSEVATGVNYQLRRLSDDDSKKLLYTRLFDTRLQKVATGECPANLPAEAFEKIMRKCGGVPLAIITMASMLVGKKREDWLAVCNSPGFYRGNDGQQAQDTEWILSLSYYDLPMHLKTCLLYLSVYPEDYSIEKDILIWKWIAEGFVERKAGTRLFQRGEEYFNQLVNRSMIQAVRDEKGGGDIFACQVHDMVLDLIRGLSYEENFVTISNDDKVRRLAHQNRVMKQLTQQEDDTGMARVRSLVACRCDIGSWVLHPSFKLLRVLALEDCDCEEGWQGLKHLGDLLHLRYLGLQGTRIYELPEEIGKLKFLQTLDLGGSRILVLPLGVCQLTQLVCLRGGISTCAPDGLLKKLTSLEELHIRIDN…
Pavir.Fb00575.1.p	713	PTPFPYNAIMPYLPDRKNGSRIIVSTQQLEVARLCTGKPMMELSQLSADHSVCVFFKEQTQERRHISVWGMPGVGKSVIVGAIYYKPRTSDNFKKHAWVNVCHSFNPTDFSRSLLLDLHSESTSVEEIYSKTLKTDDHIKVCQLLLHEYKCLIVTDVSSNGAVYNIKGLETDAARHLFKMVCLLTSSVRLFKFSKADLILSKCGGLPRVIAAMARYLATRPRDALKQEMRHLSVKFMDELATNPEFDSLRGLLVWMRSFLHACPRHLKTCVFYLSIFPQDITIRRRLLVRRWTAEGYSKGTDSISMEKYREKLFDEVATLSIMQPALSQDGKVTGYRVNGFFREYIVSRPAEEKIFFPVEVSALEEEHVCLTIEGTRPHLAAWTGFDKGALTITDHAVV…
Pavir.J04094.1.p	709	YHILIDDIWTVSAWESIRDSFPKGKKGSSIVVTTRFKSVAEACHRQQGHVYELKPLQDDDSYKLFCQIISSAPNIPTNGSRALLKKCGGLPLAIILVAGLVASKLRSESISKHVEDHHLAQEEDVGGELKKNKNQAGNDISEGLDKDAVFEELAKNKPKSGKDNMGKDLSEELEKNLSTEGVTHIVNHCYSQLPADLKTCLLYLSMFPKGCFISRKRLIRRWIAEGFIAEKHGKIVEEVAEDCFNELISRNLIRAVKSSRNGKVKSCQSSDENFMTVVGGRWHTPFPSYKVRRLSVQKSDRRQEKETVERMKLSYVRSLTALGSFKALHSTLSKFQILQVLDLESCKDLSLTNQLEEICDMHQLKYLSLRNTDIKRVPKEICRLEYLQVLDIRETKISQ…
Pavir.Ba03819.1.p	705	EPKYDILDVRQLINELKDFLRSKRYFIVIDDVWETRDWKNIGWALVENDRGSIVIKTTRKSEVATGVIYQLRPLSDDDSKMLLFTRLFDGGGERPANLPAEACEKIMRKCDGVPLAIITMASMLVGKKTEDWLAVCDSPGFYRGNDGQQLGEEYFNQLVNRSMIQAVRAEGGTGEIYACQVHDMVLDLIRGLSYEENFVTISNDDKVTSPSGNKVRRLAHQNRVMKQLTQQEDDTGMARMRSLVACRCDIGSWVLHPSFKLMRVLALEDCYCGKGWQGLKHLGDLLHLRYLGLQGTNGIYELPEEIGKLKFLQTLDLLGSDIRVLPFGVCQLTQLVCLCAPDTSAPDGLLKKVTSLEELRISIDNLNDESKRQFVKALGNLSELRVLRVYGLLKGTVQS…
Pavir.J15237.1.p	700	RYFIVIDDVWETRYWKKIELALVENDRGSIVIKTTRKSEVATGVIYQLRPLSDDDSKMLLFTRLFDSGGERPANLPAEACEKIMKKCGGVPLAIITMASMLVGKKTEDWLAVCNSPGFYRGNDGQQAHDTEWILSLSYYDLPMHLKTCLLYLSVYPEDYFILKDRLIWKWIAEGFVEIKTGTSLFQLGEEYFNQLVNRSMIQAVWDVDEGGDIYACQVHDMVLDLIRGLSYEENFVTISNDDKVTSPSGNKVRRLAHQNRVMKQLTQQEDDTGMARVRSLVACRCDIGSWVLHPSFKLLRVLALERCNCEKGWQGLKHLGDLLHLRYLGLQGASGIYELPEEIGKLKFLQILDLVNSGIQVLPFGVCQLTQLVCLRGDSHTLAPDGLLKKVTSLEELRI…
Pavir.Ba03841.1.p	697	YFIVIDDVWETRDWNNIGLALVENDRGSIVIKTTRKSEVATGVIYQLRPLSDDDSKMLLFTRLFDSGGERPANLPAEACEKIMKKCGGVPLAIITMASMLVGKKTEDWLAVCNSPGFYRGNDGQQAHDTEWILSLSYYDLPMHLMTCLLYLSVYPEDYNFWKDRLIWKWIAEGFVETKTGTSLFQLGEEYLNQLVNRSMIQAKGGTGEIYACQVHDMVLDLIRALSYEENFVTISNDGEVTSPSGNKVRRLAHQNRVMKQLTQQEDDTGMARVRSLVACRCDIGSWVLHPSFKLLRVLALERCNCEEGWQGLKHLGDLLHLRYLGLQGTDGIYELPEEIGKLKFLQTLDLEGSGIRVLPFGVCQLTQLVCLRGGFRTCAPDGLLKKVTSLEELLISIDN…
Pavir.J39680.1.p	687	DELFWTNVLEVLNAGAKGSAVVLATTCGTIGALTGGAINSYCLGPLSEEKNLILLEQFADKGHDIKSYPELVAIAKKFIARFGANPLNLKALGGLLCHPDMVILEQDKLEGNIISCLHLCHDVLPEHLKNCLAFCSLFPKGYIFDIHHTVLLWLSRGFVTPVVGRELEDVGIEYFSELMCRSFFQYSPSHDYKDNKFVMHDLIYDVVASVSRDKYFKSEDLLSSISENILHLSLVSSQFQTVELMSKTEELKDLQTLLVVQPEWQPYKISFPTLKLVGLDDFFLKFTSLEMLDLSNTDTEELPGSIVGLRNLQCLSVSNTSIRALPSELCCLSNLKTLEAKDCRFLTELPGDTKKLIKLRHLDVTKDLGYVQLPQGVAQLTELRTLPVFHASSHPSHCS…
Pavir.J39283.1.p	684	YLIVIDDIWDTQSLETIRLALDGNSCGSRIITTTRKFEVATEAGDVYHLKPLSYGNSKKLFYTRIFGGEGKCNENKPDEVLDKILKKCGGVPLAIIIMASLLAGKPTEEWSEVYTSIGFSRKDNWHAENTMRILSFSYYDMPSHLRTCLLYLSAFPEDYPIYKDQLIWKWIAEGFIPAEQGVGLFELGERYFNDLMNRSLIQPLGTGDYGTVNGCCLHDMMLGLIRSLSHEENFITILHKGQYDTLVQSSTRRLSHHKRPVNHSSESQMYLAHVRSFSAFLCGIEKMVPLSNFQVLRVLALEECQFMEGYRLTHLGELLHLRYLGLAYTPISEIPKEIEALQFLQTLELVGTGIKELPSSIGLLTQMVCLHGDRSTTRIPRDGIIGKMTSLEELCVHPA…
Pavir.Ha00061.1.p	679	YLIVFDDIEEEQWDFIRSTLPEKTRSRIIVTTTIQALAEVCCNHGSNGYVYNMRSLDEKDPKELLETVLKRHLPGLEQSSTLIVNKCDGHPLALFSVANYLLRKREFTETDCKNFWRDLGSHMSKESLPDRPVDLKTCLLYVCVFPNGHPIRRSMHDPDPCKALVVADKSLEELIDRNIIRPIDPSKNTKVKTCKVHSIMHEFMLHMSMSTKFITSLGDPNRSNYRHHFIDGRTANSSSRVSAHGGISGDEKLRAHSLTICGSAGEAVVDFAKFELLRVLDVEACKDLKDDDMDGVHKLRLPSKIAKMHCLETLDMRKTKIEILPVKVIKLPHLVHLLGKFKLGKRDLKMSELGKFLPPKESNLQTIAGFITDNNPGFPMLMVRMKKLRKVKIWCNDDD…
Pavir.J15569.1.p	677	KCCSSQIYEIEPLSFDDSKRLFFKRAFGSETSCYPHLEDVPDRILRKCGGLPLAIVTVSSMLTNELAKAEWDRVLRAIGSALANKPDAKKMTSIISLSYFDIPCCLRTCLLYLSVFPEDFEIEKQPLIHRWIAEGFIHEEGGRTKYEIGEGYFNDLINRSMIQPVDVKYGQAKACRVHDIILDYIKCKAAEENFVTLSNGVEHVYTSSDYKVRRLWVSNHTGENVTIWEDPMLSHVRSVTIFGQPVKTSLLPSTALRVLDLGGCRGIQDHHLASIDTLFHLKYLLLSSGTNIKELPSTITKLQRLSHLYAYRLYIRFPDGMIGQMHSLEEMAGYQVQSYEQGKFLQEFNKLTKLRTLNIELNFDSLNGSEGLRQAQGCHSYLGTLLSSCNLYNLYITES…
Pavir.Hb00452.1.p	673	VFGKDTEFVKKNSELVEEVNQMLKKHGELPIVKATDLVKKNPDLVEEANKILKKCGGLPLAIVTIGGYLASRPKTRDEWRKLNENINAELEMNSELGTIRTILEKSYDGLPYHLKSCFLYLSIFPEDHIISRRRLVRRWIAEGYSSERRGKSANAMAETYFTELKNRSMILPYQQSVHSRKSIDSCKVHDLIRDIAISKSTDENLVFRLEEGCAMSTHGTIRHLAISSNWKGDQSEFESIVDLSRIRSLSVFGECKPFYISDKMMFLRVLDLEGTIGLKYHHLDNIWKLLHLKYLSLRGCRGIDLLPDSLGNLRQLQVLDIRGTWVKALPKTIIQLRKLQYIHAGLKSDYVEEKESLMPRCLQGAIVCATCCLPILGNIDGPFHKALTRLYEEKGAIVP…
Pavir.J36538.1.p	661	YLIVIDDVWTVRAWDAIQSKVLLRKNSCYSRIIVTTRIETVAKACSPAIGGRHYIHRMERLKPQDSKKLFLARTFGNKECPKELVATTEKILRRCAGLPLAIVSIANVLAGYTSAGSKYKWESIYNSIGSQMESNPTLEGMKQIVTLSYNHLPHELKACMMYLSIFPEDYEIDKHRLLCRWIAEGLVLEKRGLTLMEVAESYLDELVSRNMIELRVDFDYYWRVELCRVHDMLLEVMVSKSLESNFVSLLGGQYAGLSYGRIRRLSIQGNAEQHSKKMPGHGIEGMDVEHVRSLSMFQQGGQKLLDRLDKFPLLRVLDLEGCKGITEGHMKCICRLYLLRFLNLRGTDIRQVPPKIKNLQHLQTLDVRDTDVEGLPDTVKELYKLERLQIAHNDVSKYM…
Pavir.Fa01707.1.p	657	IISTTRSVTVAKCCSSQIYEMKPLSFDDSKRLFFKRAFGSETSCYPHLEDVPDRILRKCGGLPLAILTKAEWDRVLSAMGSALANKPNAKKMTSIISLSYFDIPPHLRTCLLYLSVFPEDYEIEKQCLINRWIAEGFIHEEEGQTKYEIGEAYFNDLINRSMIQPVDVEYSQAKACRVHDIILDYIKCKAAEENFVTSTNAAEHVCTTKCKVRRLSVISHTGENVTIWEDPMLSHIRSVTIFGHPMKTTLLPSTALRVLDLGGCWGIQDHHLASIETLFHLMYLRLSSRSITKLPEKIGELQYMQTLDVRGTSIEELPSTITKLQRLAHLYVDYYNSFPDGVIGQMHSLEEMRQYGVGSYEQAKSLQEFNKLTKLRAVTNPMSLDSWHPAIPCSLRKLC…
Pavir.J14695.1.p	653	DRGAVDGLLKFGQGYTLDLERVISQIWYFIIIDDLWHSSAWDVIKCAFPENNCGSRVLTTTRIHSVAIACCSSSQKYVYRMKSLSAKDSKKLFFNRIFGSQEVISPDTFEDISADILKKCGGLPLAIISIASLLAGQPKTKWEYVRNSLACMFEGNPTLEGMKQILDLSYRDLPHHLKTCLLYLGMYPEDYIIEKQDLVRQWTAEGFVSKLHGLDMEDVAGSYFNELINRSMIQPVDTDCNDEVLSCRIHDIMLDLIRSRSAEENFTAVIGDLQAITELHRKIRRVSLQNDGEDHSHSMASTIIKKTLSKVRSLVSFGIYLEPSFFELKYIRVLVLYFPGYWGDSRVDLAGISGLLLLRYLKIVNILFELPGQLGELRHLETLELDPCWGPVNIPSDIV…
Pavir.Hb00309.1.p	652	YFVVVDDIWDISVWNMIRCALPDNDVGYTIITTTRISDVAEQAGGVYKMKPLSSNNSRKLFFRRIFGNENKDSNKEIEKCPDDELAEVSDRILKKCAGVPLAIITMASLLACKVRNKLEWYEVDNSVGTGMENNMNVENMRKILSFSYYELPCHLRTCLLYLSMFPEDFEIDKNRLIRMWIAEGFIQCEKYGKSLFELGESYFNELINRSMIELIDDSVTGMPHSCRIHDMVLDLIRSFSCEENFVTILSDMDSTSPSSTIRRLSLQNGKKSHVMAQATRNLLQRARSVVIFPAAVAQVPAAGSCRFLRVLDLEHCNLSHPDSLKYLGNLYQLRYLRLYSTHISQLPEEIGNLQFLQTLDVRSNPISILPSSVVELRNLMCLDIDLLRRVPNGIGNLTC…
Pavir.J08828.1.p	645	VFKEAIDLNEHPALIEEARTILKKCSGLPLAIVTIGGFLAKQPKTPMEWRKLNEHISAELEMNPELGIIKTILMKSYDGLPYHLKSCFLYLSVFPEDYSISRRRLVHRWNAEGYSREVRGKSMGEVADSYFIELIDRSMTLPVNEQIGSRKGISSCKLHDLMREISISKAIEENLVFRMEEGSSFNTQGTVRHLAISSNWEGDQSEFENTVDLSRIRSLTVFGEWKPFYISDKMRLLRVLDLESTSGLVDHHLKSIGKLVHLKYLSLRRCRGIFHLPDSLGNLKQLQTLDITDTLIIKLPQAIIKLRKLQYIRAGPYYGILRAYSYNEIVEVVPKLMRNKLCVWTLTLLAFCLSSCSLEIGRSAVGIDDDKFINRRDVCTYWCCVVFPFIERLADPRGV…
Pavir.J16371.1.p	642	ALLSAMSTAQLGAILVTTRNINVSSVFQTMPPYHVGCLPFDESWQLFKQLAFCRQDQNIEKAFEEIGRKIVQKCGGLPLAVKAIGSALRFEEDEETWTDILDSEHWDLPIREDIVLPTLKLSYVRMPIHLKRCFVFFTLFPKGHIFLKENVIYLWTSLGILKQTSHQNPENIGNRYFNDLLHRTMVQRVLLDEGHNCFTIHDLFLDLAKFVSGEDILKLDTQYMPYLNDASQNLRYLSLAVSSSDHTILDLHTLPVTGGLRVLKVINALDDNKRHYSSLFKNNRRCFSKLFSHHINVILPEDLRGLRHLRALDLSRSALTSLPESIGELKLLRYLCIFQTRIAKLPESMCSLYNLKVLDARTNMLRELPQDIQKLVSLQHFCLDLWSPLSMPTGIGKLT…
Pavir.J16299.1.p	640	IRCALPDNDVGYTIITTTRIADVAEQAGGAYKLKPLSSNNSRKLFFRRIFGNKNKDSNKEIEKCPDDELAEVSDRILKKCAGVPLAIITMASLLACKARNKLEWYEVYNSVGTGMENNMDVENMRKILSFSYYELPCHLRTCLLYLSMFPEDFEIDKERLIRMWIAEGFIQREKQGKSLFELGEFYLNELINRSMIQPIQDRCGRLNSCRIHDMVLDLIRSFGMDSTSPSNTIRRLSLQNGKRSHTMAQDTMRLLQHARSVVVFSSSVAQVLALGSCRVLRVLDLEDCNLSQTNSLKYLGNLYQLRYLELRGTSISQLPDEIGNLQFLQILDVRRNPIPSLPRSVVQLRNLMCLYIDKSTRVPNGIGNLTCLEQLSWLCIDGSTINIIEELGQLTELRQ…
Pavir.J06894.1.p	640	YLIIIDDLWSIPAWDTIKCTFVENNNGSGVVTTTRIQDVAIACCFPYHRHIYQMQCLDEIYSRRLFFNRVFGTGDGCPEQFREISNDMLRKCKGVPLAINSIASLLANKSMHVETWEKICNSLGYELDTNPTLEWMRHVLNLSYNDLSHELKTCLLYLGAYPEDHAIGKFDLVRKWIAEGFIREKQGLDLEEVAENCFNELVNRSMIQPFFDDSDEEWSCRVHDLMLDLIILKCSEQNFTTIIDRQFKMNNGASQVRRISHQSNNSNIALVVEKMSLSQVRSYNSFPAVDCMPLLSKFEHLRVLDIDHGSYAAPESICFSLTAINHLFLLRYLKDFTSLSSLRHLSLSIFGHGVVLRNGLSKLCNLRTLFHFDVRTNSADCIRDLGELANLRELSVSYS…
Pavir.Ia00412.1.p	629	GMLHMPKIMKDILSRVGYGGTKEMEDDVQNLVEILRAQLTNKRYLIIIDDLWSTRDWHTIECAFVENNNGSRVITTTRIQDVAIACCYPSQGHVFQMQLLNELHSSTLFFKRLFGTQDGCPEQLRKISNDMLRKCKGVPLAITSIASLLANQSMHVETWEKIRNSMGSGLDTNPTMEWMSHVLSLSYNDLSHELKTCLLYLGVYPEDHAIGKFDLVRKWIAEGFVRERHGLDLEEAAENCFNELINRSMIKPFFNAHGEVQGCQVHDLMLDLIISKCKKENFMTIIDRNFAMIGALQVRRISHQFHNRDIALVIERVTQSQVRSCKFFSAADCMPLLSKFELLRVLDMDGPGSYVRPEYMCLDLTAINHLFLLRYLKVSYFRLVLPKKFGKLKHLTTLD…
Pavir.Ba03377.1.p	619	CLCVIDDLWKELPCDTIKLALQDGNHGSKIIITTRNKAVAEHVGGGIYEIKPLSNDNSRELFYKRIFESADDCPPDLSKVTGKILKKCGGVPLAIITTASLLATKPRCSVEWEKVNNSIGSGSENSPHVDKMNTILSLSYNDLPFHLKTCLLYLNKYPEDQVIRKDVLVWSWIAEGFITRAGSSLQETGDGTEVYYCQLHDMVLELIIKLSAEEGFVTASLEIIRRLSLHNSSNTNASINERKELFKVRSLDVFGRADLMMPSLSRFHVLRVLQLANCSGLDNNHFKDICKLYLLKFLRLQGLKVTKLPESIGKLESLETLEIRSVDDESVIMLPLSFGKLGKLVWFHAERVELPEGVSLENMKSLRELVGIRPTLHAVTEIGKLGELKALEIAIKEEP…
Pavir.Bb00611.1.p	615	TALSVGKSVLNGALSYAKSTIAQEVALQLGVQHDQAFIKDELEMMLAFLMAAHEERDEHKVVKTWVKQVRDVSYDVEDCLQDLAVRLGKPSRWSLLRTLIDRHKVATRMKELRAKVEDVSQRNIRYRLIKGTIGPKPAISVGPSSTSDATMFGIEEARRQKDKAKVDLSQLINDGNENLIVIAVWGTGGFLGQTVVIKGEYDNLKRSKKFELYAWIRIVHPFNPLEFLHCIMRQFYGTSFEQVKKTQQKANIGAQVIKKMGAMKQDELLDAFTEHVSEKNYLIMLDDLSTIDEWDAIKEYFPNNKKGSRIIISTEHGEVASLCAGQESVVSELKQSSVDQSIFASYNKVLQSQTTLMKLGSSSSVVIHGANNIAMPTDQILGNQLVGNNVKMVRKSLTR…
Pavir.Da00832.1.p	613	YLIVLDDIWDLSIWKQIKSVLPANNVGSRIITTTRSVNVAEGAGGAYKLKPLSLNNSRKLLYGRVFGNERNEDTTKSPDMELAEVSHKILKKCAGVPLAIVTMASLLALKGRDKLEWYKVYDSVGTGLENNLDVDNMRKILSFSYYDMPSHLRNCLLYLSMFPEDSSIEKSHLILLWIAEGFIQGTKPGQSLFELVESYLNELINRSLVQPKYNAYDYMSCRVHDMVLDLLCSLSREENFATTLNDAVDLSPSMKVRRLSLQNSTATDAAALQVASMSMEQVRSVVCQSAFKLLPALSSFRVLRVLDLEECNISEDSSLEKLGNLVHLRYLGLGEIWPRLLPEEISNLRFLQTLVVDYTGNLPSRIGQLKDLICIRVNGKPDVPKGIGNLTSLEELSSI…
Pavir.J09998.1.p	610	KNPELTQEAHKILKKCGGLPLAIVTIGGYLASRPKTRDEWRILNENINAELEMNPELGMIRTILEKSYDGLPYHLKSCFLYLSIFPEDHIISRRRLVRRWTVEGYSSERRGKSANAMAETYFTELKNRSMILPSHESVYSRKSIDSCKVHDLMRDIAISKSMEENLVFILEEGCALSTNGTIRHLAISSNWQGDQSEFESIVDLSRIRSLSVFEWCEPFYISDKMMFLRVLDLEGTYGLKYHHLDNIWKLLHLKYLSLRGCSGIDLLPDSLGNLRQLQVLDVRDTWVNALPKTIIKLRKLQYIHSGRKLDYVTGAKDSLMRDACTFACCVRFPALVTGVDNEPGPTVPRGIRKLKDLHTLREVNVGRGNAILQDIKMLTGLRKLGVTGINKKNGPALCS…
Pavir.J14944.1.p	607	YLILLDDLWRTGMWESLKPAFPNNKLGSKIVLTTRLNSVALICSKRKELVLKMSPLNDDESRKLFLCNIYGTDNCPLQFERNMGIILKKCGGTPLLILKMAGHILGRGPMRIDAWEEISSELNCFRECSQSESLHSLHQNMFLSYTLLPRQLKDCALFLAGFPRGSTVDIDVVISSWIAEDLVASRSSGAANVDELINQHLLEPVQTAADGKAESVRVSSLVHDMLAKISYDKGFYTAASRPVSRLDKTRLNRLSLVSENAGFIADNNLISHHTRAMILYSCRGVPSLSTCKFLRLLLVHRCIDFSNANLKSIVQLVYLKALILNTPSVTQLPRQFHKLQMLESLIIQDSSVTKLPNSIINFEMLTCLKVGEVAFPSGIARLQKLEKLEIFDVGSSVEN…
Pavir.Ba03847.1.p	606	LFDSGGERPANLPAEACEKIMKKCGGVPLAIITMASMLVGKKTEDWLAVCNSPGFYRGNDGQQAHDTEWILSLSYYDLPMHLKTCLLYLSVYPEDYNFWKDRLIWKWIAEGFVETKTGTSLFQLGEEYLNQLVNRSMIQAVRAKNGVGDIYACQVHDMVLDLIRGLSYEENFVTISNDDEVTSPSGNKVRRLAHQNRVMKQLTQQEDDTGMARVRSLVACRCDIGSWVLHPSFKLLRVLALEDCNCEKGWQGAYSIYELPEEIGKLKFLQILDLANSGIRVLPFGICQLTQLICLRGGVHTCAPDGLLKKLTSLEELHIRIDNLNDESKRQFVKALGNLSELRVLRVYGSLQGTVQSDLAQSLRYGNAPRGEWDRVVLSQHLQSLIVQSVVLRRLPSCI…
Pavir.J20709.1.p	602	CPVVATRVTTSNCEPVQLEGLPTDIFWGFFRKCAFGTNNPESYPHLHDIGKSICTRLRGSPLAAKTLGRLLNMSLTEQHWSTIQKSELWELRHEENEILPALQLSYLYLSEEVKRCFIFCSMFPKDYSFGRDEIVNIWVAEGFVVPGGSMRPEDAGIIYFDELRNRFLFQTDPKCPNKTRYVMHDLIHDMAVSFSMDECLVMQDLRNQNKKSRMQNTVRHMSIEVCGESLTRMGDIQHLNKLHSLRFGIRFHVEITWFNQLSNILFLSLKGCQLVKLPESICELRCLDISRSSVQELPEKFWCLYNLQVLDASHSKLQRIHQGVTKLINLRHLALPAESSETLSWEEAAEARLVGKQYLKELVLQWRQGSLRLTRSDNGVLQGLRPHSRIECLKVDAFC…
Pavir.J13696.1.p	587	VFFVIDDIWDKKSWELIQCALQHSNYQSRVVVTTRIFEVATHIGDIYKMQPLPRDDSEILLYSRITDGEDRFLDSLSTEACDKILKKCGGVPLAIITIASLLASKTGEDWSKVYNSIGFGDRGNDIACLLYRSLFREEYGIEKNLLIWKWIAEGFIQNEQATTEIELFELGEGYFNELINRSMIQPMELEDTGYVYGCRVHDMVLDLVRSLSSEEKFAAIFDRFAVHGRNVDPQLLNMGLAKARSFSATQCSDVNVVTSCFRVVRVLTLEDCSLRESCGKHRLQHLPKEVGDLKFLQTLNLSGTGMQQLPECVGMLKQLLCLRINDSIAVPAGLIGSLTSLQELKIWPVDDVSTRQFVKELGKLRELRIIRCTIHVMDESMERDLLESLANLHKIRTLC…
Pavir.Bb00677.1.p	567	PQCVCKSVLNGALSYAKSTIAQEVALQLGVQRDQAFIKDELEMMLAFVMAAHEERDEHKVVKTWVKQVRDVSYDVEDCLQDLAVRLGKPSRWCFLRTLVDRHKVATRMKELRAKVEDVSQRNIRYRLIKGTAGPKPATALQESPRRQKDKAKVDLSQLFNEGNEDLTVIAVWGTSGLLGQTVVVKREYDNLKRSKKFELYAWIRIVHPFRPLEFLQCIMSRFYRTSFEEAGKVQEETNIGTQILMKMGVMKQDDLVDSFSKHHVNKTSYLIVLNDLSTIEEWEAIKEYFPNKKKGSRIILATKHGEVASLCASQETRLSTNIYAMPTDEILGSQFVGGSNMVGKSLTRIGTITGALEESQLVGREKEESDPINLIAQQKDHQPTVISVWRMGGVGKTTL…
Pavir.Fa01604.1.p	564	YFIIIDYIWSKQAWREIQCAFPNSNASRIMTTTRIQDVANCCCFPYKNYVYTMKPLDSGDSRRLFLERIFDNQDVCPVELQEVTDDILIKCEGLPLAIVNIASLLATKPTSKQEWERVRNSLSSSLEQDHELEVVKRILLLSYYDLPYYLKICLLDISIFPEDYEIDRLRLIWRWMAEGFIIEQRGQSLEDTGENYISELNNRNMIEAVDIDYSGRPRACRVHDIMHDLIVSLSTKENFVTIMDDQEITPSANKIRRLSLQGCLEKRKVWQGTNSFSHVRSLSMFSDAKMPSLMDFQVLRVLDLHDCSNLHDGDIGDIGNLIHLRYLSLHSRSISKIPRQISRLQHLEILDLGGTGLREFPGTVVHLHQLVRLFLPPGVQLPVGIGTMVALEELSTLDV…
Pavir.J12108.1.p	543	NKLEWYEVYNSVGTGMENNMDVENMRKMLSFSYYELPCHLRTCLLYLSMFPEDFEIGKDRLIRMWIAEGFIQWEKQGKSPFEIGEFYFNELINRSMIQPIYNYTGMVKSCRIHDMVLDLIRSFSCEENFVTILSDMDSTAPSSTIRRLSLQNGKKSHVMAQATRNLLQRARSVVIFPAAVAQVPAAGSCRFLRVLDLEHCNLSHTDSLKYLGNLYQLRYLRLYSTHISQLPEEIGNLQFLQTLDVRGNSISILPWSVVQLRNLMCLDINVTTRVPNGIGNLTCLEQLSSLYIDGSTINIIEELGQLTELRQLRINLDEWNDKLLECLHKLQKIQQLHIVDVVTIVHPGKRSIGGLDSWVAPRHLRELNTVDGCWFSTLPAWVNPSLVPVLTCLSIAVRE…
Pavir.Bb00612.1.p	516	VFKEAIDLNEHPALIEEARTILKKCSGLPLAIVTIGGFLAKQPKTPMEWRKLNEHISAELEMNPELGIIKTILMKSYDGLPYHLKSCFLYLSVFPEDYSITRRRLVHRWSAEGYSSEVRGKSTGEVADSYFMELIDRSMILPVKEPTGSRKGISSCKLHDLMREISISKAIEENLVFRMEEGCSINTQGTMRHLAISSNWEGDQSEFESTVDLSRIRSLTVFGKWKPFYISDKMRLLRVLDLESTKGLVDHHAKSIGKLVHLKYLSLRRCQDIFHLPDSLGNLKQLQTLDITGTRIIKLPQAIIKLRKLQYIRTGGYYGIRVAESYNEFVEDLPKLMRNKLCVCSLEIGRSVTTVYHDNLINRRDVCTWWCCYMFPFIARLADARGVVVPRGLRPSVAG…
Pavir.J26759.1.p	502	TEFTKHIYQDVNKHFQDQDANKHFQVSIWICVSQNFSASRLLEEIVTKIPKGESENDITSNEELIRKRLQFKQFLLVLDDMWTYDENEWKKLLAPFENTGIKGNMIIVTTRRLNVAEHVATKGCFRRLERLNDENCMHLLKELVFDDQQSWENHSNLHEVGQNIVKRLKGFPLAVKTVGRILRKRRTVDHWTSVLNSKEWEDQTGDDDIMPALKLSYSYLPFDLQQCFSYCALFPEDYEFGNTELIHLWIGLGLLGASNQNKRVEDIGLDYIDDLVDHGFFQKSEKEDNNPCYMIHDLLHELAVKVSEYECLSIDGSNVKSKQIPASIRHLTIIVDTTDVKDRTTFENFKTNLGVLGKRVKAENLRTLMLFGDKHGSFSKTFSELFDKAKALRVLFLSE…
Pavir.Cb01942.1.p	499	YLIVIDDLWDSSAWRVIKCAFPANNCGSRVLITTRIYSIAFACCCYSQHYVYNMRPLGEDDSRKLFFSRIFGSGGACPDIFEELSVDILKRCGGLPLAIISIASLLAGQSKWHGYMKQILDLSYRNLPQHLKTCLLYLGMYPEDTIIKKDDLVRQWIAEGFVSKIHGLDADDVAESYFNELINMSMIQPVNADYNDEVLSCKVHDIMLDLIRVKSAEENFFDVIDDPQATIIPHKKIRRASIHYNGAGHDVILTIINGSLCQVRSVEAFTRVLLPSFQKFKYVRVLLLEFKEARIHKMDLTSICGLFLLRYLKIVTDGDLELPIQFWGLQYLDTVILENPKKLYVPSDIVRLRRLLHFIVPRGMVFQDGIGSLKFLRTLQEFDFSRSSLESFKLHHCSS…
Pavir.J21135.1.p	497	RVIYLVNFPGCDTLPPHELKCLSEDDSWKLFTKKAFNNKGAQEQADELVTFGKCIVNKCKGLPLALKTMGGLMSSKKQVQEWEAIADSDISDTTRGKDEVLPILKLSYKHLSSEMKQCFAFCAVFPKDYEMEKDMLIQLWMANGYIHEEGNMDLAKKAKDVTDECAFATEFMGKKMPINDGVRHMQVSSNELREINGSLKPISSPRTLLAQSKSGCRSVIHKQLINAIHLRYLDISGSRIIRLPDSICSLYNLQSLRLNKCRELQYLPEGMTSNLRKLNHIYLFGCDKLECMPPKLGRLHNLRTLTMFMVRTGDGFVIEELKYLHHLGNRLELYNLRNVKSGSKTNLHEKQNLRELLLLWGRRTYDIPTNFDANRGRVLESKKIGVWLLPYLEDLFLSD…
Pavir.Fb00288.1.p	476	AQQKQKATNLAPVHQPRLHSPVDRRPPQPVAGRTCTRNSVGRSAAWLLRTRSRLSGLPPSAIRAGSLCRAGRRWPGAATQFCAPHRPHGQRRRSLHGCSLNAAGRPLAPSCHRSATAKVGPEQNKTKQKQSEQEQLGLRDLTAMVAVGVMLASPVLNMVVKEIGAVIGGQIALQKDFTKDLRKMKMMLESVAAVMKDAERQSIEEREVQLWLKRLKDAMYGISDMLDEFEEDAQSAARKISLKKDLLQFASACPSICPKIKLANRMKEMREELKVITDQHKSFMLKPGTITRELKITDTRATSSVMKDEELIVGRTNNKRDIMASLSESNTGRITIFPIYGIGGIGKTTLAKMVFNDAQFKDYSHVWVYVSQTFDMNKIGNSIISQLSKAESQLTERQM…
Pavir.Fa02369.1.p	471	YFIVVDDLWDTRAWDTIQCAFPANNQWSRVMITTRNENLARSCCGNDHRCIHNMRPLSEQDSKKLFFGRIFGSEDACPSELRNASSEILKKCDGLPLPIITIASLLACQPKILEGQWEYIHNSLATKFATNSNYEDMMYILDLSYKNLPRHLKACFLYLGSYPEDHKIGKFELVRRWVAEGFVSNSSRQDVWDVAESYFNEPVNRSMIQPSYEHDDHLNWRISGCRVHDMLLELIVRRCKEDNFLSLVSGPQAVLEVQDKVIRRLNVVGLRGTKDDEVAMTSAVNLAQIPYWDDQIGYLRNLELLDLGYGFTFSRVPRWTGHLHSLRELYIGVKQVLEEDVARIGTRLASLIRLHLRIQGVLTERIVIGGSTGFPVLRWFNFDCDATSFLKFEAGAMPA…
Pavir.Ib01063.1.p	445	EPPPLLCDPEELRDLPAEAGPARAYLNEALRFLGDRDAALGFWGAGGVGKTTALKLVREVCGRVARFDHVLLVAASRDCTVAKLQREVVSVLGLRDAPTEQAQAAGILSFLRDKSFLLLLDGVWERLDLERVGIPQPLGMANGKVRKVIVASRSEALCADMGCRSKIKMECFNEEDAWRLFEANVGGDAIHRHTEILTLARQVAAECKGLPLALVTVGRAMSNKRTADEWADALDALKASQLSTTPGSDKSTHALVKFCYDNLESDTARDCFLTCALWPEDHNISKDELVQSWIGLGLLPELAGDIDEAHRFGHSVIAILVAARLLEAGDNHRYNMFPSDTHVRLHDVVRDAALRFAPGKWLVRAGAGLREPPREEALWRGAQRVSLMHNSIEDAPAKA…
Pavir.Ab01450.1.p	437	IFGSEDACPGELKEVSTQILRKCGGLPLAIIVISSLLASQEAKVKEYWEYVQRSMGSNVGTERSLEVMRQTLNFSYRDLPPHLKTCFLYLDAYPEDCVIWRDDLVRQWVAERYLEAVDVAGNCFNELVNRNMIQPVTIDYNGEILSCRVHDMMLDLIIREYSAEENFLAVVENNSQEIRIRGSTHNIRRLFHHSSDALRPRTLRMPAAGIDLSKVRTFSTWGRSSRGHVPPVSKFRFIRVLNLEFLSTPGEEDQAIDLTAMSGATPVFRSGIGLPSDVAQLPCLSVLNILPHMTSLPRGIGGIECLRSLASFVLEENSLDTITGLRHLTNLKELYVRLPLDQGFDEAAEARVDVLCSSLPEHGECRLYLTAWSHWEWFPGGLAACTRFTAWSSASGSCP…
Pavir.J21084.1.p	437	IDILREFLSNKRYLIVIDDIWDTQSLETIRLALDGNSCGSRIITTTCKFEVATEAGDVYHLEPLSYGNSKKLFYTRIFGGEVKCNENKPDEVLDKILKKCGGVPLAIITMASLLAGKPTEEWSEVYTSIGFSRKDNWHAENTMRILSFSYYDMPSHLRTCLLYLSAFPEDYSIYKDQLIWKWIAEGFIQEEQGVGLFELGERYFNDLMNRSLIQPLGTGDYGTVNGCCLHDMMLGLIRSLSHEENFITILHKGQDDTLVQSSTRRLSHHKRTVNHSSESQMYLTHVRSFSAFLCGIEKMVPLSNFQVLRVLALEECQFMEGYRLTHLGELLHLRYLGLAYTPISEIPKEIEALQFLQTLELAGTGIKELPSSIGLLTQMVCLHGDRSTTRIPGDGIIGK…
Pavir.J16164.1.p	432	TVQVVGNGNDEDQIELLKDIGMEIITKCDYLPLAVKVMGGLLRQKTARRREWENVLNDSIWSVSQMPEELNYAIYLSYEDLSSSLKPCFLHYSLLPKSREFLSCEIIGMWISEGFVHGTSRDLEEIGKEYYDELIQRNLIEPDIRYAEKNVCNMHDVVRSFAQYLARNEELVAQNNKADIADKINSQKFLRISLETRGSESDELEWYSLQGQTSLRTLLSVGPIKIKPGDSFLVFSNLRTLYVQHANFDALVEYLNQLKHLRYLSIKGTNTSRLPGSIGISSIPKGFHGLTNLRKLCGFPAHMDGDWCSIEELGPLCQLTNLNISGLENVSSSSFAKKARIGDKVRLSYLFLECTSRIEHDGHLVKDEEGIPEEQQQQIEEVFNELHPPSGLENLNIRG…
Pavir.J24513.1.p	427	VNSQIPEAPGDDEITNKELRLLQNLQNRTYLVVLDGLISISDWNSLFDMLPDTNGSRILLTTHLNVKEINHIDPQIAPMELPYLGMKHGEQLFCQRVFGAKEPPQIYWSKGYYEKVHNISTGLPLAIAVLAGVLRSKAIPMEWDDVFEQLQSNGQPKPVRSIWSLAFDDLPHYLKSCFLYFASVSDNVILYPDRLVRLWIAEGFVVPEKAETLEDVGFDYLKELVSRGLVQVMEKDAGGCIKLVSIHNLLHAFMESEAQDSSFLEIHHHANIANPNTVRRLAIQNYVDAYVYIPDAFPKLRSLLCDFAEDQRSSSSFGDLQPHSLWGNLAELCSRACSISENVDSNTLHGLHFLQGSRFLRVIDLNGLKMQKLPDEIGSIIHLRYLGIRNSNLEELPSS…
Pavir.J24374.1.p	404	VISIVGFCGLGKTVLAQELYDSEVGRQFEKRAWVSAGQRNPEVLLMEILQQVHEPPLVSSDARQLSIDLRNYLKTKRYFIVIDDIQSADQWNRIKTAFPRLQDVSSRIVVTTKFQSVANTCSSTNVYVHRMRRLDEECSKQLLLKESCLQEYSDSSQSDPKVILDKCDGQPLALTAVGQFIQSRNSVEQPEWEGVCKDVRCHLDSDDALKRMHQVLTHDYTSLPTHELKACLLYFAMFPSDHRVRAKRLMRRWLAEGFVVPSTLCSDPAAQSFRELMDRNIIQSVDVSNNLKVKTCKTYGMMHEYVVRKSLSENIIALFDDGKLQPKHARRLSLHDSSISDSSNLEFDLSLVRSLTVIGEAGKAILDFKKYQLLRVLDLEQCTDLQNDHLKEICNLLLI…
Pavir.J26809.1.p	403	EVLSNCLCKQQAASFLEPPVNWQWHPEACNVHTAIAQNFLFFPVSRSHEPCSKSTLSTTIQLHTARHYCCPQLTKTHSKLAPWFLEADPHGGRDGGTAEPHSQACRPHRRRLLVNQARSATSCGQPDPARKFHTRPASTWAKNHGSRDGGSAKRHHKARWSSRGEYNLQKGLKGEIKFLQEELESMKAALEDISRTPAEQLPNNDKIWSRNVRELSYDIEDSIDTFMVQCKDKGLGKQHGLKKVIDRSLHLLMQPKVRHKIAKEVREIKSRVMEVHERRRRYEVNLGVDKPVTVDPRLFTQYTEMKELVGIEEARDEFINNYLTQGNNVPMKQGKTVSIFGFGGLGKTTLANAVYEKIRAQFDCCALVSVSQTPDLKRLFKGLLNDFGKSINEEILDES…
Pavir.Ba03291.1.p	395	RDIRNQAMLQQLEMLREARYMHDTFRYQSHSEKDTKDHIVSHSFSLSKVNYLKGICSSNRKTLILEQLQEALDNLNCMILDMKELVVFMRSYPHLYRQPYSMHLLLGNCMFGRQMEAELVLNFLLHTQPHGAEELEVLPVVGPGRVGKTTLVTHVCNDERVRGHFSEIMFLSDHDLKDENLSYIGERCVKKYQTSMLNKHGRMLVIVEVAGDINIDEWKRFYAASKWCMRNGSKFIITSRSDKITKLGTVRAVTMKYLSDEAYWYFFKTLTFGSTDPMMHQRMAYLAMEIARMMNQCLLGATGTICVLMNNFDIRYWCKVLTFLRGLVKWYDSKFGEDPCDALNQNRSAHLWRMETSGRFEALGWRSPIPPYYNYIYTCEVRDLKTTSAKRKRT*
Pavir.J31446.1.p	386	QAFNVEPSSREELSSAIKKLEDLITEGEELLSWEKLPANSYKMTNRPTTYKTAPTPPPAVFGRDNDVKTITGMLRDTPAAGEPGPSTTKCYSVVAIHGLPGSGKTTLAQSVCKVERDVGYFNIIMWIHVSQNFTVEAVTSEMFEAASGKGGNKVRNLGVLQTELMKELKGKKFLLVLDDFWKTDVTMLDTLLAPLTAGDSGSKILVTTRFEDVAKALLGAQNLFPIPEIEEDQFIKMFMHYALDGAKNSGQEFREHEIVGIEIAQKLRGSPMAARLVAEQLRGNINIDHWTMTLDSDLLKDTMGAIWWSYQQLEEHVRQCFRYCIMFPRRYQLEREELVHLWMAEGFLEAASEAKNMENIGHACFDDLLSRSFIQPKEHSNDMRYF
Pavir.Hb00118.1.p	366	GVTEVHRIELMSADVGWELLWKSMNLSEPIEVQTLQGVGMEEIVHMCGGLPLAIKVISSVLATKERTESEWRKVINRSAWSMGKIPIELRGALYLSYDELPRCLKQCFLYCALYPENMIMHRDDLVRFWVAEEDTAEEYYYELIYRNLLQPAPICFDYSFCKMHDPLRQLAGHLSGEEYFCGDILSFSAKPFCKLRRVSIANDKNSLIFPNVDRDHSRVRTLNIRFAKSPGSENTIFRRFSHLRVLNLTGSLIQFNPNSIGNMVHLRSLDLDLTGICYLPESISSLISLQILNLEGCYSLGSLPLGITQLCNLRRIGLRETPINRVPKGIGLLKNLNDLEGFPIGNSSDNSKMWDGWNLDELDSL*
Pavir.J13561.1.p	336	ELAQEFNRFVNEKRCLIVLSHLSTIEEWRRIKKCFQSSSKKGSRIIVSTSQVEVASLCAGQESQASELKQLSSDQTLYAFYHKGSQSGKDSVEPMSSSDAATTSINNCTMAPCEIVEDQSKDTAKKEVKRTLTRIRTSVGDLEEYHLIGRDKEIFDIIDLISNKDIRFGQVISVWGMGGLGKTTLVNGVYQSPKISDKFERRAFVTIMRPFNAADLLRSLVVQLQEESTTKEELLKNSASKIGSLATMGVEALTNQLKRLLEIKRCLIVLDDLSSIAEWDDIIQGFCWIGKTTRIIVTTRKENIAHHCSGNDETVHSLEVLKEEDALNLFSQKVI*
Pavir.Hb00282.1.p	332	RRRITEKSIQRWVNKLNDAMYDATDILDLCQLVAGKRRESEDDSMDKKAPSCCQSLLFCLRNPVLAHKIGSRIKDLNQRLEDIRKGADQFNFTKFGSYQDRRMTSQTEHSSRKAMSEFDESAIVGKNVENDMKFLIQELITDDNNNDNNIKVVSISGMGGIGKTTLAQKIFKETTIQENFKTKIWLSIGKHFDDAEFLRSAIKHAGRDLGEERDMSLLVRTLTDALSASKFLVVMDDICSDEAWSNVLCIPIRNASRNKPGSRVLVTTRLEDLALKMGESFYQHHVSPLDKEDAWSLLKKQLTPNQVSLYDSQHFIFFKVCTRSKPLQDSN*
Pavir.J10888.1.p	315	EADDIIDMARLEGNKLLADRPSSSRSSALFKGSSFCSCLPNIRIRHKIAVQIRNFNTELEKISKLGERFLKLQNKQPKLEDLVVRQMTAWQLVEPNIVGKEILHGSRKIMDLVHRNKDKTIYKLGIVGTGGVGKTTLAQKIYNDPKIKGNFNKQAWVCVSQEYSTIDLLKEVLRKFEVQYQHDQTVGELSTKLATAIQNKSYFLVLDDVWQHGAIGVEYIHRVDLMSLEVGWELMWKSMNITKYIEVQNLKTIGLEIVRLCGGLPLAIKVTASVLATKEINANKWRKGTNKSAWSISTLPIELSGALYLSLPTL*
Pavir.Ba04034.1.p	303	RDRVRELAYDVEDCIDLSVARLGRADDAREAGRLGAKLARKFKKIRVSHQVAHQIKELKDRAIEESKRQKRYKLDGLVGASPSNKVDLRMRALWEETEKLVGLDGPRDEIIRCLMPEGEEEPSQAQQIRALAIVGCAGLGKTTLANQVYQKIKGDFECNAFVSVSQNPHLRDVLMKICSQVGAAADSMADDELILVGKLRERLQKKRYIVVVDDIWHSDPWEIIGQALVKTSPGSIIIITTRLKDVAQSCCSSHGGRVYDMKPLDDDNSKRLFFKRIFDSEDKCPHELESASKDILKKCNGIP
Pavir.J19394.1.p	279	EKPPILGCVPRNMRHRRRIAKEVKKLKAKVEDVSNRNLHYRLIKDGAGGSKPGSVGVEQGGTAGDVTSMFGIDEAWRQAMEPKKPKMDLSQLITSAEVDLRVIAVWGTNSDLGKTSEISKVFDDPDVTKKFGCTAWLRLMRPFDQKGFLQSIVRQFYVNSSQVQQPGIAQEETVVGADVLMKMEKMEQIDLVREFCAHVSSNNYLIVIDDLSTIDEWHCIKTYFPDKKNRSRIVVATQKIEIASLCTEQPYQVSELKQLSSDQILYVFHKKVKLIVVL*
Pavir.J15212.1.p	271	FRPTGSHHPESQSQYKLLHGMKSDMEFLEKELRMILIIVNVNEKASSGRGNLKRVQRISIEDLRKLAHRIEDCIDSLMYHAVRQQHVSMARRLVCFLSRHYNLRKFAEELKRLRRMPAEEHERSKRYEGLDSPSGTSSTCGQLLEDDAFDEQIQGRTGADPPVGIGAPLKELVEHLAEEAEAQRKKLKVISIVGIPGSGKTVLAWALYNSEAGQQFGLRAWVSAAQSGAAEVLANILHQLRRPRTLLDTSDDIRQLIVDLRQHLELEKKS*
Pavir.J28017.1.p	270	DQILYVFHKKVEKSEMDSSEPISVSTAATTVGSSLMSTNENENVNEIQEEGGQQPQGMGSGNALSTTSAVEKMKLDRSNTIVIPEDVIVGRSTEKQKVINSVGQPNDNTSSLKVISVWGMGGIGKTTLVRTVYRSQQLGGWKRAWATALRPFSPDALLRNLCLQLLIGIQEDSMAGGDTQKKKNVGTMGFQDMIIELSQLLEKQKCLIVLDDLSSNQEWDSIKDYLAKARRVILTTREKTVAKHCSGDDRNMHCLNGLEDDAAFELFKKK
Pavir.J33355.1.p	263	LYQLLQGEYELQKGVRKKLEFLDQELESIKPALDQVAQVSWDQHHTQVKVWACQMREASYDIEDLLDTFLVRVQGSEPVDQSKLKRALKKMGGLFGKAKARRDISSAIEDIKKQLREVADRRDRCKIDEIVAKPADTSAIDPRLEAMYKEVTQLIGIDKSRGELLSMLSLPQGNEVSHEKMKTVSVVGVGGLGKTTLAKAVYDELKSQFDCGAFVPVGRNPDVKKVLRDILIDLDKKEFREPKYDILDVRQLINELKDFLQSK
Pavir.J24063.1.p	260	SKKFDLQRIGEIIISTVSRSTSIEPSKWYIALKDGNLQSITEMLKSMLPTKKYLIVLDDMWEEGVDNLEKLKHMLQYGRKGSKIILTTRMQHVVDKLDIGALASQGIIRPVRKSDQINLSILSDDDCWNVMRQTPFWQGEDLCGLEPIGRQIAKKCAGLPLLARSLGFLLSQHKSTEAWEDIRDKKIILVYAKGFTIASDNLIQQWRALGYIQSIIDGKHCVDYLLGMSFLQISKTSQVSRIISFPSVHSFCMMQCYRC*
Pavir.Ba00602.1.p	257	WSRPFVLGLLLPLLVLVLSHHHCRAKQKQANEDHDRKAKETIRTSDYLDDIQEKLLSTVDAVERKDLLEEMEFIEQGFVREWLHHPDLRGMEHDGAPSVLEIAGMHCVGKSTLLYLLNTTYSNNHPFDHVFHMRVGSGCTVAKIQDFLAWVIGLGRCPGMSDVQFTEIISRRLKHKRFLLLLDDVRDGGNDLSAIGLPMPLVGHRQKVFFTTRDQAVCANMGCAAANTIQMQCLGEDDACDLFRYHVAVKPSIPMH*
Pavir.J25025.1.p	243	CTIISQLPIEGGQQSWDTLHVINQCLEKNLLCGKKVLIVLDDLWEEKDTELGKLRSMLHVGKKGSMIDVIVTTRKEDIARKVSTTKPYKLQPLKDDICWKIIKRYSKFEQKHNRERLEQIGLDIAKKCGGVALAAQALGYMLQYKDMSGWVEINNSDIWNESSEDNGGVLPSLKLSYERMPPQLRICFSYCAIFPKGHNITQDDLIHQWIALGFIKPSIGKEYIRQLLGMSFLQVSKLPKVC*
Pavir.J30559.1.p	231	KFDLQRIGEIIISTVSRSTSIEPSEWYITLKDGNLQSITEMLKSMLPTKKYLIVLDDMWEEASQGIIRPVRKSDQINLSILSDDDCWNVMRQTPFWQDEDLCGLEAIGRQIAKKCAGLPLLARSLGFLLSQHKSTAAWEDIMDKKIILGMEENTLLQEPLERLMLSYYYMPLKFKLCFTYCAVYAKGFTIASDNLIQQWRALGYIQSIVDGKHCVDYLLGMSFLQISKTSP
Pavir.J21288.1.p	204	RAFGSDTPCYPHLEYVPDRILRKCGGLPLAIVTVSSMLTNQLTKAEWDRVLSAMGSALANKPDAKKMTNIISLSYFDIPHHLRTCLLSLSVFPEDYEIAKQCLIHRWIAEGFIHKKEGRTTYEIGEGYFNDLINRSMIQPVGVKYGQAKACRVHDIILDYIRCKATEENFVTLSDAEEHVYTSSDYKIRRLCVSNHTEENVAI*
Pavir.J32580.1.p	148	YFPPPYVYGRHNDQEKIVKMLLQSDRKPSVRVLPILGEACMGKTTVTQLVFNHERVKVYFELKLWVHVSHEFNIERITASIIESIEGSPFHSGNLNTLQTRLEKLLQGTRYLLVLDDYWRESWHDWDKLKLPLLKGAGGSKIIVTTL*

## Sheet: StartNoStopIncomplete
List of switchgrass RGHs that contained a start codon, no stop codon, and had an incomplete NB-ARC domain
Switchgrass Protein ID	Protein Length (AA)	Protein Sequence
Pavir.Ca01040.1.p	1033	MGKTTLAQLVYNDPEIKNHFQLRLWVCVSDNFDVDSLAERIIKENDCQANGNSALDKLQNAISGKRYLLVLDDVWNRDEAHKWEKLKSYLRHGGSGSSVLTTTRDQAVAQLMMGTGKGSYELGSLDEKFIEEIIKSKAFSSKQERDWPRELVNMVGDVARRCAGSPLAATALGSVLSTKTTVREWKDVLRRKKICDDRNGILPLLKLSYNCLPSHRRQCFALCAMFPKDYEIDVEMLIQLWMANGFIPEQQGEEHPEISGKNIFIELASRSFFQKVKGIPFEFTDAGVSRVTCMIHDLMHDDALDSIGKECAAVASQPSQSEDFPYSARHLLLSVNEPDTFLNASLEKGSSVIQTLICEKKVDKDLQHLSKYSSARALKIKGGSTSRNMLGLELWSKRA…
Pavir.Ab00265.1.p	988	MAELASGAVSSLLGLLRNEALLLSRVGIDVEFIKEEMESMQSFLEHLARTAPPVGGHDEQVRTWMRQVRDLAHDCRNCLDLFLQRGDPAVYQARGGRWSYLWWAFWLLHKVIAQHKAAIRLRELKERARDVGERRFRYGVDIPGKAAGTSAAPPSTEAAAARLLAAEEEDDDDLHIEAAVLADSSDPQDYCTDKLADWLKLVMEPKAKKARSGMPSIAIVTLNKEDARNVAHDNSVAMGALFEHRTILVDLPKVHLYFLMLRPFDILYYILRELDSSKPPSQQEGTDQAKEEPQGNADNDIDGIVDDEEEEEDDEDDEEEEDDNEDEEDEDSSDADSSTSDGWQVGEGKGNVLIEIMGKIKKMNVVTKIKQIQSKIKEIKPKQLNIEGERFIGTLGIPL…
Pavir.Hb01537.1.p	923	MAAVLDAFASKLAEILAGMVKEEVEMLLGVPGEITKLETTLGDLSSILANAERRRIRDSAVERWVRELKDVMYDADDILDPCQIMEAGEDPLSAAAAPKTTSGCWDIPKMFFCFRNPVVAHEIGRKIQAVNQRLVDLEKRSSRFGFITQAINLSGHYANKANDPSSNGNRNTGPAFIQSDIVGEKVEEIARMMKAQYLHRVDKLETQDAWALLKKQVVLNESDEADVGRLKDAGIRIVERCDGLPLAVKVLGGLLLNTSRTRDAWVDVSNHVTWSMEGMDDDINKAVYLSYEELPSHLKQCFLFCSLFPKDELIRSGVISQLWIAEGYIQNKLSSKPPEDVAFEYYKELISRNLLEPVKGSYDHSACTLHDVVRSFAQYITKDETVLISEGQDIRRTIG…
Pavir.Ca02798.1.p	888	MQRLVKITQVKLFFSSVFGPQDECPPELREISHDIIRKCGGLPLAIVTVASILSSQPGKQDRWDYVNKAIGYSLLTNPTWEGMKQIFDLSYNNLPQHLKACILYTGLYEEDIVIWKDDLVNQWLAEGFIQAKEGQDKKEIASSFFDRLINGKLILPVDANKKGEVLSCTIHHMVLNLVIRCKSIEENFVTAIHHSQATTTLADKVRRLSLQFGNAEDAITLPNMRLSHVRTLAFWGVFQCLPSVVQFRLLQVLILHFWGDKDSISFDITTISELFRLRYLKVTSNVTLELRTQMRGLNSLETLTIDARVSSVPSDIVHLPGLLHLSLPAETNLPNGIGHMTSLRTLGCFDISGNSIENVQSLSMLTNLEDLQLTCSTVQTENLNSKMHFVLNSILGSLS…
Pavir.Ia00948.1.p	880	MTGPQDQAPVPPVTKPVTYEELTPEHKQKYDEGGRVQAVNQRLVDLEKRSSRFGFITQAINSSGHYTNKSTNPWSDGNRTTGPAFIQFEIVGDKVEESKKQLIDLLIKKEVNEITLLRRAVAAFGGDYGGLAADKALLEHALKQVVRQKKFLLVMDDVWSDKVWNELLRVPLNDGASGSQVLVTTRNDGVARMMKAQHLHRVDKLETQDAWALLKRQFILNESDEADVDNLKDIGIKIVEKCDGLPLAVKVLGGRLLNTSRTRGAWVDVSNHLTWSMEGMDYDINKAVYLSYEELPSHLKQCFLFCSLFPKDESITRGVISQLWIAEGYIHNKLSSKPPEDLAFEYYKELISRNLLEPVEEYYDQSAFTMHDVDVRRTIGTSKLRHLSVSSRPVEGNAL…
Pavir.J10356.1.p	754	MYTILTLQNFSTDYIFVKILCCRYIVIIDDVWDTKDWEFIKLALPNNDHGSRIISTTRSIAVAKCCSSQIYEIEPLSFDDSKRLFFKRAFGSETSCYHHLEDVPDRILRKCGGLPLAIVTVSSMLTNELAKAEWDRVLRAIGSALAKNPGAEKMTTILSMSYFDIPRHLRTCLLYLSVFPEDFEIEKQPLIHRWIAEGFIHEEGGRTKYEIGEGYFNDLINRSMIQPVDVEYGQAKACRVHDIILDYIKCKAAEENFVTLSNGAEHVYTSSDYKVRRLCVSNHTAGENVTIWEDPMLSHVRSVTIFGQPVKTSLLPSTALRVLDLGGCRGIEDHHLASIDTLFHLKYLRLSSDSITKLPEKIGELQYLQTLDVRHTSIEELPSTIAKLQRLSHLYAGWG…
Pavir.Ba03855.1.p	739	MSRRLLAASGAARRGEDAPSPISPLSLLPTPHQFLTGAHRPPLTITRDWKNIGWALVENDRGSIVIKTTRKSEVATGVIYQLRPLSDDDSKMLLFTRLFDSGGERPANLPAEACEKIMKKCGGVPLAIITMASMLVGKKTEDWLAVCNSPGFYRGNDGQQAHDTEWILSLSYYDLPMHLKTCLLYLSVYPEDYSIEKDILIWKWIAEGFVEMKTGTSLFQLGEEYFNQLVNRSMIQAVRDEDQGGDIYACQVHDMVLDLIRGLSYEENFVTISNDDEVTSPSGNKVRRLAHQNRVMKQLTQQEDDTGMARVRSLVACRCDIGSWVLHPSFKLLRVLALERCDCEKGWQGLKHLGDLLHLRYLGLHEVYGIYELPEEIGKLKFLQTLDLDGSDIRVLPFG…
Pavir.J05188.1.p	696	MATILFSFAGSCIEKLQEIIADEATQLLQVKQELSDLQQTMMQIQCFLKDADRRRIEDFAVSNWLGLLKDAMYDADDIIDMARFKGRKLLGEQPSSSSRKLTACNDFPLISCFSAISFDTRIERIAELGTKFKFEAEPVVSVSDMRKTFHLVEPDIVGKEIIHATGTLVRVVLDHREKKAYKIGIVGIGAWICVSQHYSPVVLLKEILLNIRVNQGQGESVGELQSKLAETIEGKNFFLVLDDLWEPDVWTKYLRIPLDAAAQEVGWELLWKSMNISNKKEVHNLQGTGMEIVKKCGGLPLAIRTMASVLATKETTESEWRKILSSDAWSMSKLPPELSGALYLSYDQLPPNLKQCFIYLALYPEDWVMHRDDLVRLWIAEGFVEKRENLLMEDIAEEY…
Pavir.Fa02094.1.p	674	MGGLGKTTFVQLVYSDPEMEKHFQLQKWCCVSDDFDVGSIARSICNSTEKDSENALLDLQRVLSGKRCLVVLDDVWNQDVNKWEKLKACLQHAVTGSAILITTRDATVSQIMGDEFLKEILERRAFILQKPEYANLEDVVIEIVKRWRCSPLAAKAIGSMLCSKTSKDEWMAVLKKSSICNDETGILPILKLSYDNLPLHMTDLIHLWMANDCVPREENVPLETTGRQTFNELARMSFFEDARQTKLEDQNWSHFCSIKKCKIHDLMHDIALSVLGEECATIIKRPDQEKLLSKHVRHLFSSYYASGTHMIDYMKKQNPTLQTLLCPDGCTTNWMKHMQNYSSLRALKLRDCSEFKIRPRHLQHLRYLDLSNNSWIKQLPEEISVLYNLQTLNVSWCEN…
Pavir.J29045.1.p	626	MMKQKIVFTRFPGDQSDSCEQSEAILLEIIRKCGGFPLATVTISSLLARQHSGIEQCNYIRRSLSSNLRTNPSMEGMKQVLDLCFNNLPDRLKACMLYFSTYKEEHIIWKDDLVKQWIAEGFICAKEGNSMEEVASTYLDELVIGGMVQPVDVSHNGVVLSCTVHYMILNLVRYKSIEENFVTAIDGSQSKIRLADKVRRLSLLFGDADDAEPPANLRLSQVRSLVFYGFFKSFPSVVEFRHLRVLILHLWGDQDNKNFDLTALSKLFGLKYLEIVCNVTLSLQTEMQGLRHLETLKIDSRVSKVPQDIVHLPGLLHLSLPGDTNLPNGIGRLATLRTLECFDLTRNSADNVLSLGALTNLCDLRLTCSESQPDNLKKNMEHVVSALSKLRNLKTLTLL…
Pavir.J11628.1.p	612	MCIKIIVTTSSETIAELVHTIPPYKLGPLSEVDCWKIFSQRAFDNGDGNTNLIEIGKQIVKKCEGLPAVAESLGSLMRNKDEGAWLWASGKEIWELGSTFSSSGVDEVLATFSKMYYDMPSALKLCFSYLSIFSRGSIIDKEKLIQQWVALDMVGSKHGTLPAKVQGEMYIEELLSIYFLQIQDMSSSSGSTTMALQVHSMVHAFAKYVAGNDLILLDGGNLSISPSSEKISYNHVLVMNDTGQPTSLKEWLTRARAVSFKNCSAPKLRAEAFSKLNHLRVLDLASCHIVELPSSIGYLKHLRYLDGSESKIRAVPDQMSSLQKLEVLDLSESSLEELPAFVGSYQKLTYLNLQGCDKLQNLPPTLGDLKRLEYLNLSHCPGVSNKVLEYLCGLHKLRT…
Pavir.J20871.1.p	560	MEDQARRILRRCRGLPLAISTIGGLLANRPKTSIEWRNLHEHLGAELESDLRNITKVIVSSYDGLPYHLKSIFLYLSILPENHEIRRSRLLRRWMAEGHIAKNRDMPVEDVGERFYSELINRSMIQPSKANPGVRANHCRVHSILLQIILSKSIEENQLLLIEKQSNDVPQSKIRHLVVSRWKRKDEKLQNINPSYIRSLTIFGECPASLISPKMRLLRVWDLEDTSNLKNDDLKHIGELHHLKYLCLRGTDISKLPSSLQNLRYLETLDIQDTHVRELPSGVAKLEKLRYLISGVSFTKELLQKMGESGKVSYKTSLFGNIGACLCCNSSECCKVFNMDQFSVRAPEGIEKLKNLHMLGLVNVGTGNGVVGRLNNLTNLTNLRTLGVTGLSKKEGQEL…
Pavir.Ca02440.1.p	558	MILWSCVSDEFDVKRLTKEVIQCSGKEISTDNLNSLQTTLCKVVDSKRFLLVLDDIWDDVLENNGQEWQRFCAPLSNTLPESMILVTTRSQRVADKVRTVDSFQLDGLKDDAFWEFFKVQAFGSENLDENQELKNIGKSLIPKLKGSPLAAKTIGRLLRMDLNPKHWNNILNSELWKLEQEKTDILPALRLSYMYLPAHLKRCFSFCAVYPKDYIFNKHILAEIWVAQGFVQHQLTTVGYQYFEELVSRSFFQRDARPPESYVIHDLMHDMAQLVSTEECFIIRDASVIQKIPPNVRHLSILTRGIDCQDLVRLSKYKKLRTLLCNAAFHQDDFATAIRSWFSELKHIRMLSSVLPEQICNIPDNIGNLKLLRFLCFQSQGRISEIPYRIGNLKLQALP…
Pavir.J07026.1.p	557	MILVNSYYRYLIVIDDIWSKDAWKTVNCALCKNNKDGKIITTTRKHDVAKTCCSSDADFVYRMKPLSFADSKKLFFQRLYGSIDKCPDYLKDISYKILEKCDGLPLAIVSISGLLANKPQTEDEWDRVQNSIGRGLGKDVESMMQILSLSYFDLPHYLKTCLLYLSVFPEDFVIDKKLLVRRWIAEGFIQKEQGETSFKLGEWCFNELINRSLIQARKINMYGDVTACQVHDTILDFIVSKSEEENFITVFGDGYQIHGQHSKFRRLSINASSKEKVSTLTQLDLSHVRSVAVFHYSEELPMWSKFSFLRVLDLRGCRQVEGDHLTGIGNLFQLKYLSLRGTGVRELPEQISKLTCLETLDLKMSKVTKLHAGTAKLQGLIYLAVDKGVQLPDGTKRMT…
Pavir.J32370.1.p	550	MEATALSVGKSVLDGALGYAKSAFAEEVALQLGVQQDHAFVADELEMMQSFMMEAHEERDKSKVVKTWVKQVRDTAYDVEDSLQDFAVRLQRPSWWRFPRTLLERRRVAKRMKELRAKVEDVSQRNVRYRLIKGSGSNATAMAGQANLIAAAIFGVEEARRAAKHENQRVDLVQLISKDDKDLRVIAVWGTSGDIGQTTIIREAYANPDVQSKFPGRAWVRVMHPFSPKDFVQSLVNQFQAAEGVENLLETEKTATELTQEFNRFVNEKRCLIVLNDISTIEEWDRIKKCFRNKRNGSRIVVSTSQVEVASLCAGQESQASELKQLSEDQTLYAFYNKGSQTEKDSAKPASTLATATSSTNDHAVSLDEITEDESKDADGNKVDAKSLTRIRTRKDPVK…
Pavir.J20553.1.p	546	MNNIRTIFHPKITRFFLITCDMFRYFVVADDIWDISVWKRIRCALPDNDVGYTIITTTRIADVAEQAGGAYKLKPLSSNNSRKLFFRRIFGNKNKDSNKEIEKCPDDELAEVSDRILKKCAGVPLAIITMASLLACKARNKLEWYEVYNSVGTGMENNMDVENMRKMLSFSYYELPCHLRTCLLYLSMFPEDFEIGKDRLIRMWIAEGFIQWEKQGKSPFEIGEFYFNELINRSMIQPIYNYTGMVKSCRIHDMVLDLIRSFSCEENFVTILSDMDSTAPSSTIRRLSLQNGKKSHVMAQATRNLLQRARSVVIFPAAVAQVPAAGSCRFLRVLDLEHCNLSHTDSLKYLGNLYQLRYLRLYSTHISQLPEEIGNLQFLQTLDVRSNAISILPSSVVEL…
Pavir.J37916.1.p	538	METWDVGQLASMLRQQLENRRYLIVLDDIWSIAAWEGIRFSLPDSNNGSRILVTTPIRAVAHTCCFHEHDRAYEIEPLTDHESRDLFLKRIFGSTANCPDNLMEISEKILGKCGGTPLAIVSIAGLLSSKPLESNPSLERLKKILELSYNDLPYHLKTCFLYLSAYPEDHIIRRKSVLRRWVAERFVTEKRGLGVFEVAESYFDEFINRSIIHPVDMSFTGKVKTFRVHDMMLEIIVSKSVDENFITLVGEQHTLVPQEKIRRLSVHSGGMKDIATRKMLSHVRSLSIFAGQEILQFGWMKLMRILDLEGCGVLRNRDLKNVCRLFQLEYLSLRRTHVMELPTQIGNLQRLQTLDIRETGIKCLPPGITNLTHLANLLGGRRFYNHNGLWPISEYWGLH…
Pavir.Fb02143.1.p	534	MEAAVASVGKAVLNGLLSGAKAAIAEESALTQVAKRDMVFLADELEEMQSTLRDAEEEENYRKVPRSRVRQLRSLAHDVEDCLQEYSVHWEKPSGWRLTRTMLERHRITAEMKGLRARVEDMNQRNLQYQLIHSAGFKPTTTTEQSNIAAAPIFGIYEARDTVKVDLNQLIDKEDKKLRVIAIWGTSGFLGQMSIIRAAYENPYIQRKFSCRAWVRVTQPFNPKGFLQSLVKQFQSATGIDALLDGDKTWQELVHEFNGYVNEKSYLVVLNGLSTIEEWDEIKKSFPNNMKGSRIIVCTSEVEIASLCAGQDSVVSELKQLSAGHTIYAFYQKDYNSIMKGHLTRIETVVIRSTSLISRENETSDLVKLISDPNNQGLQVISVWGMGGVGKTTLVKDVY…
Pavir.J25006.1.p	529	MLREISNKLSGKKFLLVLDDAWHQNKHDWEHLMVHLKSGAVGSKILLTTRDRKVAEIVKSRHIFKLGMLSEAESWSLFLKSSGWVEEDLGSEYIEVGKVILNRCSGVPLAIRTLGGILYENKEISIWKAIGQSDLWTDESIEDRVFASLKLSFIHLPDELKQCFTLCSIFPKGTKIYKDRLISQWVAHGFINSMNGKQPEDMGSGYVDSLVKVGFLQDPSEDQSTKQLVCKMHDLIHDLTRHILQDEVVTCIPNNMIANRNQRCRYLSLTSCPEKVHKNSFHKAHALFISRGNPIFDKPVMKSSSVRSVVLDYTENTPFPQFTLKFEYIGYLEIHNLGCTKFLEAISSCLNLQSLHLIKCKGLVALPESIGKLKKLRILELNFAYDLDSLPQSIGDCRH…
Pavir.Ha01922.1.p	518	MSGAVLFKSQSSAWDILRCALPKNEQASRVITTTRIETVAIACCSYPHDYVYKMEPLDDHQSKKLFLKRIFGSEDACPEQLREVSTEILDKCNGLPLAIVSISSLLANQAITRVEQWEHVRNSLGNKFGKCSALDSMRRILQLSYNNLPYYLKACFLYLGIYPEDYTVRKNDVIRQWIAEGFVSKVQEQDAEDVASNYFNELVNRSMIIPNDVNYQNEVLSCKVHDMMLDFILSECAEENFLTINDKSNSSLGMHNNVRRLSIQYDNVNHSMVAPPTNLSHVRSIAAFGGSSFLHVHPLSEFSFLRVLIVDFSDVSYKMELDFTGVCKLFQLRYLKIETNIHVQLQLPEQIGKLQQLQTLDIEWGSVVIPSDIICLPRLIHLIIPESTRLPDGIGNMKA…
Pavir.J25090.1.p	518	MDILKKCDGLPLAIKVIGGLLSKRYPSELEWKAVLESPAWSVRGLPEQLDNRLYLSYEDLSPQLKQCFLYCSLFPKGTEIIQNAVTRMWISEGFIQPMGASSNFHDGYGGLEDIAIQYYRELINRNLIDPIVYSVTQSICTMHDVVRSFAEHMTRDESLVVVDDKQASTTLRDGSMLVRRLSLGHTVSVAEWAVLQRRKSLRTLMVSCRVNLKSTDSDRLVDSLTKLRHLRYLHLEATDVSRLPEDIDKMKFLLHIDLPNCKKLGHLPSSITKLVHLTSLALNGTNISAVPKGFGGLSNLRLLRGFPVHVDDMDAGSSSSNSWCSLQELEPLSQLRDITLDGLEKVPDCWMAEKAMISSKAHLTYLELNYNNHSASKHATTEPCGDQEANEEQEHQQAV…
Pavir.J25443.1.p	514	MDILKSVMAYPLLIKVIGGLLSTRYPSELEWKAVLESPAWSVGGLPEQLDNRLYLSYEDLSPQLKQCFLYCSLFPKGIEIIQNVVTTMWISEGFIQPMGASSSFHDGYGGLEDIAIQYYRELINRNLIEPIVEFSLTRYRCTMHDVVRSFAEHMTRDESLVVVDDKQASTTLRDGSSSMLVRRLSLGRTVSVADWAVLQRQKSLRTLIISCRVNLKSVDSLGSFSSLRVLYINFAVSDRLVAFLSKLKHLRYLHLEDTDVSRLPEDIHKMKFLLHMHLPFCKKLGHLPSSITKLAHLTSLGLNGTTISAVPKGFGGLSNLRLLHGFPVHVDDMDSWCSLQELAPLSQLRDLTLDGLEKVPASWMAEKAMISRKAHLTYLYLNYNNHSSSKHTTTESCCG…
Pavir.J18342.1.p	508	MPRCFFVIDDIWDNKSWELIQCALQHSNYQSRVVVTTRIFEVATHIGDIYKMQPLPRDDSEILLYSRITDGEDRFLDRLSTEACDKILKKCGGVPLAIITIASLLASKTGEDWSKVSNSIGFGDRGNDIVENTRKILSFSYYDLPSHLKACLLYLSLFREEYGIEKNLLIWKWIAEGFIQNEQATTEIELFELGEGYFNELINRSMIQPMGLEDTGYVYGCRVHDMVLDLVRSLSSEEKFAAIFDSDDQKLVGSNARRFAVHGRNVDPQLLNMGLAKVRSFSATQCSNVNVVTSCFQVVRVLTLEDCSLRESCGKHRLQHVGNLRHLRYLGIWNTQIDELPKEVGDLKFLQTLNLSGTGMQKLPECVGMLKQLLCLRINDSIAVPAGLIRNLTSLQELK…
Pavir.Ha01144.1.p	506	MADVVLTVAKTLVEGTLSKAQTAIEDEEKLRKRAQRDLVFIAGEFQMMQSFLSTTTKENVKNIMVSTCVTQVRDLAYDVEDCIEYILHLDTKPDWWCRMVPSCMAPSRALDEAVDVLEQLKGRVQDLGERSSRYKLISDDSGFNHVNEMRQQATAGSSDLKQRDMDALTKLVTKRGSNREVISIWAFGDDHGAASKSIIREAFENTKIWRNFSVRAWVAMGNSFDLHGILRSLNDQFSGSGARERNQASVAVDDLGHLKTKVKDQVNKQKYLIVLEDLSSRENWAALQEYLPDSSNGSRIVVLTQQFQVACSCTGFPYVQRFWVDYPLCVFSKGNEGPLIGRISEVTELPNYSSLARANGSRVMSMWGTAGAGKSAFVRNLCCNMLRSKKYKRYVWMDA…
Pavir.Hb00305.1.p	472	MASLLACKARNKLEWYEVYKSVGTGMENNMDVENMRKILSFSYYELPCHLRTCLLYLSMFPEDSEIDKERLIRMWIAEGFIQWEKQGKSPFEIGEFYFNELINRSMIQPIQDQYGMLNSCRIHDMVLDLIRSLSSEENFVTVLSVMDSTSPSNTIRRLSLQNGKKSDIIAQATRNLLQRARSVVIFPAAVAQVPAAGSCRFLRVLDLEHCNLSHTDSLKYLGNLYQLRYLRLYSTHISQLPEEIGNLQFLQTLDVRNNPISILPSSVVKLRNLMCLDIDETTRVPNGIGNLTCLEQLSWLCIDGSTINIIEELGQLTELRQLRIELDECNDKLLGCLHKLQKIQELDIEVHRGPLNIGGLDAWVAPRHLRLLNTKDICWFSTLPAWVNPSFVPVLTCLQ…
Pavir.J23156.1.p	462	MSKNISEKLSEGRFLLVLDDVWTEDRIQWEEFMAFLNGVAPIPGSTILLTTRTREVAVIVGSTNHFDLPLLSPNDSWQLFQQSIIMPATGWNFKLEEVGNQIVKKCGGLPLAIKVLACALTGKEQIEEWEAMRDNSLLDAVGEENRIFACLKLSYFHLPSHLKPCFTICSLFPKGYMIDKEQLIDQWIAHDMIEVEDGVDYFEYTAHKYFNSLVHRSFLQDVDENSYGRVKCRMHDLVHDLARSILGDKISLVVPKEASSSTRSDRYFSLTKQRIHLLPKNLFQKARALYADECAVDCKIFGKALKNARHLRSVTMDYVDKELVQAVILQVKNLKYLEISRQYGEALPEAISDIWSLQTLHLTSSDLLELPKSIGKLQKLRTLNLSHCEKLKCLPDSIV…
Pavir.J14548.1.p	462	MEATALSVGKSVLNGALGYAKSTFAEEVALQLGVQKDQAFIADELEMMQSFMMEAHEERDNSRVVKTWVKQVRDTAYDVEDSLQDFAVRLHRPSWWRFPRTLLERRRVAKQMKELRAKVEDVSQRNVRYRLIKGSGSNATTTAGQANLISAAIFGIEDARRAAKQENQRVDLVQLISRDDKDLRVIAVWGTSGDIGQTTIIREAYENPDVQSKFPGRAWVRVMHPFSPKDFVQSLVNQFQAAEGVENLLETEKTATELTQEFNRFVNEKSCLIVLNDISTTEEWDRIKKCFRNNRNGSRIVVSTSQVEVASLCAGQESQASELKQLSADQTLYAFYDKGSQNEKDSVKPASILDTATSSTNDHAVPLGEMTEDESKDVDGNKVAASLTRRTGKDPVMHA…
Pavir.Ha00052.1.p	451	MEVIGISRALIEALVEKAKSAMKEEAEQWQTLEREIVFIMDEFEMMKSFLNTADGERMKNQVARTWVVRQVRDLSYDTEDSIEFVLHLDTNRSLWPRLQQSIQSSFLQPPWKARILPLDQAVADMKLLKDRAEDMSQRNLSYNLIDKSKEEMMQNSTASSQSTTDIFIKPRDTFDKHSSHLDLTRLITTEDKGLQVVSVCGTGANLAIVSIMKKVYDDPNIQRKFHCRTWVKMMHPFNPHEFIWSLLAGFCTNVFPQEQGADIGRLKNKTYLIILEDLSSAVEWNAIRTYLPDLKNRSRIIISTQQLEIASLCTGQPYHVKLALSAEAHRVVSVCGIAGVGKSFLVKTLFNDRASPAWRFTNAWVSAPHPFDIVDLCKGIYQFTADGDIYHYPPSEGED…
Pavir.J12905.1.p	446	MGASFYQHHVSPLTEEDAWSLLNKQLPPSPNQVVGTDHLRDVGMKIIRKCGGLPLAIKVMGGLLSTKPQSEGDWEAVLHHHAWSIDGLPEELDKRIYLSYEALSPQLKQCFLYCSLFPKGTYIWQSEVVPMWISEGFIQPQGGRTPHDDRLEEIAIEYYKELITRNLIEPPEQSIITRYSCTMHDVVRSFAEYISREDSLVVQDSMQVAGWGSRLVRCMSVGPASELVPEELWAALQKQVSLRTLIINGKINYKPGDSLTCFSRLRVLSINNGGECDMLVGSVCQLMHLRYLDLEGTNISRLPENIHKMKFLQHIALHGCKNLESLPSSIIKLVHLRFLGMHGLKASVIIPKGFGGLTNLRILLGFSVHVDMDGGWCSLEEIGPLSKLRELTLYGLENV…
Pavir.J28248.1.p	432	MLLVTTRFAEVADIVGTMDKFALEGLQNDVFWQFFKMCVFGYEDYHIDPKLEQIGKSILPKLKGTPLAAKTIGRLLRKSLNPAHWNDILNSELWQLRQKETDILPALRLSYMYLPFNLKRCFSFCATYPKDYNFDKSSLAEIWVAEGFVEPQGSIPLQHIGGQYFEDLVNLSFFQKLRGKYVIHDLMHDMAQLVSKEDCFIVKNARDIEMVPQNVRHLSILRSNDVKLSNLLSLCKHKKLRTLLCNKSLGSGTLYPAVGRWFSGLQYLRVIFFASTKGLPESIGNLKHLRYLEISGGCHFDSFPSSFSSLYNLQILYARKCNFGRLPRGVSKLINLKKFEFEPDIPQMEIDAAEWGEHIRFIINNLNQITRDLTIYNLGAISKNRAAESELKKKEYLNS…
Pavir.J22651.1.p	413	MIRCALPDNDVGYTIITTTRIADVAEQAGSAYKLKPLSSNNSRKLFFRRIFGNENKDNNEEIEKCPDDELAEVSDRILKKCAGVPLAIITMASLLACKVRNKLEWYEVYNSVGTGMENNMDVENMRKILSFSYYELPCHLRTCLLYLSMFPEDFEIDKDRLIRMWIAEGFIQWEKQGKSPFEIGEFYFNELINRSMIQPIYYFDTGTLYGCRIHDMMLDLIRSFSSEENFVTILSDIDSTSPSSTIRRLSLQNGKKSHVMAQATRNLLQHARSVVIFPAAVAQVPAAGSCRFLRYLGNLYQLRYLRLYSTDISQLPEEIGNLQFLQTLDVRSNPISILPSSVVELRNLMCLDIDETTRVPNGIGNLTCLEQLAWLCIDGSTINIIEELGQLTELRLLRI…
Pavir.J25872.1.p	403	MKKICTWAIWAYSVWVFIFLTDTMDCVNLVEMLQRYLKDRRYLIVLDDVWSRDSWSLLDSSFVKNSNGSRIVITTRIQAVASLADGNREIKLNLLPKEEAWTLFCHKAFARLDGRSCPLSLKACAERIVDKCQGLPLALVALGSLLSYKEMDEHEWELFYSQLRWQLSNNPELSWVASVLNLSYNDLPSNLKNCFLYCGMFPEDYHIERKRLIRLWIAEGFIEDRGPEITLSDVAACYLKELADRSLLQVVDKNEYGRPKRFQMHDLVRELSLTISKKEKFATTWDHPNSDCSSDRSRRLSLHKDSNLMQTVTNSAQLRSVIVFVEGVSSSWFKNCYPSFRLLRVLSLRHCYIQKIPGNLSNLFNLHYLDLGYTKLKEVPRSIGKLSNLQTLYLKGSVM…
Pavir.Ba01025.1.p	390	MDSVLAKLAELTWDKASKLDLLSGIAFLRDELCAVNALLKKLEDGDELDPQVKDWSNKVRELGYDIEDCIDDFVHRVGPADARAGFVGRFSHFVSTLRAHLEAARQIKELKTRLQEISERRKRYKLAHHIPGSSFAAVDPRLPTLYKEADNLVGLDGPRDELLKWVLDEKKQLKGLAIVGFGGIGKTTLANEVYRGVKGQFDCHTFVSVSQRPDITRLLYGIRSKLGHQESSYPCDVKDLIDDVREYLQHKRYLIVVDDLWDTISWDTIKCALPETNLGSRFIVTTRIDSVARACCTHQESVYRLKPLNDQDSRRLLFSRTFSPNRDCPPQIKEVSAEILKKCSGLPLAIITVASLLANRPTSKKEDRDKIRNSLGSVFGTHPTLAGMRQ
Pavir.J23375.1.p	386	MSLSKALGIINGINEFGNFFQLLGYAASFMRSQWMGSQAKKLEDDRLQLQSDLQRLSDTLPAMYNLIDRAEWKSHVPGVEQLLPNLKDAVYDAEDLLDEFTWYELKVKIEGNATQLSPFIDFFHRVTQGSFNKVVDIQKRLSNLSSQLEKMGLHEETPQFDKSLRPVTTSFRTEPKIFGREKELREVIRLLGVQNYSNQSSSKRKRSSHAANSEPRIAYVPVLPIVGIGGVGKTTLAQEITTLQRVKSHFDKIIWICVSDEFDEERFTKVLIKSLSGKEATADNLDDLQKILAGEVGKKRFLLILDDIWPNALNEGCWRKFCAPLTNVLQGSMLLVTTRFAEVADIVGTMDKFALEGLQNDVFWQFFKMCVFGSEDDHINPKLEQI
Pavir.Ba00065.1.p	382	MGGVGENIMVSALTGVMSPVLGKLTKLIEKKYTELKNLRKKLEHLREELMAINLALEKYAAVESPGVQVKAWMAEMREMAYDMEDSIDLFSHRVDYEPADTTRLKSFFHKKIRKLKKLHYRYRFAEEIKELLANVKVAEERRKRYKIEEGSSSISHTEIDPRLQALYVEVEELVGVEKPSQEIIVRLVDENPKERRRVVSIVGPGGSGKTTLAKQVYEKIKGQFSCVAFVSVSQKPNINNLLRELHVQTGVPRSMAMGSCSEQLLIDQLRSYLKNTRYLVVIDDVWTTLAWETIQCALPKNARTSRIIITTRNNSVGQFCCTSDEGFVYEMKPLSRSDSENLFLKRIFRAEDKFPVQLEGIKNQILETCDGLPLAIVTLASL
Pavir.J11923.1.p	381	MEIITKCDYLPLAVKVMGGLLRKKTARRWEWENVLNDSIWSESQMPEELNYAIYLSYEDLSSSLKPCFLHYSLLPKSRVFFAYEIIGMWISEGFVHETSCDLEEIGKEYCNELIQRNLIEPNIIYVEKLVCNMHDVVRSFAQYLARNEALVAQNTETDIAGKINSQKFFRLSLETKGSESDELEWYSLHGQTSLRTLLSVGPIKIKPGDSFLVFPNLRTLYVQGANFDALVEHLNQLKHLRYLSIEGTNTSKLPGSIGKMKFLQYISLRGCKSLVNVPNSIVTLQHLRFLNLYDTGISIIPKDFDCLTNLRNLYGFPAHKDGDWCSIEELGPLCQLTELHISGLENVSSSSFAKKARIGDKVWLSRLCLECTSRIKHDGQL
Pavir.J19211.1.p	378	MEIITKCDYLPLAVKVMGGLLRQKTARRREWENVLNDSIWSVSQMPEELNYAIYLSYEDLSSSLKPCFLHYSLLPKSRVFLDCEIIGMWISEGFVHGTSRDLEEIGKEYYDELIQRNLIEPDISYVENVLCNMHDVVRSFAQYLARNEALVAQNNKADIADKINSQKFLRISLETRGSESDELEWYSLQGQTSLRTLLSVGPIKIKPGDSFLGFSNLRTLYVEDANFDALVEYLNQLKHLRYLSIKETNTSRLPGSIGNMKFLQYISLLGCKSLVNLPSSIVKLQHLRFLRLRDTGISSIPKGFHGLTNLRNLRGFPAHMDGDWCSIEELGPLCQLTYLTISGLENVSSSSFAKKARIGDKVRLSHLCLECTSRIEHD
Pavir.J29787.1.p	375	MSGVEAALASGVLKTAGGKLVSLIASEFTSITGVKKDLCELQGKHQEISSWLAVVRDRALGSGTQLPWVNELRNVAYDIEDLLYGVHLEAEKDKIQSDGDKQPIADYFCAKPKSLLFRCKVASKIKAIKVKYEKIVKHARDANIIRNNLQMDHPARSSYTRTAGEPSMLSNVEDSKIPRRDQEKDEIVSKILEPNEGEDGRTVVSIVGLGGSGKTTLAKQICHDKKIKENFKDMIFWVYVSQEFDGNKLIGKLFEAIIEEKSDLHVQQKMLREISNKLSGKKFLLVLDDAWHQNKHDWEQLMVHLKSGAVGSKILLTTRDRKVAEIVKSRHIFKLGMLSEAESWSLFLKSSGWVEKDLGSEYIKVGKVILNRCSG
Pavir.J24991.1.p	358	MSLSKAIGIINGINEFGNFFQLLGSVASFMRSQWIGSQEKKLEEDDILQLQSDLQRLRDTLPAMYNLIDRAEWKSHLKVKVEDNETQLLTSIEFFHSVTHGSFNKVVDIQKRLSNLSSQLEKMGLHEETPQFDKSLRPVTTSFRTEPKIFGREKELREVIRLLGVSNYSNQSSSKRKRSSHAENSEPRIAYVPVLPIVGIGGVGKTTLAQEITTLQRVKSHFDKIIWICVSDEFDEERFTKVLIKSLSGKEATADNLDDLQKILAGEVGKKRFLLILDDIWPNALNEGCWRKFCAPLTNVLQGSMLLVTTRFAEVADIVGTMDKFALEGLQNDVFWQFFKMCVFGSEDYHIDPKLEQI
Pavir.Ba03824.1.p	354	MDLVTGAMGNLAPKLYQLLQGEYELQKGVRKKLVFLHQELEGIKPALDKVAQVPWDRHHEQVKVWARQMREASYDIEDLLDTFLVRVQGSEPVDQSRLKRTLKKMGGLFGKAKARRDISGAIEDIKKQLQEVAERRDRCKIDEIVAKPDATSEIDPRLEAMCKEVTKLIGIDESKGELLSMLLSSQGNEVSHKKMKIVSVVGVGGLGKTTLAKAVYDELKSQFDCGAFVPVGRNPDLKKVLRDILIDLDKKEFREPKYDILDVRQLINELKDFLRSKRYFIVIDDVWETRDWKNIGWALVENDRGSIVIKTTRKSEVATGVIYQLRPLSDDDSKMLLFTRLFDSGGERPANLPA
Pavir.J25597.1.p	351	MEATGLSLGKSVLGGVLDYAKSAVAEEVALQLGVQRDQAFIKDELEMMLAFLMAAHEERDEHKVVKTWVKQVRDMSYDVEDCLQDLRVRLGKPSRWCFLRTLIDRHRVATQMKELRAKVEDVSQRNVRYQLIKGTGPKPATGAGPSNIISGATMFGIEEARRQKDKAKVDLCQLINEGNEDLRVIAVWGTSGLLGQTVVIKGEYDNLKRSKKFELYAWIRIVHPFSPLEFLQCIMGQFYRTSFEQAGKVQEETNIGTQILMKMGAMKQDDLVDSFSKHVNKKSYLIVLNDLSTIEEWEAIKEYFPNKKKGSRIIVSTKHGEVASLCAGQESVVSELKQSSIDQSIFASYNK
Pavir.J11434.1.p	345	MAMVLDSFIKRCRASLQDFAGQDACAALGVGDDVRALLATLSRIDAIVSHDERRRILTAKVDAWVAQVKDAMYDIDDAIDVCVVEGGKILDDDDRPPTPKVRCFSCFKPAGPRKFRHEIGFTIRDIDLRLREVEEEMPRLPAGSRHSDAKRDWFSHNSVYNNFYYTVKPQAVGSQVQKAVGGLVPRMLREGKKKVDVFAIVGAVGIGKTTLAREIYNDDRITENFPICVWVKMSKDLSEVAFLKKIITGAGANVGDTENREDLLGLLSSALSKRFLIVLDDLDNAGICDNLLKDSSGDGVARGRILITTRTEEVATSMKATIHRVDKMDTKNAWELLCKQVDPER
Pavir.J36669.1.p	344	MVDLAIGVKTALKEDEEKWQTVQRDMVFIKEEFEMMQSFLDATNGDCIKNKVVKTWVRQVRDLSCDTEDCIEFVVHLDAKQLWWLRLLPSCVVAGAALPLDEEVAEIKLLKARVEDLSQRSMRYNLISDSGSKPVTEMEQKLSANSRALDIFVKAREDDKDLVAFSELKTSISIADKDLRVMSVCGTGGDLGMTSIIRKVYEDSEICSKFKCRAWVKLVLPFNSHEFIRNLVDQFYTNCYQKPGVPMSGADVMAMIHAPADTNVEKVVNQVINQQRYLIILEDLSSMAQWDPIRAYLPDMNNGSRIIVSTHQLEIASVCVGHPYYVSEIKQFSANHSVYLFSSK
Pavir.J15045.1.p	339	MEVVTGALPRVITKLAGLAAGEYNLQKGLKGEIKFLQEELESMKAALEDISRTPTEQLPNNDKIWSRNVRELSYDIEDSIDTFMVQCKDKGLGKQHGLKKVIDRSLHLLMQPKFRHKIAKEVREIKSRVMEVHERRRRYEVNLGVDKPVTVDPRLFTQYTEMKELVGIEEARDGFINNFLTQGNNVPMKQGKTVSIFGFGGLGKTTLANAVYEKIRAQFDCCALVSVSQTPDLKRLFKSLLNDFGKSINEEILDESRLIKVLREFLQDKRYFVVVDDIWDISVWKRIRYALPDNDVGYTIITTTRIADVAEQAGSAYKLKPLSSNNSRKLFFRRIFGNE
Pavir.Ha01577.1.p	339	MELAMAALSSLLPKLGTLLTDEYKLQKGVRGEIKFLEAEMESMQAALKKVSELPAHQIDDDVEIWARELKELSYDIEDSVDTFMVRVDASVCTTKPHSFRRFFDRTIGLLTKAKIRRCIATDMEEIKTHLHAAADRRARYKFEDFVVRPDSTIVDFRLPALYEDAKNLVGIDGSAEKLTALLMHGEGAQRQQLMVVSIAGVGGLGKTTLANSVFQRLRGDFESQAFVSVSLKPDIKKIFSSILRRVSGMEYSNVEAWSHTELVDKIREILENRRYIIVIDDVWDESAWTLIKCALVDNNLGSRVIVTTRNTGVAKFSCSSTAGAMYELPPLSDTDSERL
Pavir.J19105.1.p	334	MAAVAAMVPYVKNLIAGMAEEEVNMLLGRRRITEKSIQRWVNKLNDAMYDATDILDLCQLVADKRRESEDDSMDKKAPSCCQSLLFCLRNPVLAHKIGSRIKDLNQRLEDIRKGADQFNFTKFGSYQDRRMTSQTEHSSRKAMSEFDESAIVGKNVENDMKFLIQELITDDNNNDNNIKVVSISGMGGIRKTTLAQKIFKETTIQENFKTKIWLSIGKHFDDAEFLRSAIKHAGRDLGEERDMSLLVRTLTDALSASKFLVVMDDIWSDEAWSNVLCIPIRNASRNKPGSRVLVTTRLKDLASKMGESFHQHHVSPLDEEDAWSLLKKLLTPNQ
Pavir.J37550.1.p	331	MEATALSVGKSVLDGALGYAKSAVAEEVALQLGIQRDHAFIREELEMMQAFLRAAHGERDDHEVLMTWVKQVRDVAYDAEDCLQDFSYISTSHLGGAFRRRIAKQMKELRARVEDVSQRNLRYQLIKSAGSKPETAAELSGITAAAIFGIDEARRAAKHDKPKADLVDLINQEGEDLRVISVWGTSGDLGQASIIREAYENPDIKNKFPCQAWVRVLHPFNPNDFIQSLVKQFRSAVGVSTLLEAEKAGQELAEEFTGYVNEKSYLIVLSDLSTFEDWNGIRACLPNHKKGSRIIVCSSQVEVASLCAGQESQAMELKQLSTDQTIYAFHE
Pavir.Db01072.1.p	323	MSKIRATLENIEKERQNYSFRTSSRSNDQQVINDRATSPKVIKADILGRDREKQKIIALLNIVSTSSDYFKDYEKAWVYVSQTFDLKKIEATVISQLQLKQGQLVNTQEQDVGPSAQEHDFKLDDLKKSLKIVGNGHKVHIIVTTRDAQIARKIQTIEAHKLNALSVEVCWTMIKQIVEFEERSDKEMLKDVGKEIAGKCGGVALAARAIGFMLRFRDADGWISVQNSAIWNVSTPGTSSPYANVIACLKLSYSSMPSYLRLCFAYCAIFPKGHKMAKDNLIYQWASLGFIKHSDQFSIWQLGEVCIKQLLDMSFFQHSESPL
Pavir.J19435.1.p	323	MAVLNCASTGAMGSILGKLDDQLLLRADEDEAAVQAIRQLRDGVATIGTKLAELSEVHDPPLTVTHWMRDARELSYDIEDCVDLFAVAWVDEVSGLFRTRVEEVMERYHRFRLEHILIRSRRRPPQAATKTEIEIASDEDPDTTVAPVGMEGPRAEIVTLLMKPKGDDEKELRQLKVVSILGVEGVGKSTLAQELWRFLGEDQFECRAFVKASKKPNMRMILRSILVQVRPNQQLSEACRVPDLIHDITKHLQDKRYFIIIDDLWAVSVWDTVSRAFPEGNCCSRIVTTTTFKEVALACCSYDPENIFKMKSLSHDHSTELLL
Pavir.J16585.1.p	305	MEVVTGALPSVITKLAGLAAGEYNLQKGLKGEIKFLQEELESMKAALEFISRTPAGQLPNNDKIWSRNVRELSYDIEDSIDTSMVQCKGKRLGTQHGLKKVIDRSLNLLMQPKVHRKIAKEVREINLGVDKPVTVDPRLFTQYTEMKELVGIEEARDEFINNFLTQGNNVPMKQGKTVSIFGFGGLGKTTLANAVFEKIRAQFDCCAFVSVSQTPDLKRLFKGLLNDFGKSINEEILDESRLIKVLGEFLQDKRYFVVADDIWDISVWKRIRCALPDNDVGYTIITTTRIADVAEQAGGAYKLKP
Pavir.J31786.1.p	304	MVNQANILHIFYLLDLSYAFDFQQVASFETDEITIETLKDIGMGIIERCDGLPLAVKAIGGLLSQRSINGDESDKILKNPSWLVKGFPEDVHHAIYLSYEDLVPPLKQCFMHISLFSRKIEIHRAMVVNMWISEGFFHGSSNEQEELGKEYFNELISRNLIEPDHKYAEKSACTMHDVVRSFAHYISRDEALAIHEVPTNFGDLDSAKIRRLSIEIRGSGSNKLDWSVIQKHKSLRTLILDGCIMFTPHDSLSCFSRLRTLYIVGARIGELVDSLCQLKHLRFLRLVSTDISRLPEGIDKMKFL
Pavir.J26067.1.p	295	MALVTGAMGNLAPKLYQLLQSEYELQKGVRKKLVFFHQELESMKPTLEKVAQLPWDQHHKQVKVWACQMREVSYDVEDLLDTFLVRVQGSEPADQSKLKRALKKMGGLFGKAKARREISSAIEDIKKQLQEVAKRRDRCKIDEIVVAKPDATSTVDPRLKAMYKEVTQLIGIDKSRGELLSMLSSPQGNELSHEKMKIVSVVGVGGLGKTTLAKAVYDELKSQFDCGAFVPVGRNPDVKKVLRDILIDLDNKEFREPKYNILDVRQLIDEIKDFLQSKRYELLAIFRYFALQIKS
Pavir.Hb01486.1.p	293	MMQSFLRVTTEEQVRTNVVSITWVIQVRDLAYDVEDCIEFVIHLDTKSDWWRRLIPSFMRRALPLDVAVNMIDQLKARAHDVSQRIERYKLISDPGPKPVMEARQLGISGASGVLATARDTACKQREWENFVKLIIKKDSKLQVISLWVSEGNLGNASTIWKAYNHPEIHRKFKYRAWVKVGHPFQPNEFIRTSLRQFYTNSPEEQQGAILDNGVLTPALDNHLVHEFSELVKKQTYLIVLEGVSTTEEWNTIQQYLPHSSNGSRIVMSTQDFAVASFCTEYPYFQQFSADQS
Pavir.J28901.1.p	290	MESAAVGAFLKSVMGRLFLLLEKEYSKHRALAQEAASIQHDLRMIAAAMDDQLGALGRPERTAVARLYSAEILDLAHDIEDCVDRFTHRLRCKHRGGGGGAAAGTASSLVHRVARELKKVQSRSSYADEIHKLKRRLKEAHQRVIDSRSAYVGRPGGLLPSSVTLDASKPCRPVTRNPVGMEKPMEEMLSLLREVDGEPRQLRVISIVGLGGSGKTTLARAVYDSPHAKETFRCRAWVSAAGTSPEISQRIKAILHDILQQVLPKDSMDLDADTINLEVSLKEYLSDKRC
Pavir.J19903.1.p	289	MEIAMGFLPMLIRKVGGLLVGEYKLQKGVKGEIMFLQPELESMQAALEEIATAPPDQLDKQDKIWASEVRELCYDIEDSIDTFVVRCTGGALSGPDGMRGFILRSLDLLTRLRIRRQVAADIRDIKRRVVEAGERRERYRIDVARPAAVDPRLLAHCNEATELVGIDEARDEVISILMEGDDQHGKIVSIVGFGGLGKTTLANAVYEKLKEQFDCWAFVSVSQTPDMRKFFKGLLYELGKNVNDETLDERQLIDQVRKFLQTKRYFVVVDDIWDISVWKRIRCALPDND
Pavir.J21580.1.p	283	MAEVLATMVVGPLVSMVKDKASSYLLDQYKVMEGMEKQHEILKRNLLNILDVITDAEEQAAAKREGAKAWLEKVRKVTHQANDVLDEFKYEALRRKAKEEGRYKDLGMDVIKLFPTHNGIVFRYKMANKLRMILQEIDDFIKEMNDFRFRFKPGPSEPINYLRQNNSDIINPVNIAKESRAQEKKDVVDRLLAQASSPDLTVLPIVGMGGLGKTTLAQLIYNDPEIRKHFQLWLWVCVSDNFNVDSLADRIVKENGCEASGSSALEKLQNAVSGKRYLLVLDD
Pavir.J09717.1.p	277	MDLVTGAMGNLAPKLYQLLQGEYELQKGVRKKLEFLDQELESIKPALDQVAQVPWDQHHTQVKVWARQMREASYDIEDLLDTFLVRVQGSEAIDQSKLKRALKKMGGLFGKAKARRDISSAIEDIKKQLREVADRRDRCKINEIVAKPADTSAIDPRLEAMYKEVTQLIGIDKSRGELLSMLSSPQGNEVSHEKMKTVSVVGVGGLGKTTLAKAVYDELKSQFDCGAFVPVGRNPDVKKVLRDILIDLDKKEFREPKYDILDVRQLINELKDFLQSK
Pavir.J28610.1.p	271	MKKLGEEDSKKLFISRAFGSAGNLYPEDDLKDAMTSILKKCGGLPLAIVSIGSLLASYKPPEGKNMWITVQKSIGSQMETNPTLEGMRHILTLSYNHLPHHLKPCIMYLSIFPDDYIIRKDRLLKRWIAEGLIAEKRGLTQMELAEGYFNELVSRSMLDYADGREERCRVHDMMLEILVSKSLEANFVSLVGGQYEGMSYTDTIRRLSIHGVEAHNNDDESSSSKKKRSTITGNGGINNGMMVQHVRSLSIFDPQVNHKLLARLAEFTLLR
Pavir.J24599.1.p	269	MEVVTGALPSVIKKLASLAAGEYNLQKGLIGEIKFLQEELESMKGALEDISRTPSDQLPNNDKIWSRNVRELSYDIEDSIDTFTVQCKGKRLDTQHGLKKVIDRSLNLLMQPKVRHKIATEIREIKSRVMEVHERRRRYEVNLGVDKPVTVDPRLFTQYTEMKELVGIEEARDEFINNFLTQGNNLPMKQGKIVSIVGFGGLGKTTLANAVYEKIRARFDCCAFVSVSQTPDLKRLFKGLLNDFGKSINEEILDESRLIKVLREFLQDK
Pavir.J30715.1.p	269	MEVVTGALPSVITKLAGLAAGEYNLQKGLKGEIKFLQEELESMKAALEDISRTPAEQLPNNDKIWSRNVRELSYDIEDSIDTFMVQCKDKGLGKQHGLKKVIDRSLHLLMQPKIRHKIAKEVREIKSRVMEVHERRRRYEVNLGVDKPVTVDPRLFTQYTEMKELVGIEEARDEFINNFLTQGNNVPMKQGKTVSIVGFGGLGKTTLANAVFEKIRAQFDCCAFVSVSQTPDLKRLFKGLLTDFGKSINEEILDESRLIKVLREFLQDK
Pavir.Cb00568.1.p	268	MDVLAGAMGNLAPKLLQLLQDEYNLTKELKEQVKSVSKEMKFIKAALEKLGEGRPDQLDPQLRIWSGEVRESLYDMEDVVDVFLVRVEGAGDTQSRLKRSTEWMGQLFSNVKARHNIASIIQDIKKQLEEVKDMRDKYEVDAVKPAAERIDPRLGALYQNASKLVGIEEPRDKLIEMLLSISTDGMSSKELKKVWVVGSGGLGKTTLAKAAYDKVKLKFDCCAFVQVGQTPVAKKVLKGILVGLIKDERGRNNIEDLISQLHDFLQGK
Pavir.J21320.1.p	268	MEATAVSLARSVLDGVMSSAGTAFADEVALLLGVPQEVEFIRNELEMMQAFLKLASAHPEAAGRSDTVRAWVKQVRDLAYDVEDCLLDFALYAARTSSSSRAGSWKPSAIAERHRIAARIRYLKACVEALNQRNQRYHIAVCPVAAGVQEAQLPAQHDDQLAFQAASAGIIGRGNEKDEVISRLLSGTNGAPRPRVVSVWGMGGMGKSSLLRMVYNDPDLLAVFDCSAWITVPHPLDTPDVFRRRLNEELTPGQEKTIEEHLREKRIP
Pavir.J14665.1.p	264	MEVVSASHGVLGPLLGKLTSLLADECVRLKGVRREIRSLRSELMSMHAAVQKYAMLQHPDVQAKVRISLVRELAYDTEDVIDKFVHHLGNGSHHHGGFKEYFRKIARQLKTLGSRHGIASQIDELKARVKEVKEQKSSYKLDDIAGSTCECSGVDPRLSAFFVEEEHLVGIDGPRDDLVNWMVEDKGSSTKNLKVLSIVGFGGLGKTTLAKEVYSKIQGHFCCHAFVSISQKPNVKNIMKDVISQVGSQVPCEKEFTEDIDSWD
Pavir.Fb00615.1.p	264	MEVATGALPSLLPKLADLLITSTACRKEVKGGIKFLQTELESMKAAIEEISVAPADKLNKVDKIWAREVKELSYDIEDKIDTFVVRCKDSKLAEPHAIKKIISRSHNWLTQPKIRPKISTDIREIKSRVEEVSKRRDRYKVNGEVAKPVMVDLRLLARYEKTTELVGINEARDELIKLMMEGNGMSKQHEKILSIVGFGGLGKTTLANVVYQNLRAQFDCSAFVSVSQTPDMDKLFKNLLYQLGKRNIAGFNVINELREYLGEK
Pavir.J31441.1.p	262	MDLVTGAMGNLAPKLYQLLQGEYELQKGVRKKLEFLDQELESIKPALDQVAQVPWDQHHTQVKVWARQMREASYDIEDLLDTFLVRVQGSEPVDQSKLKRALKKMGGLFGKAKARRDISSAIEDIKKQLQEVADRRDRCKIDEIVAKPADTSAIDPRLEAMYKEVTQLIGIDKSRGELLSMLSSPQGNEVSHEKMKIVSVVGVGGLGKTTLAKAVYDELKSQFDCGAFVPVGRNPDVKKVLRDILIDLDNKEFREPKYDILD
Pavir.J30733.1.p	255	MAEVLASMVVGPLVSMVKEKASSYLLDQYKVMEGMEEQHKLLKRKLPAILDVITDAEEQAAAKREGAKVWLEEVRKVAYQANDVLDEFKYEALRRKAKKEGHYKALGMDVIKLFPSHNRIVFRHKMANKLRMILQEIDVLIAEMNAFRFKFKPGPPEPKNYLRQSNSDIIDPTNIISRSRDDEKKAVVRILLDQVGNENLTVHPIVGMGGMGKTTLAQLIYNDPVIQKCFELRLCVCVSDNFDVDSLADRIVKEN
Pavir.J25121.1.p	238	MAAATALVSITTGAMKPLLSKITKLLEVEHSRLKLTAASSTLEMLADSDQLDPETRLWRDTLRELAYDFVKVIGMKKLKPRHEIAKHIEELKARAIEASERRNRYRYDKIPSSSSTYSAVDPRLSALYVEIDELVGIDSPKKHIIEWLTMERRASSSEPKVLSIVGCGGLGKTTLANQVYQSLKSQFSCTAFVSVSQNPDVKKILRDIAEEVGIRDNRLDHHDEKKLIDELRKHLQEK
Pavir.Ha00281.1.p	237	MELATGALGSLLPKLGQLLQDEYNLQKGAKKNIEFLTRELQSIQACPPHVGELPPEQVGELVKIWAHDAWELSYDMEDIVDTFLVRVQGSDPPSRKSSKKFFKKMRDIVTKAKTRHEICQDIKDIKERVKETADLVGIDEAREELITRLTKGDDMSTQQRIVSVVGFGGLGKTTLSKAVYDKLKGKFDCTAFVPVGRNPDLKKVFKDISIDLHMHFNVEILDERQLIDKLREFLENK
Pavir.J25546.1.p	236	MAVGPLVSLVKEKVSNYVLEQYNVMEGMEKQHKILKRKLPAILDIMAVAEKQASHREGVRAWLEELKTVAYDADDVFDEFQYEALRRKAKKEGHITKLGMAGVKLFPTLNRVAFRKRMGNKLSSIVETIEVLVAEMNVFGFKHQLEAPARKEWRETDHNIDDPTNIVSRSRDKEREKIVQILVNGEANNNGDLMVVPIVGMGGMGKTTLAQLIYNDPQVQKHFQLLKWVCVSDDFD
Pavir.Hb00308.1.p	221	MIRCALPDNDVGYTIITTTRISDGAEQARGAYKLKPLSLNNSRKLLYRRIFGTTENKDTNVDIEKCPDEELAEVSDKILNKCAGVPLAIITMSSLLACKARNKMEWYEVYNSIGTGLENNLDVKNMRKILSFNYYELPYHLRTCLLYLSMFPEDFEIDKDRLIRMGRVYLGELYFNELINRSMIQPIQDSFGMLNSCRIHDMVLDLIHSLSSDENFVTIQS
Pavir.J16777.1.p	208	MGALKKCTCIHHGTKRKREEENVTHSEDSGVVEVPSVFNSRVMKITERLKEIMHFANNFSLSEDDEERWFTPDIISLRQTSSFVFDETMIFGRDKDKDLIVEKLLSGEQRYGGTHVPVMAIVGMEGIEKKTLAQLVFNDPRMRQSFDNHVWVYVSERFDINTITGNIINSLTNRTCHFTELADLQEKLADEVKDKAVLLVLDDVWNER
Pavir.J26362.1.p	196	MLKSMLPTKKYLIVLDDMWEEGVDNLEKLKHMLQYGRKGSKIILTTRMQHVVDKLDIGALASQGIIRPVRRSDQSNLSILSDDDCWNVMRQTPFWQGEDLCGLEPIGRQIAKKCAGLPLLARSLGFLLSQHKSTEAWEDIRDKKIILVYAKGFTIASDNLIQQWSALGYIQSIIDGKHYVDYLLGMSFLQISKTSQ
Pavir.J36961.1.p	173	MEALLEKMDLADELDPQAKNWRKDIIEMSYDIEDRIDDFMQRVDEADNNKVGILRKAYEYLRTFVDRCRLANQFDEIKTKVTEASERRKRYMLDQSISVTAPQSTKESASLVGIDAQKNELVNWAMDKAQQSKVMAIVGFGGLGKTTLANEVYREVGGKFDCQAFVPVSQKPE
Pavir.J26290.1.p	142	MERVKEVAERRERYKVDTIIPAKTSVDPRITSLYTKTADLVGIDEPREELITRLTKGDDMSMQQRIVSVVGFGGLGKTTLAKVMYDKLKGQFDCMAFVPVGQNPDLKKVFKDMSIDLDTRFNVDVLDERQLVDKLQEFLENK

## Sheet: StartStopIncomplete
List of switchgrass RGHs that have a start and stop codon but contain an incomplete NB domain.
Switchgrass Protein ID	Protein Length (AA)	Protein Sequence
Pavir.J15611.1.p	1360	MAEFASGAVSSLLGVIRNEAGLLGGVRNDVQFIKEEMESMSSFLAHLARTEPSGTGGEHHDEQVRTWMNHVRLLAQDCSNCIDLYVYHGNNPDIHRARGGLWRYLWWLPWLVQSIVPLQRHRVALHLRELKQRARDVSERRQRYDVKIPERASRSGRLTTQGGNGGEDDDTTASDDDDVQHQLVVARATTTDRRRRPRDFLFEPPSLGGYMEGKLVEWIQKSLERQLGGSTPSIAVMAPRSEAAAALALEVEALAARHLQCGNVILVDNMGRGRGTRLLPWAILCYILRKLQHAPSTDSESGPESKSEQKQGSAASERNKGGGSGTAEQNKNEEKVEGLHAQELEARRLWRWLRAAVNLLFIRQGMPELDEIMRNIEQMKVTDKIGKIKRKIEQMKQPD…
Pavir.Ha00132.1.p	1307	MDKAIVPGIGVVDDDPKLPLWASGAGLRVEVVERLVAAHRDLHSVLTEAQEMEIQNPALVRHLREEAEHKAYGAEDLLGALEYYRIQGEVEQDDHNDDNSKSKRVLVLDDMWEDNRKENWDVLLTPLRTNDAKGNMVIITTRKSSVARMTGARHNINLHGLKDEEFWPLFKECAFGDKNHKGHLKLQEIGRKIADKLKGYPLAAKSVGKLLSRRLDDGYWTRILDNSEWKDQKGDDDVIPALKISYNYLPRHLQKCFSYCSIFPKNQRYHVQWLVNIWIAQGFIPLADQHTQAEETGRRYLADLIDWGFFLSEPPRPSLLMHDLVHDLAQIVSSHESFTIEELKPPGDLNFIRHVTVITESAYYGQFDGTVLPNNEYFMQEFANTFCTLPKKDLRTLML…
Pavir.Gb01830.1.p	1239	MADLALGLAKSTVVGTVSMVKSEIEKDKKLKKSVKRDLMLISDEFEMMHSFLNVAKDHTTDEMVRTLVSQVRNMALDVEDCIESGAQVDHKKSTWWRSKLPSRLKAAAPAVALNEAVESIELLKARVEAMGQRNMRYSHISGPSSKSDVKMQQPTGVVNATAFDILLNARSDMMKQRGLVDLVKLISKKDSALERQVISVWGTASNFGMASIVKKAYDEPEISKNYSCRAWVKVMQPFNPHEFIRNLLIQFYTNYCPQQGRTTVDFMKPMKVMESTKGELIEEFTNKLSNQIYLIVLEDLSSVVDWDIIREYLPSNNNGSCIIVATQQLEIASMCIGHSYQVSELKKFSDDHSVCVFFKEEMEEYTPKRDAATQWLHKFKHVAHKTDLYIIGVMAVAAA…
Pavir.J25211.1.p	1092	MSHSITRDYTVFLEEALNKLQDKFKGKRYLLVLDDIWNKDAAKWEKLKASLKHGGVGSAVLMTTRDKGIAEFMGTIVDKSWTKKYHDVETLEDETIQNIIEARAFCSQESKQDELVKLVGPIAKRCVGSPLAAKALGSVLSNKTTKEEWEDVLQQTSICSDETGILPILKLSYDDLPSDMRRCFAFCAMYPKDYEIDMDSLIQLWIANGFISDQKKAEIVGERIVKEMVSRSFFQYVEKGTSYEYSSITFLKIHDLMHDVAVSAAEKECFCITDESIQSSELLLGAARHIHSPKTSEKTVAILLRSMRKRSVPIKTLMFANMYNISHMKCSSKHSSLRALSMQWLRHHGYHLPIKSKHLRHLRYLDLSHSEIKALPDDISILYNLQTLKLSDCSNLRRL…
Pavir.J34951.1.p	1080	MDISSYLAVGGWFIQVIFDKYLSYKLRRWAANCGIDHELDRLRVALLRTQSVLHGTELAPTLPHSSLPWMQELRDVMYHAEDLLDKLEYNRLHHEMEESSANESSSSPISAFMHSRFRDQGAPASSPEPCWDRSTQVKNKMRIEQVASGVSEALSLPRNIRSNNRNIMTSSIALGKIIGRDFKAQQLVTTLTSSQDENPCKTALAQHVYNDTRITENFNVRMWISVTHLFDELRITKEMLESASSSRFRHDGTTSFNRLQVALKARLASKRFLLVLDDVWNSDNTTIAIEEENWRKLLAPLKDGAKGSKILLTTRSSMVAEMLQSSYIISLEALLVNDCWSLIKSSMFDETSHNINSQLENIGRKIAETLSGLPLAAKVVARHLKHKHSVDEWKQVLQR…
Pavir.Hb00538.1.p	1046	MDKATPKAQEVATEALVKVAGEAVEWAFQEAKLQLKVRNKVHQLRDDLEWLRALLRHDDQRRRQEINEYMYIELWVPHARDVALDAEDLLEEYSQKEKLKCHCILDLPSFVRWLRRPFIRHSISNQIDNIKERIDEIKKTRKGYELKILPETWAHPEKYYIDWSDLNEENIEDPDKLVGIKEKMEQIATWLTCREKPLQTVIAIIGENGVGKTTLASCIYQTRSVRTQFDCNIWIHLPQKFRVVDILIDIILQTITSVDMTEAKKNLRGKDEEALMQELAEKLSKKKYLIVLDDVRRLEELKFFLAVLPAQKENEESAILITAQIKSPNPPAANSSGQLEYMTGRIHKKEVTSAAWLQLCHHYVELKKLEKGQGREMFCRRLFGESDFPSGFRKMHVHS…
Pavir.Ib03636.1.p	1033	MGEIVLSAFLQVLFQVIADLIRKELQSHSGLQNEQTSLISDVEMIQAVIRGAEKMQLSELQKLWFIELKDVSYEATDVLDEYTYEIQRHQGIHLAPVRNSSFLSQLSIRRQIFMHDMEEKIKDIANRIAYKRKPFDLPNRCWPYSAASGNQKPPTEQLFSAPLLYFELKLWVHVSHEFNIERITASIIESIEGSPFHSGNLNTLQTRLEKLLQGTRYLLVLDDYWRESWHDWDKLKLPLLKGAGGSKIIVTTRSAEVARVLGTSAPYQLQGLQDEDCWLLFCHFSLGANIHTYNFQDLPRLKEQVLRKCNGVPFVAVGLGHRVRQENDRSKWTSTLHGENWDSTGHLIGALRLSYAELDSHLKPCFAYSSIVPQNFQFEEEWLIQHWMAQGFIQPNPRS…
Pavir.J05158.1.p	976	MATILESLVGSCAKKLQDVISDEAILILGVKQELTELQRRMEQIRHFFNDAEQRSTKESAVNNWLSLLRDAMYDADDIIDLARSIGSKLLPDHSLSLSSKTNSCMGLSLFSCFSNIQTRHEVAVKIQSLNKRIDNISKDKVFTSLTSTQFTEKVSAPKHKKSSSLVEPNLVGKEVTHACRKLVDLLLEDKEKRKRNGSNSEKTPQTAALLSQTGLTASSDRSDRLGWKLKFQTGQTGYTDRPDRSLPDSPQTKLQMANLEQTKSKSNETWRIPSHLSLRYIQDESNDELQSRLKIAIKEKSFFLVLDDMWQTDAWENLRIPLHAAATGIVLLTSRLETVAVEIGVDHTHRVDLMSVDVGWELLWKSMGINQEKEVQNLRDFGIDIVRRCGSCKEQTENE…
Pavir.Hb00487.1.p	946	MAALFASMAVKSALDNLSSLLPPAAASQGLEDLRTLERTMRRIHATLQDAERHWNLREESAKLRLKELKDLAYDAEELVEEYEYEVNRCRVEAPRRPAACLHGGASSSKRKRQEVLEADHCSNEASIVAVPTELSVRARKVLERFTEIEDYFGTFGLSENDGERKFVPEIRSLRQTSSVVHAPRILGREKDKENVIEALMMNSGEGSCFGSHMSVLPIVGMGGSGKTTLAQLVYNDKRQSDYWELLCQPMLASRRCNIIVTTRSKAVTRLVQTIPFYNLNCLGPDDSWSLFKQTAFVQQEIVTASSMLEIGRSITEKCKGLPLAIKTLASILRNESDEMKWRDVLESELWDLKQSKNEVLPALELSYKYMPDALEMVVWLWKLLGLLESDGSDNRDEIG…
Pavir.Ha01650.1.p	944	MVHLKSGAVGSKILLTTRDRKVAEIVKSRHIFKLGMLSEAESWSLFLKSSGWVEEDLGSDYIKVGKVILNRCSGVPLAIRTLGGILYENKEISIWRAIGRSDLWTDESIEDRVFASLKLSFIHLPDELKQCFTLCSIFPKGTEIYKDRLISQWVAHGFINSMNGMQPEDIGSGYFDSLVKVGFLQDPSKDWDTKQLVCKMHDLIHDLSRHILQDEVVTCLPNNMIANRTQRCRYLSLTSCPEKVHRNSFHKAHALFISGGNPIFDKPVKTSSSVRSVVLHYTENTPFPQFTLKFEYIGYLEIHNLDCTKFLEAISSCWNLQSLHLIRCKGLVALPESIGKLKKLRILELNFAYDLDSLPQSIGDCRDLQSLILYHCAKLREIPGTICKIKNLRGLHISR…
Pavir.Ba01147.1.p	906	MEFTSLVSKLGSLLAQEYALIRGVRGEIQDISHELASMMAFLRNLNADDPTAEHDHQTEDWMKQVSDMAYDIEDCVDHFVHHLCDEPRGSGCVVAVRRGVYELLSWRLRRGIATKVAELKARAERVGKRRVRYGVRDPDTSKAEGKKGGNSAGGSYMYNNIQDRLPEPNLYSMKLELVGVEKELDEIREHVKWSSWEGPKVLCIVGHAGTGKSTMAMALYHELVGQFDNGTVVSLSGMYDPHTILKSVLIRLKSQDDGNQQKFFGDARKKQPAGLALTRRILVPFCGPELQQRDEQNIDINATDEEQLLHAIAACFRCMRFVDKELFSERPGTDVWRGLVDICHGVPALVRTLAGFVASNPKKTIADWAETLSCLTREIISSAPFDDYGRATKLLNYFH…
Pavir.Ha00364.1.p	881	MDLVVGASNDAVKSLVSKLGSLLAQEYILIGGVSDDIQYINDELASMQAFLNRLKQEAKHNEQRQGWMKQVREVAYDIEDCVDKAGHRLSREPRGSGKLASLRRAWYLLTTLYARHCIATEIGNLKARAQHVSERRTRVQQILPKFHTVSAWENIRDSFPTGKKGSSIVVTTRFKSVAEACRRQQGYVFPLKPLNDDDSYKLFCQIISNEPNIPSNGARALLKKCGGLPLAIILVAGLVASKLRSESISTRGGDHHSVQEEDVSGELKKNKDQAGNDISEGLDKDAVFEELAKNKPKSGNDISKNLEKFLTQVGKDLSEELEKNLSTEGVAHIVNHCYSQLPADLKTCLLYLSMFPKGCLISRKCLIRRWIAEGFIDEKHGKTVEEVAEDCFNELISRN…
Pavir.J28603.1.p	869	MPPKGLGIEFVDVGKDIVKKCGGIPLAIKALAGVLRGKELIGEWQAMRDSNLLHFVGEESGVSVSACLRLSYFHLPSHLKQCFTICSLFPKGHKIDKEQLIDLWIAHDMITIEPGVDYLDYIGHKCFNSLMKMSFLQDVNEYHGREQNLPPKNLFKKARSVCVDYCDDTIFGALENARHLRSITMGTIYTQAIPIAILQVKNLKYLVISRLQCKALPEAISDIWSLQALHVTYSDLLELPKSISKLQKLRKLNLYRCGELKCLPDSIGDCQNISSIDLCYCEKLKVLPESIGRIENLRVLKLANTKIEKMPSSITTLRNLVCLVLHRCWELVELPEGIINLEKLQVLELGDCIRLRHVPVGIGKLIRIQKLNFFVGGDSEKFAVIYELSRNSEDVAITG…
Pavir.Ba00987.1.p	867	MFETRVWVHVSKDLQHMSMWSGESFSRGETAGQQAQLRTWLQGNKFLLVIDDVWGENVWDGLLEIQAQHGSPGSRILITTRNERVAKRMGAVHLHRVKGLNEDDGWWLLRTRAFLDESTGNMQDIGRQIVQKCNGLPMAIRRIGCLLREVDPKEDDWWRIYSSDFCGLSSRIRNAINMSYLGLPYYLKRCFVYCSLYPEGSVIYRQRITQQWIAEGFIVTQQNTMHRSDATVEEEAGKCYDELCGMGLLLPENGAYGAERSKMPHLFRSFALLQSQDEYFIGNPQDIGDVLKPCRLSITTGGAEALRNGIRKLKCLRTIILSGSPLNDRALGDIFHKFTHLRVLDLGDTQIECIARSLGSMTHLRYLSFANTQVREIPSTIENLRMLQFLILKNCTRLN…
Pavir.J33941.1.p	850	MQPLGEDNSRKLFFSSVFGPQDECPPELREISHDIIRKCGGLPLAIVTVASILSSQPGKQDRWDYVNKAIGYSLLTNPTWEGMKQIFDLSYNNLPQHLKACILYTGLYEEDIVIWKDDLVNQWLAEGFIQAKEGQDKKEIASSFFDRLINEKLILPVDVNKKGEVLSCTIHHMVLNLVIRCKSIEENFVTAIQHSQATTTLADKVRRLSLQFGNAEDAITPPNMRLSHVRTLAFWGVFQCLPSVVQFRLLQVLILHFWGDKDSISFDITTISELFRLRYLKVTSNVTLELRTQMRGLNSLETLTIDARVSSVPSDIVHLPGLLHLSLPAETNLPNGIGHMTSLRTLGCFDICSNSIENVQSLSMLTNLEDLQLTCSTVQTENLNSKMQFMLNSILGRLS…
Pavir.Ea02458.1.p	838	MWWVPLAIKALTGVLHGKKLIGEWQAMRDSNLLHFVGEESGVSVSACLRLSYFHLPSHQKQCFIICSLFPKGHKIDKEQLIDLWIAHDMITLEPGVDYLDYIGHKCFNSLVQMSFLQVENEFYGRATCSMHDLVHDPAQSILKNRISLDAPMDATDYTMSCRYFSLTEQTQNQPPKNLFQKACSVYVDNCDDAIFGALKNARHLRSITIGTIGMKAIPIAVLPVKYLKYLAISRLQCEALPEAISDIWSLQALHVTFSNLLELPNSIGKLQKLRKLNLFGCGNLKCLPDSIGDCQLISSIDLCNCKKLRVLPESFGRIENLRVLRLGDTYIEMLPSNITTLRNLECLDLDHCWMLVELPEGIINSEKLQGLKLKGCGILRGMPVGIGQLCRNSEDLTVR…
Pavir.Ab00576.1.p	837	MSDLPARRQRCPWAPFTFLKVLLWRLSTLASCRGASATLRRCDRQQFTLVKAGDAMVAWLAITKQGRYARFLFQGSQEKEADGMEEDEVSYSSGLSSDRVLITKQDIARSWMEQFTLVGSLFNDLKVISVCGIPGVGKSELVRYFYYNRMLERRQLFHQYAWVNVSHPFNIGNFCRSSLSDLHLAMVVKNHIQLCRRLLKENRCFVVIDNLQSNQEWDLIKHALKPEDSRSVIIIVTSDELIINVTCLEPKAAIDLFEKCGGIPRVIVAIAKFLAPLTVTYMDRIRTLNLGFFSELESNTELFGSVEGIFSWLNSYIHACPDFLKRSILYLSIFPQYQIIRRRRLVMRWIAESYCKNAGDSSEEGSGEFSFSRLVSTDIVQQPQHLVTDVLGSRRMVSC…
Pavir.Ba00772.1.p	836	MVGPGLTVGGWFAGAVISNFVAKARSILEANHALQAEAGDMLYSVQAALPRIRILVEVTERKAISNGSYDEWLQQFKDVVYEAEDLLDDFETKRIQDELRRKSSKVGSAASFALRYMRNLLLSDADLQRLKDVLKKLNKIVNDDRGTRFQGILESSDEQEDYGGSLRSNPGRATAHVSLKHLPLESMCRVFEHHAFGRQEKGSLESIGKKIVQNLHGVPLLAEAIGRLLRQNLDEGHWGKISRSHWWLYSEDDDSQNVALPSVTILCEHLSDHLRKRLCYCSIFPSGYLFKRNVLIQMWKANFMQQHDGIEMEKKENQWFDELFNRSFFQPTIWENKYIIPDMIKEPLYRIAEKECHAATDSRELKRSLQLYRHLAIDSSDFSVHLDLRKINKWRTILF…
Pavir.Ia02510.1.p	836	MLSTRTTVHEWMDILAKSNICNDRTGILPVLKLSYDDLPSHMKQCFAFCAIFPKDYEIDVEHLIHLWMALDFVPLEEEDHPETAGEEIFRQVTWRSFFQEVKQSPPLNYEKKDGMLCNTTTCKIHDLMHDIALSVMGNDCLTVTDKINDKKSISDPTRHFLSCRVGTQLDGFMKKQPSTLQTLFCTDVDFLSHLSEYNSVRALHLPLNTRHQVKSRHLQSQHLRYLNLSGNNVITELPGEISMLYNLQTLDVSFCRGLRQLPKQMKYMTCLRHLYTHGCTSLTHMPPDIGQVASLQTLTYFVVGTSFNCSTVAELQNLNIGGQLVLDGLQNVDESQAKAASLGNKHKLTHLSLKWNSDANEVQDCHMKVLDGLKPHGGLHMLRVDSYKGSSLPSWMIDL…
Pavir.Hb00481.1.p	828	MGALSVVVHAVTGKLVALLHEFALLPFIRKDVVFLKAKLERMIPAIHYCSTHDEPDAQMRDWVNRVRELAYDVDDWVNLFIIRVDAAAGIGGNPSCRSQGWFRSTARKITTLSTRRAMYRELQELKKRLIELAGRRESYMFPDAPLPAKHLVIDSRFSMLFEDIERLVGLARPMEEVTKMVTESGGKAELKTVCIVGMAGSGKTTLANAVYMRLREENCFQCHAFVTVGQKPELKNTLMHMFSMLDNGHQQIGEDIDDLIVRFRHILEKKRKCLLYLSTFPGNEEVDIDRLVRRWVAEELILNEHGASGEETARIYLGQLISVNMVRPLLLNKDGVRCCRLHPVIHDFLVYKSMGEKFITIVDAEHQDVPSNNMCSTIRRLFLRSSSMQDQDLARNGNM…
Pavir.Ha01711.1.p	827	MWCDSLILYKLLIGLATVQVVGNGNDEDQIELLKDIGMEIITKCDYLPLAVKVMGGLLRQKTARRREWENVLNDSIWSVSQMPEELNYAIYLSYEDLSSSLKPCFLHYSLLPKSRGFFSYEIIGMWISEGFVHGTTRDLEEIGKEYYDELIQRNLIEPNIRYVEKHLCSMHDVVRSFAQYMARNEALVAQNNKADIADKINSQMFLRLSLETRGSESDELEWYSLQGQTSLRTLLSVGPIKIKPGDSFLVFSNLRTLYVEDANFDALVEYLNQLKHLRYLSINGTNTSRLPGSIGNMKFLQYISLLGCKSLVNLPSSIVKLQHLRFLSLRNTGISSIPKGFHGLTNLRILNGFPAHMDGDWCSIEELGPLCQLTNLTISGLENVSSSSFAKKARIGDKV…
Pavir.J32437.1.p	821	MFYILLIGLATVQVVGNGNDEDQIELLKDIGMEIITKCDYLPLAVKVMGGLLRQKTARRREWENVLNDSIWSVSQMPEELNYAIYLSYEDLSSSLKPCFLHYSLLPKSRGFFSYEIIGMWISEGFVHGTSRDLEEIGKEYYDELIQRNLIEPDISYAEKVVCNMHDVVRSFAQYMARNEALVAQNNKADIADKINSQKFLRLSLETRGSESDELEWYSLQGQTSLRTLLSVGPIKIKPGDSFLVFSNLRTLYVVDANFDALVEYLNQLKHLRYLSIKETNTSRLPGSIGKMKFLEYISLRGCKSLVNLPNSIVTLQHLRFLNLGDTGISSIPKDFHGLTNLRILYGFPAHMDGDWCSIEELGPLCQLTELNISGLENVSSSSFAKKARIGDKVRLEYLF…
Pavir.J27842.1.p	802	MEIITKCDYLPLAVKVMGGLLRQKTARRREWKNVLNDSIWSVSQMPEELNYAIYLSYEDLCSSLKPCFLHYSLLPKSRVFFAYEIIGMWISEGFVHGTSRDLEEIGKEYYDELIQRNLIEPDIRYVDKTVCNMHDVVRSFAQYLARNEALVAQNRETNIADKINSQKYFRLSLETRGSESDELEWYSLQGQTSLRTLLSVGPIKIKPGDSFLVFSNLRTLHVQEANFDALVEYLNQLKHLRYLSIEGTNTSRLPGSIGEMKFLQYISLFGCKSLVNLPNSIVTLQHLRFLNLRDTEIRRIPKDFHGLTNLRKLYGFPAHMDGDWCSIEELGPLCQLADLDISGLENVSSSSFAKKARIGDKVRLSRLFLECTSRIEHDGQLVKDEEGIPEEQQQQIEEV…
Pavir.Gb02534.1.p	791	MVPLNDDQSRQLFFCRVCVSEDDCLDQDFKEISHGTIQKSGGLPLAIIYIASMLASWPNLVLEQKKYTEDCLRSALRPNVPSERMKEVLNLIYHNLPCHLKTCLIYLNMYPEDFVIQKDDLVRQWVAESFLSAVEGKDDEQVAGEYFDELVARGLIQPVDTSHNSQVLSCTVHHMVFDLIAYECMEENFITALDYFDIDTGISDKVRRLSIKLGGAKSAQIQGSFRMSQVRSLLFSGFFKCIPCIEEFRFLRVLILYIWSDQRKANLDLAIIRKLIQLRYLKIECNMAVKLPAKIQGLQQLMALEVGSIVATVPSDVVRLRCLLHLHLPSAAELPRGIGLLTSLRSLGHFNLSTSSRHNVLDLSKLTNVQDLHLTCSPAPSKRLMRNMECLASVLGKIS…
Pavir.J05603.1.p	788	MEIIAQCDCLPLAIKVIGGLLRQKRTSRRDWKNVRNDSIWSVSQMPEELNYAIYLSYEDLSPSLKPCFLHYSLLPKSRVFFTDEIIGMWISEGFVHGTSCDLEEIGKEYYDELIQRNLIEPNLDYVGQVVCNMHDVVRSFAQYVARHEALVVQNKEIHNADKINSQKFLRLSLETRGSESDDLEWYSLQAQTSLRTLITVGNIRIKPGDSLLAFSNLRTLHMQDASFDGLSESLNQLKHLRYLSIKGTNISRLPENIGKMKFLQYIILYGCKSLVKLPNSIVTLQHLRFLNIHVTGISSIPKGFHRLTNLRSLYGFPAHMDGDWCSLEELGPLSQLTRLRTSGLENVPCSSFATMARIGEKVQLSYLSLECTSRIRHDGQLVTNEEGIPEEQQRQIEEV…
Pavir.J36633.1.p	780	MSSKKQVQEWEDIADSNISDTTRGKDEVLPILKLSYKHLSSEMKQCFAFCAVFPKDYEMEKDMLIQLWMANGYIHEEGNMDLSKKGELVFNVLVQRSFLQDVEWFFIGGYYRAICKMHDLMHDLAKDVIDECAFAADFVDKKIFMKEVRHMLVSRNLLKEINGSLKPISSVRTLLTHSSTLLTHSEGKDLMKMKSMSLRALQLQVGCPSVIHNKLINTIHLRYLDISYSNIIRLPDSICLLFNLLSLRLDNCHELQYLPESMAASLRKLIHICLFGCHKLECMPPKIGLLHNLHTLTKFIVGIGDGFGIEELKDLRHLGNRLELYNLRNVKSGSKANLHEKQNLSELLLCWGRHECETPTNIDASNEEQVLQSLAPHPQGELKHLEVHGYGGVAIPQWM…
Pavir.Fb00339.1.p	779	MKSLSFEDSKRLLFKRAFGDANLRFTDLDSVSDEILRKCDGLPSAIITISSMLADKHAKTEWDRVLNDIGSTLAKNPGAEKMTTILSMSYFDIPRHLRTCLLYLSVFPEDYRIEKQCVINRWIAEGFIHEEERRTKYEIGEGYFNDLINRSMIQPVDVVYGQAKACRVHDIILDYIKCKAAEENFVISFDAAEHVYTTKCKVRRLCISKHTGENVTIWEDLTLSHVRSVTIFGQPMKTTLLPSAALRVLDLGGCRGIQDHHLASIETLFHLRYLRLSSHSITKLPEKIGELQYLQTLDVRGTNIEELPSTITKLQRLAHLYVDWDIRFGCLNGASDLGIQHLSALSKVEVHIYGNCKSDSNYDPTKDKNGGAVRWVATRENQFVAFHCSRVLDLGGCRG…
Pavir.J29227.1.p	777	MSFGVLQQKLRELVTSRRYLLVLDDVCNDESDDDHQQKKRTWVDVLAPFKFGTQGSRILITTQANVCSKTLNAGTKIQLNGIGTDDLVLLLKKCAFQDEHKQYPQLEEVLRRAAEKLKGSPSAAKAFVDMVTNKHRMNEWEEALKNDCFLTSGDRPRYRCLPQHLKQCLAFCSIFPVNWEFEPESLVKLWITHGLISDTDNKNCRLDWKGMQDVGRKYIKALQSNSLFQSTKHGKTIYFVIDEQIHSMLLSSSANNSFFRIDNNNTGSIPQNVRYLSVTKGCMAQLKNDPVLKKLRTLLVFDDKSSPLHEFDIDVLKQIKKVRVLDLSGSSITGLPEAIGELKHLRYLGLPKTIKQLSAAVTKLLHLQTLRVVEECTIDDFPSDGMNRLVNLRHLDVDT…
Pavir.Fa00139.1.p	775	MVYNDCRVQKHFELMMWHCVSDNFAAIAIVRSVIELATNGRCDLPDNIELLQKKSCRKSLVGKALLCSSIGGSGSMIVLTSRSRQVASIMGTLPPYELACLSEDDSWELFSKKAFNKGMEEQEDFITVGKLIVNKCKGLPLALKTIGGLMRSKYQIKEWEAVSESNMGGNNEVLSILKLSYMHLSSEMKHCFAFCAVFPKDYEMDKDRLIQLWMANNFIQAEGEIDLVQKGEFVFNELVWRSFIQDVNVKKIGSKMHDLMHDLAKYITDECAFAKELIQQTVSVNNIRHMQLPWDKSDEITGLMKSSLSLRTLLAQDSEDMDLKELINITHLRYLDLSESEIVRLPNSICMLYNLQSLRLNSCWNLRFLPEGMKNMRQLTHIYLLGCTSLERMPPKLSL…
Pavir.Ba02495.1.p	771	MPCSATEQQPSRVAILQEALQCIKNEPVGVIGIWGLGGVGKTHLLIEINNSFIGDTFFDSVTFITASKDCSVRKIQDEIVNKLHLHRDSDVASQAKIIFNFFNKRTFLILLDDIWDQIDLQAVGIPLGSRTINQIRRKVVLTTRSKNVCGLMEVRKYINVACLQDDEAWQLFRDKVGLETLSNPRIEALAKELVKGLKGLPLALITTGRAMHPKTDPVEWESAIAYMKQSCCDKDDPVSMESVFRQLKFSYDRLRNDTLRQCFLTCSLWPEDKEIEMEALAECWLGLGLVDECDIHKSNIKVHSIIGELKSTSLLENCEGINPSKPYTDGVKMHDVVRDMALWIACGHDERNGRWLVHAGVGVNSSMNTIAWSQAECISLMWNKMMELPPFGPKPCFRR…
Pavir.Ba02316.1.p	768	MAGVGKTALAQRVCNMEAVRSHFDMTFWIWVSLEFDVVGVTRKIVEAITRSRPECDELSTLHELIVEHLAGKRCLIVLDDVWDDNPSHWDCITAPLSRCAVGSTVVVTTRSKKVAKMASPKVYHLKCLSDDDCWLVCQRRALPNSDTDIKQELVEIGKQIAKKCGGLPLAAEAAGSALSNSISWEHWKEVLENGLWAGSEAKNLVLPVLKVSYDHLSTPLKRCFAFCSLFPKGFVFDKDVLVQLWTAQGFVDAEGDRSPEVTANGYFNDLVSRCFFHPSPAHDIVEGKFAMHDLYQELAQFVSGNECRMIHHPCSMKIGESPRHLSFVDEESYSVEEMHLNTIRGHHDLRTFLFIARTEQKHEEITFRTKIPSELIMDFECLRALDLSNTNIMELPKSI…
Pavir.Ha00827.1.p	766	MEVVGNGNDEDQIELLKDIGMEIITKCDYLPLAVKVMGGLLRQKTARRREWENVLNDSIWSVSQMPEELNYAIYLSYEDLSSSLKPCFLHYSLLPKSRVFLACEIIGMWISEGFVHGTSRDLEEIGKEYYDELIQRNVIEPDIRYAEKVVCNMHDVVRSFAQYMARNEALVAQNNKADIADKINSQKFLRLSLETRGSESDELEWYSLQGQTSLRTLLSVGPIKIKPGDSFLVFSNLRTLYVEDANFDALVEYLNQLKHLRYLSIKGTNTSRLPASIGKMKFLQYISLVGCKSLVNLPSSIVKLQHLRFLSLRDTGISSIPKDFHGLTNLRILNGFPAHMDGDWCSIEELGPLCQLTNLTISGLENVSSSSFAKKARIGDKVRLSRLFLECTSRIEHDG…
Pavir.Bb01080.1.p	754	MDGRTNSSTLLARPPRSFLKPFKNCFLTCSSRTGYLLLIDDIWSAKTWGDIRNCLPVENKKCSRIIVTSRFQAVGAACSPSGTTNLLHTVDFLNAVESKNLFKRSVCESKSSKDSEKVQDKVPEEILKICGGLPLVIVTMAGLVASNSGKASSYWDKVCKSLFPESVTALSLDGVTRILDFCYNDLPGDLKTCTLYLSMFPKGSKISMKRLTRRLTAEGFVSEKQGLTEEEVAETYFNQLMRRKLIRPVEHNSNGKVKTFQVHDMVLEYIVSKSCEENFITVVGGHWMVPPPSNKVRRLSMQSSGSKHENMTKNINLSQVRSVTVFGSLKQLPFHSFNNGIIQVLDLEGWKGLKQKHLHVICKMLVLKYLSLRRTEIAKIPKKIGKLEYLETLDIRETR…
Pavir.J08105.1.p	752	MKPLSYIDSKRLFYIHMRSFSGEEDFRLAEASDKIIKKYGGVPLAIIAAAGMLTDRPVEDWLNLIGIIFSQNRASDDSMRLLSFSYYDLSFSYYDLDNNLRPCLLYLSIYPEDYVIEKNMLIWRWIAEGFVYSKATNELFEHGESYFNELINRSLIQPVEIKGTGLVYGCQVHSLVVQLIRSLSREENFVSVLNEGGEIFPPSESRWLAIHNRKEGHNLGDNMNLLHPQLRSLTAFECPIYMIPPVFSFKLLRVLDLECCGSMEGYDLKHLGKLLLLRFIGLRNTFVRMLPEELGQLKDLQTLDLQGSGVEDLPASIGGLKSLMCLNADWTTRVADWIGKLTSLQQLVMYPGDGNDDQSVTWFLTGLGNLTELRELCLLIKSDNERQLRNLLVSVLKLP…
Pavir.J34278.1.p	752	MEIITKCDYLPLAVKVMGGLLRQKTARRREWDNVLNDSIWSVSQMPEELNYAIYLSYEDLSSSLKPCFLHYSLLPKSRVFFAYEIIGMWISEGFVHGTTRDLEEIGKEYYDELIQRNLIEPNIRFVEKQLCSMHDVVRSFAQYLARNEALVAQNSKADIADKINSQKFLRLSLETRGSESDELEWYSLQGQTSLRTLLSVGPIKIKPGDSFLVFSNLRTLYVEDANFDALVEYLNQLKHLRYLSIKATNTSRLPASIGISSIPKDFHGLTNLRILYGFPAHMDGDWCSIEELGPLCQLTDLGISGLENVSSSSFAKKARIGDKVRLSHLFLECTSRIEHDGQLVKDEEGIPEEQQQQIEEVFNELQPPSGLEDLNISGYFGQRLPRWMMSTTVMPLGSL…
Pavir.Bb01818.1.p	735	MADLAAGAVGTLLGAIREETKLLGGVRGDLQFIKDEMESMKSFLHHLNKKKRRGREHEEPVRAWMNQVRELVNDCRDCIDLYRTRDGLWRRHGWWLPGFVLEMVAQHRAANRLQELKDRARDVGERRARYGVEVPKKKKKEGAGTLDDDDDEDDRAAAAATADEEPRGRRRALLEALPLEDYLREKLVDWTEKINGGGGDKIGVPSIAIVAPPEDTDAVAGALDIAASLASRFEAMACVDIPAMHPSHRLLEQPLDILLYMLLKIVEFEYGGFSAEVSKEEQDIRQYYFRKKQYLVDELTKTIIDMNVRTRIEKIKGRIKDIDKQVGLDMEGQSPSTQSLRLLLVALRLSPLYDWWGRIILNQGEVRDKARSVSGISDEEEIIKKTAQELGDLFGGYAL…
Pavir.Ib03714.1.p	735	MQAVTGAMGSLIPKLWGLVHAEYQLQTGTKEQVESLALDLESAYAALRKVASVPPDQLDEQVKLWAREIREGSYDMEDVLDTFLVHVEGSNDPADKDSELKRLRKKMTRLFKKIKARHDIASEIDKIKKRLQEVKDRHATFSINDIVSKRIASSSTTDPRLEAMYKEVKELIGIDKSKADVISKLGDDGSNKGMRKIVSIVGAGGLGKTTLARAVYDKLKPQFGCRNLENIKSAFIENNSGSRIILTTRKLEVTTGEVYNLQPLTHENSRKLFYTRLFGEDKFPDNESSEVHKASEEILMKCGGVPLAIITMASFLAGKAREQWFELCHSPSFIHDKDTMWILSLSFNDLPPHLRTCLLYLSAFPEDHFIAKDQLIWKWIAEEGYFNDLVNRSMIQADE…
Pavir.Ib04287.1.p	734	MAIVKRCDGLPLAVKVVGGLLLSRSRRRGAWMDILDHSAWSLMSDDLNNAVFLSYEELSPPLKQCFLQCSLIPKSKVIRRRAIVQMWIAEGFVRDDTGSQLPEDLGIEYYKELISRNLLEYDTQIVDKSGWIMHDVVRSFAQYVMRDEGLLVNEGNSINSSVGKLKFRRLSVSKKEVDCASLQKQKSLRTLMLFGTTTVELKFLLNKFSYLRVLHLQDADITELPESVCDLYHLRYLGLEGTGITTIPLGIGNLKFLQHMALNRCKNVMLLPDSIVKLQHLMSLDIRGTKISSIVRGFGNLQNLVQLWGFPTNLQDNIDGQCSLGELGSLSKLRLLSIEGLEKAFAGSMVSEAKLSSKVHLTELELRCSSVFKENNEVEDNHGEYHTRIEEVFGDLCPP…
Pavir.J15814.1.p	729	MENMVDKKNTCIQNFILYSQAWVEVKKQNRCIIFLFPWNLIFIFPIICRYIIRIDDLQMETGLWMNIQCAFPDNNKSSRIIVTTTNDKLAQICSLNCRVLRMQPLDMGSAHALLERELPVVHRCPTNLNQSLEMILKSCECHPLAIVNMACHIRETGNRWEWDHDKCEQACNGIGSGLVNGTGAFVGMSQVLNRTYSSVNYNTMTCLLSLSTYPKNHVIKRKSLIRRWLAERLITCKDKRSGEDILNECFTNLVEHNFIIPVKISISGEVKAFRVHQMMLQFIKAKANSENFVTWIHIHEGQEKEQVNNICRLYIHNSSPKDPSIGNKTELSRVRSLTFSGLASKTLMNFKDFKLLRVLDLECCENLKNANLDTICRSSMLKYISIRGNEGVSKLPPSI…
Pavir.J38768.1.p	728	MNNIRNFSILKPRVFFLINCDMCRYFVVVDDIWDISVWNMIRCALPDNDVGYTIITTTRISDVAKQAGGAYELKPLSPNNSRKLFFRRIFGNVNKDNNEETEKCPDEELAEVSDRILMKCAGVPLAVITMASMLACKARNKMDWYEVYNSLGAGVENNQNVKNMRKILSFSYYELPYHLRTCLLYLSMFPEDFIIDKDRLIRMWIAEGFIQCGKHGKSLFELGESYFNELINRSMIQPIHNYGMLDSCRIHDMVLELIRSLSGEENFVTVLSDMDSTSPSNTIRRLSLQNGKQSHHMAQATRRVLQHARSVVTAVGQVPVAGSCRVLRVLDLVDCNHSHTNSLKYLGNYQNTRSLLQHARSVVVFSSSFAQVPAPGCCRVLRVLDLGDCNHSQTNSLKY…
Pavir.Hb00484.1.p	728	MAVARILITTCTKDVGESCCIHPTDVVHQMNGLSENDSKTLFDSKVPDSEKHSLVEVSDDVLKMCGGMPLATTVTAALLSRKPTLLPLDQYHSTPQGVRKILEIGYDDLPLPVKSCFLYLSAFPEKYTIKKDRLIRRWGAEGFIAKWDGESLWEAGERHFNELLSRRLIQPAFDDDNDEPTGCTVHHVVVDFIESLVRRVCLDCGEEDEGDALFCSTYCSLDQRRQGASNSEESSISAKDEAISLHLSWVRSLAFFGDVRRIPDLLVFKLVRVLDLTDAKGLENEQLGSIGRLSLLRYLGLGGTEVTELPQLIMELDHLSTLDIRQTEVKKLPEFKDTKLVSLLTNGLTIPGGMGEMENLEELSTIHLGRDGSLPDNVAGLVKKLMRLRMLEVNFSFIA…
Pavir.Aa02234.1.p	725	MCVFGYEDYQIDPKLEPIGKSILPKFKGAPLAAKTIGRLLRKSLNPAHWNDILNSELWQLRQKETDILPALRLSYMHLPFNLKRCFSFCATYPKDYNFDKSSLAEIWVAEGFVEAQGSIPLQHIGAQYFEDLVNLSFFQKLRGKYVIHDLMHDMAQLVSKEDCFIVKNASDIEMVPQNVHHLSILRSNDVKLSNLLSLCKHKKLCNLLCNKSFGITLDHWFSGLQYLRVIFFASTKGLPESIGNLKHLRYLEISRHCDFYSFPSSFCSLYNLQILYARKCNFRRLPRGVCKLINLKKFEFEPDIPKMEIDAAEWGEHIRFIINNLNQITRDLTIYNLGAISKDRAAESELKKKEYLNSLTLIWSWLRCLAHNETEVLQALQPPTNIKSVRIEGYPGEYL…
Pavir.J39298.1.p	720	MVGDFLICSPATCRCRYFIIIDDLWTVSVWDIISRAFPEGNSSSRIITATTIEDVALACCSYDPGHIFKMKSLSCDHSKELFMRTVFGSGQGCPRQFHAVLDEISRKCGGLPLAITCIATLLARQPETVDPWDYISNFLNQNLRSNPTPVEILKQILNLCYIILPNCLKTCLLYLSVYPENYIILKDDLVKQWIAEDFVCAKEEQDTVEVASSYFDELVSLCLIQRTDINCIKKGRSYIVHPMVFDFIRCKSVEDNFITIINYSQSTVGLIEKIRRLSLHFGSATYATTPASIGLSQVRSLSFIGLLCCMPSLVQFELVRVLILHLQAEDGDTTLPLRGISGMFLLRYLQVRCNFTVELPEQLGCLKHLATLEINARVAAVPSDIVCHPSLLQVRLGAK…
Pavir.Hb00519.1.p	719	MQGIHKRPRGVHEWIELKCFDKEKTSSLFKQTVCMEEKIEDQMKDFDVVLHGITKGLPLAIVLLSGLIQTKEYPNEWQAVFEHLKSKRSKRLDSMLAMCFDDLPHDLKSCFLYFAALPMNTRIEAHTLVCMWMAEGFLRPKDGRTMEKIGRIYLRELIMRHLVKLVKTENASGVDEFVAVHHKVHAFLQHEAQEASFVDIHNGDDIPSFATTRRLSLQNYTDKYAALSRSLPKLRSILSNFQLEDVEGDEDNVESEYYEESEDGEEDSKEEGDMEAEPKVEGDGDGEIEVEEEGEEDENNEIVLCANNENNEVVEGSYEITEEEGKYETSEESKQDVMPSTMPLLSNLLQCWVTPLSAGLLRCCGEQGSPQASTNLFIKEMLQVSKFLRVISLQGIEIG…
Pavir.Hb00444.1.p	709	MQGALEKISKTPADKLDDQDKIWARKVREMSYDIEDTIDTYMMRCKAGRKPGEQHGFKEAIDRTLKWFKQPVIRHKIAKEIREIKSHVEEVAMRRDRYKVNTDVAKPVTVDPRLLIAQYEVEELRTEKAAQCVVHWRSLQFFGTRNLAYFVVVDDIGDISVWNMIRCALLDNDVGYTIITTTRISDVAKQAGGAYKLKPLSPNNSRKLFFRRIFGNVNKDNNEETVKCPDEELAEVSDRILKKCAGVPLAIITLASLLACKGRNKLEWYVVYNSVGTGMENNMDVENMRKILSFSYYQLPCHLRTCLLYLSMFPEDFEIDKDRLIRMWIAEGFIQCEKQGKSLFELGESYLHELINKSMIQPIHNLFTGMLDSCHIHDMVLDLIRSLSGEENFVTVLSD…
Pavir.Ea02228.1.p	705	MRSEYWNTIKNAFPKDMGVSSRVIVTTALQSIANACSADNGHVYVMRALSEEQSRELFFKQTSLEDYAPAEQVMKKCDGLPLALVTTAQLLQSKCQMTPAGCANLCRYMGEHVENEETLARLKHVLLQNYSSLPGHALKACLLYLSIFPSGHPIKRKCLIRRWLAEGFVEADHRRSAVDVAADNFKALTDRSIIKPIDVSNNAEAKTCQTHGMMLEFILQKSIRENFITLLYDQAGLPDKIRRLSLHGKGSARDKTNSNIDFSLVRSLTIFGAVGMHTVEFSKYELLRVLDLEECEALKDEHLKKISNLLMLRYLSLGGDITTLPKEISNLKFLETLDVRRAKTQIIPIPIEVIKLPGLIHLLGVFSLPDVRQEMRNLQSFLSKKSSLETLAGFVADQS…
Pavir.J28359.1.p	699	MEIIAQCDCLPLAIKVIGGLLRQKRTSRRDWKNVQNDSIWSVSQMPEELNYAIYLSYEDLSPSLKPCFLHYSLLPKSRVCFTDEIIGMWISEGFVHGASCDLEEIGQEYYDELIQRNLIEPNLEYVGKIVCNMHDVVRSFAQYVARHEALIVQNKEIHIADKINSQKFLRLSLETRGSESDDLEWYSLQAQTSLRTLISVGNIRIKPGDSLLAFSNLRTLYMEDASFDGLSESLNQLKHLRYLSTKGANISRLPENIGKMKLLQYIILYGCNSLVNLPDSIVTLQHLRCLNIRMTGISSIPKGFHRLTNLRTLYGFPAHMDGDRCNLEELGPLSQLTRLIISGLENVSSSSFATMARIGEKVQLSFVSLQCTSRIRHDGQLVKDEEGIPEEQQRQIEEV…
Pavir.J39979.1.p	690	MLLICFYSKYARYFIVIDDLWDESAWKHIKCALIENNLSSKIITTTRIMGVAEICCSSDQVDGRIYELQPLSLADSERLFYHKVCRQGILPPELKDMIQKTLRRCGGLPLAIVTVTSLFANNWAQVDDRLYSLCNSIQTGLEDNRDMKDMRGILSLSYCDLPSQLKTCLLYLSIFPEDHIIERDDLIRRWIAEGFVHAKHDINLYELAESYFKELINRSLIQPMHVGTHGRWQDCRVHDMVLEFITSLSIEENFVTIINSTTMKPASIPSKIRRLSLQGNMEKHAIVHHATKEGLSHVRSLTVFCRATDLNLPLSNFQLLHVLELKDCCSYNIKGIGSLPHLRYLRLSSTHYIELPAETGNLQFLQTLDLEQAIVKELPSTVVKLRQLRCLHVNTQTKL…
Pavir.Ha00057.1.p	685	MLKLLLRCFAQMRRRLNRYFLLVDDVWSVSSWINIWESLPKNQNGSSIVVTTRFKSVANTCSHQQGRIHMLKPLSYEESKKLTKESNDTQEDYRNTKKQSKNNEFVKLKEDIIRNCGGLPLAIVVVAGLLARRDLNNVSHWKTVKESLTSELDKNLNPEGVTQILNLCYNDLPADQKNCLLYLSIFPKGCSINRRRLTRRWIAEGFIVEKDGKTVEEVAEDTFNELISRNIARPVDHSRNGNVKACQVHDMILEYILFKSSEENFITVVGGHWLTPTPSNKVRRLSLHSSNPEDARGKIETMNLSHVRSLTVFENLHQLPSYSLKSGILQVLDLEGCKSLNTSQLDKLCKMFHLKYLSLRRAYIKKLPAEIGKLQYLETLDIREADVVELPLSVGRLQK…
Pavir.J09281.1.p	681	MFRYIVVVDDIWDISVWKRIRCALPDNDVGYTIITTTRIADVAEQVGGAYKLKPLSSNNSRKLFFRRIFGNENKDNNEEIEKCPDDELAEVSDKILKKCVGVPLAIITMASLLAYKGRNKLEWYEVYNSVGTGMENNMDVENMRKILSFSYYELPCHLRTCLLYLSMFPEDFEIDKERLIRMWIAEGFVQWEKQGKSLFELGEFYFNELINRSMILPIQDQYGMLNSCRIHDMVLDLIRSLSNEENFVTVLSDMDSTSPSNMVRRLSLQNGKKSHVMVEAATNLLQHARSVVIFPSPVAQVLAAGSCRVLRVLDLEHCNLSQTNSLKYLGNLYQLRYLRLCSTHISQLPEEIGNLQFLQTLDVMCNNISSLPWSVVQLRNLMCLYIDKSTRVPNGIGNL…
Pavir.Ca01853.1.p	679	MWPCRYFIVIDDIWEVETWRNIKSAFIENNNGSRIILATRKLEVTTGEVYKLPPLSNENSRKLFYTRLFGEDKFPDNQSSEVHKASEEILRKCGGVPLAIITMASFLVGKSWEQWLELRHSPGFIHDKDTMWILSLSFNDLPPHLRTCLLYLSGFPEDSFIAKDQLIWKWIAEGFVEKEQGMRLFEVGEGYFNDLVNRSMIQAAKIKEWGTIADITHGCRVHDMVLDLLRHVSQQENFFFTISDSDEVVAAMSSRSKVRRLAVQSRTEEYIVTPRDNIPQVRSFLAFMCDIGKLVSFQGFKLLRVLALEDCEISDECTVNLEHIGKLIHLRYLGISNINVDNKVVLPEAIGDLKFLQTLNLTYMGGCTKLEFPSSIRKLTCLEELEVVQPWVSNKESNR…
Pavir.Hb00011.1.p	678	MRPSRAHNWGGGAAAAQVEEYGQYLLLIDDIWSSSSWLTIKRFFPENDKGSRIIITTRFQAVATTCSSHKDRDFVYHAEVLSPYESKELFLRTFYECKDSECSQPSCTNFPDRLWEICGGLPLAIITMAGLVASKPQMIHEDWIKVCNSLFPESRVCRRPEEFMGIVNHCYFDLDSDTKTCSLYLSIFPKGHKISRKRLTRRWIAEGFISAKQGLSVEDVAETLFNQLIQRKIIRPVEHNSNGRVKTCLVHDMVLEYLIMRAAKEDFITVIGSHWSLPAHSNKVRWLSIHSSDSKRTKHVDSMNLSHVRSLTVFGSLDRLNFISSKTGIVQVLDLEGCRGFRESNKVSGICEMILLKYLSLRRTDVKILPPNIHKLKYLETLDVRETEVQKLPATIAQW…
Pavir.J39117.1.p	669	MLPSHCRTCTNTFRSFVVRVAGSENDLDDRLKDPIGMGIVRNCDGLPLAIKVVGGLLRTKRVNKREWTSILENPAWSREKIHDELNSAVRLSYEDLSPPLKQCFLYYSVIPKGVISQLTNDIIIGMWMSEGFIQVPAGDEQRSKEEIGICYYWDLIRRNLIEPQLDKALDGSISRMHDVIRSFAQHMSKEEALVQSGQICSHALSTKFRRLSIESTESESGLESMVLPKWSSISHKQELLRSLIIHGKMKFEPTDSCLSMFPSLRALYVSQAEFDRFVESLSKLRHLRFLYLEDTDISKLPDDIDKLKFLEFIHLKGCENLTSQIPRSILTLEHLRFLWIIGTQFDVPKRFGQLTNLRTLGLFPVQIDGDWCTCNLDEVTEEDCQRVDEVFDQLCPPSN…
Pavir.Hb00986.1.p	668	MLEVLSHIFILFCPYFNLTWQPYLFPYAYRYFIVIDDIWDMKPWGILRCSLHENGLKSIIITTTRILDVAEQIGGCYRMKPLTHESSKKLFYGRIFGSEDKCPGQYFEVSEKILKKCGGVPLAIITTSSLLANKSENIKVWNDVCGSIGSGLASNPSMDSMRKILLLSYYDLPSHLKACLLYLSIFPEDYEIEKYRLILRWIAEDFVHRENESQSLFEHGESYFNELLNRSLIQIADRDTISFCRVHDMVLELICSLSREESFVTTVLGDSRQCMPSSGSTVRRLSLQNTTWPKTEMPKLRSVAIFSPAIINTMPSLSIYHLLRVLDLQDCNLRERRNLRFVGNLFHLRYLSLARAGYAGELPVEVGKLQFLQSLLLHGTEIEELPSSIVGLTQLMFLC…
Pavir.Hb01255.1.p	663	MVSDQWSIIKSAFPRDVSSRIVVTTKIQSVANACSSANGYIHKMRRLDEKHSKQLFLKNACPGEYSDYLQPDSAAILKKCDGQPLALTTLGHFMRKKSWPIGRDCEDVCSQVRLYDLQSGDDTMDRMHQVLIHDFASLPSHALKACFLYFAMFPSDHPLRGFLQPSNLCSDPEAKNFEKLIDQNIIQPVNVSNNTKVKTCKTYGMMHEFITLKSLCENFITLFDGCELQPKHIRRISLHHNSITDGTSFNIDLSLVRSLIVFGQAGKDMLNFSKYQLLRVLDLEDCTDLQNDHLREVCNLLLLKYLSLGGNVTSLPKEIKQLKHLETIDLRRTNVNILPTEVIQLPHLIHLFGKFKLPDKTMQDEVQKFLVSGKCKLQTLAGFLVDESEGFAELMGYMK…
Pavir.J12983.1.p	652	MQNNKSSRVITTTRIQEVATACCSGCQGYVYEIQPLNSLDSRSLFFKRLFDTEDGCPKQYREISKDMIKKCRGVPLAITSIASLLESQGMHVEKWEKIRDSLGYELETSSKMEWMRHVLSLSYNDLPHHLKTCLLYLGAYPEDYEIWKNDLVRLWIAEGFVPEKHGLDLEEVAEGYFNELINRCMIQPVVDHIGEILGEVRSCRVHDLMLDLILLKCTEENFITTNGCLHNMKGTSQVRRISHQFHTRNMALAVERMNLSQLRSYMLYPAAKYVPVISKFELLRVLRLESDSYGRKDSECLDLSNSTSHLFLLRYLEVSGFRLKLPKKFGKLQHLMTLRLAINLLDFSNPTLDVTSLSSLRHLTLPYNPICLELRNGVSKLSNLQTLEWFDISMNSVET…
Pavir.J08801.1.p	649	MIFKCMLNDFGEKFNTKTQDEGELIKQLREFLQNKRYFIVIEDIWDIMHWKIIKYALPDNNDGYKIITTSRILQVAEHAGGTYKMKPLSLNNSRKLLYRRIFGNKNKDNNDDKETCPDKDLAEVCDRILKKCASVPLAIITMARVLAYKVRNKMDWYEVYNSVGTGLENSLDVENMRKVLSFSYYDLPSHLRTCLLYLSVFPEDYEINKDRLIWMWIAEGFIQCEKREKNLFDLGESYFNELINRSMIQPIHEYADMIYGCRVHDMVLDLICSLSTEENFVTALNGMEHISSSNIIQRLSLQNGKEDDAATVATRSLQQVSLKYVDKLFHLRYLGLGDTRIAQLPEEIGNIRFLQTLDLMGTSIYSLPSTVVQLRHLMCLYIESYTRLPNGIGSLTSLE…
Pavir.Fb02144.1.p	647	MALLAIANLHYINSKSATVFGCISTYEIDRSPEFTDEAALILRRCYGLPLAIVTIGSLLAFRPKTGMEWRKLNECISAEVEMNPEISAIRTVLDKSYDGLPYHMRTCFLYLSIFPEDHKIHGWSTEEIADSYFMSLIERSMILPCKQSVHSREGIDSCEIHDLMREIGISKSAAKNLVFRLEEGSSSYNKSTAVHHLAIGSNWNGNRREFENAVNLSRIRSLSVFGKWKDFFISDKMRLLRVLDLEGTSGLADHHLEHIGKFLHLKYLSLRGCHGIYHLPASVGNLVRMETLDIKHTSIIKLPKAITRLRKLRYLRCGRLGVFGAGSYEAGEDMLKLARDRLSLLMFSSVRFCVACWAPQIMDDDMNRRDVCTVCCCNVFPLVARGLDPCSVVIPSGVN…
Pavir.Ba00072.1.p	645	MKPLSRSDSENLFLKRIFRAEDKFPVQLEGIKNQILETCDGLPLAIVTLASLLATKPRTNEEWERTLNSISYMHEKDSELDKMYTILSLSYNDLPRHMRNCLLSLSTFPEDHEIYKDILVWRWIAEGFITEKQGFTLEQVAESYFYELINRNLIQPINLVPRYGMNAVEEGCRVHDIVLNFLISRSAEENFVTMLDNQGLPSSDRRIRRLSVWYNPVHAVAVFRGTMNLSHLRSVSICNVGGWTMPPVLDLPVLRVLDLEEYDDSWLVDHDGFLSLFHLRHLMFSMASGGTLPAQIGYRTFDPDCILSLFHLRYLRFGGGRGAMLTAQIGNLQYLQTLDLTGAKVTKLPGSIVHLKRLMCLVGYQLIMPDGFGNMESLQELGNLDGCNCSISFGEDLAL…
Pavir.J24454.1.p	644	MLKKHGELPIVKATDLVKKNPDLVEEANKILKKCGGLPLAIVTIGGYLASRPKTRDEWRKLNENINAELEMNPELGTIRTILEKSYDGLPYHLKSCFLYLSIFPEDHIISRRRLEQLKNRSMILPSQQSIYSRESIDSCRVHDLIRDIAISKSTEENLVFRLEEGCALSTHGAIRHLAISSNWKGDQSEFESIVDLSRIRSLSVFGMCEPFYISDKMMFLRVLDLEGTIGLKYHHLDNIWKLLHVKYLSLRGCFGIDLLPNSLGNLRQLQVLDIRGTWVKALPKTIIQLRKLQYIHAGRKSDYVTEEKDSLMSRCLQGARLCATCCQPILRNIDGPFHKALTRRDACTFACCVAFPALMTGLDLDEENGATVPRGIRKLKDLHTLRQVNVGWGSAVLQD…
Pavir.J34202.1.p	642	MMRPFDPAEHLRRLILGLHEGLSTKEELLGNSVSNKRKELALKSVEDLTKELAKLLETKSCLIVLDDLSSTTEWDLIIPNFPQKMETKIIVTTREQKIAEHCTGSGKHGTVRNLKGLEPEDAIRLFNEKQSVYSRKSIDSCKVHDLIRDIAISKSMEENLVFRLEEGCALSTHGTIRHLAISSNWKGDQREFASIVDLSRIRSLSVFGTCEPFYISDKMMFLRVLDLEGTTGLQYHHLDNIWKLLHLKYLSLRGCSGIDLLPDSLGNLRQLQVLDVRGTYVSALPKTIIQLRKLQHIHAGRKSDSVKEEKDSLCGGACATCCLPILWSFDGPFHKTLTRRDACTFACCVKFPGLMTGVHEERGATVPRGTRKLKDLHTLREVNVGRGGAVLQDIEMLTA…
Pavir.Bb00432.1.p	641	MNFLCRYLIVVDDLWEASDWTDISIVLPENNLGSIIMTTTRKECVANACCSSYNLGDFVHKVESMNDLDSKTLFLGRIFGSENNCPHDLEEVSMKILKKCAGLPLAIVCISSLLAATRPQATKWEKIYSSLGSEIESNDSLSRLKQALQLGYDDLPQYLKICVLYLCSFPGSCKIERDRLTRRWIAEGFVVKRPGMSLQDVAESYFDELIQRTMIQVVDVDCFGEVHACRIHDVMFELVMMKSFEDNFVTLVGDRWGLSTQRPNVRRLSLDCRTATDGLDLSNFDMTRIRSLAIYGNVHSFHSIPKCKFLRVLDFECCKGLDSRHLKNMGDLFLLKYLSLKSTWISELPSQIGNLKCLETLDLTQTNVRKLPKEITQLKRLVHLLAGRAELPEGIGNML…
Pavir.Bb00432.1.p	641	MNFLCRYLIVVDDLWEASDWTDISIVLPENNLGSIIMTTTRKECVANACCSSYNLGDFVHKVESMNDLDSKTLFLGRIFGSENNCPHDLEEVSMKILKKCAGLPLAIVCISSLLAATRPQATKWEKIYSSLGSEIESNDSLSRLKQALQLGYDDLPQYLKICVLYLCSFPGSCKIERDRLTRRWIAEGFVVKRPGMSLQDVAESYFDELIQRTMIQVVDVDCFGEVHACRIHDVMFELVMMKSFEDNFVTLVGDRWGLSTQRPNVRRLSLDCRTATDGLDLSNFDMTRIRSLAIYGNVHSFHSIPKCKFLRVLDFECCKGLDSRHLKNMGDLFLLKYLSLKSTWISELPSQIGNLKCLETLDLTQTNVRKLPKEITQLKRLVHLLAGRAELPEGIGNML…
Pavir.Hb00281.1.p	636	MDILKKCDGLPLAIKVIGGLLSMRYPSEREWKAVLDSPAWSVGGLREQLDNRLYLSYEDLSPQLKQCFLYCSLFPKGTAIAQQVITPMWISEGFIQPPLGASSSLHDGYGGLEDIAIQYYRELINRNLIEPIAQHSITGYRCMARDESLVVVDDKQASTTLHGGSSSMLVRRLSLGRTISVADWAVLQRRKSLRTLIIGCRLNLKSGDTLGSFSNLRVLHIHSVVSDRLVASVSKLKHLRYLHLNDTDVSRLPEDIHKMKFLLHMHLPNCKKLGHLLSSITKLVHLTSLALDGTNISAVPKGFGGLSNLTLLHGFPVHVDDMDAGSSSWCSLQELAPLSQLRDLTLRGLEKVPACWMAEKAMISSKAHLNSLTLNYNNHSASKHTTTEPCGDQEANEKQ…
Pavir.J02039.1.p	636	MILDDIWTISAWESIRCALPENKKGSRVIVTTRNEDVAKTCCSHPQDWIYKIQRLSDATSRELFFKKIFGSADKLPTDNLEEVSNSILKKCGGLPLAIESIGSLLASKINRSKQEWQKVCDNLGSELESNPTLEGAKQVLTLSYDDLPYHLKAYFLYLSIFPENYVIKRGPLVRRWIAEGFVGQRHGLSMEQVAESYFDEFVARSIVQPVRIDWNGKVRSCRVHDIMLEVIISKSLEENFASFLCDSTSLLVSHDKIRRLSIHSSHKLVQTTSASVSHVRSFTMPASIEEVPFFFPQLRLLRVLDMQGCSYLSINTLECICRFSQLKYLSLRNTKVCKLPRLLGNLKLLETLDIRATLVKKLPASAKNLSCMKHLLVGHKEQLTRTASVKYLKPCSGVE…
Pavir.J37039.1.p	635	MYEAKPLGDDDSQRLFFKRLFCSPEDCPQDLMKVSSDILKKCGGLPLAIISIAGLLANRRQTVEVWVNTLKSISAAVDKDSHIDKMKRILLLSYFDLPPHLKSCLLYLSVFPEDYLIDCRQLILLWVAEALIPGQDRESMEDLATSYLNDLINRSLVQPVKVGADGATVKTCRVHDVILEFIVSNAVEDKFVTIWNRNGFSDNYSSNKIRRLSIQEDISSQAEEMLKTIKNAAHIRSISIFGSNNSVLGKHASEFLSSQVLRVLNIRGGGLSEFYLGHVKRISQTKYCQITGGTQELPEGIEKLQHLEALDIIDTGIRKLPASIIQLQRLVRLRVHWKGQLPDGIGNLQALEELSMIELGFQSVKFMQGLGDLINLKVLRICWYRDTVVRDVEGHKKAC…
Pavir.Ga02738.1.p	631	MEFFLYKNYPCRKDIFDLFLGYLISNTHFLCFFLDSYLLLIDDIWSAKTWGSIRNSLPIENNKCSRIIVTSRFQAVGAACSPSSPSNILYPVDFLNDVESKSLFKRSLSESKSSKDSEKVQDKVPEEILKICGGLPLAIVSMAGLVACNPSKPSGHWDKVCKSLFPESVTALSLDGVTRILDFCYNNLPGDLQTCALYLSMFPKGSKISMKRLTRRLTAEGFVSEKQGLTEEEVAETYFNQLMRRKLIRPVEHNSNGKVKTFQVHDMVLEYIVSKTTEENFITVVGGHWMMPPPSNKVRRLSMQSSGSKHENMTKNLNLSQVRSVTVFGSLKQLPFHSFNNGIIQVLDLEGWKGLKEKHLKNNICKMLVLKYLSLRRTDIEKIPKKIGKLEYLETLDIR…
Pavir.Ha01228.1.p	630	MRKDLWKIIESAFPRDDEVSSRIVVTTTVQTVAKASTFANVEVHIHKMGRLDKEKSEELFVKKACLEIHSEYGHPDSKRILEKCDGQPLALVSVGQFLRKKGWPTEASCDHVCRRLRHHLLEDEAFERMRRMLNRSYASLPNDAPKACLMYFGMFPAHHPIRRKSLMRLWLAEGFLGEQLSCGALDRAEENFSTLIDQNIIESIDVSNNSNVKTCKTYGMMREFISIKSIIWQGFIALAGNETLQTRPSNVRGLSLYHSSATEDSRLYSDLKHVRSLTVHGEASEAVLDFRKYELLRILDLEAGCTAGLGDDRLESICNLSLLKYLSFGGTVGSLPKEIEKLTLLETLDLKRTNVKILPLEVILLPSLVHLFGEFRLQAKRMHELRKFLKLGKSNVETL…
Pavir.Fa01057.1.p	629	MQCFFSNKLCNRYFVIIDDIWSKQAWKDIQCAFPQDSNASRIMTTTRIHGVAESCSFPHNIYVYRMKPLDNDDSKRLFMKRTFGHEDDCPFELKEITDDILRKCDGLPLAIVNIASLLATKRPSKKEWEGVHKSIGSAFEQDQEFGVVKSILFLSYYDLPCYLKTCLLDLSIFPEDHQIDRLRLIRRWMAEGLIIEQYGRSMEDIGESYISELINKNMIQPVGIDYSGRPRACRVHDIMLSLIVSLSAKENFATILDNQKLTPSAHKIRRLSIHGNCEEKLWQSTDDLENFTNLVDGDIGDIECLIHLRYSSFSNISKIPRQIGKLQHLQTLDLRWTTIRELPGTVVQLRQLVHLFLPYGVELPHGIDSMVFLQELSRFCVARNSGEVLLQLGNLTKLK…
Pavir.J08649.1.p	627	MDVAKFSSMDGEVYELDPLSNKDSRRLLCKKIFNEDDGIHSDLEEVTMKILKKCGGIPLAIISIASMLANMPNRTKYEWYCVYNSMGSGLEKDKTLDNMRNILHLSYSDMPSYLKPCLLYLSLFPEDFNIPRDDLVRLWVAEGFVDGKIWSSLYDTGGRYFNELVDRSMIQPIGINEFGAAHACRVHDMILDLIISLSEQENFASIDEGLRLKSTFCKIRRMSLQGKVDGNRENNRKEQMLPPTTVDISHARSLIVFGNMVKLMTSLSLFPVLRVLCLKDVPRKNIHLKDLWSLHHLRYLKLSGHVEPGLLEGIGNLKLLKTLDLRGQFIKELPTSILSRLDVDKSPSALAELGKLAELRTLKISGLDKNESCMKTFLQSLSNLGNLRTLECSDDIGPI…
Pavir.Hb00779.1.p	625	MQCLSNDESEEVFWETVGQENRSPVLQDASEGIIKKCGGLPLALISVANYLRQRGRSESRVAGGLTKEHCKRAARALGDKILKGQDAEFLKINTALLQCYNNLPDYVHRSCLLYASVFSRGRPINSNALLRRWMTEELAVANDTVTDEEGAKSCLEVLIERCIIEPVKINNARVARCRVHSIMLEFIIHKAISKNFVALVDKDELLSRKGVGVRRLLVQDSSKEGVEDADIDLSIMRSLTISGSPLLDLQACKLLRVLDLEGCKGFKNSDVLRAICKQRFLKYLSLRETDVVLLPSEIQYLEHLETLDIRDTGVEVLPIEVIRLPLLAHLFGRFRLAHGIKQEISQKSRLQTLAGVVVTEPDKSFENIILHAGKLRKVKICSNSSRNKWMKMNSCCNSP…
Pavir.J31444.1.p	624	MIVTTRIGTIAKSCSSPQHDLVYELRMLSEDDSKRLFFRRIFGSEDKCPYQLKEVSTEIVRKCGGLPLAIITMASLLTTKSYTRADWLKVCDSIGSGLEKNGDVVEMNLILSLSYNHLPHHLRTCLLYLSMFPEDYVIKRDYLVRRWIAEGFVNGNGGRNLEDEGECYFNELINRSLVQPVDYLYDDRVYSCRVHDMILDLITCKAVEENFITIVTDKKQMLAPQDKVHRLSLDYHGLDNGTANPIVTTYVRSLNIFRYSEQMIPLSDFQALRVLDLDGNENLESCYLQDVGKLFQLRYLRIKASNFTLPEQVGDLQSLVILDLLNCINLGELPASIVKLRQLKWLLAPPVTLPDGVGNMQALESVSFITVDYTTSITLLQELCSLTRLRTLGLDWHIN…
Pavir.J01215.1.p	620	MIYGMKNHGIRLKPLSKESSEMLFYGRIFGSKDIFPMQFSEVSKKILKKCGGIPLAIITASGLLANKSENIKEWFKVCDSIGSGLGSNHVMDSMRKILLLSYYDLPFHLKTCLLYLSIFPEDYAISKTQLIWRWVAEGFVQQAGDQSLFEIGKSYFNELLNRSLIQPAYMDRDGTPRACRVHDAVLDLVISLSIKEQFITILGDGKHSLESKYQVRWLSLLHNNNTAWPSMKMPKLRSLTIFKPTGVVIDPMTPSISCYHLLRVLDLQGCNVEDLASLGFVGSLTHLRYLGLPSSSTNAKLPVEMGKLRFLQTLDLSKAGVKEMPSSVITGLGGQLMCLRGQNGLGTDLSSDLLENLTSLELLESATVTSKCTAEKLGRMTQLRVLSVIIRLSTPDDEE…
Pavir.J38255.1.p	609	MMEPLSRTDSIELLFNRTLGSKHQCSEQVKEVSEEIIEKCGGLPLAVICIASILAGQPDNSELWQHVSEWLSGSMRNNHTSQDMLREIVGLSYNNLPDYLKTCLLYLSMYPEGYTFLKTDLVKQWSAEGFISAIEGNDTSEVVEFNFDELVCTGLIQPNCIDFSEEVTFYTVHSTVFEIIRCKSMEENFTTVIDYSEVITKLPAKVRRLSLTFSNAKYATKPEGITLSEVRSLIFYGLAKCLPSIMEMKLLRVLILEFWGYKEELDISGINKLFQLRYVRITADMTVKLPASMQELLYLETLDIYARVTSFPSDTFDLPRLLHLCIQGVINLPDGIGHMRSLRTLQSFDLSINTNENVRSLNEMANLRDLHLTYSTASSEHHLKRNLIALLSSLEKLGN…
Pavir.J40926.1.p	606	MILVTTRHQNIAHLVATSNCEPVQLKGLPDDTFWEFFKECAFGRKLPESYPRLQEIGRKICFKLRGTPLAAKTLGRLLNSKLSEDHWSYIEGSELWEQSQKDGDILPALCLSYLYLPIELRRCFAFCSMFPKDYSFERHEIVDIWVAECFVAPEGRMRLEDVGIRLQAIEGLPESICELSSLRYLDISHSHIKELPAKFWCHYSLQVVDASCSLLGTIHQDVTKLINLRQLALPEKASLALSRIPGLGNLSCLRNLSYFTVVRKSGVFQELNGMNQLRGTLRIRSIGIVKSKEEAAEARLADKKYLKELDLQWRGCNEILKPIPCENEVIDGMFPHETIQHLKVDGFAGDRLPNWLNPKDLQNLRSLQLSDCLYFETLSNPYFASGTQGDSTGQHASSS…
Pavir.Ea03916.1.p	605	MEALSDLHSKRLFFKRIFGSEDCCPDVLKQVSNKILKKCGGLPLALISISSLLANRPKIKDEWERVSRSIGSALEKNPSLEGMNSILSLSYNDLPPNLKTCLLYLSIFPEDTVIDRECLVRRWIAEGFICEERGQSKQEVAENHFYELINKSMVQPVEVGYDGKARACRVHDMMLELIISKSIEDNFITFMGHGQTDVANRHGLIRRLSIHHIDQELASVLANKDLSHVRSLTVTASACIKYLPSLVGFEALRVLDFQGCQNMQEYDMNGIDKLFQLKYLSLRGTDMSKLPSGIARLYGLETLDLRNTYIEEFPPEIVQLVKLQHLLVSSGFGWSVGRAKMPNGIGNMRNLRVISGFNVIKSSLGAVEELGNLTTLQELHIQLDGRGSQEYKKHEEMLL…
Pavir.J13964.1.p	605	MKPLDDHNSKRLFFKRIFDSEDKCPHELESASKDILKKCTGIPLAIISISSFLAVDVPQSPDHWNKVKESISSPLPGRNKPIDTMKSVLSLSYFNLPHHLRTCLLYLSAFPEDCEIERDRPVCRWVAEGFVDPEPGESPYEAGLRYFNVLINRSLIQPWKEDKGGVVLSCRVHDVILNFLASKSLEENFLNLLDPSGFLPPSSPHSKVRRLSLQNTNNQEQCWMKSIKPHVRSLACCVDSKELHPLTEFEAVRMLDLENCGSLRNVHLANIEMLLQLRYLSIRRTRVSELPAGIGQAQRLETLDIRDTDVDQLPSTIVLLEKLARLFVSSKVMFPAEGISRMKGLEQLACFSIRGQPHGFLKELGELTNLRILEALWAGMDENYYEGSEWGIFTSSLRA…
Pavir.Fb00847.1.p	601	MICSAFPENGMGCIVIVSTQNEDLSAKLSRNYGHFSYRMKPLTDHESRILFSRSMFGSENHCHSRFREVSDAILSECSGIPLAIILIARLLASRPSPLREEWEGIRDSMGIQESDTNPTWERMRQILYLSFKDLPHHLRTCFLNLGIYPEDSEIHRSELIRQWVAEGFVHHSPGQNLEDVAQSYFSELINRGLIQPANTNYGEVVSCRVHDAILDFILRSCTEANFVSVAYNLEEIRGQNEYKIRRLLLDPRIGDGGDTAISGATATTLSHVRSLQLFGEPLPVLFLSKYLRVLTLEAQRVDLTAVGQLFQLRYLNVSAGAIDLPTQIQGLQHLATFQIFCTSELRLPSDIARLPSLRHLILPLGTKLPDSIGRMKPLCTLEGFDLLDFRNVKDLGVLT…
Pavir.Ha01462.1.p	599	MWKYHNFTTSNLDVANKIGGVYQLQPLSLADSRKIFNLRIFGTEDICVSNKLAEVSAEILQKCGGVPLAVITIASTLATKEGMENKHQYWSKVCKTLGSGLEDSPDVEYMRRILAISYYDLPPHLKNCMLYLSSYPEDYLISTKELIWKWMGEGFILKEQGRSFDEVGEYYINELINRSMIQPSRLNHDSNKVVVCRVHDMVLDLITRLANEDGFLATIHDQQAKCQQDRIHRLSLQTSNEEDVKRLSAAKIVPLLRVLCLNGCGFVMERCVKEICNLIHIRYLGLRETCITEIPKEIHRRQDTAPPSLLPVYRLPCSARPISPAWRSAEEQHRPLRTSRSPPPDVPVARFVASTARLTRWTAPRQPPRQDDSVSPTLVAVIHPSPAVLDISHNNIHEL…
Pavir.J33433.1.p	599	MLFHRRIFGSVGSCPPNLVDVSDKILKKCSGLPLAITTISGLLANKPCTRSIWQDVYDSIGVAPPGTEGMKNISLLGYNHLPFHLKTCLLYLSIFPEDYTVNRECMVRRWIAEGFILETHGTTSEEIGDIYLNELISRNMIQPVHGNYDGETDSFVIHDIIHGLARSISVEEKIVTILDNEEPASVLHSKIRRLSIINFSKDHCIPVSINMSHLRSLSIFGSVEPKFSFKNLTILRILDLQGCKNLNNRSIEGIAGLINLTYLGIRDAPITQLPDQIWKLQYLKFLDIRRTEVQSLPMGIGRLQRLAYLHCDKMRLQEWIGKMVSLSWLSQFDIFQSKLLAVEELGNLSKLRKLVLWWFPDLESNHSTKRYEHLAISLYRLCNLQSLGIHGCDSSVDIL…
Pavir.J27056.1.p	598	MENQANYILRKCRGLPLAISTIGGFLANRPKTSIEWRNLHEHLAAELESDLRNIPKVIVSSYDGLPYHLKSIFLYLSIFPENHEIRRTRLLRRWMAEGYIGKKRGMPVEDVAARFYNELISRSMIQGSKASRGVGDDRCQVHSMVREIILSKFTEENQLFLIEKHSNDIPQSKIRHLVVSRWKSRDEKLQNITLSFIRSLTIFGECPASLISPKLLLLRVLDLENTINLKNGDLKHIGELRHLRYLSLRGTDISKLPSSLQNLRYLETLDIQDTQVTQLPSGVAKLEKLCYLLAGTNFSKDLLRKMESEKDNGEHTLLPSLCCNPVECCKVLNLSVRAPEGIEKLQNLHMLGVVNVGNGNGVAGRLKKLTNLTNLRRLGVAGLTEKEGQDLCQSIGELK…
Pavir.J34091.1.p	598	MRCALPDNNSRYRIITTTRNVNVAEEIGGAYELKPLCLQDSRMLLYRRIFHNEDKDKCPDEQLAEVSDRILKKCAGVPLAIIMIANLLGSRGMILEWYELYNSVGTGLENNQDVRNMRNILSLRYYDMPSHLRTCFLYLSVFPEDYMINKVCLINMWIAEGFIQSGKQGQTLLEVGESYFNDLINRSMIQPMYDWYSGSIQGCRLHDMGLDLICSLSNEENFVTILNGTENTSPSNTIRRLSLQNGKDNHSTTWATKSLQQVRSVFVFPSALDSMPALDSFRVTRVLDLQGCNLSQSYSLKHIGKLFHLRFLGLRGTGISQIPEEIGNMSSLQTLEVKRNKISCLSPTVTQLRNLMFLYIDWSTRLPNGIEIGQLLELRLLRIVLDKWNNKLAEHLKKL…
Pavir.Ha01554.1.p	596	MDVAKFSSMDGDVYELDPLSHKDSRRLLCKRIFNEDNGIHSDLEEVTMNILKKCGGIPLAIASMLASMPNRTKYEWYRVSNSMGSGLEKYKTLDNMRNILHLSYSDMPSYLKPCLLYLSLFPEDFDIPRVDLVRLWVAEGFVDGKNGSNLYDTGERYFNELVNRSMIHLTHINEVGVALACGVHDMILDLIISLSAQENFAVIAEGLHLKSTVCKIRRMTLIVFGNAVQLMPPLSRFSVLRVLCLKNVSSKMIHPKDLGSLHHLRYLELGGEFKPGLLEGIGNLKLLKTLDLWGLTIKELPTNIIQLQGLERLLMDGTGLKLPDGIGNLTSLQELSVLNVKKSPNTLAELGELTELRILTIRGLDKNESYMKTFLETLSNLHNLRTLQFYGMGGVSSLD…
Pavir.J20705.1.p	591	MASGLITMNRMKLLEVIQSYLRDKRYIIILDDVWDKDAWLFLNYAFLFCKKAFHASKDNKCPENLISWANKIVTKCQGLPLAIVTIGSILSYRELEEKVWKIFYNQLSWHIENNPELNWISSVLNLSLNNLPSYLRSCFLYCSLYPEDYKIKRKLISKLWIAEGLVEERDGTTMEEVAECYLMELTQCSLLQVTERNACGRARTFVIHDLVREVTLIIAKREKFGIAYGNAGTTQVVDEARRLSIQRCAKSLNSLASSRLRSFILFDTDIPSSWIYDISSSFRLLRVLCLRFASIEQVPCVVTELYNLRYLDFSHTKVKKVPASFSKLVNLQVLDLRFSYVEELPLEISMLTNLWHLHVFVVHDVQQRSLNCFGSTKFLGNICHLKNLQALYTVSANKY…
Pavir.Ba02468.1.p	589	MVLEPLPRREAWTLFCNVAFREVPGRTCPGHLQEIATTVLERCRGLPLAIVSVGNLLALKERTEFAWGNVRDSLVWDKSSSDLGIGEAASILNLSIDDLPPNLRKCFLSCSVYPEDLWIKRKILIRKWVAQGLVEDKPGRCAAEDVADGYLDQLVQRSLMLPVTRNDFGRTKRFIIHDLIRELIIHRSREVEGLFHFAKCKITVDHSTRIRHLAVDRCEEVRSEHVPQLGMLRSFSAFGLLTVLNLWFVEMSTLPDSITSLHNLRYLGIRSMLVEELPKDLGKLQKLQILDAKLSMVQRLPSSVAKLKSLRHLIVLTRGATDLLKPYPAMATGVPEGLENLTSLQTLKYVQANQKIVRSLANLWQMRSLELSGIDASLIADLSSSISRMSFLVRLGLGM…
Pavir.J37695.1.p	587	MLKEQWEKLLISIGSALEKNPDLEGMKQILSLSYYDLPYHLKICLLYLSLYPEDFKIERDSLIQQWIAEGFVGVERCLSLEDVAEGYFNELINRSMVQPMDIKSDGRAHACRVHDVMLELIVSKAIEENFVTLIGGHPVPTSFVQGNVRRLSIQCDSEIPKIQGGMNLYHVRTLTSFAQANLVPPLSEFRVLQVLNLEGCQGFSENSLKEISNLFQLKYLSLRRTWISNLPPETGDLQTLETLDIRDTNIEELPGTITGLDQLKYILSGGYAWGKVKVPDGIGSMTSLRAISGLDICRSSASALQELGNLKSLMELAINWTDFTSGNVKHQEAMMTTLGKLGTNNLQSFAICSRNLNSLEFLDSWSPPPNRLQKFRLSAYYFLPRVPRWMAPLCNLIDL…
Pavir.Ba01119.1.p	584	MGGMGKSSLVRMVHNDPVLLDEFDCGAWITVPHPLDGAEVFRRRLRKELGLARDQSVPEYLQEKRYLVIVDDLHSQEEWENICQVFYRQPGNRKGSRIIVTTRREDVAWHCAEHVAEWKGHVYELKQLGDGESMDLLCQKVYKTTDYVCPTDMEDQARRILRRCRGLPLAISTIGGLLANRPKTSIEWRNLHEHLGAELESDLRNITKVIVSSYDGLPYHLKSIFLYLSILPENHEIRRNIQDTHVRELPSGVAKLEKLRYLISGVSFTKELLQKMGESGKVSYKTSLFGNIGACLCCNSSECCKVFNMDQFSVRAPEGIEKLKNLHMLGLVNVGTGNGVVGRLNNLTNLTNLRTLGVTGLSEKEGQELCESIGELKRLRCLEVRSDSLKFLSRMDQEA…
Pavir.J05619.1.p	583	MEAAALSASITTTLKIVGNRLAPLVIKEYSSIEFHFEKFIQKLFEAFADKDPGQHSLPYMSKRIQEGLSQKKFLIVMDDVWTESQNQWGQIMGHLKTAAPGSRILLTTRSRNVAEAVRSTYQYCVPRLSPDDSWQLFQQSFRMPAIFLESNFIMVGKVIVETCCGLALAIKVLAGSLGGKELIGEWQAMRDILSEVEGEESVSKCLKLSYFHLPSNLRRCFTMCSLFPKGHLIYKQQLIDQWIAHDMIILTPGVDDLEHIGLIYFSSLANDTIISGKALKKAKHLRSVIADHIISTAVLSAIFEVKNLKYLEMTRLQCEALPEAITDIWSLQALHLTYSGLLEMPKSIYSIGNCRMLSSIDLCDCQKLIALPNSIGRIEKLRVLRLGRTKLKNLPSSIN…
Pavir.Ha00100.1.p	582	MADLVLGLAKSAVEGTLTAAKSAIEEEEKLKKGMQRDLMLISDEFEMMHSFLNVAKDRAADAMVRTLVRQVRNMALDVEDCIESLVLMDIKSQWWRRRLLPLCMLAAAPAEPLDNAVTAIELLKSRVEAMGQRNERYRHIGGSSSKHTEKTHQQADATAVGILFEARETKMKQGSPRDLIELINNIDHVLPLQVISLWGAVGDLGVSSIIKKTCDNEEIYEKFRYRAWVKLMHPFNPHEFIRSLLAQFHTNYCRQQGSSVDFVKLADVMKATEGALMDEFMKQVSDQRYLVFLENVSCMIDWEAVRAYLPDKKNGSCIIVHTQQLEVASLCVGQSHKVLELEQFSAEHSVCAFFNENKRSSPGGLIELINKKDHALPLQVFGAVGDIGMESIMKRICED…
Pavir.J03738.1.p	582	MLFHKRIFREEEEIPSELEEVTNKILTKCGGVPLAIITIASMLASIPHRTKREWDSVYNSMGSGLEKDKSLKNMRQILYLSYDDLPSYLKPCLLYLSMFPEDFEVPRNDLVRLWVAEGFVDESEGSNLYDLGNRYFCELINRSMIQPVDRNQEGTTDACRVHDIILDLILIISGQENFVTMSEDRQLKSSVCKIRRLSLQGSKVDRDEDSKEEQMIQPVTVDVSHVRSLAVFGDGYQWMPPLSRFSTIRILKLGDFPCKNNQVKDLGSLHHLRYLEIASRSEIEHLEGIGNLQLLRTLDLSKTYYNELPASIVQLKQLECLRIHRGMRIPDGIGNLTSLQQLSTFNVASSPNTLAELGNLTELRVLRMWELDTDESYTPTFLKSLSNLQNIQYLAWNSN…
Pavir.Aa03109.1.p	581	MAPILRLVLLFRRRLLPCWRPPCGHVAGYKSSGSIDKWETICKSIVSQMESNPTLEGIRQIVTVSFNHLPHELKGCMMYLSIFPEDYEISKDRLLCRWITEGLVLEKQGLTQMEVAESYLDELLSRNMIKANRLDEHKRDQSYQVHDLLLEIMVSKSLEANFVSLKGGRYDGMSYDRIRRLSIHDSADVGAYSTSKVKVKVDHRGTEEVNLQHVRSLSMFQLQGHKLLDQLGDFSLLRVLDLEGCEGVTNKHVRYACQLHLLRFLSMKNTNISVVPPQIGNLEHLQTLDVRTTLLDHLPETVTKLERLERLKFSKRGLDIKWVLPRGLSKIKALRDVGLVRLGNDSQVAREVGELELLQTLDLHIGHETVDEEVLQQLALSLSKRYSLRCLSLVDISSA…
Pavir.J12101.1.p	578	MIKKCRGVPLAITSIASLLESQGMHVEKWEKIRDSLGYELETSSKMEWMRHVLSLSYNDLPHHLKTCLLYLAAYPEDYRILKDDLVRLWIAEGFVPEKHGLDLEEVAEGYFNELINRCMIQPVVYHIGEILGEVRSCRVHDLMLDLILLKCTEENFITTNGCLHNMKGTSQVRRISHQFHTRNMAPAVERMNLSQLRSYMLYPAAKYVPVISKFELLRVLRLESDSYGRKDSGCLDLSNSTSHLFLLRYLEVSGFRLKLPMKFGKLQHLMTLHLLMNWLDSSNPTLDVTSLSSLRHLTLPINPTCLEPRNGVSKLSNLQTLFGFDISMNSVETIKELGELTNLRELCLMALGGTGEEDSETKTLKYDTLAASLRRLGNSNLRRLDVHFSVRVPEQFWNN…
Pavir.Ha00096.1.p	576	MADLAIGISRTAVQALVDKVKSALKEEAELWQIVQRDMVFIQDEFEMMESFLSTADGRRIKNIVGKTWVRQVWDLSHQVEDCAEFVLHLDTKRSWWAFSLRLLPSCCKSGIAQPLDEVVAEIKLLKARVEEVSQRNLRYNLIGDSGSKPAVPMQQTTAAGTFDIPDTSKNHYARGFLDLTKLIATEGEDLQVISVCGTGGDFGKLSIIRKAYDESRTKGQFRNYAWVKLTYPFSPHDFINDMVAQFYTNANQNEPEESVGRDLLHRTNDFHIFDLARELLDRVCNYRYLIVLEDVSSMPVWDRIRAYLPDTKHGSRIVVSTHQLEIASLCTGNPYQVSELGQFSEDHYVLVFFKDHNAQHSEGFLRDEVKYQKRSSFVREVANDWKNNCFLVGRDREVH…
Pavir.J36213.1.p	568	MCGGLPLAIVTMAGLVASDKQQGGHKDWNEVCESLFPEKEVCHKPEDFMRIINHSYHDLDSDLKTCSLYLSIFPKGRKISMKRLTRRWIAEGFVSEKQGLSVEVVAETCFNQLIERKLIRPVEHNSSGRVKSCQVHDMVLEYLISKAAEEDFVTVVGSHWSMPAHSNKVRRLSVHSSDSKRAQHVDSMNLSHVRSLTVFESLDKLHFKSLKTGMVQVLDLQGCRGFRESHVKVSDISEMVLLKYLCLRRTDVKNLPRNIHKLEYLETIDIRETEVQRLPATVGKLKRIKNILGGDKRARKTLKLPREFKGTTRTLRILSGVEIAEGSTTAASDLNYFTGLRKLAIYKIHKSEDIFKDLLSSIQYLSGYSLQTLKIDDESSEFHKTLDSMSSYPTDLSTL…
Pavir.J40356.1.p	564	MCGGLPLAVVTMAGVVASKPEMIHKDWINVCNFLFPDSQVCHKPEEFMRIINHCYNDLDSDLKTCSLYLSIFPKGRRISRKRLTRRWIAEGFINEKQGLTVEDVAETCFNQLIERKIIRPVAHSSNGRVKSCQVHDMVLEYLISKAAEEDFVTVVGSHWSMLPTHSNKVRRLAVHSSDSERAKKVDSMNLSHVRSLTVFESLDKLHFKSLKTRIVQVLDLHGCRGFRQSHVKVTEICKMILLKYLSLRRTDIKQLPEKIHKLKYLETLDIRETEVQQLPETIGQLERIKNILGGDKRKRKTLKLPKELKGTIKTLHILSGIEVVEGSAASDLSYFTGLRKLAIYKIHKSDEVFNDLLSSIQYLSGYSLQSLVVDDESSEFLKTLDSMSSYPTDLTALEL…
Pavir.Ha00679.1.p	560	MKKLSDSGLEEQANLILKKCHGLPLLITSIGGFLATRPKTANEWKKLNDHLDAELQTNQSFVAVKTPCMLYLSLFPKGHRIRQKRLIKRWTAEGYSRGIHEKTATEMGKDYFMELKSRNMIEASNVTAGTRNSRVRNDHYQVHNLVRQISISKSEEENLVFILDNACSLDPEHKNVMERAADFSCIRSMTVFGEWRPFFISKKMKLLRVLDLEDTRHLRNKELELIGNLHHLKYLSLRGSHGVFELPSSFGNLCSLETLDVRGTYVTKLPGCLVKLKKLKHIHAGHIPSELVKHFSQAYKIGSASKTVTSENAHGVQVPKGIKKLQDLHTLGDINVYVPNGKKILKELKKLTQLRKLGVIGIGKETSKEVCSAVSHLTHLESLSLRSEGKPGLKGCLDA…
Pavir.Ga02235.1.p	557	MFGDHGSHVDCQPDEISNTILKKCGGIPLAIITKASLLVGKPRDKWSELYKNIGFGHKDGNEGENTTMRILSFSYFDLPSVLRTCLLYLSAFPEDSVIPKVSLIWKWIAEGFVQKEQEKWLFETGEEYFNDLINRSLIQPIEYEDDDGNDNSIIIGCRVHDIVLDFICSMSHEESFFTIVDNDQYTPFQRPIRRLTHHNRTMGHTHDAKHFDGMHKVRSFWAQGCAMESFVPLSSFKLLRVLAIENCNSKGDCRIRIEHIGHLLHLRCLSLMGTHIHRVPAEIGGLRYLPTLDLWGSKIVEAPSSSSLPTLLVGGLGAEVDILGAPIIWSWEFRCRVGTLRGLRVLNICILLCDEDDESLPNLSHLDLSLYEMDVQGLKTLGELPALRFLKLFLLRSAT…
Pavir.J07270.1.p	553	MEVTALSVGKSVLSGALGYAKSAFAQEVALQLGIQKDQAFVADELEMMQSFMMEAHEEQDNSKVVKTWVKQMKELRAKVEDVSQRNVRYRLIKGSGSKAIADTEQPSAIAAAIFGVDDARRAARQNNERVDLVQLINREDEDLRVIAVWGTSGDIGQTSIITAAYENPDVQRNFPGRAWVRMMHPFCPKGFVQSLVNQFQATGGVEDLLEKEKTGQELAQEFNRFVNEKRCLIVLSDLSTIEEWRRIKKCFQNSSKKGSRIIVSTSQVEVASLCAGQESQASELKQLSVDQTLYAFYHKGSKSGKDSVEPMSSSDAATTSTNNRAMAPCEIVEDQSKNTTKKEVKRTRTRISASVGDLEESHLIGRDKEISDIIDLISNKDIRFGQVISVWGMGGLGKT…
Pavir.Hb00800.1.p	550	MASLEPPYRYLIVIDDIWKISVWKTIQYAIVDNECGSIIISTTRNLDVANKIGGVYQLQPLSLADSRKLFNLRIFGTEDKCLSNKLSEVSTEILQKFGGVPLAIITIAGMLASKEGMENVHQYWSKVCKSLGSGLEDSSYTEDCEISTKELIWKWMGEGFILKEQGRSFYEVGEDYINELINRSMIQGSVIDDESKAVKCRPRCQQERIHRLSIQTSNEEDVKHLSAANLCHVRSLIADVCPEAFHLLPPLSTFPVLRVLCLNGCGRVDNRCFKQICNLIHLRYLGLRYTSITDIPKEIQKIQLLQVLDIRRTGIHELPSTFVLLRKLICSCAGSLKRVPPGFGNLKSLQQLDVPAICVESPSMLNNFSGLTELRRVIFMLDEWDEGYVKPFLQCLSSL…
Pavir.Hb01543.1.p	549	MIFWVYVSQDFDVDKLIGRLFETIVRKKSNLQVEQNMPREISNKLGGKKFLLVLDDAWHRAKRGWEQFMVNLKSGAPGSKILLTTRDLKVAEIVKSRHIFELGMLSEDESWSLFLKSSGCVEEDLGFQYIEVGKEILNRCSGVPLAIRTLGGILSENKEISIRCKGLVTFPESIGKLRKLRTLELNYADDLESLPQSIGDCQDLQSLILYPCRKIREIPGTICKIKNLRALHISECSFLKQFPSEFTGVFSNLQTINLANATQFQELPSTLSCPLLCTLDLSRTKVTMLPPWVTTIGTLECINLEFCFKLVELPKGIGSLKRLAVLNIKGCSKLRCVPSGIGKLTRLTQLGLFVVGCGRDDARISELENLDRLSGKLEIRNLKYLKDPCDAKKACLKQK…
Pavir.Hb00805.1.p	543	MLASKKGMQNIHHWSKVCKSLGSGLEDSPDIENMRRILSISYYDLPPHLKNCMLFLSSYPEDYKIRTKELIYKWMGEGFILKEQGISFYEVGEDYINELINRSMIQGSDYDHESKAVACRVHDMVLDLITRLANEDGFLATIHEQQPGCQQERIHRLSIQTSNEEDVKHLSAGNLCNVRSLIADVCPDDAFHCLRTVSTFPLLRVLCLSGCWGVCNMCFKEICNLIHLRYLGLRNTFITEIPKEIQKLQLLQVLDISGTGIHELPSTFGLLRKLLCLRGDTLKRVPPGFGNLKLLQQLDASEIYMESPSMLNNSSGLTELRRVIFRFNNWDDSYVKPFLQCLSSLVSLKYLKITGPEVVCDFSCSPCDRQIILTGPQQLQEIDMSDITMHTVPKWMSAL…
Pavir.Hb00313.1.p	537	MSADVGRELLWKSMNINEETEVQNLRGIGMDIVRMCGGLPLAIKVTASVLATKEKNEKQWRKITNRSARSMSKGPIELRGALYLSYDDLPRHLKQCFLYCALFPGDQIMYRDDLIRFWVAEESIGSLVNLQILNLQKCDALDKLPWAITRLSSLRRLGLDGTPINLVPKGIGRLEFLNDLEGFPTCGGIQNSTTMQDGWNLNELYPLLQLRQLDMIKLEQAASGSSDLVLINKKYLKTLRQRCTKGMDELYSEEDVSNVEKIFELLIHPQNLEDLGIKGFFGQRYPTWLGTTHLSSLKYLNLIDCKSFAQLPSIGQQPNLEYLRVDGATAVTKIGPEILGLRVDDSGTTEFISLPKLEALFIEDLPNWEEWTFDAEEDDETIAGKEGREVGVAVKQKYE…
Pavir.Cb00342.1.p	527	MWSRVSDSIGSQMESHPTLDLEGMSRVITLGYDYLPHHLKACMMYLSIFPEDYVIAKDRLLYRWIAEGLVAEKQGLITLFDVAEEYFNELISRNMIQPDKLEVKNTFFPAEMAEACRVHDMTLEAMVSKSRDANFVTLVGRQYGRGLPHGKVRRLSVHGNDDYDEDSSSSNKRKEVEQSHHARHGGIEVMNLQHVRSLSTFQSEGHDRKLLDRLGEFKLLRVLDLGYCYALDDKHMRDVCRLYLLRFLNLRGTPISVMPSKVGDLECLETLDVQSTEIIDMPQTVTKLRRLEKLTAFQWVLPRGLMNMKALREVDGAVLADVNVQVAREIVYHSVVEEDEEAKEEFVHALGSSLRKTCALRSLHLYCPSSNEVTLDSYLRHVSTPPPLLRRLSMYGPIS…
Pavir.Hb00418.1.p	525	MTPKCSFIKKLGFEENDYPQNCEQAYDEILKKCAGIPLAIISIAGLFRGHQHIKLVDARQILSNITEETSVDRILSLSYDDLPSHLKSCLLYLSIFPKDYKVERDRLIRTWIAESLIQSRRGLSLFEVGESYFNELVNRSMIEPINTNWEGRVEFCRVHGIVLDFICYLSSEDNFVTVLGEQSTSTPQSKIRRLSLQNGLAEPITHRLATTSMLQVRSVTVFGPAVNVMPSLSCFRALRVLDLEDSDLVESYLKINLICVGNLFHLRYLGLKDVNVGELLMELGKLRFLQTLCVRGDGTKELPPSAIKLRHSLVESLSNLHELQSLKIESWGAHIDLMQEGWNPPRNLCRFESCGDSFSTMPRWINPSSLPTLSHLVIYVDKVQSDDIQILGELPALCS…
Pavir.J07959.1.p	520	MHDKADGDQILMAVLYPRSSSCTRKAALVAWIVEPPHRRETVEAYGERPPRMKFLLVIDGEVSNTDWITLWSDLPKNGKGSRVIRIMQGSQERPHDVPESNWISLKPFGRKETVQLFLQHWAPKGKEGKRKEVNPADKPSAEMNTSEEGNPGDKTSMEMNGEEGNPGGKTGAETNGEGKHIKPRKDMKEKITGYAYPLHDMTGGLPLAVVLLCGLFQTKEYPNEWELVLKRLESKLSGQSKRLDVILTMCFDDLPHEVKSCFLYFALLPMNTPIQARKLVCMWMAEGFLRPEDGKTKEKMGRIYLKDLVARNLVKVLKRDSFSGEEFVAVHHKVHAFLQLEAKEANFVDIHSGDDTPSLTTTRRLSLQNYTDKYAALANPLPRLRSIMSSFHEEKREGD…
Pavir.J18369.1.p	518	MKKEPKNRPCIGQVMRNLNEIGDMSGQISLSSDDDMLGIDPLDLLFVFELIDKPVSCAVELNNETGNWVAFNIQTLGQLKYHTQPNKGTLQPRSKRIVYITLQALEMTTTQHIDHRADEFIVQSTKVKEGLKDEHITVHMFDPVAGKLVDEVILTAVRVDLSLEPLAEPNVSASVGIGSSSYEDVRGQRTNRLNFRPPEIISAANLSYPCMASERTVDLIRGAMGSLLPKLGELLKEECYMHTGVKKDVESLQRQLTKMHVVLHNVSQGQQVQLEPLDKLWANDVRELSYDIEDVVDNLLECIQGSKPMTNQEGFWGLIQNMFNLVKWGMTRRHIGHSVEDIKVRVKEVSDKPNGYKVGNIVTSPTSIVDSRLLALYKDHKELVGIDGIRDELVKKLEV…
Pavir.Ba03524.1.p	515	MEWRKLNEHISAELQMNPELGIIKTILMKSYDGLPYHLKSCFLYLSVFPEDYNITRRRLVHRWSAEGYSSEVRGKSMGDVADSYFMELIDRSMILPIKEPNSSGKGISSCKLHDLKREISISKAIEENLVFRMEEGCSINTQGTIRHLAISSNWEGDQSEFESTVDLSRIRSLTVFGKWKPFYVSDKMRLLRVLDLESTTGLVDHHLKSIGKLVHLKCLSLRSCRGIFHLPDSLGNLKQLQALDITDTFINKLPQAIIKLRKLQYIRASKYNPRGAAVPRGLRKLKDLHTLGAVDISRGKDILQDIKRLTRLHKLAVTGISKKNCQEFCSTLEHLNHLESLSVHSIMEEADLRGFLDGLRSPPKNLQSLQLLGALGKLPDWVAGLQNLVKLMLTFTRLT…
Pavir.J14516.1.p	515	MQNNKSSRVITTTRIQEVATACCSGCQGYVYEIRPLNSFDSRSLFFKRLFDTEDGCPKQYRDICEDMIKKCRGVPLAITSIASLLESQGMHVEKWEKIQDSLGYELETSSKMEWMRHVLSLSYNDLPHHLKTCLLYLGAYPEDYQIWKHDLVRLWIAEGFVPEKHGLDLEEVAGGYFNELINRCMIQPVTSEIGEVWSCQVHDLMLDLILLKCTEENFITTNGCLHNMKGTSQVRRISHQFHTRNMAPAVERMNLSQLRSYMLYPAAKYVPVISKFELLRVLRLEFDSYGRKDSECLDLSNSTSHLFLLRYLEVSGFCLKLPKKFGKLQHLMTLHLARNWLDSSNPTLDVTSLSSLRHLTLPYNPICLELRNGVSKLSNLQTLFGFDISMNSVETIREL…
Pavir.J02430.1.p	513	MEQSAQLFYRRLFNPEEKCPSQLEEISSKILEKCAGLPLAIIAISGLLSSKEKTKEQWDQVKNSIGRRLERNSSVEIISEILSLSYSDLPLHLKTCLLYLSIFPKDYTIVKEDLIRRWIGEGFIYEQNGVAAYNSGERCFTDLINRSLIQPGGKDKFDEVNCCRVHDTVLDFIVSKAIEENFVTLIGVPGIIPIARNKVRRLSIQNDGQIPSGLILSSVRSLNVFGGNVEIPSLSEFRLLRVVAFEDCGQLEDDHLADVGNLLHLRYLKLNHTHAVTKLPEETAKLQHLRTLDVHGHNKIMEIPAAIYQVERLECLVTLVTDDYTILPDEIADMKALRVLEGVNVYIHSVDIIKRLGELTNLRKLGMLFVNSDADEEWEEKYGEIVSSIYKLTQANLDS…
Pavir.J12871.1.p	505	MLPRRWAVLSSSKHLRERAPGNYSIKDYMVLNTRVIIVSFLKYPKKILDKCGGVPLAIITMSSLLATNKENIGLWTKVCESIGSGLGTGREIVEMRTILRLSYYDLPPYLKTCMLYLSIFPEDYVVRKDRLIWRWIAEDIVKNDRNKSDQFEAGVGYFNELINRGMIQPVSMDKEGNPQACRVHDIMLDVISELSRDENFVMMPADDIEQQSQSSGTKARRLSLQITTDGATPTMSELSQVRSFTGFSPATGSVPCLSDFRLLRVLDLEGCSIRENGSLDLRHVKKLLHLRYLGLRNTHNDVVPEEVGKLQYLEVLDIEVSQVRQKDFQILGNMPTLRFLYLHFWSESTEEHPLEKFTVSGGAFPSLRGCRLSNFVMVPSMIQQGAMPKLEFLSFCLRP…
Pavir.J18855.1.p	505	MNNIRTFFHPKITSLFLITCDMFRYFVVVDDIWDISVWKRIRCALPDNDVGYTIITTTRIADVAEQAGSAYKLKPLSSNNSRKLFFRRIFGNENKDNNEEIEKCPDDELAEVSDRILKKCAGVPLAIITMASLLACKVRNKLEWYEVYNSVGTGMENNMDVENMRKILSFSYYELLCHLRTCLLYLSMFPEDSEIDKERLIRMWIAEGFIQWEKQGKSPFEIGEFYFNELINRSMIQPIQHKYGMLNSCRIHDMVLDLIRSLSSEENFVTVLSDMDSKSPSNTIRRLSLQNGKKSDIIAQATRNLLQRARSVVIFPAAIAQVPAAGSCRFLRVLDLEHCNLSHTDSLKYLGNLYQLRYLRLYSTHISQLPEEIGNLQFLQTLDVRSNPISILPSSVVQL…
Pavir.J38181.1.p	502	MNTQGSIASLLARVTIVLVNEALLLGAVRAEVEFIKDELECMNSCLLQLTEAQHRNHQVRTWMKQVIELTHNCEANIELYVHYVRGGFHGHNSKGILGYFRRTPQFLRTIRVRHRIATRIRELKVRTHNVGERRLRYGVTDAGKEEEELRRRTLLEGAPPDEEEVVRKGIDILIKRLLEAPPAPAAEDDGGLRVFPILGDRYGAHLDGIAQGVYKHPSVNSSFDCKAWVNVGWQQKDVRRLLANILKELTSLQPGQEDEDEGQFIRKLQEYLKCKRFLIVLEDVRVQLPWKDIKSATLHPDGCCRGSSIIMTTTNYDIAKSCSPNKIINAEGLLSFFFCKAEKRAENSQYFNERAGRPIFEQCYPNAFAMKMFLHLLYMNPNRTGLELRDYYFHTISEC…
Pavir.J15661.1.p	490	MEVIGVSRALIEALVEKAKSAMKEEAEQWQTLEREIVFIKDEFEMMKSFLNSADGERMKNQVARTWVGQVRDLSYDTEDSIEFVLHLDTKRSLWPRLQQSIQSSFLQPPWKARVLPLDQAVADMKLLKARAEDMSQRNLRYNLIDKSKEEIMQNSTASQSTTDIFIKPRDAFDKHSGLLDLTRLITTEDKGLQVVSVSGTGGNLGIVFIMKKVYDDPSIQRKFHCRTWVKMMHPFNPHEFIWNLQYTLADFMERFKEKTYLIILEDLSSAVEWNAIRTYLPDLKNRSRIIISTQQLEIASLCTGQPYHVSLLRKFSEDHSVYAFFTDQIKLALSSEAHRVVSVCGIAGVGKSFLVKTLFNDRASPAWKFTNAWVSAPHPFDIVDLCKGIYQFTADGDIY…
Pavir.J16877.1.p	490	MGDIKLALLNKKYDSRVITTTRSTDVASSLSFQGGHVYQMKPLNFEDSQRLLFKRAFGSENLRCTHLGSVPDEILRKCDGLPLAIITISSMLADKHAKSEWDMVLNDIGSALARNTGAEKMTTILSMSYFDIPHHLRTCLLYLSVFPEDYKIEKQCLINRWIAEEFIREEEGQTKYEIGEGYFNDLINRSMIQPVDVEFGQANACRVHDIILDYIKCKAAEENCVSLSNGAEHVYTSSDYKEDLMLSQVRSVTIFGQPVKTSLLPSSALRLLDLGDCWDIEDHHLASIETLFRLKYLRLSSPSITKGLSQAEGCYSYVGTLLSSCNLYNLCITDYSVVYPMSLDSWHPAIPCSLRQLCISSFIYKVPNWMASLGNLVVLKLVSILSLRPEDVEILGAIP…
Pavir.Bb00035.1.p	487	MDTILSAVLGELASRSINFFIKKSSKPKALDVEDSLQRSLLRAQVIIDEAAGRHITNQAMLQQLDMLRDAMYQACYMHDTFRYQSHSEKDAKDQVVSHSFSLSKVNHLKVIDSSSRNTLILKQLQDTLDNLNCMILDMKELDVFMTSYPRLYRQPYSMHLLLSNCMFGRQMEAELVLSFLLHTQPHHGAEELEVLPVVGPGKVGKSTLVAHVCNDERVRGHFSEIMFLRDHDLKDEKLTFLVERCMKKHRNSLLNKDGRMLVVVEAAGDINIDEWKRFYAASKRCMRSGSKFIITSRFDKITKLGTVGAVTLKYLSDEAYWYFFKTLTFGSTDPKMHPRLVHMAMEIARMLNRCLLGATATICMLRDNFDIPFWCKFLAFLRGFMKWHASTFGDHPSDA…
Pavir.Ba03249.1.p	485	MDTILSTVLGELASRSIDFFIRKSCKPKALDVEDSLQRSLLRAQVIIDEAAGRNITNQAMLQQLEMLRDAMYKACYMHDTFRYQSHSEDAKDQVVSHSFSLSKLNHLKGICSSNRKTLISEQLQYTLDNLNCMILDMKELVVFMTSYPRLYHQPYSMHLLLGNCMFGRQMEAELVLNFLLHTKPHGAEELEVLPIVGPNKVGKTTLVTHVCNDERVRDRFSKIMFVTDHDLKDKKLTNLGERCLMKYENSMVNKDGRVLIVVEVAGDINQSEWKRLYAASKLCLASGSKIIITSRSDNIMDLGTTRAVTLKYLSNEAYWYFFKTLLFGSTDPMMHPRMAYLAMEIARMLNRCLLGTTATICVLRDNFDIPFWSKFLVFLRGFIKWHVSTFGDHPSDALN…
Pavir.J16345.1.p	483	MKLLEVIQSYLRDKRYIIVLDDVWDKDAWLFLNYAFVRNNCGSRVLITTRQKDVCSLAADSYVIELKTLKYAESWELFCEKAFHASEDNKCPENLMPWANKIVTKCQGLPLAIVTIGSILSYRELEEQVWKFFYNQLSWHIENNPELNWISSALNLSLNNLPSYLRSCFLHCSLYPEDYKIKRKLISKLWIAEGLVEERGDGTTMEEVAECYLMELTQRSLLQVTERNASGRARTFVMHDLVREVTLIIAKREKFGIAYGNAGTTQVVDEARRLSIQRCAKSLNSLASSRLRSFILFDTDIPSSWIYDISSSCRLLRVLCLRFASIEQVPCVVAELYNLRYPDFSHTKVKKIPASFSKLVNLQVLDLRFSYVEELPLEISMLTNLRHLHVFVVHDVQQR…
Pavir.Ba02239.1.p	482	MAAFLNALMSDVANRIVAFLMDKLPKVSRPTTEDTRLHDLQRLLLRVGVIVEEAEGRYITNSLMAYQLNMLRKEMYRGYLTLDNLRIHANEELKAKDHDVSNSFSLSKFNAAKRLFYSDGNKHMEKDIHQVLDNLNNIMVDMSEFVTTLSNYPPLYRQPYSMHFYVGKCMFGRQMEVDRVIGFLMQTENPIMKNVGVLPIVGPAFVGKSTLVAHIYNDERVCNHFSRIVVLTGDEINYENLQTTFKDSGLTMHQGNALGHNDRLLTIVEFSEDVDEVVWNMLYSSASSCLGTGSKIIVTSRSDRIINFGTTQALVLNFLPLEAYWYFFKILTFGTVDSNDHPELESIAMNMAREMNGSFVAANISSGFLRNNLTVEYWTMQLTMFRAYIQRNIALFGEH…
Pavir.J04164.1.p	473	MKELRTKVEDVSQRDVRYRLIKSTSPKPATRAALSSISSATMFGIEEARRQKDKAKVDLSKLITEESEDIRVIAVWGTSGFLGQTVVIKGEYDNLKRSKKFELYTWIRIVHPFNQLEFLQCIMRQFYQTSFEAGKVQEEINIGAQVLKKMGVMKQDDLVDAFSEHVKKKSYLIVLNDLSTKEEWDAIKEYFPNNRQGSRIVISTEHGEVASLCTGRESVVSELKQSSVHQSIFASYNKVSQNQTTLMNPVSYSSEVTLGTTNTAMLTDEIVEHQFVGNNEKIVRKSLTGIGTISGTLMESQLVGREKEKSDLINLISKQDDQQSTVISIWGMGGLGKTTLVKEVYQSHELSGLFEKRACVTIMRPFVLEEVLKSLFMQLDAESSSRKDNFDSGVGTRKV…
Pavir.Aa02988.1.p	466	MAEAVVSAVVADGAGRAISLLAGQLRDRRGVDAKMWRLRHLVVKLESAVEAAGARSITSRALLEWLSELAGGAHRGRYFLDAFGGEMTDEDEGDGHGDAGLRRSLFSPSSSNPAKCLRVAATRMLLRSGGGGVGELDGVLANVEGISGDLSEFIMLLQCCPPALHRPLATNIYADSQMFGRHLERRRVIDFLLQDDDGGGGEPGVLPIIGRAGLGKTTLVQHVCDEPAVRRRFSLILLLDFHCMSLTVASETVKLLRSLFAVASMSSTGLAGAGELLRLLERKLRGERFLAVFDNVDTRKKQVINAIMRARAAREQGRRHRHRRTRSAARKTLWRGGAAAGQAIAKSLRGSFFGAKVVGALLRSRPDHRLWRRVLTASHAEPSWLGNVAVTAGSLLPPH…
Pavir.Cb00778.1.p	466	MQCLDELHSRRLFFNRIFGTGDGCPEQFREISDDMLKKCKGVPLAITSIASLLANQSLHVATWEKICNSLGYALDTNPTLEWMRHVLNLSYNDLSHELKTCLLYLGAYPEDHAIGKFDLVRKWIAEGFIREKHGLDLEEVAENCFNELVNRSMIQPFFDDSDEEWSCRVHDLMLVLIILKCSEENFTTIIDRQFKMNNGASQVRQISHQSNNSNIALVLEKMSLSQVRSYNSFPAVDYTPLLSKFEHLRVLDIDHGSYAAPESVCFALSAINHLFLLRYLKVRGFRLELPEKFGKLEHLMTLDISRGKLYPSHQSSDFTSLSSLRHLSLSIFGHGVVLRNGLSKLCNLRTLFHFDVRTNAEDCIRDLGELANLRELSVSYSRPFGVQDNPDTRLLKYAT…
Pavir.Hb00318.1.p	449	MFRYIVVVDDIWDISVWKRIRCALPDNDVGYTIITTTRIADVAEQAGGAYKLKPLSSYNSRKLFFRRIFGNKNKDSNKEIEKCPDDELAEVSDRILKKCAGVPLAIITMASLLACKARNKLEWYEVYNSVGTGMENNMDVENMRNILSFSCYELPCHLRTCLLYLSMFPEDFEIDKDRLIRMWIAEGFIQREKQGKSPFEIGEFYFNELINRSMIQPIYNFNTGMVKSCRIHDMMLDLIRSFSCEENFVTILSDIDSTSPSSTIRRLSLQNGKKSHVMAQATRNLLQHARSVVIFPAAVAQVPAAGSCRFLRVLDLEHCNLSHTDSLKYLGNLDQLRYLRLYSTHISQLPEEIGNLQFLQTLDVRSNPISILPSTVVELRNLMCLDIDETTRVPNGIGN…
Pavir.Hb00382.1.p	445	MRKIFKGLLYELGKNVNDETLDERQLIDQVRKFLQTKRYFVVVDDIWDISVWKRIRCALPDNDVGYTIITTTRIIDVAEQAGGVHKLKPLSLNNSRKLFFRRIFGNKNKDNNEEIEICPDDELAEVSDRILKKCAGVPLAIITMASLLACKARNKLEWYEVYNSIGTGMENNMDVENMRKILSLSYYDLPCHLRSCLLYLSMFPEDFEIDKDRLIRMWIAEGFIQCEKQGKNLFELGEIYFNELINRSMIQPTQISFTGLAKSCRIHDMVLDLICSLSCEQNFVTVLNDMDSTSSSNMIRRLSLQNGNKSHIMSQATRSLLQCARSVVIFPSDIPQVPAVDRCRVLRVLDLEDCNLSQTNSLKYLENLYHLRYLGLSGTSISQLPDEIGNLQFLQTLAI…
Pavir.Cb00099.1.p	443	MDDMRKILLLSYYDLPSHLKTCLLYLSIFPEDYKIEKGQLIWRWIAEGFVQQDHRSAGDRSFNEIGESYFNELLNRSLIQPEDMDSLDGTPCACRVHDTVLDLIISLSVEESFVTIVLAGDRMESKVRRLSLHNNSTTWPTIKMPKLRSLTIFPPAGVVIDPTPSLSRYLLLRVLDLRGCKLNDLASLRFVGILSHLRYLGLPSTKGDDPIQLPVEIGKLRFLQMMDLYETRVEELPPSVIIGLGQLMCLRCYGWRGTRLPDGLKNKLISLEVLEGLIVASKYIAEELGHLTQLRVLDVWVRLSTEEANNDGWTACITALLESLGKLTKIECLRISVNFDAAILDGSMTEPQPLGNLRKLHIGGFNDVMRMPTWIRPAWLPALSYLDIWVKHERRDDMQ…
Pavir.Bb00517.1.p	434	MDCVNLVEMLQRYLKDRRYLIVLDDVWSRDSWSLLDSSFVKNSNGSRIVITTRIQAVASLADGNREIKLNLLPKEEAWTLFCHKAFARLDGRITNSAQLRSVIVFVEGVSSSWFKNCYPSFRLLRVLSLRHCYIQKIPGNLSNLFNLHYLDLGYTKLKEVPRSIGKLSNLQTLYLKGSVMELPSAVTILTKLQHLIIDVGRFRSSASNKICRLEHLQVLKNVEANSCVVRNLGCLTRMRSLGIRKVLESYNTDLWISVSKMSALTSLPVLVADRNRDALDMSDLKPLPYLEKLMLSGKLDKGAIPLVFDHFPKLKSLRLCFSGLRNLGHLNLFRCYDGTRFAFRAGWSPMLKHLYLSSMGELKEVEIEDGTMRSLHRLELWGLKRLTAVPEGLVHLKAL…
Pavir.J01670.1.p	426	MAGSSLLFPASADGGHRRMNGGRSTGTPDDYERAVLSAGASGRAYLCACPPASGAASGTEVPHPSSESPTPADDGTNKLVSLIASEFASIMGVTNDLSELQDILAEIRSWLFTVHDRAIESEPSCQWVIKLKFVAYDIDDLLNEVYIEAEKYKIGRNGVKYSITDGFCTKPKLFLFRRKMANKIKAVKERFSEIVKQRKDVSTIVNSLPSYQHLQRTKRTDGELSLLGNVEQSKIPIRNLEKDGIISKLIESNGENAWIVSIIGLGGSGKTTLAKLICHDEKIKKHFKDTIFWVHVSQEFSVEKLIGKLFEAIFKQKSDLQTQQYMVHAISSKLSGKKFLLILDDAWHDDLLDWEQLMVQVNCGTPGSKILLTMRDQKVAEAAKYRHIFNLEFLSEVES…
Pavir.J27094.1.p	424	MASLLACKARNKLEWYEVYNSIGTGMKNNMDVQNMRKILSFSYYELPCHLRTCLLYFSMFPEDFEIDKDRLIRMWIAEGFIQYEKQGKSLFELGEFYFNELINRSMIQPIHNSVTGMLHSCRIHDMVLDLIRSLSSEENFITVLNDMDSTSPSNTIRRLSLQFGKKSHMMVQVTRNLLQHARSVVIFPFAVGQVPAAGSCRVLRVLDLEHCNLSQNKSLKDLGKLYHLRYLGLRGTSVSHLPEEIGNLQFLQTLDVRSNTISSLPWSVVQLRNLICLDIDVSTRVPNGIGNLRCLEQLSRLCIDESTINIIEELGHLTELRRLWIKLEKWNEKLLECLHKLQKIQELHIVVPPGQRSIGGLDAWVAPRHLRLLGTGDSYWFSTLPAWVNPLLVPDLTCL…
Pavir.Ea01096.1.p	417	MGKEGVFANVLRLTFDRFSSNAALAGETVTATVAQPRTPCSTSTPNSNEQAYRPDVANNSPPSRPHLTHRSKSIAAQGVKQQAAMAEVGGMLAAAVLKAAAGKVAAAAGDRITLQWRFGEDLEDMRDTLESIEAVLEDAERRSVEDAAVRLWLKRLTRASYDISDIFDEFDVNSTRASSFLRKFKVLNTCLALGSEVVMAGKMKKVREKLENISNHLHQFSFSVGSSSYGQQVVDERATLPEVVEAEILGRDQEKQKVISLSTNLGNSSEFIILPIYGIGKTTLAQLVFSDIHFKDHEKAWVYVSQTFDLNKSIGSIRSQFQIQQSQVTNTEGPNVDPPTHKNMLIVLDDLWENNDFKLDALNHSLNTIGNGCKVYVIVTTWDASIAKKIQTTEAYQIE…
Pavir.J27453.1.p	416	MNNIRTFFHPKITSLFLITCDMFRYFVVVDDIWDISVWKRIRCALPDNDVGYTIITTTRIADVAEQAGGPYKLKPLSSNNSRKLFFRRIFGNKNKDNNEEIEKCPDDELAEVSDRILKKCASVPLAIITMASLLACKARNKLEWYEVYKSVGTGMENNMDVENMRKILSFSYYELPCHLRTCLLYLSMFPEDSKIDKECLIRMWIAEGFIQWGKQGKSPFEIGEFYFNELINKSMIQPIQDQYGMLNSCRIHDMVLDLIRSLSSEENFVTVLSDMDSTSPSNTIRRLSLQNGKESDIIAQATRNLLQRARSVVIFPAAVAQVPAAGSCRFLRVLDLEHCNLSHTDSLKYLGNLYQLRYLRLYSTHISQLPEEIGNLQFLQTLDVRSNPISILPSSVVQL…
Pavir.J41099.1.p	415	MENIHQYWSKVCKTLGSGLEDSPDVEDMRRILAISYYDLPPYLKNCMLYLSSYPEDYRICIEELIWKWMGEGFILKEHGKSFYEVGEDYIVELLNRSMIQSFFGNDHDSKIPTYFQIHDMVLDLMTRLANEDGFLATTHDQQPRCLQERIHRLCIQTRNEEDVKHLSAANLCRLWSLIADVYSEEDVKLLSAVAKAFNWLPPLSTFRVLRVLCLCGCERVDDGCFKEICNLIHLRYLGLRQTRITEIPKEIQKLQLLQVLDITGTEIHELPSTFVLLRKLVCLCADPLNKVPAGFGNLKSLQQLYVPPIYVESPSMLNNFSGLTELRRVAFCFNEWDESYAKPFLQCLSSLVSLEYLEIDGPKKACDFSCSPCGRLIIPTGPQQLQKILMIHITVHTVS…
Pavir.Bb00521.1.p	401	MDPNTKLILDEMNKRFTELDLKWEQRFNEVDSKRDARISVLEDAVAAIDAWKPRTDAATAGLCDWRPWLEASVEDLKLEVHKLHKAWDRVAMDPVAKCYSAGTSRGKNEGTKQQLHEDLKTLLEKKSYLVLIDDVWSANMLENIINALPVNEDSRIIVTTRFHSVATTRREGDIRRVTGLDDKQSQTLFEQAFAESKGSKDVTIVWSEFSATTAKTEDGDGSVHSPSRQDSNSVNEGSKYATVPNEVWRMCGGLPLAIVTMAGHCNKLRLVSMSILLILLNPGPGCHSHVACNPHKSLKVWSDVCSYLFPESGQDHRKELTQEEVGRIISYCYNDMPAEIKTCSLYLSIFPKGHRISRKRLTRRWIAEGFVCEKHGLSVEEVAETYCSKHCRQSGRWGR…
Pavir.J16408.1.p	401	MSLSINLMTTPALSTLAVEDSLQRALLRAQVISEEAVGRHITNQAMLQQLGLLRDAMHRGYYTLDTFRYQSQYAEGSKDQAVSHSMSPSKVNSARSPCFSSPSAKILGPLREALDRLTSMIVDVNELVIFLRSYPRLYRQPYSMHILLGNCMFGRQMEVELVINFLLHEQSHGSEELEVLPIAGPARIGKSTLVAHVCKDERVRDHFSEIFFLHSHEVTDDKLAFREGCTMKDQNTVPKSNNEKILLVVVELPGDPNEDAWSRLYHAIKRCVPSGSKIIVTSRSDKVVKLGTTRPITLEYLPDEAYWYFFKTLTFGSMDPEMHPRLMQLAMEIARMQNGSFDGAHITSCLLRGNFDIHFWSKVLSFLRGFVQKHVSKFVSMLFTRGGSKDKTPRCDVFK…
Pavir.J29168.1.p	382	MNNIRNFFHPKTKSFFLITCDMCRYFVVVDDIWDISVWNMIRCALPDNDVGYTIIATTRISDVAEQAGGAYKLKPLSPYNSRKLFFRRIFGNENKDSDEETVKCPYKELDEVSDRILKKCGGVPLAIITMASLLACKVRNKMEWYEVYNSVGTGMENNMDVENMRKILSFSYYELPSHLRTCLLYLSMFPEDFEIDKDRLIRMWIAEGFIQRDQGKSPFEIGEFYFNELINRSMIQPIQDQYGMLYLYGMLNNCRIHDMVLDLIRSLSSEENFVTVLSDMDSTSPSNTIRRLSLQNGKKSHVMAQGTGNLLQHARSVVVFPSAVAQVPALGSCRVLRVLDLQDCNLSQTNSLKYLGNLYQLRYLSLYSTHISQLPEEIGNL*
Pavir.J38184.1.p	381	MGIVRNCDGLPLAIKVVGGLLRTKRVNKREWTSVLENPAWSREKIHDELNSAVRLSYEDLSPPLKQCFLYYSVIPKGVISQLTNDIIIGMWMSEGFIQVPAGDEQRSKEEIGIWLSMVEYLGRRAPSWMCMTQDASVDFNSLRGLDMDGLPFCTQLPDGLCKLPNLEGIVINSAPAIERVGPEFQQTGGSSRSLVRSSFPKLQHLQLIELPQWEEWEWEDEAEATIAMPNLHTLRIGFCNLGCLPAGLASSRRLALKKLELWDLTRITAVENFPSVVELEVRRCRSLKTIRGFGKLQTVSIKSCPALEVLEAGLALHTVVLQDPDMETLPEYLRGLKPQVLRLLDCHQKLRSLLSGSDKTSADYMAEKEKVKHCGKLVVL*
Pavir.J30028.1.p	381	MAAVLDALAPYIKKLLMDMTEEEVSMLLGVSDEITKLEDNMENIKAFLADAERRRLTDLTVQRWVRKLKGAMYDATDIIDLCHLEADKRRGSTEDGTSSVKEKVPAGCFQQLLFCLRNPVFAHKIGSQIKELNQQLDDLHKEADRFKFNIGLGSNPEPRKLTDAERSMQKTTSEFNESAIVGEKIEKDTRELAQLLITSGSHDIKLVSIVGTGGMGKTTLAQKIFNDTLVHEHFKVKVWLSITQHLDDVELLRTAIEQTGGGHGGTQDKTLLTRTLTDRLSMGRFLLVLDDMWSEQAWSRVLSVPIRNGSQKQPGNWFLITTRFGDLAQQMGASFYQHHVSPLTEEDAWSLLNKQLPPSPNQVSLSIDHVLFFAIKRTVS*
Pavir.J39898.1.p	376	MSGIEAALASGVLKTAGGKLASLITSEFASITGVEKDLRELQCKLEEISSWLAVVRDRAIGTGTPLPRLNELRNVAYDIDDLLYDVHLEADKHKIHSDGDKQTIADCFCAKPKSLLFRCKVARKIKAIKVKYEKTVKEASDANIIRKNLQMDDPVRSSNPGTAGELSMLSNVDDSKIPRRDREKDEIISKILETNEGDDGRTVVSIVGLGGSGKTTLAKHICHDNKIKEHFKDTVFWVYVSQEFDVDKLIGKLFEAIVGEKSDHHVKQSMLRDISNKLRNVEYSILLVMSELSTVQCDRALGLWIAGTRASSVDGELPWRCCGRWTVRRTAVKGSRDRSSDRAAAVASTPGSRAQAATEGGFLGLRHKTKEADGG*
Pavir.J33700.1.p	376	MEFATGALGTLLPKLGQLLQDEYNLQKGAKKNIEFLTRELRSIQAALRSVGELPPEQVGELVKIWACDARELSYDMEDIVDTFLVRVQGPEPPSKKSSKKFFKKMRDIVNKAKTRHEIGQDIMDIKERVKEVAERHERYKVDTITPAKTSVDPRITSLYTKTADLVGIDEAREELITMMTKGDDMSTQQRIVSVVGFGGLGKTTLAKAAYEKLKGQFDCTAFVPVGRNPDLKKVFKDISIDLNIHFNVEILDERQLIDKLREFLENKMYFIVIDDIWKTQSWEIIKLALVENNNVSRVIITTRTHEVAKEAGEVYKLQPLSNENSRKLFFARIFGGESKISDTQPNDEVLASFGSHSARIEWCSFTFHMSYNKRS*
Pavir.J15442.1.p	371	MELAVGASAATLKSLLSKLGSLLAEQYTLIRGVRGDIQFITDELASMQAFLSNLSKCKKSHDDQTEDWIKQIRDVTYDIEDCIDGFAHRLRPDPRGSGWLTTVRRTLYEIRTWYTRRNVAAQITDLKNRAEQIGNRRRRYGVRDPEPGKGNGLAAGLTKQDAADHQEITCELVRIKQPVGPDVEHLGKWIADNDMKKLRVLSVVGYGGMGKTTIATEIYRRFGPQFDCRAMVTVSQNSDPEIVWRNILSQLKQQAENGVKEGKDSSTDSTMERKIPVVGSILSCLWHPCRNEEDDGSTWQGRHGQNHQAHLVGNTLSRVKNNGEQHGTISEKKTTVTGSTWSRLITLLSRKEGVDGVQQIQAELRSSFGG*
Pavir.J39319.1.p	368	MTELTITASKTAIEALVNKVKSAVKEEAELWQIVQRDLVFINDEFEMIESFLNAADRDWVKNSVMRTWVRQVWDLSYHLEDCAELVYHLDTKRPWWMFCVRLLPSCCKSAAAQPLDEAVVEIKLLKARVEEVSQRNMRYNLNGNSGSGPVVQMQQTSAANTRTFDVLDTIKKHSSFLDLTKLIAKEGNDLQVISVCGAGGDLGTTSIIRKAYDNARINKDFKCCAWVKLVYPFNHHDFIWNLLAQFYTNYSCQQEQGGAMNAHPLSRMEASSSDLVKEFVNHVDTQRYLIILEDLSSMAQWDTIMSYLPDKKNGSRIVVSTQQLEIASLCMGKPYQVSELRQFSADHSVWVFFKEESREHTKVTFFF*
Pavir.J05882.1.p	366	MAAVLDALASYVKELIIDMVKEDLDTLLGVSSEINKLGHNVGNVEAYVADAERRRIDDPRVQGWVNRLKGAMYDATDILELCQLDAEKRRRSRMGTCMEEKVPGCLMPLLFCMCNPAFAYQMGKRIKELNARLDEIRKDMVDFKFVKLDQYQLRIAPSDATLPSRTTTSQIDVSAIVGDAIERDTNALVQVLLANEPAIKVVSITGTGGVGTTTLAKKIFNDRAIQVEFKSKVWLSITESYNTEKLLSSAITQAGEGREVHGDREVLTQALTKTLSSGKFLMVLDDVWSTGLWTDVLESPVIIACRNQPGSRVIITTRDEDLVKKMGTTDYLLHHVKPLCDEDAWSLLKKQLPPQSALREELGAL*
Pavir.Hb00297.1.p	365	MAAVAAMVPYVKNLIAGMAEEEVNMLLGVSGEITKLEDNTESIKAFLADAERRRITEKSIQRWVNKLKDAMYDATDILDLCQLEADKRRESEDGSMDKKAPSCCQSLLFCLRNLVFAHKIGSRIKDLNQRLDDIRKGADQFNFNIMFGSYQDRRMTSQTEHSSRKAMSEFDESAIVGKNVENDMKFLIQELIIDDNNNDNNIKVVSISGMGGIGKTTLAQKIFKETTIQKNFKTKIWLSIGKHFDDAELLKSALKHAGRDLGEERDISRLVWNLTDALSASKFLVVMDDIWSDEAWSNVLCIPIRNASRNKPGSRVLVTTRSKDLVLKMGESFHQHHVSPLDEEDAWSLLKKQLTPNQVSLYDS*
Pavir.J17474.1.p	365	MAAVLDALAPYVKKLLMDMAEEEVSMLLGVSDKITKLEDNMENMKAFLADAERRRLTDLTVQRWVRKLKGAMYDATDIIDMCQLEADKRRGSTEDGSSSVKEKVPAGCFQPLLFCLRNPVFAHKIGSRIKELNQRLDQLHKEADRFKFNIGLGSNPEPRNLTDAEKSMQKTTSEFNESAIVGEKIEQDTRELAQLLITSGSHNIKLVSIVGTGGMGKTTLAQKIFNDTSVHEHFKVKVWLSITQHFDDVELLRTAIEQAGGGHGGTQDKTLLTRTLTDRLSTGRFLLVLDDMWSEQAWSRVLSVPIRNASQKQPGNWVLVTSRLEDLALRMGASVYQHHVSPLNEEDAWSLLNKQLPLQPNQVN*
Pavir.J39075.1.p	364	MADLIVGISKTAVQLLADKVKSAIKEEAQQWKIVQSDLVFITGEFNMMQAFLDTATEQHVRNRIVRTWVRQVRDLSYDVEDCIEFVLQLDTTKRSWWLRLLPSCSCPGGKTVAELPVDEAVADTTLLRARVVDVSQRNIRYNLIADSASKPMPAAMDPAQKTAASSFDVLINAVKKTSGPLDLTGLVAEEYTDLQVVSVCGPTDGDLVTVAIVRKMYSDERIHKEFQFRAWVKLMHPFNPHEFLRSLMTQFFTHSCRQEEEVIEGLDALARMQATQGDLDLINEFAQKINTHRYLIVLEDLHTMVQWDAIRSYLPDRKKGSRIVLLTHHPLVASQCTGQPCRVSELGQFSPGHSVRVYYKEVI*
Pavir.J40380.1.p	360	MAAVLDALASSVKELTVDIVKEELDTLLGVSGEINKLGRNVGNVEAYVADAERRRIDDPKVQGWVNRLKGAMYDATDILELCQLDAKKRRRSRMGTCMEEKVPGCLMPLLFCMCNPAFAYRMGKHIKELNARLDEIRKDMVDFKFVKLDKYQLRIAPSDATLPSRTTTSQIDVSAIVGDAIGRDTNALVQVLLANEPAIKVVSITGTGGVGKTTLAKKIFNDNAIQVEFKSKVWLSITESYNMEKLLSSAITQAGEGREVHGDREVLTQALTKTLSSGKFLMVLDDVWSTGLWTDVLESPVIIACRNQPGSRVIITTRDEDLVKKMGTTDYLLHHVKPLCDEDAWSLLKKQLPPQLIST*
Pavir.Bb01509.1.p	359	MLGFSKCCSSSADHDEQDEDNTRGVKCGDCPCLGRKIPSDDEQEEDAGGRAALCGAVWPCGRASATPALPRPPPTNQSDIIINICSNATLTTPMPLTSSSSSVASDIINTVGKHLPCYPDNSNAASPGRRFLCCARPNKAPQRERNVQAPELKFDRVEMSRKMKEIVEQLKPLCAKVSVILNLELLAANCSAPQRTATSQPVTTSKSIEPQLCGRKDERCDIIHDITKGKYCDMDLTVLPIVGAGGIGKTTLTQYIYNDDEVQRHFEVKLWVCVSVNFSVYRLTQEIANQLKIDIKDSPDKGIEDQLKSKRFLLVLDDMWNCSNVDEWNRFLLPFTKGQDKRQCNSSHNSDSCISTNG*
Pavir.J30978.1.p	359	MVHLKSGAVGSKILLTTRDRKVVEIMKSRHIFKLGMLSEAESWSLFLKSSGWVEEDLGSDYIKVGKVILNRCSGVPLAIRTLGGILYENKKISIWKAIGQSDLWTDESIEDRVFASLKLSFIHLPDELKQCFTLCSIFPKGTKIYKDRLISQWVAHGFINSMNGMQPEDIGSGYFDSLVKVGFLQDPSKDWLTEQLVCKMHDLIHDLSRHILQDEVVTCPPSNMIANHTQRCRYLSTTSCPEKVHRNSFHKAHALFISGGNPKFDKPVKKSSSVRSVVLDYTENTPFPQFTLKFEYIGYLEIHKLGCTKFLEAISSCWNLQSLHLISCNGLVVLPESIGVRIVAQEGGVELGLFLISI*
Pavir.J36885.1.p	359	MEVVTGALPSVITKLAGLAAGEYNLQKGLKGEIKFLQEELESMKAALEDISRTPAEQLPNNDKIWSRNVRELSYDIEDSIDTFMVQCKDKGLGKQHGLKKVIDSSLHLLMQPKVRHKIAKEVREIKSRVMEVHERRRRYEVNLGVDKPVTVDPRLFTQYTEMKELVGIEEARDEFINNFLTQGNNVPMKQGKTVSIFGSGGLGKTTLANAVFEKIRAQFNCCAFVSVSQTPDLKRLFKGLLNDFGKSINEEILDESRLIKVLREFLLDKRYFVVVDDIWDISVWKRIRCALPDNDVGYTIITTTRIADVAEQAGGPYKLKPLSSNNSRKLFFRRILVTKTKTTNERNRKIVLMMNLRK*
Pavir.Ba02469.1.p	358	MMIKQFKRGDGFGVGYTYTKSEFDKLYGKIGKAARAPSALNTASTSTQPLLVDPVDGVLKEPSKAPPQKHVWFPKRNELRNPLDTLPAAIAKVAQKKGAAPPRPQARPPPPKRELRYHCEYCDRERHLEEFCFRRKRAMRREQERRNPDMYSARVHGPPRRGGRQDARARHVGGGQGDGGGYRAPAGGRFASRAPGRPHCPPPRSGTASAPADGPAPPADSTVRRILAESAHFVEKEEIVGFSAHEEQLLEWVAEDDEPRRTLVSVWGMGGVGKTTLATRVFREVAESRRFDCAAWVAVSQRFTMDDLLRKILRERRRRRRACRERRRGRGLPVARGGRSGPSRPAAILGLGKRPAY*
Pavir.J12229.1.p	358	MEATALSVGKSALDGALSYAKSAIAQEVALQLGVQRDQAFIRDELEMMLAFLMAAHEERDEHKVVKTWVKQVRDVSYDVEDCLQDLAVRLGKPSRWCFIRTLVDRHKVATRMKELRAKVEDVSQRNIRYRLIKGTTGPKPATGAGPSNIISGATMFGIEEARRQKDKAKVDLCQLINEGNEDLRVIAVWGTSGLLGQTVVIKGEYDNLKRSKKFELYAWIRIVHPFSPLEFLQCIMSQFYRTSFEEAGKVQDETNIGTQILMKMGAMKQDDLVDSFSKHVNKKSYLIVLNDLSTIEEWEAIKEYFPNKKKGSRIIVSTKHGEVASLCAGHESVVSELKQSSIDQSIFASYNKVISRL*
Pavir.J16022.1.p	358	MAAVLDAMVPYVKNLIAGMAEEEVNMLMGVSGEITKLEDNTESIKAFLADAERRRITEQSVQRWVNKLKDAMYDATDILDLCQLEANKRRESEDGCMDEKAPSCCQSLLFCLRNPVFAHKIGSRIKELNQRLEDIRKGADQFSFNINLGSGQDRRMTSQTEHSSHKAMSELDESAIVGKNVENDMKLLIQELITDDNNNIKVVSICGMGGIGKTTLAQKIFQETTIQEHFKTRIWLSFGKHFDNAELLRSAIKHAGRDHGEERDMSLLVRTLTDALSVSKFLVVMDDIWSDEAWSNVLCVPIRNAGRNKPGSRVLVTTRLKDLVSNMGESFHQHHASPLDKEDAWSLLKKQLTPNQD*
Pavir.Fb01923.1.p	356	MEAAVVTGILKVVGNKLAPLIIKEYKSVVGVKKDLQELQNLAMQINSWLEEEGDGAEGNWLKKLKDVAYDVDDVVDEFQLEAEKKDVNADGGTVSTKPKSLWLQWTAARKIKDIKKRFAEIVKQRADINAIKNNIPDTHPARHETVELPLPNVDASSVIGRDREKHQIISKLVESEHQQKIKIVSIIGLGGSGKTTLAKLVFNDRNIIEDFKVRLWVHVSQEFAVQKLVEKLFEPCLMKKREEAAAIAHLIRDSLKVKPYLPSSLHKLLLCGHTEQLLQSSNFSQLKKLVQRPHLLCGGMVSAQGFLSTWSLEPTAIPEEVDRVVLPSPAPEIHLSVARCCCRQDPATSRGGPWR*
Pavir.Hb00342.1.p	355	MEIVMGALPSLIPKLAELLAGEYGLQKEVKGGIIFLQAELESMQGALKKISKTPADKLDDQDKIWARKVREMSYDIEDTIDTYMVRCKGGRKPAEQHGFKEAIDRTLKWFRQPMIRRKIAKEIREIKSHVEEVAMRRDRYKVNDTDVAKPVAIDPRLLFAQYEVKELVGIDEAREEVIRILMEGNTEVSKQHGKIVSIVGFGGLGKTTLADVVYKKIRARFDCSGFVSVSQTPDLKKLYKELLYDLDKTMNVETLDERRLIELLREFLQDKRYFVVVDDIWDISVWNMIRCALPDNDVGYTIIATTRISDVAEQAGGAYKLKPLSPYNSRKLFFRRIFGNVNKDNNEETEKMSR*
Pavir.Ha01673.1.p	354	MAGVLDALASYVQNMLTEMARDEVHMLLGVTGEIEKMDIKLKDLKNFLVDADRRSITDQSVQAWVLELREAMYDATNILDICQLKAMERGPSHDDGCFNPLLFCLRNPIHAHKIGNRIKNLNQRLEDIKKRSLDFNFINLNSYEDRSRRVASSRPGSRQTSGELDESSLVGENIEEDTRNLVEILTTKALSNRENNKILVYAIVGVGGIGKTTLAKKIFNHDIIKQEFAQKIWLSVNQDVNEIELLRRAIIEVGGDHQSVGNTRGALERALKEALNGQKILLVMDDVWKHQVWEDVLQTPLVSAALAHGSRVLITTRHDMVARGIMATKPYHYVNKLDPEDAWLLLKKKVCNS*
Pavir.Hb01760.1.p	354	MAGILDALASYVQNMLTEMARDEVHMLLGVTGEIEKMDIKLKDLKNFLVDADRRSITDQSVQAWVLELREAMYDATNILDICQLKAMEQGPSYDAGCFNPVLFCMRNPIHAHKIGSRIKNLNQRLEDIKKRSLHFNFINLNSYEDNSRRAASSRPGSRETSGELDESSLVGENIEEDTRNLVEMLTSVELSKCENNKILVFAIVGVGGIGKTTLAKKIFNHEIIQQEFTKKYAGGDHQSAGNTRGALERALKEALNGQKILLVMDDVWEHQAWEDVLQTPFVSSIIAHGSRVLVTTRHAMVARGMMAIKPYHHVNKLDPKDAWSLLKKKSKVFFKDDIVGMWISEGFYSWDLT*
Pavir.J11419.1.p	354	MAGVLDALASYVQNMLTEMARDEVHMLLGVTGEIEKMDIKLKDLKNFLVDADRRSITDQSVQAWVLELREVMYDATNILDICQLKAMERGPSHDDGCFNPLLFCLRNPIHAHKIGNHIKNLNQRLEDIKKRSLDFNFINLNSYEDRSRRVASSHPGSRQTSGELDESSLVGENIEEDTRNLVEMLTTNALSNRENNKILVYAIVGVGGIGKTTLAKKIFNHDIIKQEFTKKIWLSVNRDFSETELLRRAIIEAGGDHQPTGNTRGALERALKEALKGQKILLVMDDVWEHQAWEDVLQTPLVSAALAHGSRVLITTRHDMVARGMLATKPYHYVNKLNPEDAWLLLKKKVHNS*
Pavir.J12373.1.p	354	MAGVLDSLASYVQNMLTEMARDEVHMLLGVSGEIEKMDIKLKDLKNFLMDADRRSITNQSVQAWVLELRGAMYDATNILDICQLKAMERGLSHDAGCFNPLLFCMRNPIHAHKIGSRIKNLNQRLEDIKKRSLEFNFINLNSYEDRSRRVASSRPGSRETSSEVDESSLVGENIEEDTKNLVEILTTAELSKCENNNILVFAIVGVGGIGKTTLAKKIFNNDIVRQEFTKKIWLSVNRDFSETELLRRAIIEAGGDHQSAGNTRGALERALKEALNGQKILLVMDDVWEHQAWEDVLQTPLVSAALAHGSRVLITTRHDMVARGMLATKPYHYVNKLNPEDAWLLLKKKVRNS*
Pavir.J34498.1.p	354	MELVVGASEATMKSLLGKLGGLLAQEYALVRGVRGDVQYIHNELSTMQAFLRDLSSAPEEQGHRMKDWMKQIRDIAYDCEDCIDDYFHRLPNDSISDVKCAFIVRTIYEICTWWPRREIASNIADLKIRAQQIAERRGRYGVDNPSNCNGNSSGARAAMYDIAEHQVASRQLIGMKEPVGVTADMKKLEEWVDRPDKEHGVLSIIGFGGVGKTTIATALYRKVSNKFDCRAWVNVSQNYDQGAVLRSILKQVMPQDKDQISRKKQDSDQEAEQSTGEGSSEKLHLAAHVMNTLKRAVPFVRGHKQQGNDGSSDEKQMKIETMYGNELVNEVKGHLKEKRYISNIISCLLLIHY*
Pavir.J26162.1.p	353	MAGVLDALASYVQNMLTEMARDEVHMLLGVTGEVEKMDIKLKDLKNFLVDADRRSISDQSVQAWVLELREAMYDATNILDICQLKAMERGPSHDAGCFNPLLFCMRNPIHAHKIGSRIENLNQKLEDIKQRSLHFKFINLNSYKDRSKRVTRPGSRETSAELDKSSLVGENIEEDTRNLVEMLTSAELSKCENNKILVFAIVGVGGISKTTLAKKIFNHDIIQQEFTKKIWLSVNQDFNETELLRRAIIEAGGDHQTTGNTRGALERTLKEALNGEKTLLVMDDVWKHQVWEDVLQTPLVSAALAHGSRVLITTRHVMVARGMMATKPYHYVNKLDPKDAWLLLKKKVRNSE*
Pavir.J30632.1.p	352	MAGVLDALASYVQNMLTEMAKEEVSMLLGVSGEIDKMGVKLADLKNFLADADRRNITDQSVQAWVRELRDTMYEATDILDLCQLKAMEQGPRRDIGCFNPLLFCMRNPLHAHGIGSRIKKLNQRLDDIKARSTSFNFVILSSYKDSGRKVVSAYPSTVETTGGLDESGLVGETIEEETRNLVDMLIKHEQTHKEYHKIMVFAIVGVGGIGKTTLAKKVFNNDIIQQEFTKKIWLSVNKDYNDTEILRRAITEAGGDHHIAGNTKATLERTLAEALKGHKTLLIMDDVWDCRAWDIVLRTPLVNATLAHGIRILVTTRHDAVAQGMMAEKPYHHVNKLESEDAWLLLKKQVL*
Pavir.J01216.1.p	351	MDFATALLPKLAELLKDEYNLHTGARKGIEFLQKELETMHAALEKIGEVPREQLDKLQRIWARDVRDLSYDMEDTVDTFMVDVEGPERPSKRGAKKVIRKMMRKVTKAMARREVAQEINGIKERVMELANRRDRYKVDDIAPTKKTHIDPRLEALYTKVTELVGIGEAKGEVITRLANGDQQETKVVSIAGFGGLGKTTLARAVHDEIKKDFDCTAFVSVSRNPDMEKLLKDILYGLDKEKFEDIHSKMLDERILIDKAIEFLKNKSLTWRVALSPAWSPAHRREEATLGLCPPAAAEEGRGAVPRRGVGTASGRLGRSSPVAAPLAVDRMAEEERGKEEAAGDTTHHYK*
Pavir.J30403.1.p	351	MVGPGLMVGGWFAGAVISNFVAKARSILEANHALQAEAGDMLYSVQAALPRIRILVEVTERKAISNGSYDEWLQQFKDVVYEAEDLLDDFETKRIQDELRRKSSKVGSAASFALRYMRNLLLSDADLQRLKDVLKKLNKIVNDDRGTRFQGILESSDEQEVPVPPTRPLVVGRDKEKQDLLSLICPAVPLSRDGVESSKQFSVIVVVGAAGVGKTTLAQIIYKNQNVTEAFALRGWVLASRRSRDKRDIVKDIVDSFGMGQQSTLFSVTENKRFFLVLDDVQDDLRRLWGSLRSILAGAANGSVVLLTTRSEEDVYTFRATAHVSLKHLPLESMCRVFEHHAFGRQEKSN*
Pavir.Hb00825.1.p	349	MWKYIISTTHNLDIANKIGGVYQLHPLSLADSRMLFNLRIFGTEDKSLSNKLAEVSTEILRKCGGVPLAIITIASTLACKKGMENIHQYWSKVCKTLGSGLEDSPDVEDMRRILAISYYDLPPHLKNCMLYLSSYPEDYEISTKQLIWKWMGEGFILKEQGKSFYEVGEDYIDELINRSMIQRRVNPLSKESFLQVHDMVLDLITRLANEDGFLATIHDQQPRCQPGRIHRLSLQTSNEEDVKHLSAANLCHMRSLIADLCRRQAFLWLPPLSTFPFLRVMCLSGCKQVDNRCFKEICNLIHLRYLSLRDAGITKIPKEIQKLQLLQVLDISFNLIDKLPSNFFLLRN*
Pavir.J40770.1.p	348	MVAELSRLLETKKCLVILDDLSSTQEWDAIKHYLANARRIIITTTEKLVAKHCSEYNSNMFSLKGLEADAALYLFKKKVFKDSESFDLHPGMLDQAKLVLKKCDGLPLAISTIGSYLANKPKTAVEWRKLNDGLSAELEINAELKMIKAVLLRSYDGLPYHLKARFLYLSIFPEDHIIRRKRVVRRWIAEGYSRDMHHMTSEQVGGKYFEELVDRSIYMILPLETGVPGKIDSCQLHDLIREIKFACQRQERKTLCSHWRKGAAWVVHKGQYVTSLSAATGRERDKDVMQRMLDLSHLRSLTVFGEWGDFFLLDLEHTTGLREHLLPKIMELLHLRYLSLRGCRRIC*
Pavir.J25873.1.p	345	MAAVLDALASYVKELTVDIVKEELDTLLGVSGGINKLGRNVGNVEAYVADAERRRIDDPKVQGWVNRLKGAMYDATDILELCQLDAEKRRRSRMGTCMEEKVPGCLMPLLFCLCNPALACRIGKRIKELNTKLNEIPAPSDATLPSRTTTSQIDMSAIVGDAIERDTNALVQVLLANEPAIKVVSITGTGGLGKTTLAKKIFNDRAIQVEFKSKVWLSITESYNTEKLLSSAITQAGEGREVHGDREVLTQALTKTLSSGKFLMVLDDVWSAGLWTDVLESPVIIACRNQPGSRVIITTRDEDLVKKMGTTDYLLHHVKPLCDEDAWSLLKKQLPPQEKSKHKH*
Pavir.J07004.1.p	343	MDLVMGAMGNLAPKLYQLLKGEYELQKDVRKKLEFLDQELESIKPALDQVAQVPWDRHHEQVKVWARQMREASYDIEDLLDTFLVCVQGSEPADQSKLKRALKKLGGLFGKAKARHDISSAIEDIKKQLQEVADRRDRCKINEIVAKPADTSAIDPRLEAMYKEVTQLIGIDKSRGELLSMLSSPQGNEVSHEKMKIVSVVGVGGLGKTTLAKAVYDELKSQFDCGAFVPVGRNPDVKKVLRDILIDLDKKEFRELKYDILDVRQLINELKDFLQSKRYFIVIDDVWETRDWKNIGLALVENDRGSIVIKTTRKSEVATGVIYQLRPLSDDDSKNVVIHKAV*
Pavir.J17535.1.p	342	MEAAVVSGILKVVDSKLAPLLIKEYISIVGVRKHLEELNDQIREINCWLERVGDEVARNDPALNWLKKLKDIAYGVDDIVDEFQLEAERHDAHDVGGVVSNYLYAKPKSLILQCKATNKLKAVKKRFDEIVKQRTEFSTIANSLLASHPARDMNHNTVNMMSLPTVDVASVLGRDREKNQIISKLVETNDQQRIKTISIIGLGGSGKTTLAQLVFNDCSIIEKHFEVRLWVHVSQEFDVEKLVKKLFEAFADNNPGQHALPYMSKTISDKLIGKRFLLVLDDVWTESQILWEQFIVYLKVGAYGSRILLTTRSRKVAEVEGSAYQFDLPFLSPNDSWKLFQ*
Pavir.Cb00353.1.p	341	MELQNQVEEINLWLHTVGDRAMRNDQSANWLKRLKDAAYDAEDLVHEFHIEAEKQDLNVGGKKNVVVKYLWKKPKSVVLEYKTAHKIKAIKKRFEAIVKERSDYSTIANSMPVDHPILHINKTTGEVPLWTNVDVRSIFGRDQVKSQIISKLIDTDAQQSVKIVSVIGLGGSGKTTLAKLVFNDGNIIKEFFEVILWVHVSREFCVEKLVEKLFEAIAHEKPDHLPLQRVSTTISEKLAGKRFLLVLDDVWTGDRIHWEQFIVHLKSGATGSSILLTTRSRQVAEAVDSTYTCDLPFLSEVDSWKVFQQSLGMSIKHLDPEFLQVGTEILKKMWWCAACY*
Pavir.Fb00108.1.p	337	MATAAVVSVSMGVMKPVLAKLATIMGDKYKKLKGLRKVVTFLRRELSDMDALLEKMDLAEELDPQAKNWREDIIEMSYDIEDRIDTLCNVLVKPTTRWGSFGKLPTFYKKSASLVGIDAQKNELVDWAMDKAQQLKVMAIVGLGGLGKTTLANEVYREVGGKFDCKAFVPISQKPEICIHNMRPLSEQDSKKLFFGRIFGSEDACPSKLRKASSEILKECDGLPLAIITMASSYPEDQRIDRVELVRRWVAEGFVSNSSGQDVWDVAESYFSELVNRSMIQPVYYEYIIGRISGCRVLELIVRRCKEDNFLSLVNDPQEVVEVQDKVIRRLNVVGL*
Pavir.J17810.1.p	337	MAGVLDTLACYVQSMLTEMAGDEVHMLLGVTGEIEKMDIKLKDLKNFLVDANRRSITDQKAMYDATNILDICELKAMEQGPSHDAGCFNSLLFCMRNPIHVHAHKIGSRVKNLNQRLEDIKKRSLHFNFINLNSYEDRSRRMASSSHGSRETSGELDESSLVGENIEEDTRNLVEMLTSVELSNCENNNILVVAIVGVGGIGKTTLAKKIFNHDLIQQEFSKKIWLSVNKDLSETELLRRAVIEAEGDHQSAGNTRGALERALKKALNGEKTLLVMDDVWKHQVWEDVLETPLVSAALAHGSRVLITTRHDMVARGMMATKPYHYVNKLDPEDAWL*
Pavir.J21231.1.p	336	MTGVEAAVVSAIVSGILKNVGNKLAPQLIKKYSSVVGVKKDLQELQVIVEEINSRLERAGDHATGGDASFNWLKQLEDAAYAVDDVVDEFQLKAERHDAFGDGGIVSKYRFQFKMANKIKAIKKRLDAIVKQRTDLNAIANNFPVCHSAQQISNTNEHRTTLPNVDVASVLRREKEKHQIISKLIEINDQEIIKIGSIFGLGGSGKTTLAKLVFNDCDIIEKHYEVRLWVHVSQDFDVQKLVKKLFEAFADNNPGQHALPYMSKTISDKLTGKRFLLVLDDVWTESQILWEQFMECLKVGAHGSRILLTTRSRKVTEVEGSVYQFDLPFLSPNDS*
Pavir.J28774.1.p	332	MEGALEKISKTPADKLDNQDKIWARDVRELSYHIEDSIDTFVVRCKGRNPAKQHGFKKVIDRSLDLLMQPKIRRKIATGIRDIRSRVEEMSRRRDRYKVNNDAAVPVSVDTRLMAQYEKVTDLVGIDDSRDEIIQILMEGNEPSKQQSKIVSIVGFGVLGKTSLSNAVYEKLRAQFDCCAFVSVSQTPDMKNLFKCMLNDFGEKFSEKTQDEGQLIKQLREFLQDKRHFIVIDDIWDIMHWKIIKYALPDNNAGYKIITTSRILQVAEHAGGTYKMKPLSLNNSRKLLYRRILGNENKGNNDDKETCPDKDLAEVCDRILKKCALGYYYDG*
Pavir.J12183.1.p	331	MAGVLDSLASYVQNMLTEMARDEVHMLLGVSGEIEKMDIKLKDLKNFLMDADRRSITDQSVQAWVLELRGAMYDATNILDICQLKAMERGLSHDAGCFNPLLFCMRNPIHAHKIGSRIKNLNQRLEDIKKRSLDRETSSEFDESSLVGENIEEDTKNLVEILTTAELSKCENNNILVFAIVGVGGIGKTTLAKKIFNHDIVRQEFTKKIWLSVNRDFSETELLRRAIVEAGGDHQSAGNTRGALERALKEALNGQKILLVMDDVWEHQAWEDVLQIPLVSAALAHGSRVLITTRHDMVARGMLATKPYHYVNKLNPEDAWLLLKKKVRNS*
Pavir.J12763.1.p	331	MAELAIGVSKTAVEALLNKVKSAIKEEAEQWQIVERDIFFVKDEFEMMQSFLSAASAEQLKNQVARTWVRQKTLPLDQAVAEIKQLKARAEDVSQRNMRYNLIGNSGEHVQQRTAPSPSQMALDIMQPTDAFDNQEDILDLTMLVKMDDEGLQVISVCGTGGNLGTISIVKKTYDDPEICRIFECRAWVKLVHPFSPHEFIRSLLAEFYTNSVQQQETVIGVDVLARMEVIEQDLHTEFMNTVNNKSYLIILEDLSSIVEWNAIRTFLPDMKNRSRIVVATQQLEIARLCIEQPNHKWLLREFSTDHSVFAFFKDLPKKQEVNIINYFQK*
Pavir.Hb00497.1.p	320	MTGGEAIHAVGFVNSVLRKVFDVIARDRTMNSQVKRGLGVLKREMSMVACEIESNEEKNQGATHESKIVLLRDLACEIEDFIDLTWVPGRGSGFVLSAFGMDPRTGILQSIDHFKDSIQAVRNWQPDAGGSHGGDDGAATWSCSSATPTQSYSQEAALRSICKHRDELGRLLTEAGGQELKVISIVGCRGVGKTTLARAVYDHCRASGEFNCVAWVVATECRDPEDLLTKVLKEAHSTAEPTTRAAEGSGISDFEQTSLQFFLRDKSPYKFKCKDSIYVFANQVHSTHGADGSSGGSGGCWGHIGGCDHIGVYDQACCC*
Pavir.Da01019.1.p	318	MAGPDCNEQEFYDIRETPSDVIEELIVGRTDEKEKINGFFITRFDSNKIGNSIISQLTEKESQLNEKQLIRTRLKKLLAGKKILIVLDDLREDDPYKLFDLKTMLMLGETGNIIVIVTTRDEHVAKEIGTIEPYKIELLTKELCWEIIKQKTGFEAKDDKEQMKDIGMEIASKCGGVPLAAQSLGYTLRSKDLNEWEKVNDSDVWNEPTSRNGSLQNQVLAVLRLSYSGMDHRLRSCFTYCAIFPKGHNIIKDDLSHQWISLGFIRPMKAPFKKHQLSEKYIAKLLGMSFLPPSMSPPKSEPKLIREKKRTREDKIA*
Pavir.Hb00666.1.p	312	MDLVVGASNDAVSSLVNKLGSLLAQEYTLIGGVSDDIQYINDELASMQAFLNRLKQEAKHDEQRQDWMKQVREVAYDIEDCVDNAGYRLSREPRGSGKLASLRRAWYLLTTLHARHCIATDIGNLKARAQHVSERRTRYGVENLARDIASEGENNPIDYSPPHPQLIGTVAPVGIEGAKVELELWFLEVKQQSTSDQPKFLAIVGFGGLGKTTLAMALYRAFGDEFDCRASVLASQKFHLPMVLRSLIKQFHDQQAGAAMNDIEGIEEMGLEALKNQLARQLEDKRTFFECQDSILWDGGSGWLENICQIC*
Pavir.Fb01113.1.p	308	MELAVSATTGAWNTLLPKLSKLLADGYKLHKRVKDGIIDLQKNLESMQVALEKVSEVPTEQLEGHVKLWARHVRELSYDIEDTIDSYMVCRHGTSHDHVLMEDQPASVGCCSCSASIKQLVSRMKGLLPPLPATYRAHRAIAMEIERIKNDVKEASERRESFKLDSSLLVTPAQPRDPRLPALYEDVAQIVGIDRSKEELIQLLSLETDDPLNQKNQKKLKLVSIIGAGGLGKTTLANLVYQSFRPQFDCVAFVSMSLKPNNKNILCSILRGVSQQRPENAEAWEEKEVIDRIREILKDKRKVTLTG*
Pavir.Ca02723.1.p	304	MESAAVGAFLKSVMGRLFLLLEEEYSKHRGLAQEAASVQHDLRMIAAAMDDQLGALGRHESNAVARLYSAEILDLAHDIEDCVDRFTHRLRCKHHGGGGGAGAASSLAHRVAHGLKKIQSRSSYADEIHKLKRRLTEARQRVIDAAPVGRPGGSPPSVMLGASKPCCRAVTSSPVGMEKPVEEVLSLLREVDGEPRQLRVISIVGFGGSGKTTLARAVYDSPHAKETFHCRAWVSAAGTSPEISQRIKTILRDILQQVLPKDSMDLDADNNNLEADLKEYLTDKSYLPLQLPNNFIIVFITQL*
Pavir.J04468.1.p	303	MEAASGLVKTSVDLFNLLHASYQKLKQLPKDVDFIQSELRSIEEAIIKNSSNADQNWTSSSWIADLKLIRQKIEDAVDFYNYRVICKEDDPGVLYGAYHSAKTFLAGPRSKLLKDIMDIKQLISEAKERKGYHRQDPPPANHATTDRAYQHANEANPQGLETPKGELIQLLRASSESSKKLRVIAISGLGGTGKTILAKEACNQVHYKDKEFDCCSWVTASTIAIKLIARDVNKLLVHIFDKLEPPPQGTSNHLATGPPSEENISEHLRQVLENKRCASLYFTIMFLLRIANAIKKSLHFNL*
Pavir.J15606.1.p	302	MERAFVSAATGVMSSVLGKLADLLHEEYKLAKGVRKDIEFLRSELSAMNDLLYVLAEVEELDAINKGWRDRVRELAYDVEDCIDLSVARLGGGADDARAAGRLGAKKLVRKIKKIRVSLQVAHQIKELKDRAVEESKRQKRYKLDGRLVGASPSNNKVDLRMCALWVETEKLVGVDGPRDEIISCLMPEGEEQEPWQQVRTLSIVGCAGLGKTTLANQVYQKIKGEFECSAFVSVSQNPPMKDVLMKICSQVGATASMADDELILVANLRERLQKKREVSGIETNLSTKRINPKRKGSLEF*
Pavir.J29824.1.p	301	MEGAAKAILSNGAQVLGAEYRLLRGVGPRVVELRDDLDTMSALLIMQSEAGDGAAMDHFVRVWMNQLRELSYDSEDCIDLYKLRIKSRPSDGVRPWLERLLGTLLARRRLASQIASLRTRAVAIGERHARYGVDRDALRRCSPSSSSAPPVLAASAHALPPAHDPQHHHPVGIDGQAETLAKQLVDGESRPMVLSIVGFGGLGKTTLAKEVCRRLEADFPYQALVSVSQAFETVTDLEELCKRVLDQIEMVKAENARCTKNDQTPLAQLSDDKDPAHKLKEFLKDKRYVHDAYQSLLSRI*
Pavir.Ba03373.1.p	298	MDLATGAMNTLLPKLAELVVGEYNLQKGVKGEIKELEKELTYISAALRKVSEVPVDQLDEQVKIWASDARELSYDIEDAVDTFMLRGKGREQEGQDTFSLKGLFAKATNLCKKANNNHKIHNVIKDIMDQVKKVSKRRDRYKVDTIAARSTLSVDPCLEAMYRKATEIVGIDGPKNELVKRLMNEDSTSLQQPKIISIVGFGGLGKTTLANALLQDLKAKFDCHFFVSVSFNPDIKKILKNVLVQLDENKYGHIDEAWEINVLIKKIIDFLKNRRCLCVIDDLWKELAWDTIKLAGW*
Pavir.Ca00304.1.p	292	MVLTMASASSGVMNSLLAKLTALMAEEYGKLKGVQKEVKFLQDEFRSMTALLDKLADMDDLDDSQVKEWRNQVREMSYDIEDCIDDFMHHLNNNDASIGFVNRTARLLKKLRVRHQIANKIQEVKSLVKVVSERRMRYKIDEYNPKCNYVHIDPRVVAIYAEAAGLVGIDVPRYELTKLLMSEEAKLRVASIVGFGGLGKTTLAIEVYGKLESQFDCRAFVSVSQRPDITRVLNIILSELKRQYLPQMYEEQLHHTCEVKDLLRDIRNLIHDKRYSYLLLVLYWPCLDTLC*
Pavir.J13269.1.p	291	MEFATKPMMEFAWRSMGTLLPKLVRLLKEEYHLQKSVKDGVKFLIAELESMQAALEKVSDVPADQLDKQVKLWARDVREMSYDIEDSVDTFLVRVDGKRPAARPLSIKRIVDKGLDSLAKIKSRHKIAADIKEIMGHVREAKERRYRYNVDGLVAKPLATSIDPRLSALFKKVTELVGIGKTRDELIRMLSEGDDVSKKKLRVVSVVGIGGLGKTTLAKTVYDKLKVEFECSAFVSVSHSPDMKKIFKDILLELDKDKYENIHNTTRDEKQLIDILHEFLGNKRSYDNSL*
Pavir.J23577.1.p	291	MEGVMVSTATGAMNSLLSKLFKLLSYEFNLFSGIRKEIEFLKHELSYMNALLHKLANMEDLDIQTHVWRNKVRELSYDIEDCIDIFMHHLGNNDEKAGLVHEATTMFKKLWDRIVQESEWRKRYKLDEGPSNPRTVEIDPRLPSLYAHDEQLVGVDGPRDTIIHWLIGDEFEGRGSLQQLKILSIVGFGGLGKTTLANSVFCKIKDKFHCTAFVSVSQKPNLAKILKDILSAIGGFMGDPDDSLQTLIDNIRGHLMYKRYCALVFSVLLCTACSCDFSLYSQQSFLIKLS*
Pavir.Bb01256.1.p	291	MEAALGTLVQVIGSAVVSEAVRSLSKLLHPPRQQDLENKLKRIGDEFESMQAFLREAEEIKGRPTSTESSTQVSINQIRELAYRVEDILDQLMEFVHSRSGGGMRGAAHVCHLPADMSIGSNLANKIDEVYSKVQEIGMRRVTYHIPGSSKRANHPQPEGNLPPYFDKTKTMVGMASNKEFLVKWLTTGEEHLSVMSVWGMGGLGKTTLARAAWDHPKVKKNFENRVWVTVSKYSTIREVLQNIAQDLLHDNTKMTYGTLVSWQHCPAFSLAMQCVVGSWSQLDPRRTVP*
Pavir.Fa01778.1.p	287	MEVVGVATGVMEPLLSKLTKLLGGEYAKHKGVRKQIEFLRDELTAMSATLEVPADADPKQPNAEARLWRDRLYELAYDLEDCIDGFMARVDRGHDGATGIRKYFRKLKRLIARHDIANQIEELKASVMEASERHRRYNFFEISSNSSPYCAVDPRLAALYVEIDELVGIDGPKKHIIEWLTMERRDSSSEPKVLSIVGCRGLGKSTLANQVYKNVKGQFSCAAFVSLSRNPNIKKILRDISKEVGIANNLLGDDEKQLIDKLREYLQDKRFPARRGVVPLGFVWQP*
Pavir.Ha01886.1.p	286	MASVLMGSMNSLLDKLAVLMDEEHFKFSNMSKELSLIRDELSAMNAFLEILADKEELDPLTKNWKNQVREMAYDIEDSIDEVMRHVRQDGNTTGLIWNIIQHFNMLRTKNRISNEIQQIKTRVMEVNHRHKRYKIDASISTSKYVAVDPRLHAIYADEDGLEGTDGPRNELVELLLREDQRLRVVSVVGIGGLGKTTLANEVYKRIGDKFDCQAFVSVSQRPDMTKILANMFSQLGQEPPSQTSEVQNLINDLRKHLQGKRYFVILDDIWDKSAWDILRCALPKK*
Pavir.J23515.1.p	286	MDLVTGAMGNLAPKLYQLLQGEYELQKGVRKKLVFLHQELESMKPALEKVAQLPWDQHHKQAKVWACQMREVSYDVEDLLDTFLVRVQGSEPADQSNLKHTLKKMGGLFGKAKARRDISSAIEDIKKQLQEVADRRDRCKIDEIMAKPANTSAIDPRLEAMYKEVTQLIGIDKSRGELLSMLSSPQGNEVSHEKMKIVSVVGVGGLGKTTLAKAVYDELKSQFDCGAFVPVGQNPNVKKVLRDILIDLDKKEFREPKYDILDVRQLINELKDFLQSKRYELLAIF*
Pavir.Cb00174.1.p	285	MVDVEGPDPPSKRGAKKIFKKMVRKVVKSMARREVAQEIDDIKERVKELAERRDRYKLDASIAPANKTVVDPRIIAMYTKVTELVGIGEAKEELLKDILYELHKGGEHPGANLDEIKHLIDLVRDFLRNKRYLIVIDDIWDKEPWDKAIGLALMENNKRSRIITTTRIIGVAEHVGGCYRLKPLSDESSEILLYGRIFGSKDKCPRQFSEVSKNILKKCGGVPLAIVTTSSLLANKSEDIRVWNDVCSSIGSGLGRNPGMDDMRKILLLSYYDLPSHLIVVYCT*
Pavir.J11204.1.p	284	MATDAMMLAAIQAAVIIVLQKLGAVLQEKYLGVARREIVFLRDELQKMQAFLELPAAVLVKECCWIKLRELSYDVADFADAFMLRTERHQHGFKTFIGKAKDAVATLKARHQAAKQIEDLRRRLKKISERLDRCGWVEVASSPSTTCSAPMEDSRAPAPEGDASSCSLVGVDGPRDEVAKLLMGEEPESAALLAVIPVLGIGGIGKTTLAQHVFRATEPYFGCRAWVSVSRKPKWKNILMGILRQVQDPQGGGGDGGGGGIGTGDSERDLIRKIKQALQRKRY*
Pavir.J15745.1.p	283	MGALSVSVVVNVVMRKLHALLEQEYALLSGVRHNVRFLEAELGSMRAAIYYRESLDEQDALFWHWIDLLRELAYAVEDWVDLFTIRVDAAAGIWGNPSFRSRSQGWFRSIARKMTTLPTRRVISSELQELKKRFTAIAERRERYRLVNAPFTATHRPRVDLRLSVLYQDIDRLVGLARPMEEVTKMVTESGGKAELKTVSIVGMAGSGKTTLANAVYMRLREENCFQCHAFVTVGQKPDLKKTLMHMLSMLDSAHQQLHEDIDDDDLIVLPIRHILEKKRYA*
Pavir.J08760.1.p	281	MALVLGAMGNLAPKLLQLLQSEYELPKDVRRKVEFVTVELDAIQAALRKVATVPLDQLDEQVKVWARHVKDASYDMEDLLDTLLLRVEGGMSVNLSRLKQVTEKMGGLFRKSMVRRDIIVTLDDIKKQLQHLVDTRDRYRITDTVAYRAPATTVDPRLSAFHTNASQLVGINKPRDELIEMLFRWEDDSYEMKIISIVGFGGLGKTTLAKAVYDRVYHKFECGAFVQVGRNPDLKKVLRDVLIDVMKTIDDHDKLFILDVRQLINLLHRFLEGKRYILPT*
Pavir.J26770.1.p	279	MGNLAPKLYQLLQGEYELQKGVRKKLVFLHQELESIKPALDKVAQVPWDRHHEQVKVWARQMREASYDIEDLLDTFLVRVQGSEPVNQSRLKRALKKMGGLFGKAKARRDISGAIEDIKKQLQEVAERRDRCKIDEIVAKPADTSAIDPRLEAMYKEVTQLIGIDKSRGELLSMLSSPQGNEVSHEKMKIVSVVGVGGLGKTTLAKAVYDELKSQFECGAFVPVGRNPDVKKVLRDILIDLDKKEFMKPKYDILDVRQLINELKDFLQSKRYELLAIF*
Pavir.Ha00614.1.p	278	MELAAAGLGSLLPKLGTLLRDEYKLQKGVRGEIRFLQAEMESMQAALNRVSKQPAHQIDELNKLWVRDLKDLVNDIEDSVDAFKVRVYNDPEQAKPHSFRRFFDRTIRLLTKAKSRHHIADDIQDIKKRINEVSKRKDSYNTSNVVVQPDTVDIDPRMPSLYQDAAKLVGIDGPTQKLVDLLTRGEGVKKLKLRVVSIVGVAGLGKTTIANSMYERLQGQFESHAFVSVSLKPDMKQILSSILRQVSKDKCINAGEKDRDELLRSIREFLRENSGVY*
Pavir.Ba03969.1.p	277	MADDELILVGKLRERLQNKRYIVVVDDIWHSDPWEVIGLALIKTSPGSIIIITTRLKDVAQSCCSSHSGRVYDMKPLDDDNSKRLFFKRIFDSEDKCPHELESASKDILKKCNGIPLAIISISSFLAAGVPQSPDHWNKVKESISSPLHGNKPVDTMKSVLSLSYFNLPHHLRTSLLYLSVPEDCEIERDRLVCRWGAEGFVNPKPGESPYEAGLRHFNILINRSLIQPWKEENGVVLSCRVHDVIGGKLTDLAGPIRAPPTFFSALQGSPPLSPE*
Pavir.J38992.1.p	276	MEVVTGAMGSLLSKLGDLLKEEYNLQKNVRVDIMFLIAEFESMQGALEMVYKAPMDQQPSILVKLWARDVRELSYDIEDRVDTFMVHIDGGPKELHGLRGFIDRILDLLTKAKIHHKLGTEIKDLRRRIKEVSERRDRYKLTQVAAKPTDVPVQNLCFSAMYKKADELIGTEEKSNELIDDKLMKWDESSKKQTKKVSIVGFGGLGKTTLAKVVYDKLKEQFECAAFVQVSLNPNLEMIFINILRQLGHDKYDVTWGTNQLIHEVGAFLQDKRYV*
Pavir.J11745.1.p	276	MEFAMGALGTLLPKLGQLFRDEYNLQKGAKKNIEFLTRELQSIQAALRSVGELPPEQVDELVKIWAHDARELSYDMEDIVDTFLVRVQGPDPPSKKSSKRFFKKMRDIVTKAKTRHEIDQDIRDIKDRVKEVAERRDRYKVGGITPAKISVDPRITSLYTETADLVGIDEAREELITRLTKGHDMSTQQRIVSIVGFGGLGKTTLAKAVYEKLKGKFYCNAFVPVGRNPDLKKVFKDISIDLNSYFNLEILDERQLINKLREFLENKRCVSSATK*
Pavir.Hb01180.1.p	275	MAEVMASAATSVMGSVISKLTAMLGEKYQLARDAEEGIRFLREELSTMDAVLQELAEKDDDQIDRRAKDWRSKVRELSLDIEDCIDRFRLNHSHGGSKANFVRKAVRKVKILLQDWGLAKGIQKLKSLVVEQSERAKRYDIHKCLGATPPPVPLDPRAYALFQEAIDLVGIDGPRKEIIELLKCEEMQHKVVSIYGTAGQGKTTLAMEVYRKITEPFDCQAFASVSQTPDIKKLLRDVLSQISNKKFDGESQWWEEQQLIRNMRDYLIDKRYTR*
Pavir.J37480.1.p	274	MAVVVGVTTGVMKPLLSKLAKLLEEEYIKFKGVRKQIKFLRDELSAMSATLEDLADADPEKLNCEVRLWRDKLRELAYDLEDCIDAFMARVDHGHVGGTGFKKYLKRLIARRDIANQIQELKASIMEAAERHKRFEFAQLKQFAQLKHKSSTSSVDPRLQALHEDIEKLVGIDIPKKHIIELLSMEMDGPSTKLKVVSIAGCGGLGKTTLAKQVYDTIKGQFSCSAFVSVSRTPDVRKILIHISSGVGFTGYTKDDGVQQLIDKLRNYLHCKR*
Pavir.Ha01180.1.p	272	MVLGLIVNILVDEYEYEVNRCEAVALDRSVSVPNTGKRKYQEDNQSRLAHPAVVAVAVPHDLVLRARKITERFNEIIHYPEHLSLSENDGQRRFAPDISSLRHTSSVVFEKSILGRDQDKVKIINKLSEEGGNVGNPVSVMAIVGMGGLGKTTLAQLVYNDPGVSQSFDKCAWVCVSEHFDVNTITRNIITSLTSEQCLYTELADLQMKLANEVNQRRVFLVLDDIWNERRDSWELFCKPLSAVKFCQIIVTTRSEQVARLIQTTPVGNMS*
Pavir.J16811.1.p	272	MELVMGALPSLIPKLANLAAGEYGLQKEVKGGIIFLQAELESMQGALEKISKTPADKLDDQDKIWARKVREMSYDIEDTIDTYMVRCKGGRKPAEQHGFKEAIDRTLKWFRQPMIRRKIAKEIREIKSHVEEVAMRRDRYQINTDVAKPVTVDPRLLFAQYEVKELVGIDEAREEVIRILMEGNKEVSKQRGKIVSIVGFGGLGKTTLADVVYKKIRARFDCSAFVSVSQTPDLKKLYKQLLYDLGKSINEETLDERRLIELLREFLQDKR*
Pavir.J18767.1.p	270	MEVAMGLLSRLIHKVGDLLVGEYKLQSGVKGEIMFLQPELESMQGALKEIATAPPDQLCEQDKIWASEVRELCYDIEDSIDMFMVHCTGGAPSGPVGMRGFIHRSLNLLTRLRIRRQVATDIRDIKRRVIEAGERRERYRIDVARPAAVDPRLLAHYSKATELVGIDEARDEVISILMEGDDQVSNQHGKIVSIVGFGGLGKTTLANAVYEKLKEKFDCWAFVSVSQTPDMRKIFKGLLYELGKNVNDETLDERQLIDQVRKFLQMKRY*
Pavir.Fb00493.1.p	270	MEAALVSVSTGVMKPLLSKLTKLLEEEYIKVKGVRKQIMFLRDELSAMSATLEVLADAEQLNPETRLWRDKLRELAYDLEDCIDGFMARVDDGRGGGTGIKKFFRKLKRLKARHDIANQIEKLKASVMEASDRHKRYDFAQTKHSSSTSSVDPRLQALYEDIEKLVGIDGPKKHIIELLSMEMNGPSTKLKVVAIVGCGGLGKTTLAKQVYDTIEGQFSCSAFVSVSRTPDVTKILKHISSGIGFTGYTQDDGVKQLIDKLRNYLHCKR*
Pavir.Hb00498.1.p	269	MGDPLPMVSSSMGAMNSLLDKLTALEAQHPHLADEGLQESLRSLSNILCSFAKRRVRDSLMNEWMLQVREVVYDMEDWIDGCLIGPSKLDAEFWCSDVVEQIEDFKAQIQDAHERCTRYDLLNSEAEPSISDQDDGGTSKVTIHAELLYGEVPCLVAIDEQRNVLVEHLMDGEWSRKVVCVVGSGGIGKTTLATEIYRQLQGKFNCRAFVHLGRNPSIKSTLISILKQVMPEWHYQRDLWIGYNYDDVGAWDEKKVVDKLWQFLKPKR*
Pavir.J18698.1.p	269	MVASIAAAVVGAVVGAVTNNVVAQVVKLVEKRCELWKGFPNDIEFIKRELLMIAGAEEDQISGKGAHQSVVKMVSMEEMRDLAQDIEDCLDRILRYTAKGEGKTPVLHRLKASPPFATEVKELKDRLKAAHQRKVDYNVNGNNNPATSSTTSLVNTDTAWVEPVGIDEPKRELLELLLMKEVEGQREQLNVISIVGFGGSGKSTLAKALYDCPDVVRQFPCRAWVVASEHRGSSKGLLTALLEKLRPGGPARGDVHQLDITNYLNTRR*
Pavir.J19178.1.p	269	MKKCGGLPFAIVRAATIAQRQSVHEWKWIGLKSLVSSSDENYLWQWLNLSYNDLPNILKTCMLYLSIFPEYYEVDVERLMRLWIAEGFIIQKIDRPMEETARSYRAMEEKEFIAIVNDQHQDMANNYGTIRRLSVQSNSMQDQKLPQNSSVDISHLRSIIVIGQASTVPQLNDLRVLRVLDLEGCEGTAVFLDVLHKLQLLKYLSLRSTNISKLPNTIGQLRYLQTLDVRSTNVKELPPSIVTLEKLMHLLCGSAKLPQGISEMKELK*
Pavir.Ha00730.1.p	266	MELAVAALGSLLPKLGTLLSDEYKLQKGVRGEIRFLQAEMESMQAALNRVRDLKELVYDIEDSIDTFMVRVDAPEHAETTRPHSFRRFFNRTIALLTKAKSRHHIADDIQDIKKRIDDVSKRKERYNSLGAGVQPDTVDIDPRMPSLYQDAAKLVGIDGPTQKLVDLLTREGVKKQKLRVVSIVGVGGLGKTTIANFVYERLQEQFECYAFVSVSLKPDMKQILSSILRQISKDKCTNAGEKDRDELLRSIQEFLVKKSSKALGN*
Pavir.Cb01923.1.p	265	MSGTMVSASTGAVNSLLGKLTTLMGEEYGKLKGIRKEVSYLEEFNSMKALLEKLAEMDELDAPAKEWRNQVRDMSYDIEDCIDDFMHHFGKNDAPIGFVKKTAKLLKKLRVRHQIANKIQEIKIRVEEVNKRRMRYRLDDYTSKPSYVPVDPRVVAIYAEAAGLVGIDVPTDELTALLMGKEQELKVASIVGFGGLGKTTLANQVYRKLERQFDCRAFVSVSQKPDILKLLNKVLLKIGGCVSHASELDDLLKNITEQLHDKRY*
Pavir.J07784.1.p	264	MVEPAISATVGRIGELAVQETTFLCGVTSEAGFLKDELERLRCFLQDAGTKRKSGSATAKLWVSQIRDATYEAENVLEVVDYMEKRNRLKKGFMGAISSDLVTLHKVGNEIQRIRRKVNEIYESANRLNLIGSAAAEESLVEDDSLQHSGLVYPNSEDVTVVGFEDEQNEIETKLLASDNNLSVVSIVAMGGAGKTTLARKIYNSNKIKEHFHTIAWVTVSQKFKGADLLKDIMKQIFGGKYEGREIDQMQEYEVGKKIHDFY*
Pavir.J20600.1.p	263	MVGLTASALLGVMNPVLIKLTVLLGKEFEKFKDVRKKIADLQDELGSMKTALEMVSESEEAKPQVKEWMSQLRELSYDAEDCIDKYMHNLSHGDTSDGLTHKLTGLVTTLRARRRISNEIKELMERALKVSDRHRRYEQGPSMPCPNSVVIDPRLHAVFEEADRLVGIDRQRDNLVTWLTDRIDLHPQRMVVSIVGPGGLGKTTLANQVFQKITSQFDCTAFVSVSRSPNVKKILSDAFLQVLESNRNKTAEQSEEIARILL*
Pavir.J22739.1.p	263	MEVVTGALPSVITKLAGLAAGEYNLQKGLKGEIKFLQEELESMKAALEDISRTPAEQLPNNDKIWSRNVRELSYDIEDSIDTFMVQCKDKGLGKQHGLKKVIDRSLHLLMQPKVRQKIAKEVREIKSRVMEVHERRRRYEVNLGVDKPVTVDPRLFTQYTEMKELVGIEEARDEFINNFLTQGNNVPTKQGKTVSIFGFGGLGKTTLANAVFEKIRAQFDCCAFVSVSQTPDLKRLFKGLLNDFGKSINEEILDESRLIKVL*
Pavir.J20279.1.p	260	MGVAEAYSLEMLGEKYMKEIIQSRAFSLQTPSSDELDGIVAKIVHRCAGSPLAAKAFGSMLSTRTTVNEWMDILAKSNICNDRTGILPVLKLSYDDLPSHMKQCFAFCAIFPNDYEIDVEHLIHLWMALDFVPLEEEHHPETAGEEIFRQLTWRSFFQEDGMLCNTTTCKIHDLMHDIALSVMGNDCLTVTDRINDKKSISDPTRHFFLSCRVGTQLDGFLKKQPSTLQTLFCISVDFLSHLSELKVIGCSSLRGGGVN*
Pavir.J29044.1.p	260	MEAPISVSLGVVQSLPSKLKRLLSPEGDPGLHKKDKDKIRLLNDHLQELIDKYLMEPSEVEAPASTARCWAKEVRELSYDIDDFLDELVHGPHADLKNLRRRSRWIADKVSQFRARFKDAIQRHRAYNLDRCKKRPGSLASEERRPLPPQYGLATACLVGIGSSMEKLGEWLTGDAERTLRVVSIVGLGGVGKTTLARELYRKIDSKFECRAFVRTSQKPNMRDLLSSILLQVRPERPPDASESCNLIDTIRAHLQHKK*
Pavir.Ha01178.1.p	259	MEDPGLLSAFIDNLVSRLFSLAEEKYNLYKGFEADVIFLMRELPMITSAIDGQLLGQEDHILRLSVEELRHVAHEMEDCIDHIMYDVSWDQQSWYCKYVKSGRKRKSRSQLGEEMQRLRCRLEEALQRQQRYSVSRSSPSQLAECSSDQHVLRDDLVGIDTPLGELLEQLAEAEGQPKQLKVISIVGFCGLGKTILARELYNSEVGKQFEERAWVSGAHGDPGKLISDILCQLHKTDLVTSTVDRLSIDLCNYLNNKR*
Pavir.J18541.1.p	259	MEDPGLLSAFIDNLLSRLFCLVEEKYNLYKGFEGDVTFLMRELPMITSAIDGQLLGQDDHILRLTVDELRHVAHEMEDCIDHIMYDASLDQQPWYCKYVKSGRKRKSRCQLGEEMRRLRSRLEEALQRQQRYSVSRSSPSQLAECSSDQHVLRDDLVGIDTPLGELLEQLAEAEGQPKQLKVISIVGFCGLGKTILARELYNSEVGKQFEERAWVSGAHGDPGKLLSDILCQLHKTDLVTSTVDRLSIDLCNYLNNKR*
Pavir.J24297.1.p	259	MLQPPAIFCMRNPIHTYKIGSCIKNLNQRLEDIKKRSLDFNFINLNSYADCSRRVASSRLGSRETSGILDESSLVGENIEEDTRHLVEMLTTVELSNCKNNKFLVFAIVGVGGIGKTTLAKKIFNHDLIQQEFTKKIWLSVNKDLSETELLRRAVIEAKGDPQSAGNTRGALERALKEALNGQKTLLVMDDVWKHQVWEDVLQTPLVSAALAHGSRVLITTRHDVVARGMMATKPYHNVNKLDPEDAWLLLKKKVCNS*
Pavir.J29558.1.p	259	MAVLVMGAMPSFILKLGKLLKEGYNLQAGVKEHDRYLTLELEGAQAALRKVDQVPWNQLDEHVKLWAHEKEGLLKCLIGKMTNLVKKSKERRKINIGVKDIMTHVNEVTERCLRYKVDDIVARPATTSMVDPRLAAMFSKVKNLVGISKSSGELISMLQPLQRGDATNVKMKIVSVVGVGGLGKTTLAKAVYDKLKDDFDWKAFVLVGRNPDLKKVLKDILIDLDSDLDLQLSMAILDERQLINKIRKFFIDNKKRYA*
Pavir.Hb01618.1.p	254	MEDPSLLSAFIDNLASRLFSLAEEKYNLHRGFQGDVTFLMRELPMITSAIDGQLLGQEDQILHLSVEDLLNIDCIDHIMYDVSWDQQSWYCKYFKSGRKRKSHTQLGEEMQRLRCRLEEALQRQQRYSVSRSSPSHLVESSLNQHVLPDDLVGIDAPLEELLEQLAEADGQPKQLKVISIVGFCGLGKTILARELYNSEVGKQFEERAWVSGAHGDPRKLLSDILCQLHKPYLVTSNVDRLSIDLGNYLNNKR*
Pavir.J19134.1.p	253	MAEALLHTVSKIGSILTEEATKAVIAKLSEKVKNLKELPEKVEEIGNEFKAMSNVIKQISTPSLTNELVKDWIGEVRELAHRVEDIMDKYSYYALKLEEENTLKKFFSKAYYVTVFSEIAEEIIQIERKIENVVKRRDRWLQLPQLISNPLADIERKKPQGCFQEVPQDDLVGIEDNRRQLIEWLYSDKQGSTVITVSGMGGLGKTTLVANVYEREKINFTAHAWIVVTKTYDVVELLRKMVRRLNTKNSQS*
[truncated: 44 more rows]
