# Supplementary material for: Identification, characterization, and gene expression analysis of nucleotide binding site (NB)-type resistance gene homologues in switchgrass
Source: BMC Genomics. 2016 Nov 8;17:892. doi: 10.1186/s12864-016-3201-5 (PMC5100175; doi:10.1186/s12864-016-3201-5)
Supplement: Additional file 5: Table S4. — List of 104 switchgrass RGHs that were predicted to contain a NLS using NLStradamus. Table S4 contains a list of 104 switchgrass RGH protein IDs that were predicted to contain a NLS using NLStradamus. This list also details the algorithm of NLStradamus used to predict the NLS and the score, the length of the switchgrass RGH amino acid sequence, the amino acid start and stop position of the NLS, and the putative NLS sequence. (XLSX 17 kb) [file 12864_2016_3201_MOESM5_ESM.xlsx]

## Sheet: 1011_proteinseq3.nlstradamus
Table S4. List of 104 switchgrass RGHs that were predicted to contain a NLS using NLStradamus.
Protein ID	NLStradamus algorithm	score	Protein Length	Amino Acid start	Amino Acid stop	NLS sequence
Pavir.Aa02288.1.p	posterior	0.788	1178	1105	1114	PRRPRTRRPR
Pavir.Aa02288.1.p	posterior	0.793	1178	215	226	KRDRANSKRKRT
Pavir.Aa02988.1.p	posterior	0.975	466	309	335	RARAAREQGRRHRHRRTRSAARKTLWR
Pavir.Aa02988.1.p	viterbi		466	309	331	RARAAREQGRRHRHRRTRSAARK
Pavir.Ab00265.1.p	posterior	0.89	988	449	471	RGKARRILEGDKKKITKRMAKEL
Pavir.Ab00630.1.p	posterior	0.64	1046	1043	1045	KKK
Pavir.Ab02292.1.p	posterior	0.84	996	980	995	GRRRSRRFSISKRRHI
Pavir.Ab02353.1.p	posterior	0.631	990	981	985	RRSRR
Pavir.Ab02530.1.p	posterior	0.736	226	206	212	KPRSRKK
Pavir.Ba00065.1.p	posterior	0.698	382	110	117	KKIRKLKK
Pavir.Ba00773.1.p	posterior	0.743	1342	1185	1192	KKSGRKRR
Pavir.Ba00988.1.p	posterior	0.63	1116	34	36	KRK
Pavir.Ba01147.1.p	posterior	0.68	906	626	631	KRRRRA
Pavir.Ba01147.1.p	posterior	0.778	906	120	132	KARAERVGKRRVR
Pavir.Ba02469.1.p	posterior	0.995	358	311	349	KILRERRRRRRACRERRRGRGLPVARGGRSGPSRPAAIL
Pavir.Ba02469.1.p	viterbi		358	310	357	RKILRERRRRRRACRERRRGRGLPVARGGRSGPSRPAAILGLGKRPAY
Pavir.Ba02469.1.p	posterior	0.85	358	95	113	QKKGAAPPRPQARPPPPKR
Pavir.Ba02469.1.p	posterior	0.771	358	154	170	RVHGPPRRGGRQDARAR
Pavir.Ba02469.1.p	posterior	0.714	358	135	147	RKRAMRREQERRN
Pavir.Ba02995.1.p	posterior	0.618	1261	108	112	RIAKK
Pavir.Ba03589.1.p	posterior	0.92	784	650	667	RKALKLPEELKKRKKMKA
Pavir.Ba03626.1.p	posterior	0.612	510	504	506	KRK
Pavir.Ba03810.1.p	posterior	0.697	906	99	115	KRALKKMGGLFGKAKAR
Pavir.Ba04027.1.p	posterior	0.826	495	475	487	GRKSAGTKRKRPM
Pavir.Ba04034.1.p	posterior	0.769	303	34	46	LGAKLARKFKKIR
Pavir.Bb00055.1.p	posterior	0.749	474	457	464	TKAAKRKR
Pavir.Bb01049.1.p	posterior	0.704	1107	916	922	KKHPRRP																														cyto_E.R.	1	cyto_plas	1
Pavir.Bb01818.1.p	posterior	0.838	735	127	140	RARYGVEVPKKKKK
Pavir.Bb01818.1.p	posterior	0.777	735	49	55	KKKRRGR
Pavir.Bb02884.1.p	posterior	0.762	1380	1159	1166	KKSGRKRR
Pavir.Ca02125.1.p	posterior	0.602	507	501	501	K
Pavir.Ca02364.1.p	posterior	0.603	1158	110	110	K
Pavir.Ca02451.1.p	posterior	0.97	776	89	123	PSKRGAKKMLKKMIRKVTKAMARREVAKEIKDIKE
Pavir.Ca02451.1.p	viterbi		776	88	132	PPSKRGAKKMLKKMIRKVTKAMARREVAKEIKDIKERVRELAERR
Pavir.Ca02482.1.p	posterior	0.638	852	107	110	KIKK
Pavir.Ca02782.1.p	posterior	0.894	896	38	57	GREITRRRKSRRTLPWIREK
Pavir.Cb00174.1.p	posterior	0.896	285	11	28	SKRGAKKIFKKMVRKVVK
Pavir.Cb00275.1.p	posterior	0.802	808	105	117	RRRKSKRTLPWIR
Pavir.Cb01026.1.p	posterior	0.651	928	106	112	HRIAKKM
Pavir.Cb01208.1.p	posterior	0.647	789	745	752	AEKHIRRK
Pavir.Cb01550.1.p	posterior	0.777	472	112	125	KRFPPSASRRRGRK
Pavir.Da01019.1.p	posterior	0.752	318	302	312	PKLIREKKRTR
Pavir.Ea01444.1.p	posterior	0.777	503	489	497	KAKAVKRKR
Pavir.Ea02111.1.p	posterior	0.795	802	687	700	PKRRHCHRRSGRRK
Pavir.Ea02228.1.p	posterior	0.812	705	608	619	WKEAAKKHPRRP
Pavir.Ea03674.1.p	posterior	0.924	1230	98	113	WRRLRARRRVARRMKD
Pavir.Eb00930.1.p	posterior	0.739	405	63	73	KSTARHQKKRK
Pavir.Eb02019.1.p	posterior	0.789	1011	94	105	PSKRKVKRFFKK
Pavir.Fa00259.1.p	posterior	0.64	1005	102	106	RERRR
Pavir.Fa01782.1.p	posterior	0.644	1055	930	933	KRKG
Pavir.Fb00213.1.p	posterior	0.744	1066	208	216	TARHQKKRK
Pavir.Fb00493.1.p	posterior	0.794	270	101	113	KKFFRKLKRLKAR
Pavir.Ga02092.1.p	posterior	0.892	1231	78	94	MRHRRRIAKEVKKLKAK
Pavir.Ha00195.1.p	posterior	0.75	413	77	94	RKSSKRFFRKMRNIIAKA
Pavir.Ha00224.1.p	posterior	0.846	919	88	105	KGPKPPSKRSAKSFLKKM
Pavir.Ha00253.1.p	posterior	0.727	414	100	111	PPSKRSGKRFLK
Pavir.Ha00523.1.p	posterior	0.836	922	101	117	GRRLSAKRLVRKFKKLR
Pavir.Ha00561.1.p	posterior	0.732	1446	1424	1436	RRRKPAAELIRRK
Pavir.Ha00689.1.p	posterior	0.694	828	818	826	RKRENLKRK
Pavir.Ha01108.1.p	posterior	0.958	908	3	22	RRKAKRRRSATGRAGPDPRG
Pavir.Ha01108.1.p	viterbi		908	2	23	GRRKAKRRRSATGRAGPDPRGR
Pavir.Hb00315.1.p	posterior	0.752	755	49	70	HRKIAKEVREIKSRVREVHKRR
Pavir.Hb00349.1.p	posterior	0.99	565	14	46	RREGAAARLRRRRRRGCARGPWKVGGQRRRRVG
Pavir.Hb00349.1.p	viterbi		565	14	44	RREGAAARLRRRRRRGCARGPWKVGGQRRRR
Pavir.Hb00412.1.p	posterior	0.682	946	670	678	RTRKPLKLP
Pavir.Hb00412.1.p	posterior	0.616	946	682	683	KK
Pavir.Hb00434.1.p	posterior	0.829	1036	1007	1020	QKKLARHPKKPALK
Pavir.Hb00524.1.p	posterior	0.714	974	117	138	RRKIGKDIRDMKIRVKEVAERR
Pavir.Hb01176.1.p	posterior	0.832	517	439	449	GLRRRRWRRLR
Pavir.Hb01176.1.p	posterior	0.997	517	50	70	MQRKEKKGREKGAGKRKKRRV
Pavir.Hb01176.1.p	viterbi		517	52	69	RKEKKGREKGAGKRKKRR
Pavir.Hb01688.1.p	posterior	0.691	932	114	120	MKRLKRR
Pavir.Ia03449.1.p	posterior	0.689	906	113	117	RKRKR
Pavir.Ib00231.1.p	posterior	0.77	633	598	608	SPRRRSSRRGN
Pavir.Ib00231.1.p	posterior	0.788	633	105	115	AKTKKRIKHVK
Pavir.Ib01513.1.p	posterior	0.67	910	114	118	RKRKR
Pavir.Ib03714.1.p	posterior	0.889	735	101	118	KRLRKKMTRLFKKIKARH
Pavir.Ib03831.1.p	posterior	0.962	1069	110	121	SARKRKRKGDKK
Pavir.Ib03831.1.p	viterbi		1069	109	121	RSARKRKRKGDKK
Pavir.J00838.1.p	posterior	0.61	1293	101	103	RRR
Pavir.J01216.1.p	posterior	0.945	351	88	110	RPSKRGAKKVIRKMMRKVTKAMA
Pavir.J01337.1.p	posterior	0.773	805	462	471	GKAISKKKKD
Pavir.J01337.1.p	posterior	0.695	805	448	454	RRSKRRP
Pavir.J02134.1.p	posterior	0.932	992	696	717	LGGSKNKNPRKGLRLPEEKRKK
Pavir.J02134.1.p	viterbi		992	687	717	RKLKRITSILGGSKNKNPRKGLRLPEEKRKK
Pavir.J02637.1.p	posterior	0.726	1104	894	901	KKHPKKPK
Pavir.J03445.1.p	posterior	0.962	1337	98	118	RLRRLRKKVGGLFKKSKARRK
Pavir.J03445.1.p	viterbi		1337	98	118	RLRRLRKKVGGLFKKSKARRK
Pavir.J03794.1.p	posterior	0.708	797	123	130	RWRKSKRT
Pavir.J05630.1.p	posterior	0.682	891	103	110	RRLRRARE
Pavir.J05661.1.p	posterior	0.669	778	764	776	KKPAPKLEASRRR
Pavir.J06880.1.p	posterior	0.784	662	97	113	RRLRKKVSGLFKRSKAR
Pavir.J07336.1.p	posterior	0.628	434	107	110	KLKK
Pavir.J09492.1.p	posterior	0.92	1048	550	562	KGRKIRRKRLIRR
Pavir.J09717.1.p	posterior	0.698	277	99	115	KRALKKMGGLFGKAKAR
Pavir.J10947.1.p	posterior	0.76	694	106	115	KTKKRIKHVK
Pavir.J11225.1.p	posterior	0.688	612	86	102	KRALKKMGGLFGKAKAR
Pavir.J11745.1.p	posterior	0.648	276	96	104	KSSKRFFKK
Pavir.J12124.1.p	posterior	0.653	1555	147	151	RRRRK
Pavir.J14756.1.p	posterior	0.659	853	85	89	RKIKK
Pavir.J15606.1.p	posterior	0.86	302	101	116	GRLGAKKLVRKIKKIR
Pavir.J15694.1.p	posterior	0.639	885	252	258	KREAKLR
Pavir.J16292.1.p	posterior	0.999	971	924	952	KRKLKNGKRELRKRKGKLKKGRNAFVIKG
Pavir.J16292.1.p	posterior	0.605	971	956	957	RR
Pavir.J16292.1.p	posterior	0.6	971	960	960	R
Pavir.J16292.1.p	viterbi		971	924	970	KRKLKNGKRELRKRKGKLKKGRNAFVIKGIDYRRQQRREPSGRRTTL
Pavir.J19394.1.p	posterior	0.866	279	14	29	RHRRRIAKEVKKLKAK
Pavir.J21611.1.p	posterior	0.691	856	114	120	MKRLKRR
Pavir.J21874.1.p	posterior	0.755	721	106	115	KMKKRIKHVK
Pavir.J25087.1.p	posterior	0.94	555	129	151	KRKSAGHQKKRKSAAASTSKAAK
Pavir.J25975.1.p	posterior	0.731	246	69	79	RKPMIRRKIAK
Pavir.J26067.1.p	posterior	0.742	295	99	116	KRALKKMGGLFGKAKARR
Pavir.J26491.1.p	posterior	0.762	796	122	133	RDSRANSKRKRT
Pavir.J26770.1.p	posterior	0.686	279	92	108	KRALKKMGGLFGKAKAR
Pavir.J26809.1.p	posterior	0.643	403	153	157	KRHHK
Pavir.J28491.1.p	posterior	0.894	1077	15	33	KLTKMSMAKKMKKMRHKLK
Pavir.J31441.1.p	posterior	0.682	262	99	114	KRALKKMGGLFGKAKA
Pavir.J31844.1.p	posterior	0.905	225	13	29	KGPKPPSKRSAKRFLKK
Pavir.J32164.1.p	posterior	0.727	225	17	28	PPSKRSGKRFLK
Pavir.J32370.1.p	posterior	0.64	550	106	112	RRVAKRM
Pavir.J32737.1.p	posterior	0.976	697	109	122	DRSARKRKRKGDKK
Pavir.J32737.1.p	viterbi		697	110	122	RSARKRKRKGDKK
Pavir.J33355.1.p	posterior	0.698	263	85	101	KRALKKMGGLFGKAKAR
Pavir.J33700.1.p	posterior	0.745	376	95	106	KKSSKKFFKKMR
Pavir.J36213.1.p	posterior	0.805	568	285	305	LKRIKNILGGDKRARKTLKLP
Pavir.J39338.1.p	posterior	0.633	460	93	97	RKIRK
Pavir.J40356.1.p	posterior	0.85	564	295	306	DKRKRKTLKLPK
Pavir.J40356.1.p	posterior	0.7	564	75	82	GRRISRKR
