# Supplementary material for: Identification, characterization, and gene expression analysis of nucleotide binding site (NB)-type resistance gene homologues in switchgrass
Source: BMC Genomics. 2016 Nov 8;17:892. doi: 10.1186/s12864-016-3201-5 (PMC5100175; doi:10.1186/s12864-016-3201-5)
Supplement: Additional file 6: Table S5. — List of LRRs identified in the 1011 RGHs. Table S5 lists the 1011 switchgrass RGHs and the number of LRRs that were identified in the C-terminal of each of the protein sequences using the signature ‘LxxLxxLxx’. The C-terminal was defined as the region following the end of the NB domain. Also included in this list is the protein length of each of the RGHs, the numerical amino acid end of the NB domain, and the amino acid start position for the LRRs that were identified. (XLSX 63 kb) [file 12864_2016_3201_MOESM6_ESM.xlsx]

## Sheet: Sheet1
Table S5. List of LRRs identified in the 1,011 RGHs.
Protein Name	Protein Length	Amino Acid End of NB domain	Signature	Number of LRRs	Amino Acid Start Position for LRRs
Pavir.Aa01110.1.p	778	266	LxxLxxLxx	6	377, 451, 474, 512, 605, 623
Pavir.Aa01444.1.p	1378	515	LxxLxxLxx	13	655, 678, 723, 750, 774, 798, 824, 848, 1032, 1068, 1159, 1179, 1223
Pavir.Aa02233.1.p	1050	458	LxxLxxLxx	4	592, 833, 970, 999
Pavir.Aa02234.1.p	724	116	LxxLxxLxx	7	192, 245, 269, 460, 489, 602, 631
Pavir.Aa02288.1.p	1177	520	LxxLxxLxx	6	654, 678, 825, 890, 998, 1027
Pavir.Aa02452.1.p	937	448	LxxLxxLxx	10	592, 622, 645, 666, 687, 715, 744, 768, 853, 908
Pavir.Aa02519.1.p	1085	626	LxxLxxLxx	8	768, 789, 845, 864, 921, 943, 964, 1043
Pavir.Aa02587.1.p	1089	419	LxxLxxLxx	9	540, 562, 586, 716, 733, 742, 916, 956, 991
Pavir.Aa02620.1.p	946	465	LxxLxxLxx	11	593, 605, 631, 655, 675, 698, 730, 763, 789, 810, 894
Pavir.Aa02849.1.p	824	325	LxxLxxLxx	4	342, 466, 490, 611
Pavir.Aa02988.1.p	465	315	LxxLxxLxx	0
Pavir.Aa03109.1.p	580	107	LxxLxxLxx	6	259, 282, 305, 355, 403, 454
Pavir.Aa03320.1.p	1348	576	LxxLxxLxx	12	593, 672, 716, 782, 806, 834, 860, 900, 920, 1069, 1202, 1227
Pavir.Ab00090.1.p	278	268	LxxLxxLxx	0
Pavir.Ab00265.1.p	988	772	LxxLxxLxx	3	868, 894, 917
Pavir.Ab00576.1.p	836	244	LxxLxxLxx	7	502, 523, 599, 619, 654, 679, 783
Pavir.Ab00628.1.p	915	461	LxxLxxLxx	6	602, 625, 682, 701, 839, 855
Pavir.Ab00630.1.p	1045	456	LxxLxxLxx	0
Pavir.Ab00894.1.p	534	467	LxxLxxLxx	0
Pavir.Ab01114.1.p	586	364	LxxLxxLxx	1	392
Pavir.Ab01123.1.p	949	461	LxxLxxLxx	6	603, 626, 649, 706, 735, 794
Pavir.Ab01149.1.p	1142	487	LxxLxxLxx	5	563, 621, 919, 1056, 1085
Pavir.Ab01450.1.p	436	118	LxxLxxLxx	2	281, 325
Pavir.Ab01465.1.p	1031	488	LxxLxxLxx	4	606, 791, 838, 933
Pavir.Ab02292.1.p	995	473	LxxLxxLxx	6	584, 656, 679, 717, 816, 834
Pavir.Ab02353.1.p	989	473	LxxLxxLxx	6	585, 657, 680, 718, 817, 835
Pavir.Ab02530.1.p	225	133	LxxLxxLxx	1	149
Pavir.Ba00065.1.p	382	382	LxxLxxLxx	0
Pavir.Ba00072.1.p	644	133	LxxLxxLxx	10	251, 276, 309, 332, 355, 378, 397, 426, 483, 501
Pavir.Ba00602.1.p	256	249	LxxLxxLxx	0
Pavir.Ba00772.1.p	835	307	LxxLxxLxx	9	464, 490, 512, 534, 640, 657, 681, 757, 779
Pavir.Ba00773.1.p	1341	512	LxxLxxLxx	9	719, 742, 790, 965, 1066, 1091, 1225, 1274, 1303
Pavir.Ba00987.1.p	866	221	LxxLxxLxx	5	384, 405, 458, 549, 692
Pavir.Ba00988.1.p	1115	445	LxxLxxLxx	10	556, 576, 602, 626, 643, 681, 766, 786, 889, 909
Pavir.Ba01025.1.p	390	363	LxxLxxLxx	0
Pavir.Ba01119.1.p	583	240	LxxLxxLxx	5	256, 323, 344, 376, 449
Pavir.Ba01121.1.p	949	506	LxxLxxLxx	7	643, 663, 689, 730, 759, 827, 906
Pavir.Ba01147.1.p	905	261	LxxLxxLxx	2	716, 768
Pavir.Ba01173.1.p	975	458	LxxLxxLxx	5	598, 653, 696, 795, 881
Pavir.Ba01583.1.p	953	471	LxxLxxLxx	7	610, 633, 656, 690, 709, 810, 861
Pavir.Ba02210.1.p	1159	437	LxxLxxLxx	12	460, 581, 601, 651, 675, 699, 723, 744, 932, 1094, 1112, 1140
Pavir.Ba02239.1.p	481	382	LxxLxxLxx	0
Pavir.Ba02251.1.p	1142	518	LxxLxxLxx	6	608, 903, 918, 987, 1005, 1131
Pavir.Ba02259.1.p	264	242	LxxLxxLxx	0
Pavir.Ba02315.1.p	993	891	LxxLxxLxx	0
Pavir.Ba02316.1.p	767	254	LxxLxxLxx	5	402, 449, 471, 494, 620
Pavir.Ba02468.1.p	588	136	LxxLxxLxx	8	261, 281, 307, 338, 440, 458, 496, 512
Pavir.Ba02469.1.p	357	318	LxxLxxLxx	0
Pavir.Ba02495.1.p	770	292	LxxLxxLxx	6	444, 465, 491, 514, 605, 682
Pavir.Ba02557.1.p	800	298	LxxLxxLxx	5	510, 536, 559, 717, 734
Pavir.Ba02701.1.p	573	388	LxxLxxLxx	1	530
Pavir.Ba02778.1.p	1225	378	LxxLxxLxx	12	464, 487, 508, 532, 661, 675, 861, 886, 919, 1017, 1083, 1157
Pavir.Ba02788.1.p	1007	351	LxxLxxLxx	9	450, 475, 495, 521, 545, 669, 709, 734, 792
Pavir.Ba02897.1.p	995	458	LxxLxxLxx	8	596, 642, 656, 665, 686, 764, 787, 811
Pavir.Ba02898.1.p	1649	449	LxxLxxLxx	16	571, 594, 617, 661, 687, 701, 711, 735, 759, 853, 875, 1032, 1049, 1096, 1117, 1197
Pavir.Ba02982.1.p	982	475	LxxLxxLxx	3	643, 666, 690
Pavir.Ba02995.1.p	1260	707	LxxLxxLxx	8	852, 876, 998, 1022, 1048, 1098, 1121, 1197
Pavir.Ba03249.1.p	484	347	LxxLxxLxx	0
Pavir.Ba03276.1.p	1275	449	LxxLxxLxx	16	623, 694, 718, 742, 878, 887, 917, 1030, 1053, 1080, 1101, 1125, 1149, 1173, 1200, 1224
Pavir.Ba03291.1.p	394	292	LxxLxxLxx	1	321
Pavir.Ba03339.1.p	224	219	LxxLxxLxx	0
Pavir.Ba03373.1.p	297	293	LxxLxxLxx	0
Pavir.Ba03377.1.p	618	179	LxxLxxLxx	7	292, 315, 385, 430, 466, 486, 524
Pavir.Ba03381.1.p	913	454	LxxLxxLxx	6	599, 628, 652, 696, 770, 790
Pavir.Ba03524.1.p	514	69	LxxLxxLxx	9	213, 234, 282, 309, 332, 366, 385, 408, 470
Pavir.Ba03548.1.p	326	326	LxxLxxLxx	0
Pavir.Ba03562.1.p	867	440	LxxLxxLxx	5	581, 604, 627, 669, 763
Pavir.Ba03580.1.p	893	465	LxxLxxLxx	6	602, 628, 650, 674, 840, 853
Pavir.Ba03589.1.p	783	450	LxxLxxLxx	3	613, 683, 766
Pavir.Ba03595.1.p	493	379	LxxLxxLxx	0
Pavir.Ba03626.1.p	509	401	LxxLxxLxx	0
Pavir.Ba03643.1.p	461	447	LxxLxxLxx	0
Pavir.Ba03659.1.p	1181	424	LxxLxxLxx	8	525, 549, 678, 687, 698, 935, 968, 1100
Pavir.Ba03810.1.p	905	456	LxxLxxLxx	6	593, 624, 647, 666, 694, 804
Pavir.Ba03819.1.p	704	131	LxxLxxLxx	8	279, 309, 332, 378, 405, 457, 481, 597
Pavir.Ba03822.1.p	727	184	LxxLxxLxx	9	313, 342, 365, 384, 412, 438, 494, 518, 626
Pavir.Ba03824.1.p	354	333	LxxLxxLxx	0
Pavir.Ba03841.1.p	697	178	LxxLxxLxx	8	312, 342, 365, 412, 438, 491, 515, 633
Pavir.Ba03847.1.p	606	116	LxxLxxLxx	7	266, 289, 308, 336, 404, 428, 542
Pavir.Ba03855.1.p	739	213	LxxLxxLxx	9	350, 380, 403, 422, 450, 471, 523, 547, 665
Pavir.Ba03934.1.p	546	386	LxxLxxLxx	0
Pavir.Ba03969.1.p	276	205	LxxLxxLxx	0
Pavir.Ba03977.1.p	380	268	LxxLxxLxx	0
Pavir.Ba03994.1.p	516	453	LxxLxxLxx	0
Pavir.Ba04027.1.p	494	379	LxxLxxLxx	0
Pavir.Ba04033.1.p	439	350	LxxLxxLxx	0
Pavir.Ba04034.1.p	303	303	LxxLxxLxx	0
Pavir.Bb00014.1.p	494	386	LxxLxxLxx	0
Pavir.Bb00015.1.p	495	384	LxxLxxLxx	0
Pavir.Bb00035.1.p	486	349	LxxLxxLxx	0
Pavir.Bb00043.1.p	469	349	LxxLxxLxx	0
Pavir.Bb00055.1.p	473	383	LxxLxxLxx	0
Pavir.Bb00098.1.p	401	361	LxxLxxLxx	0
Pavir.Bb00172.1.p	920	468	LxxLxxLxx	8	581, 604, 625, 644, 667, 703, 759, 781
Pavir.Bb00306.1.p	1188	352	LxxLxxLxx	10	500, 523, 544, 568, 684, 693, 704, 945, 978, 1110
Pavir.Bb00424.1.p	1361	431	LxxLxxLxx	12	566, 589, 610, 634, 760, 769, 780, 926, 1078, 1111, 1199, 1265
Pavir.Bb00432.1.p	640	191	LxxLxxLxx	6	332, 355, 378, 417, 509, 530
Pavir.Bb00441.1.p	887	460	LxxLxxLxx	6	623, 644, 668, 792, 801, 812
Pavir.Bb00517.1.p	433	89	LxxLxxLxx	9	141, 167, 189, 213, 264, 284, 324, 380, 393
Pavir.Bb00521.1.p	400	375	LxxLxxLxx	0
Pavir.Bb00595.1.p	1013	436	LxxLxxLxx	9	701, 722, 797, 824, 847, 856, 875, 898, 970
Pavir.Bb00611.1.p	614	594	LxxLxxLxx	0
Pavir.Bb00612.1.p	515	115	LxxLxxLxx	5	259, 280, 422, 471, 494
Pavir.Bb00677.1.p	566	546	LxxLxxLxx	0
Pavir.Bb00833.1.p	848	794	LxxLxxLxx	1	811
Pavir.Bb01048.1.p	1003	450	LxxLxxLxx	3	591, 614, 682
Pavir.Bb01049.1.p	1106	459	LxxLxxLxx	5	613, 635, 797, 819, 867
Pavir.Bb01080.1.p	753	225	LxxLxxLxx	4	387, 492, 575, 596
Pavir.Bb01256.1.p	290	255	LxxLxxLxx	0
Pavir.Bb01342.1.p	1063	458	LxxLxxLxx	8	601, 647, 661, 670, 691, 769, 792, 816
Pavir.Bb01509.1.p	358	343	LxxLxxLxx	0
Pavir.Bb01631.1.p	1416	673	LxxLxxLxx	9	686, 826, 898, 1060, 1177, 1193, 1223, 1301, 1348
Pavir.Bb01633.1.p	1452	520	LxxLxxLxx	12	533, 678, 913, 928, 1029, 1045, 1076, 1144, 1191, 1281, 1302, 1326
Pavir.Bb01652.1.p	481	382	LxxLxxLxx	0
Pavir.Bb01750.1.p	1289	475	LxxLxxLxx	13	588, 614, 634, 656, 690, 709, 836, 908, 993, 1022, 1091, 1110, 1229
Pavir.Bb01818.1.p	734	674	LxxLxxLxx	0
Pavir.Bb02433.1.p	656	468	LxxLxxLxx	2	607, 630
Pavir.Bb02803.1.p	923	437	LxxLxxLxx	7	592, 616, 639, 682, 751, 768, 792
Pavir.Bb02884.1.p	1379	487	LxxLxxLxx	9	694, 717, 743, 765, 940, 1040, 1065, 1199, 1253
Pavir.Bb03263.1.p	949	477	LxxLxxLxx	8	612, 635, 658, 691, 700, 784, 803, 859
Pavir.Bb03508.1.p	732	305	LxxLxxLxx	8	367, 392, 422, 445, 486, 515, 572, 590
Pavir.Ca00016.1.p	771	456	LxxLxxLxx	3	635, 706, 730
Pavir.Ca00304.1.p	291	275	LxxLxxLxx	0
Pavir.Ca01040.1.p	1033	251	LxxLxxLxx	9	407, 430, 475, 580, 653, 796, 830, 947, 968
Pavir.Ca01429.1.p	1098	405	LxxLxxLxx	9	547, 570, 592, 613, 635, 667, 712, 734, 755
Pavir.Ca01853.1.p	678	180	LxxLxxLxx	7	327, 353, 379, 405, 491, 509, 615
Pavir.Ca02061.1.p	901	415	LxxLxxLxx	6	582, 605, 626, 647, 710, 813
Pavir.Ca02063.1.p	529	395	LxxLxxLxx	0
Pavir.Ca02065.1.p	486	386	LxxLxxLxx	0
Pavir.Ca02125.1.p	506	352	LxxLxxLxx	0
Pavir.Ca02305.1.p	1014	460	LxxLxxLxx	8	596, 619, 643, 666, 692, 810, 885, 926
Pavir.Ca02313.1.p	1118	472	LxxLxxLxx	9	634, 643, 665, 687, 709, 795, 844, 953, 997
Pavir.Ca02316.1.p	916	370	LxxLxxLxx	8	477, 503, 529, 597, 706, 737, 847, 872
Pavir.Ca02364.1.p	1157	677	LxxLxxLxx	7	803, 849, 920, 943, 966, 1026, 1115
Pavir.Ca02383.1.p	418	415	LxxLxxLxx	0
Pavir.Ca02440.1.p	558	233	LxxLxxLxx	3	369, 511, 546
Pavir.Ca02451.1.p	775	448	LxxLxxLxx	7	560, 582, 611, 635, 659, 682, 710
Pavir.Ca02482.1.p	852	431	LxxLxxLxx	6	543, 594, 617, 638, 658, 693
Pavir.Ca02523.1.p	769	393	LxxLxxLxx	4	556, 652, 679, 700
Pavir.Ca02577.1.p	830	290	LxxLxxLxx	7	500, 523, 566, 602, 658, 679, 761
Pavir.Ca02600.1.p	649	438	LxxLxxLxx	1	628
Pavir.Ca02723.1.p	303	287	LxxLxxLxx	0
Pavir.Ca02782.1.p	895	390	LxxLxxLxx	7	532, 555, 577, 620, 653, 718, 739
Pavir.Ca02798.1.p	888	132	LxxLxxLxx	7	274, 297, 319, 362, 395, 460, 481
Pavir.Ca02872.1.p	935	462	LxxLxxLxx	4	636, 678, 710, 790
Pavir.Cb00099.1.p	442	54	LxxLxxLxx	9	182, 194, 244, 268, 288, 321, 354, 380, 401
Pavir.Cb00174.1.p	284	278	LxxLxxLxx	0
Pavir.Cb00188.1.p	503	471	LxxLxxLxx	0
Pavir.Cb00275.1.p	807	469	LxxLxxLxx	5	611, 634, 656, 699, 732
Pavir.Cb00277.1.p	967	392	LxxLxxLxx	6	540, 562, 585, 745, 763, 818
Pavir.Cb00342.1.p	526	74	LxxLxxLxx	4	242, 265, 288, 427
Pavir.Cb00353.1.p	340	332	LxxLxxLxx	0
Pavir.Cb00441.1.p	700	324	LxxLxxLxx	5	387, 487, 583, 610, 631
Pavir.Cb00568.1.p	268	268	LxxLxxLxx	0
Pavir.Cb00593.1.p	290	141	LxxLxxLxx	0
Pavir.Cb00654.1.p	474	453	LxxLxxLxx	0
Pavir.Cb00731.1.p	908	448	LxxLxxLxx	8	538, 591, 614, 668, 690, 719, 796, 871
Pavir.Cb00778.1.p	465	133	LxxLxxLxx	7	274, 296, 321, 342, 367, 437, 456
Pavir.Cb00938.1.p	1258	472	LxxLxxLxx	14	605, 625, 677, 699, 721, 808, 839, 881, 949, 974, 1021, 1064, 1076, 1170
Pavir.Cb01026.1.p	927	344	LxxLxxLxx	7	559, 606, 677, 700, 723, 798, 885
Pavir.Cb01208.1.p	788	303	LxxLxxLxx	6	397, 421, 447, 472, 517, 687
Pavir.Cb01550.1.p	471	351	LxxLxxLxx	0
Pavir.Cb01923.1.p	264	264	LxxLxxLxx	0
Pavir.Cb01942.1.p	498	165	LxxLxxLxx	3	306, 373, 445
Pavir.Da00141.1.p	825	454	LxxLxxLxx	6	597, 618, 645, 692, 716, 750
Pavir.Da00832.1.p	612	184	LxxLxxLxx	9	228, 319, 348, 390, 413, 436, 491, 512, 594
Pavir.Da01019.1.p	317	267	LxxLxxLxx	0
Pavir.Da01070.1.p	865	247	LxxLxxLxx	7	442, 465, 511, 531, 563, 614, 753
Pavir.Da01541.1.p	895	388	LxxLxxLxx	8	500, 550, 573, 649, 671, 702, 773, 812
Pavir.Da01547.1.p	1204	462	LxxLxxLxx	10	635, 777, 817, 935, 1044, 1065, 1092, 1116, 1140, 1164
Pavir.Db00053.1.p	501	500	LxxLxxLxx	0
Pavir.Db00105.1.p	523	394	LxxLxxLxx	0
Pavir.Db00256.1.p	943	463	LxxLxxLxx	7	601, 624, 647, 681, 700, 751, 858
Pavir.Db00258.1.p	946	464	LxxLxxLxx	7	601, 624, 647, 681, 748, 853, 919
Pavir.Db00259.1.p	921	464	LxxLxxLxx	6	604, 627, 650, 684, 751, 853
Pavir.Db00855.1.p	925	485	LxxLxxLxx	9	572, 596, 622, 647, 669, 691, 713, 817, 865
Pavir.Db00907.1.p	964	445	LxxLxxLxx	3	618, 747, 823
Pavir.Db01072.1.p	323	295	LxxLxxLxx	0
Pavir.Db01142.1.p	919	467	LxxLxxLxx	7	607, 630, 685, 707, 729, 807, 858
Pavir.Db01176.1.p	949	471	LxxLxxLxx	8	623, 643, 669, 761, 787, 832, 871, 911
Pavir.Db01288.1.p	810	465	LxxLxxLxx	6	627, 650, 681, 703, 729, 758
Pavir.Db01417.1.p	945	457	LxxLxxLxx	7	563, 613, 636, 696, 718, 749, 822
Pavir.Db02141.1.p	953	483	LxxLxxLxx	6	597, 642, 731, 832, 884, 905
Pavir.Db02142.1.p	953	485	LxxLxxLxx	5	597, 642, 731, 832, 905
Pavir.Ea00631.1.p	663	309	LxxLxxLxx	8	452, 477, 505, 520, 546, 609, 633, 654
Pavir.Ea01096.1.p	416	412	LxxLxxLxx	0
Pavir.Ea01118.1.p	883	417	LxxLxxLxx	6	537, 585, 608, 667, 749, 767
Pavir.Ea01121.1.p	750	257	LxxLxxLxx	8	371, 397, 417, 443, 507, 569, 588, 609
Pavir.Ea01308.1.p	1000	255	LxxLxxLxx	12	340, 352, 376, 399, 419, 445, 467, 489, 616, 790, 815, 922
Pavir.Ea01342.1.p	1136	490	LxxLxxLxx	10	621, 644, 842, 921, 949, 963, 972, 1054, 1075, 1092
Pavir.Ea01346.1.p	810	454	LxxLxxLxx	4	588, 617, 640, 763
Pavir.Ea01444.1.p	502	360	LxxLxxLxx	0
Pavir.Ea02039.1.p	869	448	LxxLxxLxx	8	587, 610, 633, 664, 686, 731, 754, 808
Pavir.Ea02111.1.p	801	338	LxxLxxLxx	3	575, 631, 653
Pavir.Ea02228.1.p	704	173	LxxLxxLxx	5	309, 331, 356, 541, 564
Pavir.Ea02403.1.p	469	467	LxxLxxLxx	0
Pavir.Ea02410.1.p	945	413	LxxLxxLxx	5	714, 738, 762, 786, 811
Pavir.Ea02458.1.p	837	92	LxxLxxLxx	14	270, 341, 421, 499, 508, 595, 622, 643, 670, 692, 706, 719, 743, 781
Pavir.Ea02639.1.p	775	320	LxxLxxLxx	7	467, 490, 515, 541, 631, 700, 721
Pavir.Ea02677.1.p	524	400	LxxLxxLxx	0
Pavir.Ea02993.1.p	963	483	LxxLxxLxx	4	664, 687, 737, 941
Pavir.Ea02999.1.p	1211	478	LxxLxxLxx	11	591, 617, 637, 662, 762, 835, 991, 1034, 1089, 1111, 1125
Pavir.Ea03067.1.p	876	440	LxxLxxLxx	9	573, 593, 619, 640, 665, 691, 738, 756, 831
Pavir.Ea03123.1.p	907	428	LxxLxxLxx	5	575, 595, 622, 651, 781
Pavir.Ea03156.1.p	396	268	LxxLxxLxx	0
Pavir.Ea03158.1.p	887	302	LxxLxxLxx	6	443, 466, 681, 770, 798, 820
Pavir.Ea03674.1.p	1229	345	LxxLxxLxx	10	519, 844, 865, 891, 989, 1013, 1039, 1088, 1111, 1188
Pavir.Ea03916.1.p	604	132	LxxLxxLxx	6	274, 297, 320, 370, 399, 458
Pavir.Ea03918.1.p	952	462	LxxLxxLxx	6	604, 627, 650, 700, 729, 789
Pavir.Eb00930.1.p	404	368	LxxLxxLxx	0
Pavir.Eb01123.1.p	756	336	LxxLxxLxx	6	442, 490, 513, 572, 622, 640
Pavir.Eb01135.1.p	426	392	LxxLxxLxx	0
Pavir.Eb01601.1.p	654	476	LxxLxxLxx	0
Pavir.Eb02019.1.p	1010	457	LxxLxxLxx	7	605, 627, 647, 672, 700, 787, 805
Pavir.Eb02384.1.p	809	454	LxxLxxLxx	4	587, 616, 639, 762
Pavir.Eb03178.1.p	1285	478	LxxLxxLxx	12	591, 617, 637, 662, 763, 836, 992, 1035, 1090, 1112, 1126, 1223
Pavir.Eb03342.1.p	1231	493	LxxLxxLxx	11	625, 670, 692, 716, 741, 839, 880, 1015, 1061, 1113, 1127
Pavir.Eb03372.1.p	850	387	LxxLxxLxx	9	547, 567, 593, 614, 639, 665, 712, 730, 805
Pavir.Eb03465.1.p	873	290	LxxLxxLxx	6	432, 455, 670, 756, 784, 806
Pavir.Eb03506.1.p	1114	459	LxxLxxLxx	9	592, 615, 661, 788, 864, 884, 922, 947, 992
Pavir.Eb03991.1.p	889	432	LxxLxxLxx	7	571, 591, 619, 697, 730, 776, 815
Pavir.Eb03992.1.p	232	220	LxxLxxLxx	0
Pavir.Fa00139.1.p	774	222	LxxLxxLxx	5	352, 397, 422, 679, 735
Pavir.Fa00141.1.p	1147	439	LxxLxxLxx	9	580, 625, 650, 907, 963, 990, 1032, 1059, 1081
Pavir.Fa00259.1.p	1004	538	LxxLxxLxx	7	674, 698, 721, 802, 820, 879, 899
Pavir.Fa00308.1.p	917	429	LxxLxxLxx	8	535, 559, 578, 600, 621, 658, 715, 736
Pavir.Fa01051.1.p	964	470	LxxLxxLxx	7	631, 654, 678, 697, 781, 805, 893
Pavir.Fa01057.1.p	628	196	LxxLxxLxx	6	326, 349, 389, 469, 490, 572
Pavir.Fa01069.1.p	910	339	LxxLxxLxx	6	588, 611, 634, 684, 732, 783
Pavir.Fa01267.1.p	269	178	LxxLxxLxx	0
Pavir.Fa01604.1.p	563	184	LxxLxxLxx	7	321, 344, 367, 391, 410, 498, 516
Pavir.Fa01616.1.p	965	490	LxxLxxLxx	6	662, 672, 685, 737, 763, 841
Pavir.Fa01664.1.p	1015	461	LxxLxxLxx	7	577, 602, 625, 648, 727, 781, 802
Pavir.Fa01701.1.p	389	387	LxxLxxLxx	0
Pavir.Fa01707.1.p	656	142	LxxLxxLxx	3	278, 324, 415
Pavir.Fa01735.1.p	938	451	LxxLxxLxx	6	657, 700, 763, 814, 835, 883
Pavir.Fa01757.1.p	891	450	LxxLxxLxx	7	566, 591, 616, 638, 678, 769, 790
Pavir.Fa01768.1.p	1331	414	LxxLxxLxx	13	424, 569, 579, 629, 648, 727, 929, 945, 1085, 1132, 1141, 1244, 1268
Pavir.Fa01778.1.p	286	271	LxxLxxLxx	0
Pavir.Fa01782.1.p	1054	444	LxxLxxLxx	5	611, 634, 703, 790, 811
Pavir.Fa01862.1.p	1177	416	LxxLxxLxx	13	538, 562, 606, 746, 757, 904, 926, 958, 972, 1050, 1078, 1099, 1108
Pavir.Fa02094.1.p	674	205	LxxLxxLxx	6	362, 386, 431, 570, 581, 599
Pavir.Fa02132.1.p	235	235	LxxLxxLxx	0
Pavir.Fa02183.1.p	897	450	LxxLxxLxx	6	606, 629, 652, 702, 810, 840
Pavir.Fa02339.1.p	936	661	LxxLxxLxx	2	866, 907
Pavir.Fa02365.1.p	935	444	LxxLxxLxx	6	590, 680, 713, 771, 796, 868
Pavir.Fa02369.1.p	470	186	LxxLxxLxx	4	299, 323, 348, 420
Pavir.Fa02394.1.p	946	452	LxxLxxLxx	10	595, 629, 654, 677, 710, 744, 764, 789, 850, 866
Pavir.Fb00061.1.p	682	359	LxxLxxLxx	3	496, 562, 595
Pavir.Fb00106.1.p	965	452	LxxLxxLxx	10	595, 629, 654, 698, 731, 765, 785, 810, 871, 887
Pavir.Fb00108.1.p	336	176	LxxLxxLxx	0
Pavir.Fb00207.1.p	1048	510	LxxLxxLxx	4	597, 688, 710, 824
Pavir.Fb00213.1.p	1065	513	LxxLxxLxx	6	600, 645, 691, 713, 826, 976
Pavir.Fb00288.1.p	476	475	LxxLxxLxx	0
Pavir.Fb00339.1.p	778	131	LxxLxxLxx	8	268, 291, 314, 411, 434, 457, 505, 594
Pavir.Fb00445.1.p	947	443	LxxLxxLxx	5	542, 565, 588, 636, 725
Pavir.Fb00493.1.p	269	269	LxxLxxLxx	0
Pavir.Fb00556.1.p	803	447	LxxLxxLxx	4	611, 666, 690, 764
Pavir.Fb00575.1.p	712	297	LxxLxxLxx	3	559, 653, 678
Pavir.Fb00615.1.p	264	259	LxxLxxLxx	0
Pavir.Fb00679.1.p	101	78	LxxLxxLxx	0
Pavir.Fb00847.1.p	600	172	LxxLxxLxx	6	309, 354, 395, 424, 481, 502
Pavir.Fb00973.1.p	945	468	LxxLxxLxx	9	512, 610, 633, 657, 698, 783, 801, 837, 881
Pavir.Fb01113.1.p	307	303	LxxLxxLxx	0
Pavir.Fb01184.1.p	964	470	LxxLxxLxx	7	631, 654, 678, 697, 784, 805, 893
Pavir.Fb01441.1.p	925	450	LxxLxxLxx	6	649, 692, 755, 806, 827, 875
Pavir.Fb01504.1.p	1289	437	LxxLxxLxx	10	566, 589, 610, 634, 731, 745, 889, 927, 1000, 1042
Pavir.Fb01545.1.p	419	340	LxxLxxLxx	0
Pavir.Fb01550.1.p	782	275	LxxLxxLxx	4	525, 547, 631, 649
Pavir.Fb01903.1.p	481	460	LxxLxxLxx	0
Pavir.Fb01923.1.p	355	235	LxxLxxLxx	0
Pavir.Fb01998.1.p	948	282	LxxLxxLxx	10	422, 449, 493, 612, 623, 737, 759, 801, 815, 893
Pavir.Fb02142.1.p	880	350	LxxLxxLxx	9	495, 519, 542, 641, 659, 691, 740, 760, 840
Pavir.Fb02143.1.p	534	323	LxxLxxLxx	1	468
Pavir.Fb02144.1.p	646	121	LxxLxxLxx	7	309, 401, 425, 448, 502, 525, 604
Pavir.Fb02350.1.p	547	402	LxxLxxLxx	3	444, 471, 493
Pavir.Fb02365.1.p	802	760	LxxLxxLxx	0
Pavir.Ga00028.1.p	1077	587	LxxLxxLxx	4	789, 949, 958, 1037
Pavir.Ga01184.1.p	884	445	LxxLxxLxx	6	582, 629, 652, 695, 728, 772
Pavir.Ga02092.1.p	1230	690	LxxLxxLxx	8	835, 859, 882, 999, 1020, 1102, 1126, 1194
Pavir.Ga02235.1.p	556	117	LxxLxxLxx	5	263, 286, 340, 360, 378
Pavir.Ga02674.1.p	812	218	LxxLxxLxx	7	360, 410, 434, 464, 583, 696, 742
Pavir.Ga02738.1.p	630	227	LxxLxxLxx	3	390, 459, 477
Pavir.Gb00659.1.p	914	414	LxxLxxLxx	7	545, 568, 592, 618, 703, 744, 838
Pavir.Gb00660.1.p	931	445	LxxLxxLxx	7	582, 602, 629, 652, 703, 736, 780
Pavir.Gb00668.1.p	1092	474	LxxLxxLxx	7	602, 625, 672, 720, 825, 899, 910
Pavir.Gb00931.1.p	1516	586	LxxLxxLxx	7	793, 955, 964, 1043, 1124, 1160, 1460
Pavir.Gb01159.1.p	912	445	LxxLxxLxx	10	577, 597, 623, 657, 755, 776, 803, 814, 827, 851
Pavir.Gb01784.1.p	1032	473	LxxLxxLxx	5	631, 792, 907, 980, 999
Pavir.Gb01830.1.p	1238	673	LxxLxxLxx	6	820, 841, 949, 975, 1048, 1120
Pavir.Gb01908.1.p	432	427	LxxLxxLxx	0
Pavir.Gb01964.1.p	1056	332	LxxLxxLxx	13	348, 399, 443, 466, 534, 558, 586, 612, 637, 658, 826, 981, 1008
Pavir.Gb02146.1.p	208	197	LxxLxxLxx	0
Pavir.Gb02159.1.p	1089	466	LxxLxxLxx	8	624, 647, 714, 739, 772, 797, 818, 891
Pavir.Gb02175.1.p	1014	493	LxxLxxLxx	5	639, 663, 686, 855, 903
Pavir.Gb02220.1.p	750	205	LxxLxxLxx	5	342, 371, 394, 470, 571
Pavir.Gb02484.1.p	1009	505	LxxLxxLxx	4	664, 687, 756, 861
Pavir.Gb02534.1.p	790	134	LxxLxxLxx	6	275, 298, 320, 341, 453, 475
Pavir.Ha00019.1.p	145	141	LxxLxxLxx	0
Pavir.Ha00022.1.p	977	458	LxxLxxLxx	6	592, 618, 674, 696, 779, 797
Pavir.Ha00026.1.p	837	448	LxxLxxLxx	4	611, 685, 766, 784
Pavir.Ha00052.1.p	451	320	LxxLxxLxx	0
Pavir.Ha00057.1.p	684	211	LxxLxxLxx	5	374, 448, 529, 547, 636
Pavir.Ha00061.1.p	679	153	LxxLxxLxx	5	331, 446, 468, 490, 538
Pavir.Ha00062.1.p	1006	276	LxxLxxLxx	8	673, 694, 720, 815, 847, 878, 900, 925
Pavir.Ha00096.1.p	575	569	LxxLxxLxx	0
Pavir.Ha00100.1.p	581	541	LxxLxxLxx	0
Pavir.Ha00105.1.p	943	460	LxxLxxLxx	8	595, 638, 661, 682, 704, 725, 802, 889
Pavir.Ha00122.1.p	448	446	LxxLxxLxx	0
Pavir.Ha00132.1.p	1306	287	LxxLxxLxx	12	470, 491, 516, 625, 648, 803, 939, 996, 1038, 1218, 1245, 1269
Pavir.Ha00133.1.p	846	437	LxxLxxLxx	5	607, 631, 655, 751, 782
Pavir.Ha00168.1.p	946	436	LxxLxxLxx	6	488, 655, 684, 698, 753, 775
Pavir.Ha00188.1.p	401	401	LxxLxxLxx	0
Pavir.Ha00195.1.p	412	411	LxxLxxLxx	0
Pavir.Ha00197.1.p	716	316	LxxLxxLxx	8	452, 476, 499, 517, 540, 600, 623, 644
Pavir.Ha00224.1.p	918	454	LxxLxxLxx	9	593, 617, 640, 658, 681, 741, 764, 785, 865
Pavir.Ha00231.1.p	192	170	LxxLxxLxx	0
Pavir.Ha00232.1.p	480	457	LxxLxxLxx	0
Pavir.Ha00240.1.p	1063	471	LxxLxxLxx	5	614, 661, 685, 713, 833
Pavir.Ha00241.1.p	933	469	LxxLxxLxx	6	543, 590, 620, 651, 725, 818
Pavir.Ha00243.1.p	957	389	LxxLxxLxx	8	548, 572, 595, 622, 716, 740, 831, 917
Pavir.Ha00253.1.p	414	400	LxxLxxLxx	0
Pavir.Ha00254.1.p	1024	453	LxxLxxLxx	8	590, 613, 637, 660, 687, 804, 896, 982
Pavir.Ha00255.1.p	926	454	LxxLxxLxx	6	590, 613, 637, 660, 687, 884
Pavir.Ha00257.1.p	995	440	LxxLxxLxx	9	575, 598, 622, 645, 661, 778, 866, 955, 975
Pavir.Ha00258.1.p	941	431	LxxLxxLxx	7	566, 589, 613, 636, 663, 812, 898
Pavir.Ha00262.1.p	823	379	LxxLxxLxx	4	507, 601, 620, 761
Pavir.Ha00281.1.p	237	237	LxxLxxLxx	0
Pavir.Ha00345.1.p	704	338	LxxLxxLxx	7	400, 423, 452, 479, 572, 595, 686
Pavir.Ha00360.1.p	998	968	LxxLxxLxx	1	980
Pavir.Ha00364.1.p	881	243	LxxLxxLxx	6	543, 639, 725, 743, 803, 832
Pavir.Ha00496.1.p	1331	365	LxxLxxLxx	9	592, 612, 882, 904, 960, 1062, 1111, 1223, 1247
Pavir.Ha00521.1.p	421	336	LxxLxxLxx	0
Pavir.Ha00523.1.p	921	450	LxxLxxLxx	5	589, 635, 673, 682, 765
Pavir.Ha00561.1.p	1446	654	LxxLxxLxx	12	750, 794, 817, 840, 864, 885, 912, 947, 971, 1148, 1280, 1349
Pavir.Ha00594.1.p	761	320	LxxLxxLxx	8	488, 514, 604, 627, 676, 700, 730, 749
Pavir.Ha00614.1.p	277	272	LxxLxxLxx	0
Pavir.Ha00627.1.p	1040	444	LxxLxxLxx	7	578, 604, 627, 649, 675, 763, 854
Pavir.Ha00647.1.p	525	284	LxxLxxLxx	0
Pavir.Ha00679.1.p	559	95	LxxLxxLxx	10	229, 253, 273, 325, 345, 377, 427, 448, 463, 501
Pavir.Ha00689.1.p	827	407	LxxLxxLxx	9	550, 570, 599, 620, 635, 644, 666, 728, 771
Pavir.Ha00691.1.p	1411	461	LxxLxxLxx	6	603, 648, 691, 759, 805, 1221
Pavir.Ha00713.1.p	1037	473	LxxLxxLxx	7	626, 645, 787, 902, 981, 1000, 1027
Pavir.Ha00730.1.p	265	258	LxxLxxLxx	0
Pavir.Ha00733.1.p	820	386	LxxLxxLxx	7	514, 540, 563, 593, 608, 661, 679
Pavir.Ha00737.1.p	230	229	LxxLxxLxx	0
Pavir.Ha00825.1.p	1165	462	LxxLxxLxx	9	601, 651, 674, 694, 801, 822, 953, 970, 1041
Pavir.Ha00826.1.p	838	403	LxxLxxLxx	4	586, 612, 719, 740
Pavir.Ha00827.1.p	765	116	LxxLxxLxx	7	254, 304, 327, 350, 451, 475, 606
Pavir.Ha00828.1.p	1079	483	LxxLxxLxx	8	607, 657, 680, 700, 809, 830, 961, 978
Pavir.Ha00829.1.p	911	464	LxxLxxLxx	6	605, 652, 769, 790, 849, 866
Pavir.Ha00915.1.p	815	350	LxxLxxLxx	9	443, 491, 514, 537, 558, 576, 607, 659, 760
Pavir.Ha00960.1.p	1023	459	LxxLxxLxx	6	573, 597, 647, 692, 798, 819
Pavir.Ha00964.1.p	1121	320	LxxLxxLxx	15	415, 482, 505, 529, 550, 577, 597, 631, 655, 816, 935, 986, 1013, 1034, 1061
Pavir.Ha01101.1.p	1277	657	LxxLxxLxx	12	739, 783, 806, 829, 853, 871, 901, 927, 951, 1128, 1194, 1241
Pavir.Ha01108.1.p	907	447	LxxLxxLxx	7	481, 710, 734, 755, 782, 802, 860
Pavir.Ha01115.1.p	910	458	LxxLxxLxx	7	630, 653, 674, 696, 759, 782, 866
Pavir.Ha01137.1.p	1033	581	LxxLxxLxx	5	742, 765, 796, 818, 997
Pavir.Ha01139.1.p	1091	638	LxxLxxLxx	6	740, 784, 811, 868, 975, 996
Pavir.Ha01142.1.p	1201	358	LxxLxxLxx	4	853, 874, 1061, 1139
Pavir.Ha01144.1.p	506	505	LxxLxxLxx	0
Pavir.Ha01146.1.p	1106	338	LxxLxxLxx	4	783, 804, 884, 987
Pavir.Ha01176.1.p	919	417	LxxLxxLxx	8	532, 557, 602, 645, 680, 715, 737, 761
Pavir.Ha01178.1.p	258	258	LxxLxxLxx	0
Pavir.Ha01180.1.p	271	263	LxxLxxLxx	0
Pavir.Ha01217.1.p	800	269	LxxLxxLxx	6	331, 399, 422, 487, 675, 736
Pavir.Ha01228.1.p	629	177	LxxLxxLxx	4	320, 342, 365, 525
Pavir.Ha01236.1.p	842	455	LxxLxxLxx	7	590, 613, 634, 662, 701, 723, 798
Pavir.Ha01246.1.p	1411	646	LxxLxxLxx	14	749, 772, 795, 819, 867, 887, 913, 937, 1096, 1113, 1273, 1344, 1368, 1395
Pavir.Ha01285.1.p	1214	351	LxxLxxLxx	6	835, 859, 954, 1027, 1049, 1130
Pavir.Ha01319.1.p	785	448	LxxLxxLxx	3	583, 605, 749
Pavir.Ha01348.1.p	515	448	LxxLxxLxx	0
Pavir.Ha01383.1.p	657	457	LxxLxxLxx	2	600, 623
Pavir.Ha01391.1.p	957	449	LxxLxxLxx	7	586, 636, 654, 761, 782, 833, 881
Pavir.Ha01462.1.p	598	159	LxxLxxLxx	3	406, 427, 474
Pavir.Ha01469.1.p	680	463	LxxLxxLxx	4	574, 603, 626, 650
Pavir.Ha01554.1.p	595	144	LxxLxxLxx	9	258, 284, 307, 329, 347, 375, 431, 449, 531
Pavir.Ha01577.1.p	339	317	LxxLxxLxx	0
Pavir.Ha01588.1.p	1235	462	LxxLxxLxx	15	606, 654, 679, 749, 773, 796, 856, 914, 1050, 1077, 1098, 1125, 1149, 1173, 1197
Pavir.Ha01616.1.p	876	408	LxxLxxLxx	8	562, 585, 608, 640, 734, 755, 806, 830
Pavir.Ha01631.1.p	735	456	LxxLxxLxx	1	635
Pavir.Ha01644.1.p	1017	547	LxxLxxLxx	6	640, 709, 781, 803, 909, 981
Pavir.Ha01650.1.p	943	163	LxxLxxLxx	9	341, 484, 508, 531, 725, 778, 802, 826, 850
Pavir.Ha01664.1.p	1271	464	LxxLxxLxx	10	637, 780, 804, 827, 1110, 1131, 1158, 1182, 1206, 1230
Pavir.Ha01673.1.p	353	351	LxxLxxLxx	0
Pavir.Ha01678.1.p	211	209	LxxLxxLxx	0
Pavir.Ha01711.1.p	826	133	LxxLxxLxx	7	271, 321, 344, 367, 468, 492, 623
Pavir.Ha01785.1.p	1057	448	LxxLxxLxx	9	596, 625, 648, 670, 694, 723, 779, 797, 886
Pavir.Ha01886.1.p	285	284	LxxLxxLxx	0
Pavir.Ha01922.1.p	518	187	LxxLxxLxx	6	329, 354, 376, 419, 451, 502
Pavir.Hb00011.1.p	677	213	LxxLxxLxx	4	376, 528, 546, 630
Pavir.Hb00020.1.p	1055	471	LxxLxxLxx	5	601, 651, 675, 704, 824
Pavir.Hb00055.1.p	714	408	LxxLxxLxx	4	528, 558, 582, 604
Pavir.Hb00059.1.p	916	454	LxxLxxLxx	9	592, 616, 639, 657, 680, 740, 763, 784, 865
Pavir.Hb00076.1.p	719	299	LxxLxxLxx	7	391, 415, 468, 492, 513, 574, 598
Pavir.Hb00083.1.p	872	339	LxxLxxLxx	6	517, 554, 626, 646, 668, 812
Pavir.Hb00118.1.p	365	133	LxxLxxLxx	2	286, 333
Pavir.Hb00190.1.p	1139	437	LxxLxxLxx	4	583, 686, 706, 756
Pavir.Hb00191.1.p	994	457	LxxLxxLxx	6	589, 611, 635, 769, 788, 839
Pavir.Hb00232.1.p	1295	425	LxxLxxLxx	10	609, 630, 655, 764, 787, 942, 1057, 1078, 1135, 1177
Pavir.Hb00243.1.p	863	465	LxxLxxLxx	5	611, 661, 684, 713, 845
Pavir.Hb00281.1.p	635	97	LxxLxxLxx	5	236, 283, 306, 332, 462
Pavir.Hb00282.1.p	331	306	LxxLxxLxx	0
Pavir.Hb00287.1.p	634	126	LxxLxxLxx	9	307, 336, 359, 380, 402, 423, 499, 520, 586
Pavir.Hb00290.1.p	736	292	LxxLxxLxx	6	418, 470, 500, 521, 597, 684
Pavir.Hb00297.1.p	364	358	LxxLxxLxx	0
Pavir.Hb00305.1.p	472	85	LxxLxxLxx	8	218, 247, 270, 291, 313, 334, 410, 431
Pavir.Hb00308.1.p	221	165	LxxLxxLxx	0
Pavir.Hb00309.1.p	651	189	LxxLxxLxx	9	324, 353, 376, 397, 419, 440, 516, 537, 603
Pavir.Hb00313.1.p	536	123	LxxLxxLxx	8	127, 151, 174, 201, 294, 354, 408, 494
Pavir.Hb00315.1.p	755	374	LxxLxxLxx	5	500, 530, 551, 637, 724
Pavir.Hb00318.1.p	448	192	LxxLxxLxx	5	327, 356, 379, 400, 422
Pavir.Hb00342.1.p	354	349	LxxLxxLxx	0
Pavir.Hb00345.1.p	1379	651	LxxLxxLxx	9	668, 742, 796, 826, 850, 1025, 1220, 1247, 1313
Pavir.Hb00349.1.p	564	341	LxxLxxLxx	2	420, 516
Pavir.Hb00353.1.p	743	107	LxxLxxLxx	6	406, 500, 586, 604, 665, 694
Pavir.Hb00368.1.p	898	452	LxxLxxLxx	7	592, 615, 638, 659, 680, 766, 851
Pavir.Hb00379.1.p	930	460	LxxLxxLxx	9	596, 625, 648, 669, 691, 712, 788, 809, 875
Pavir.Hb00381.1.p	686	446	LxxLxxLxx	3	580, 606, 662
Pavir.Hb00382.1.p	444	227	LxxLxxLxx	4	362, 391, 414, 435
Pavir.Hb00412.1.p	945	473	LxxLxxLxx	4	635, 707, 790, 808
Pavir.Hb00418.1.p	524	120	LxxLxxLxx	5	263, 280, 317, 370, 391
Pavir.Hb00430.1.p	913	440	LxxLxxLxx	5	603, 677, 758, 776, 865
Pavir.Hb00434.1.p	1035	688	LxxLxxLxx	3	787, 813, 886
Pavir.Hb00444.1.p	708	337	LxxLxxLxx	6	475, 501, 524, 545, 567, 588
Pavir.Hb00452.1.p	672	145	LxxLxxLxx	7	289, 310, 405, 429, 455, 504, 524
Pavir.Hb00467.1.p	487	240	LxxLxxLxx	0
Pavir.Hb00481.1.p	827	271	LxxLxxLxx	5	439, 465, 491, 545, 647
Pavir.Hb00484.1.p	727	146	LxxLxxLxx	5	293, 316, 385, 453, 474
Pavir.Hb00486.1.p	438	429	LxxLxxLxx	0
Pavir.Hb00487.1.p	945	377	LxxLxxLxx	8	380, 542, 561, 701, 816, 889, 908, 935
Pavir.Hb00497.1.p	319	246	LxxLxxLxx	0
Pavir.Hb00498.1.p	268	267	LxxLxxLxx	0
Pavir.Hb00519.1.p	718	142	LxxLxxLxx	7	432, 475, 531, 554, 603, 641, 656
Pavir.Hb00524.1.p	973	458	LxxLxxLxx	8	598, 621, 647, 668, 690, 775, 796, 881
Pavir.Hb00538.1.p	1045	581	LxxLxxLxx	11	743, 766, 810, 831, 852, 885, 908, 932, 984, 1008, 1022
Pavir.Hb00574.1.p	736	461	LxxLxxLxx	3	654, 676, 701
Pavir.Hb00666.1.p	311	289	LxxLxxLxx	0
Pavir.Hb00681.1.p	777	374	LxxLxxLxx	4	478, 524, 671, 741
Pavir.Hb00682.1.p	938	465	LxxLxxLxx	7	607, 631, 654, 675, 722, 795, 890
Pavir.Hb00709.1.p	921	459	LxxLxxLxx	6	598, 621, 691, 740, 777, 798
Pavir.Hb00758.1.p	323	289	LxxLxxLxx	0
Pavir.Hb00762.1.p	929	379	LxxLxxLxx	7	615, 637, 732, 755, 778, 823, 846
Pavir.Hb00779.1.p	624	142	LxxLxxLxx	5	301, 324, 455, 476, 535
Pavir.Hb00800.1.p	549	140	LxxLxxLxx	3	279, 346, 393
Pavir.Hb00805.1.p	542	83	LxxLxxLxx	7	225, 248, 271, 292, 339, 399, 494
Pavir.Hb00825.1.p	348	159	LxxLxxLxx	2	300, 323
Pavir.Hb00832.1.p	896	459	LxxLxxLxx	9	519, 567, 590, 613, 631, 652, 683, 735, 836
Pavir.Hb00951.1.p	706	661	LxxLxxLxx	0
Pavir.Hb00960.1.p	418	380	LxxLxxLxx	0
Pavir.Hb00984.1.p	415	352	LxxLxxLxx	0
Pavir.Hb00986.1.p	667	211	LxxLxxLxx	7	345, 369, 392, 410, 433, 537, 616
Pavir.Hb01010.1.p	949	429	LxxLxxLxx	7	562, 588, 611, 633, 644, 731, 822
Pavir.Hb01022.1.p	665	406	LxxLxxLxx	4	576, 599, 620, 642
Pavir.Hb01026.1.p	691	634	LxxLxxLxx	0
Pavir.Hb01028.1.p	343	327	LxxLxxLxx	0
Pavir.Hb01049.1.p	657	626	LxxLxxLxx	0
Pavir.Hb01091.1.p	478	443	LxxLxxLxx	0
Pavir.Hb01101.1.p	879	671	LxxLxxLxx	3	812, 835, 859
Pavir.Hb01174.1.p	1083	453	LxxLxxLxx	4	594, 617, 640, 682
Pavir.Hb01176.1.p	516	267	LxxLxxLxx	1	343
Pavir.Hb01177.1.p	793	341	LxxLxxLxx	6	434, 503, 526, 557, 579, 757
Pavir.Hb01180.1.p	274	272	LxxLxxLxx	0
Pavir.Hb01188.1.p	695	635	LxxLxxLxx	0
Pavir.Hb01254.1.p	907	454	LxxLxxLxx	6	545, 617, 671, 693, 799, 871
Pavir.Hb01255.1.p	662	159	LxxLxxLxx	6	300, 345, 481, 499, 528, 551
Pavir.Hb01356.1.p	736	289	LxxLxxLxx	6	471, 494, 515, 537, 624, 646
Pavir.Hb01362.1.p	763	269	LxxLxxLxx	7	439, 462, 483, 505, 592, 614, 698
Pavir.Hb01486.1.p	293	281	LxxLxxLxx	0
Pavir.Hb01534.1.p	1195	464	LxxLxxLxx	9	642, 713, 757, 781, 804, 940, 1085, 1109, 1157
Pavir.Hb01537.1.p	923	330	LxxLxxLxx	6	443, 466, 536, 659, 826, 868
Pavir.Hb01543.1.p	548	160	LxxLxxLxx	7	177, 320, 344, 367, 462, 486, 510
Pavir.Hb01618.1.p	253	253	LxxLxxLxx	0
Pavir.Hb01688.1.p	931	419	LxxLxxLxx	6	573, 599, 735, 753, 782, 805
Pavir.Hb01689.1.p	679	468	LxxLxxLxx	2	631, 653
Pavir.Hb01705.1.p	1155	453	LxxLxxLxx	7	591, 641, 664, 684, 791, 812, 943
Pavir.Hb01744.1.p	1058	412	LxxLxxLxx	5	555, 592, 612, 692, 713
Pavir.Hb01755.1.p	1103	462	LxxLxxLxx	9	600, 650, 673, 693, 799, 820, 951, 968, 1005
Pavir.Hb01760.1.p	353	228	LxxLxxLxx	0
Pavir.Hb01768.1.p	811	114	LxxLxxLxx	7	252, 302, 325, 345, 473, 604, 627
Pavir.Hb01770.1.p	1027	464	LxxLxxLxx	8	604, 651, 674, 694, 817, 850, 876, 893
Pavir.Hb01797.1.p	947	456	LxxLxxLxx	6	601, 622, 644, 687, 797, 849
Pavir.Hb01872.1.p	751	289	LxxLxxLxx	7	444, 468, 491, 512, 579, 602, 623
Pavir.Ia00412.1.p	628	229	LxxLxxLxx	5	370, 392, 417, 515, 534
Pavir.Ia00946.1.p	1097	463	LxxLxxLxx	5	599, 646, 669, 692, 981
Pavir.Ia00948.1.p	880	331	LxxLxxLxx	8	422, 448, 471, 495, 518, 541, 664, 801
Pavir.Ia01363.1.p	1139	470	LxxLxxLxx	8	650, 677, 699, 827, 995, 1023, 1047, 1068
Pavir.Ia01479.1.p	1376	478	LxxLxxLxx	11	716, 830, 863, 993, 1029, 1153, 1162, 1194, 1234, 1251, 1260
Pavir.Ia01508.1.p	1093	457	LxxLxxLxx	8	602, 625, 646, 680, 708, 809, 891, 1027
Pavir.Ia02246.1.p	899	495	LxxLxxLxx	6	673, 700, 725, 747, 834, 857
Pavir.Ia02340.1.p	998	550	LxxLxxLxx	8	655, 702, 723, 752, 859, 882, 938, 966
Pavir.Ia02510.1.p	835	76	LxxLxxLxx	8	244, 399, 425, 436, 616, 714, 728, 737
Pavir.Ia02597.1.p	862	318	LxxLxxLxx	5	464, 488, 620, 700, 721
Pavir.Ia03174.1.p	596	450	LxxLxxLxx	0
Pavir.Ia03218.1.p	460	425	LxxLxxLxx	0
Pavir.Ia03357.1.p	416	396	LxxLxxLxx	0
Pavir.Ia03449.1.p	905	471	LxxLxxLxx	5	587, 633, 685, 798, 841
Pavir.Ia03896.1.p	914	436	LxxLxxLxx	6	592, 612, 641, 799, 836, 858
Pavir.Ia04175.1.p	223	202	LxxLxxLxx	0
Pavir.Ib00231.1.p	632	425	LxxLxxLxx	1	560
Pavir.Ib01063.1.p	445	298	LxxLxxLxx	0
Pavir.Ib01513.1.p	909	475	LxxLxxLxx	5	591, 637, 689, 802, 845
Pavir.Ib02384.1.p	1220	655	LxxLxxLxx	6	799, 848, 869, 891, 982, 1005
Pavir.Ib02390.1.p	761	435	LxxLxxLxx	5	574, 597, 620, 643, 675
Pavir.Ib02433.1.p	1127	657	LxxLxxLxx	6	802, 848, 869, 891, 980, 1003
Pavir.Ib02647.1.p	901	365	LxxLxxLxx	7	554, 577, 600, 620, 640, 748, 833
Pavir.Ib03636.1.p	1032	396	LxxLxxLxx	7	539, 562, 617, 646, 747, 830, 966
Pavir.Ib03714.1.p	734	223	LxxLxxLxx	6	522, 544, 567, 584, 614, 697
Pavir.Ib03817.1.p	1251	516	LxxLxxLxx	9	682, 709, 731, 859, 1012, 1107, 1135, 1159, 1180
Pavir.Ib03831.1.p	1068	473	LxxLxxLxx	7	613, 639, 662, 685, 708, 807, 948
Pavir.Ib04287.1.p	733	95	LxxLxxLxx	5	231, 278, 301, 324, 613
Pavir.J00033.1.p	856	308	LxxLxxLxx	8	453, 474, 596, 623, 646, 699, 722, 795
Pavir.J00137.1.p	1119	460	LxxLxxLxx	9	570, 593, 616, 640, 662, 770, 790, 852, 926
Pavir.J00275.1.p	689	447	LxxLxxLxx	3	590, 640, 661
Pavir.J00375.1.p	1386	657	LxxLxxLxx	11	753, 800, 822, 845, 913, 946, 970, 1147, 1285, 1335, 1362
Pavir.J00416.1.p	728	340	LxxLxxLxx	6	438, 461, 495, 571, 616, 679
Pavir.J00435.1.p	722	313	LxxLxxLxx	7	444, 472, 496, 523, 566, 655, 677
Pavir.J00501.1.p	1119	460	LxxLxxLxx	8	570, 616, 640, 662, 770, 790, 852, 926
Pavir.J00759.1.p	1226	247	LxxLxxLxx	9	527, 550, 595, 621, 729, 811, 971, 1005, 1072
Pavir.J00838.1.p	1292	318	LxxLxxLxx	7	856, 882, 920, 942, 968, 1000, 1273
Pavir.J01180.1.p	1371	661	LxxLxxLxx	12	793, 816, 839, 862, 880, 910, 930, 964, 988, 1165, 1303, 1353
Pavir.J01215.1.p	619	142	LxxLxxLxx	7	284, 308, 354, 440, 464, 485, 570
Pavir.J01216.1.p	350	266	LxxLxxLxx	0
Pavir.J01337.1.p	804	336	LxxLxxLxx	6	530, 573, 621, 673, 694, 743
Pavir.J01418.1.p	1054	456	LxxLxxLxx	7	521, 542, 589, 639, 662, 685, 932
Pavir.J01506.1.p	998	445	LxxLxxLxx	5	568, 614, 709, 733, 754
Pavir.J01670.1.p	425	408	LxxLxxLxx	0
Pavir.J01741.1.p	1057	434	LxxLxxLxx	7	575, 598, 643, 669, 777, 870, 1027
Pavir.J01759.1.p	879	452	LxxLxxLxx	6	553, 597, 646, 717, 767, 788
Pavir.J02039.1.p	635	186	LxxLxxLxx	5	298, 343, 432, 536, 606
Pavir.J02041.1.p	954	483	LxxLxxLxx	6	598, 643, 732, 833, 885, 906
Pavir.J02134.1.p	991	504	LxxLxxLxx	3	666, 751, 829
Pavir.J02430.1.p	512	128	LxxLxxLxx	6	262, 286, 313, 356, 445, 467
Pavir.J02513.1.p	862	430	LxxLxxLxx	7	561, 584, 612, 631, 652, 722, 804
Pavir.J02591.1.p	1123	461	LxxLxxLxx	7	476, 639, 782, 806, 888, 947, 956
Pavir.J02637.1.p	1103	451	LxxLxxLxx	4	604, 628, 800, 845
Pavir.J02876.1.p	966	444	LxxLxxLxx	4	590, 636, 689, 790
Pavir.J03054.1.p	1421	131	LxxLxxLxx	9	277, 300, 381, 399, 613, 1194, 1223, 1286, 1369
Pavir.J03097.1.p	877	409	LxxLxxLxx	8	536, 556, 582, 641, 662, 694, 761, 840
Pavir.J03098.1.p	934	460	LxxLxxLxx	7	591, 617, 643, 695, 727, 800, 879
Pavir.J03445.1.p	1336	459	LxxLxxLxx	7	599, 632, 655, 677, 704, 729, 809
Pavir.J03515.1.p	930	473	LxxLxxLxx	6	569, 643, 667, 691, 801, 832
Pavir.J03690.1.p	514	404	LxxLxxLxx	0
Pavir.J03738.1.p	581	123	LxxLxxLxx	9	266, 292, 315, 336, 354, 382, 438, 456, 533
Pavir.J03760.1.p	988	461	LxxLxxLxx	5	606, 648, 690, 722, 778
Pavir.J03794.1.p	796	487	LxxLxxLxx	5	629, 652, 674, 717, 750
Pavir.J03872.1.p	378	318	LxxLxxLxx	1	335
Pavir.J03884.1.p	949	426	LxxLxxLxx	5	573, 596, 617, 662, 825
Pavir.J03936.1.p	1529	462	LxxLxxLxx	7	716, 1056, 1249, 1345, 1357, 1407, 1443
Pavir.J04094.1.p	708	115	LxxLxxLxx	5	384, 478, 564, 582, 659
Pavir.J04164.1.p	472	472	LxxLxxLxx	0
Pavir.J04220.1.p	953	461	LxxLxxLxx	6	603, 626, 649, 700, 729, 788
Pavir.J04308.1.p	966	447	LxxLxxLxx	9	590, 614, 640, 731, 752, 781, 831, 852, 928
Pavir.J04352.1.p	820	463	LxxLxxLxx	5	601, 651, 674, 697, 798
Pavir.J04382.1.p	962	460	LxxLxxLxx	7	600, 620, 644, 687, 718, 770, 788
Pavir.J04388.1.p	839	481	LxxLxxLxx	4	618, 643, 669, 807
Pavir.J04432.1.p	1100	437	LxxLxxLxx	8	587, 614, 635, 669, 779, 952, 994, 1021
Pavir.J04433.1.p	414	378	LxxLxxLxx	0
Pavir.J04467.1.p	960	457	LxxLxxLxx	6	592, 615, 638, 680, 712, 765
Pavir.J04468.1.p	302	276	LxxLxxLxx	0
Pavir.J04516.1.p	432	427	LxxLxxLxx	0
Pavir.J04668.1.p	444	430	LxxLxxLxx	0
Pavir.J04682.1.p	766	382	LxxLxxLxx	7	488, 516, 540, 567, 610, 699, 721
Pavir.J04900.1.p	914	442	LxxLxxLxx	6	523, 574, 597, 618, 654, 737
Pavir.J04962.1.p	1024	457	LxxLxxLxx	8	593, 616, 640, 663, 690, 807, 898, 984
Pavir.J05158.1.p	975	466	LxxLxxLxx	7	567, 590, 614, 637, 664, 847, 933
Pavir.J05184.1.p	1121	460	LxxLxxLxx	9	571, 594, 617, 641, 663, 771, 791, 853, 927
Pavir.J05188.1.p	696	253	LxxLxxLxx	4	546, 570, 593, 620
Pavir.J05279.1.p	404	394	LxxLxxLxx	0
Pavir.J05324.1.p	878	254	LxxLxxLxx	9	388, 411, 435, 458, 481, 624, 691, 755, 775
Pavir.J05522.1.p	1142	481	LxxLxxLxx	9	577, 649, 673, 811, 828, 892, 982, 1004, 1047
Pavir.J05603.1.p	787	96	LxxLxxLxx	8	234, 284, 307, 327, 434, 455, 586, 609
Pavir.J05619.1.p	582	249	LxxLxxLxx	4	401, 425, 449, 473
Pavir.J05630.1.p	891	455	LxxLxxLxx	10	561, 587, 607, 633, 665, 753, 774, 809, 825, 849
Pavir.J05661.1.p	777	289	LxxLxxLxx	3	391, 465, 542
Pavir.J05688.1.p	929	474	LxxLxxLxx	7	570, 647, 671, 695, 781, 803, 901
Pavir.J05705.1.p	520	418	LxxLxxLxx	0
Pavir.J05867.1.p	1058	318	LxxLxxLxx	12	434, 478, 527, 549, 665, 708, 779, 865, 898, 940, 967, 989
Pavir.J05882.1.p	365	351	LxxLxxLxx	0
Pavir.J05952.1.p	764	277	LxxLxxLxx	7	419, 464, 510, 546, 563, 596, 617
Pavir.J06103.1.p	1162	317	LxxLxxLxx	7	779, 806, 877, 897, 984, 1005, 1084
Pavir.J06443.1.p	470	456	LxxLxxLxx	0
Pavir.J06454.1.p	580	366	LxxLxxLxx	3	505, 528, 551
Pavir.J06493.1.p	668	269	LxxLxxLxx	8	411, 434, 457, 481, 504, 538, 571, 595
Pavir.J06501.1.p	676	216	LxxLxxLxx	9	355, 378, 401, 422, 440, 468, 523, 550, 623
Pavir.J06600.1.p	1441	870	LxxLxxLxx	5	1018, 1039, 1195, 1218, 1247
Pavir.J06699.1.p	384	360	LxxLxxLxx	0
Pavir.J06731.1.p	997	581	LxxLxxLxx	4	742, 765, 796, 818
Pavir.J06832.1.p	249	163	LxxLxxLxx	0
Pavir.J06838.1.p	766	537	LxxLxxLxx	2	678, 725
Pavir.J06865.1.p	759	299	LxxLxxLxx	9	432, 461, 484, 505, 527, 548, 583, 624, 711
Pavir.J06880.1.p	662	456	LxxLxxLxx	3	596, 629, 652
Pavir.J06894.1.p	639	185	LxxLxxLxx	6	327, 339, 360, 385, 481, 500
Pavir.J07004.1.p	342	321	LxxLxxLxx	0
Pavir.J07026.1.p	557	193	LxxLxxLxx	5	331, 354, 377, 457, 478
Pavir.J07270.1.p	552	299	LxxLxxLxx	1	484
Pavir.J07302.1.p	852	449	LxxLxxLxx	4	583, 635, 680, 772
Pavir.J07336.1.p	434	432	LxxLxxLxx	0
Pavir.J07628.1.p	806	337	LxxLxxLxx	9	480, 500, 529, 550, 565, 574, 596, 669, 750
Pavir.J07736.1.p	873	444	LxxLxxLxx	3	621, 741, 762
Pavir.J07784.1.p	263	238	LxxLxxLxx	0
Pavir.J07815.1.p	1026	439	LxxLxxLxx	12	584, 610, 633, 657, 681, 705, 726, 750, 801, 846, 873, 896
Pavir.J07959.1.p	519	293	LxxLxxLxx	1	481
Pavir.J08018.1.p	880	338	LxxLxxLxx	4	572, 638, 742, 802
Pavir.J08047.1.p	176	175	LxxLxxLxx	0
Pavir.J08105.1.p	751	724	LxxLxxLxx	0
Pavir.J08160.1.p	469	322	LxxLxxLxx	0
Pavir.J08264.1.p	706	460	LxxLxxLxx	1	594
Pavir.J08649.1.p	626	146	LxxLxxLxx	7	288, 317, 350, 378, 421, 434, 452
Pavir.J08760.1.p	280	278	LxxLxxLxx	0
Pavir.J08801.1.p	648	225	LxxLxxLxx	8	328, 374, 395, 418, 440, 499, 517, 602
Pavir.J08826.1.p	851	400	LxxLxxLxx	8	558, 581, 604, 625, 643, 671, 726, 806
Pavir.J08828.1.p	644	115	LxxLxxLxx	9	259, 280, 405, 432, 455, 507, 530, 565, 604
Pavir.J08975.1.p	1242	450	LxxLxxLxx	10	619, 667, 777, 800, 811, 979, 1025, 1122, 1136, 1145
Pavir.J09281.1.p	680	193	LxxLxxLxx	10	326, 355, 378, 399, 421, 442, 518, 539, 577, 605
Pavir.J09403.1.p	753	451	LxxLxxLxx	3	585, 637, 682
Pavir.J09492.1.p	1047	256	LxxLxxLxx	3	737, 896, 917
Pavir.J09668.1.p	788	447	LxxLxxLxx	4	509, 577, 600, 642
Pavir.J09717.1.p	277	273	LxxLxxLxx	0
Pavir.J09767.1.p	613	452	LxxLxxLxx	1	545
Pavir.J09781.1.p	239	237	LxxLxxLxx	0
Pavir.J09825.1.p	543	471	LxxLxxLxx	0
Pavir.J09998.1.p	609	106	LxxLxxLxx	6	250, 271, 354, 378, 404, 473
Pavir.J10356.1.p	754	203	LxxLxxLxx	5	342, 365, 388, 436, 520
Pavir.J10599.1.p	1471	519	LxxLxxLxx	7	664, 755, 1072, 1138, 1192, 1387, 1411
Pavir.J10800.1.p	525	404	LxxLxxLxx	0
Pavir.J10858.1.p	449	449	LxxLxxLxx	0
Pavir.J10888.1.p	314	212	LxxLxxLxx	0
Pavir.J10902.1.p	957	456	LxxLxxLxx	7	600, 629, 652, 696, 775, 795, 880
Pavir.J10947.1.p	694	445	LxxLxxLxx	4	580, 603, 626, 665
Pavir.J11204.1.p	283	283	LxxLxxLxx	0
Pavir.J11225.1.p	612	444	LxxLxxLxx	1	583
Pavir.J11419.1.p	353	351	LxxLxxLxx	0
Pavir.J11434.1.p	345	342	LxxLxxLxx	0
Pavir.J11579.1.p	622	306	LxxLxxLxx	3	448, 470, 493
Pavir.J11628.1.p	612	157	LxxLxxLxx	9	276, 299, 322, 366, 388, 418, 442, 466, 485
Pavir.J11745.1.p	275	270	LxxLxxLxx	0
Pavir.J11923.1.p	381	97	LxxLxxLxx	4	234, 284, 307, 330
Pavir.J12101.1.p	577	99	LxxLxxLxx	6	244, 266, 291, 315, 337, 430
Pavir.J12108.1.p	542	75	LxxLxxLxx	8	208, 237, 260, 281, 303, 324, 405, 490
Pavir.J12124.1.p	1554	562	LxxLxxLxx	11	580, 725, 750, 774, 797, 1091, 1107, 1263, 1313, 1425, 1449
Pavir.J12125.1.p	921	454	LxxLxxLxx	5	599, 621, 646, 670, 692
Pavir.J12140.1.p	632	339	LxxLxxLxx	1	523
Pavir.J12161.1.p	946	384	LxxLxxLxx	8	501, 547, 593, 618, 777, 848, 881, 934
Pavir.J12183.1.p	330	328	LxxLxxLxx	0
Pavir.J12205.1.p	464	463	LxxLxxLxx	0
Pavir.J12229.1.p	357	330	LxxLxxLxx	0
Pavir.J12232.1.p	897	369	LxxLxxLxx	5	469, 492, 557, 811, 831
Pavir.J12318.1.p	1288	461	LxxLxxLxx	18	636, 731, 755, 779, 802, 879, 939, 948, 962, 1078, 1105, 1126, 1153, 1177, 1188, 1201, 1220, 1247
Pavir.J12373.1.p	353	351	LxxLxxLxx	0
Pavir.J12396.1.p	781	379	LxxLxxLxx	6	523, 544, 645, 692, 744, 770
Pavir.J12641.1.p	478	434	LxxLxxLxx	1	446
Pavir.J12762.1.p	468	417	LxxLxxLxx	0
Pavir.J12763.1.p	330	308	LxxLxxLxx	0
Pavir.J12774.1.p	724	456	LxxLxxLxx	4	573, 619, 665, 690
Pavir.J12848.1.p	737	384	LxxLxxLxx	6	550, 574, 595, 617, 703, 725
Pavir.J12871.1.p	504	144	LxxLxxLxx	3	287, 310, 414
Pavir.J12905.1.p	446	141	LxxLxxLxx	4	286, 333, 357, 385
Pavir.J12983.1.p	651	165	LxxLxxLxx	6	310, 332, 357, 381, 403, 494
Pavir.J13072.1.p	832	265	LxxLxxLxx	6	408, 430, 453, 611, 629, 683
Pavir.J13269.1.p	290	284	LxxLxxLxx	0
Pavir.J13395.1.p	672	381	LxxLxxLxx	4	394, 419, 504, 579
Pavir.J13560.1.p	519	420	LxxLxxLxx	0
Pavir.J13561.1.p	335	109	LxxLxxLxx	1	267
Pavir.J13696.1.p	587	117	LxxLxxLxx	7	293, 316, 338, 361, 386, 444, 465
Pavir.J13900.1.p	814	252	LxxLxxLxx	8	399, 445, 459, 468, 489, 567, 590, 614
Pavir.J13925.1.p	624	445	LxxLxxLxx	3	534, 585, 606
Pavir.J13960.1.p	190	162	LxxLxxLxx	0
Pavir.J13964.1.p	604	134	LxxLxxLxx	5	274, 320, 361, 370, 466
Pavir.J14045.1.p	680	464	LxxLxxLxx	1	646
Pavir.J14109.1.p	818	222	LxxLxxLxx	5	298, 356, 575, 712, 741
Pavir.J14134.1.p	489	453	LxxLxxLxx	0
Pavir.J14392.1.p	1089	174	LxxLxxLxx	8	357, 684, 705, 817, 841, 867, 916, 938
Pavir.J14516.1.p	514	165	LxxLxxLxx	5	306, 328, 353, 377, 399
Pavir.J14548.1.p	462	343	LxxLxxLxx	0
Pavir.J14665.1.p	264	249	LxxLxxLxx	0
Pavir.J14695.1.p	653	210	LxxLxxLxx	7	355, 374, 401, 422, 444, 533, 556
Pavir.J14756.1.p	852	389	LxxLxxLxx	6	502, 553, 576, 597, 617, 705
Pavir.J14819.1.p	788	341	LxxLxxLxx	6	354, 495, 541, 566, 585, 744
Pavir.J14913.1.p	1373	389	LxxLxxLxx	10	573, 598, 639, 869, 948, 1156, 1198, 1255, 1281, 1305
Pavir.J14944.1.p	606	186	LxxLxxLxx	5	316, 339, 382, 404, 529
Pavir.J14969.1.p	1397	488	LxxLxxLxx	16	628, 651, 675, 699, 723, 744, 771, 795, 819, 845, 869, 1055, 1091, 1182, 1202, 1248
Pavir.J15045.1.p	339	338	LxxLxxLxx	0
Pavir.J15212.1.p	270	265	LxxLxxLxx	0
Pavir.J15218.1.p	847	457	LxxLxxLxx	7	594, 623, 646, 667, 689, 710, 786
Pavir.J15237.1.p	700	179	LxxLxxLxx	7	316, 346, 369, 416, 487, 511, 627
Pavir.J15322.1.p	564	352	LxxLxxLxx	2	485, 500
Pavir.J15442.1.p	370	268	LxxLxxLxx	0
Pavir.J15490.1.p	597	294	LxxLxxLxx	1	575
Pavir.J15505.1.p	712	456	LxxLxxLxx	5	601, 627, 650, 673, 691
Pavir.J15569.1.p	676	140	LxxLxxLxx	5	278, 302, 351, 440, 468
Pavir.J15604.1.p	541	507	LxxLxxLxx	0
Pavir.J15606.1.p	301	278	LxxLxxLxx	0
Pavir.J15611.1.p	1360	769	LxxLxxLxx	7	863, 914, 937, 1000, 1103, 1178, 1294
Pavir.J15661.1.p	489	486	LxxLxxLxx	0
Pavir.J15662.1.p	429	293	LxxLxxLxx	1	352
Pavir.J15694.1.p	884	443	LxxLxxLxx	5	531, 650, 672, 776, 820
Pavir.J15745.1.p	282	281	LxxLxxLxx	0
Pavir.J15814.1.p	728	238	LxxLxxLxx	6	402, 425, 441, 532, 591, 663
Pavir.J16005.1.p	1106	460	LxxLxxLxx	8	548, 575, 598, 643, 794, 856, 943, 968
Pavir.J16006.1.p	638	445	LxxLxxLxx	3	532, 582, 604
Pavir.J16022.1.p	357	352	LxxLxxLxx	0
Pavir.J16081.1.p	808	454	LxxLxxLxx	5	545, 617, 671, 693, 799
Pavir.J16164.1.p	432	117	LxxLxxLxx	4	255, 290, 313, 417
Pavir.J16292.1.p	970	474	LxxLxxLxx	3	621, 644, 667
Pavir.J16299.1.p	639	173	LxxLxxLxx	10	296, 325, 348, 369, 391, 412, 487, 508, 546, 574
Pavir.J16345.1.p	482	198	LxxLxxLxx	3	359, 382, 416
Pavir.J16371.1.p	641	163	LxxLxxLxx	5	303, 329, 352, 398, 499
Pavir.J16408.1.p	400	340	LxxLxxLxx	0
Pavir.J16504.1.p	525	489	LxxLxxLxx	0
Pavir.J16540.1.p	1130	642	LxxLxxLxx	10	777, 800, 824, 848, 869, 897, 924, 954, 978, 1078
Pavir.J16585.1.p	305	299	LxxLxxLxx	0
Pavir.J16777.1.p	208	207	LxxLxxLxx	0
Pavir.J16780.1.p	905	410	LxxLxxLxx	7	551, 574, 618, 644, 675, 727, 745
Pavir.J16811.1.p	271	271	LxxLxxLxx	0
Pavir.J16837.1.p	310	299	LxxLxxLxx	0
Pavir.J16877.1.p	489	170	LxxLxxLxx	2	291, 373
Pavir.J16929.1.p	521	460	LxxLxxLxx	0
Pavir.J16940.1.p	390	339	LxxLxxLxx	1	355
Pavir.J17253.1.p	145	96	LxxLxxLxx	0
Pavir.J17341.1.p	730	257	LxxLxxLxx	6	402, 425, 448, 482, 549, 659
Pavir.J17370.1.p	554	484	LxxLxxLxx	0
Pavir.J17474.1.p	364	355	LxxLxxLxx	0
Pavir.J17535.1.p	341	341	LxxLxxLxx	0
Pavir.J17600.1.p	380	281	LxxLxxLxx	0
Pavir.J17810.1.p	336	335	LxxLxxLxx	0
Pavir.J18240.1.p	613	461	LxxLxxLxx	1	476
Pavir.J18291.1.p	1002	270	LxxLxxLxx	13	365, 409, 432, 455, 479, 500, 553, 598, 622, 767, 883, 933, 960
Pavir.J18342.1.p	508	183	LxxLxxLxx	7	324, 347, 370, 392, 415, 440, 498
Pavir.J18369.1.p	517	495	LxxLxxLxx	0
Pavir.J18380.1.p	720	451	LxxLxxLxx	4	461, 606, 681, 700
Pavir.J18541.1.p	258	258	LxxLxxLxx	0
Pavir.J18589.1.p	435	374	LxxLxxLxx	2	392, 409
Pavir.J18698.1.p	268	266	LxxLxxLxx	0
Pavir.J18703.1.p	382	360	LxxLxxLxx	0
Pavir.J18767.1.p	269	269	LxxLxxLxx	0
Pavir.J18775.1.p	501	460	LxxLxxLxx	0
Pavir.J18855.1.p	504	214	LxxLxxLxx	4	347, 376, 399, 420
Pavir.J18888.1.p	767	190	LxxLxxLxx	5	331, 353, 377, 512, 531
Pavir.J19020.1.p	519	455	LxxLxxLxx	0
Pavir.J19105.1.p	334	329	LxxLxxLxx	0
Pavir.J19134.1.p	252	250	LxxLxxLxx	0
Pavir.J19178.1.p	268	91	LxxLxxLxx	4	171, 192, 221, 244
Pavir.J19211.1.p	378	96	LxxLxxLxx	4	234, 284, 307, 330
Pavir.J19286.1.p	982	222	LxxLxxLxx	11	324, 391, 439, 546, 572, 583, 601, 723, 769, 862, 876
Pavir.J19380.1.p	975	674	LxxLxxLxx	2	879, 920
Pavir.J19394.1.p	278	272	LxxLxxLxx	0
Pavir.J19411.1.p	660	463	LxxLxxLxx	3	603, 623, 649
Pavir.J19435.1.p	323	322	LxxLxxLxx	0
Pavir.J19666.1.p	562	399	LxxLxxLxx	1	533
Pavir.J19701.1.p	837	213	LxxLxxLxx	9	347, 370, 394, 417, 440, 583, 650, 714, 734
Pavir.J19722.1.p	586	366	LxxLxxLxx	2	462, 511
Pavir.J19903.1.p	289	288	LxxLxxLxx	0
Pavir.J20085.1.p	500	171	LxxLxxLxx	4	264, 299, 374, 393
Pavir.J20118.1.p	913	454	LxxLxxLxx	9	595, 615, 641, 661, 681, 714, 773, 791, 869
Pavir.J20279.1.p	259	135	LxxLxxLxx	1	239
Pavir.J20553.1.p	546	214	LxxLxxLxx	6	347, 376, 399, 420, 442, 463
Pavir.J20600.1.p	262	255	LxxLxxLxx	0
Pavir.J20705.1.p	590	170	LxxLxxLxx	6	305, 328, 351, 385, 415, 517
Pavir.J20709.1.p	602	145	LxxLxxLxx	5	239, 304, 327, 412, 562
Pavir.J20785.1.p	204	84	LxxLxxLxx	0
Pavir.J20871.1.p	560	103	LxxLxxLxx	7	240, 260, 286, 353, 374, 406, 479
Pavir.J20878.1.p	1519	878	LxxLxxLxx	7	1061, 1087, 1110, 1220, 1299, 1325, 1348
Pavir.J21084.1.p	437	192	LxxLxxLxx	2	324, 353
Pavir.J21135.1.p	497	148	LxxLxxLxx	7	250, 296, 321, 353, 389, 417, 486
Pavir.J21231.1.p	335	335	LxxLxxLxx	0
Pavir.J21288.1.p	203	116	LxxLxxLxx	0
Pavir.J21320.1.p	268	257	LxxLxxLxx	0
Pavir.J21580.1.p	283	283	LxxLxxLxx	0
Pavir.J21610.1.p	712	306	LxxLxxLxx	3	630, 652, 673
Pavir.J21611.1.p	856	442	LxxLxxLxx	6	598, 621, 757, 775, 804, 827
Pavir.J21780.1.p	364	350	LxxLxxLxx	0
Pavir.J21847.1.p	379	337	LxxLxxLxx	0
Pavir.J21874.1.p	721	455	LxxLxxLxx	4	592, 615, 638, 670
Pavir.J22478.1.p	590	314	LxxLxxLxx	5	449, 472, 495, 527, 549
Pavir.J22651.1.p	413	175	LxxLxxLxx	5	293, 322, 345, 366, 388
Pavir.J22703.1.p	341	312	LxxLxxLxx	1	327
Pavir.J22739.1.p	262	247	LxxLxxLxx	0
Pavir.J22811.1.p	1050	466	LxxLxxLxx	6	613, 663, 686, 712, 807, 823
Pavir.J22914.1.p	306	296	LxxLxxLxx	0
Pavir.J23132.1.p	760	649	LxxLxxLxx	0
Pavir.J23137.1.p	922	464	LxxLxxLxx	8	597, 626, 649, 670, 691, 772, 790, 875
Pavir.J23156.1.p	462	197	LxxLxxLxx	2	377, 448
Pavir.J23375.1.p	386	384	LxxLxxLxx	0
Pavir.J23388.1.p	191	189	LxxLxxLxx	0
Pavir.J23469.1.p	889	415	LxxLxxLxx	10	459, 559, 585, 608, 628, 646, 674, 717, 730, 748
Pavir.J23515.1.p	285	279	LxxLxxLxx	0
Pavir.J23571.1.p	402	396	LxxLxxLxx	0
Pavir.J23577.1.p	290	260	LxxLxxLxx	0
Pavir.J23707.1.p	498	384	LxxLxxLxx	0
Pavir.J23950.1.p	392	314	LxxLxxLxx	0
Pavir.J24063.1.p	259	185	LxxLxxLxx	0
Pavir.J24223.1.p	131	127	LxxLxxLxx	0
Pavir.J24297.1.p	258	256	LxxLxxLxx	0
Pavir.J24356.1.p	1161	455	LxxLxxLxx	9	575, 601, 624, 668, 692, 716, 743, 767, 786
Pavir.J24374.1.p	403	262	LxxLxxLxx	0
Pavir.J24381.1.p	389	290	LxxLxxLxx	0
Pavir.J24454.1.p	643	118	LxxLxxLxx	6	263, 379, 403, 429, 478, 498
Pavir.J24513.1.p	426	208	LxxLxxLxx	2	348, 403
Pavir.J24599.1.p	269	269	LxxLxxLxx	0
Pavir.J24667.1.p	1106	460	LxxLxxLxx	7	548, 575, 643, 794, 856, 943, 968
Pavir.J24724.1.p	388	347	LxxLxxLxx	0
Pavir.J24991.1.p	358	357	LxxLxxLxx	0
Pavir.J25006.1.p	529	195	LxxLxxLxx	2	373, 518
Pavir.J25025.1.p	242	218	LxxLxxLxx	0
Pavir.J25087.1.p	555	437	LxxLxxLxx	1	524
Pavir.J25090.1.p	518	97	LxxLxxLxx	5	224, 274, 297, 326, 456
Pavir.J25121.1.p	238	238	LxxLxxLxx	0
Pavir.J25144.1.p	353	274	LxxLxxLxx	1	289
Pavir.J25211.1.p	1091	213	LxxLxxLxx	9	359, 382, 427, 450, 555, 566, 802, 845, 975
Pavir.J25306.1.p	390	331	LxxLxxLxx	0
Pavir.J25419.1.p	273	273	LxxLxxLxx	0
Pavir.J25443.1.p	514	97	LxxLxxLxx	5	244, 294, 317, 339, 467
Pavir.J25546.1.p	236	235	LxxLxxLxx	0
Pavir.J25597.1.p	351	330	LxxLxxLxx	0
Pavir.J25786.1.p	439	437	LxxLxxLxx	0
Pavir.J25866.1.p	419	397	LxxLxxLxx	0
Pavir.J25872.1.p	403	223	LxxLxxLxx	2	360, 386
Pavir.J25873.1.p	344	338	LxxLxxLxx	0
Pavir.J25975.1.p	245	234	LxxLxxLxx	0
Pavir.J26053.1.p	434	272	LxxLxxLxx	1	413
Pavir.J26067.1.p	295	280	LxxLxxLxx	0
Pavir.J26081.1.p	753	752	LxxLxxLxx	0
Pavir.J26162.1.p	352	350	LxxLxxLxx	0
Pavir.J26290.1.p	142	142	LxxLxxLxx	0
Pavir.J26362.1.p	196	142	LxxLxxLxx	0
Pavir.J26460.1.p	966	102	LxxLxxLxx	14	280, 351, 375, 516, 533, 542, 740, 761, 788, 809, 836, 857, 884, 908
Pavir.J26491.1.p	796	424	LxxLxxLxx	2	558, 582
Pavir.J26759.1.p	501	259	LxxLxxLxx	2	414, 483
Pavir.J26770.1.p	278	272	LxxLxxLxx	0
Pavir.J26809.1.p	403	390	LxxLxxLxx	0
Pavir.J26936.1.p	373	366	LxxLxxLxx	0
Pavir.J27056.1.p	597	102	LxxLxxLxx	9	215, 240, 260, 286, 345, 366, 398, 465, 544
Pavir.J27094.1.p	423	84	LxxLxxLxx	6	219, 248, 271, 292, 314, 335
Pavir.J27453.1.p	415	213	LxxLxxLxx	3	347, 376, 399
Pavir.J27602.1.p	208	144	LxxLxxLxx	0
Pavir.J27709.1.p	809	238	LxxLxxLxx	6	381, 403, 426, 586, 604, 658
Pavir.J27788.1.p	387	275	LxxLxxLxx	0
Pavir.J27842.1.p	801	96	LxxLxxLxx	7	234, 284, 307, 330, 434, 455, 586
Pavir.J28017.1.p	270	270	LxxLxxLxx	0
Pavir.J28248.1.p	432	152	LxxLxxLxx	3	228, 286, 310
Pavir.J28359.1.p	698	96	LxxLxxLxx	8	234, 284, 307, 327, 434, 455, 586, 609
Pavir.J28390.1.p	446	297	LxxLxxLxx	0
Pavir.J28469.1.p	817	296	LxxLxxLxx	7	472, 556, 576, 609, 656, 678, 766
Pavir.J28491.1.p	1077	357	LxxLxxLxx	11	517, 540, 564, 588, 609, 640, 667, 698, 729, 752, 928
Pavir.J28579.1.p	401	384	LxxLxxLxx	0
Pavir.J28603.1.p	868	111	LxxLxxLxx	12	246, 317, 341, 497, 506, 704, 725, 752, 770, 800, 821, 848
Pavir.J28610.1.p	271	136	LxxLxxLxx	0
Pavir.J28677.1.p	1124	476	LxxLxxLxx	9	561, 633, 657, 795, 812, 875, 964, 989, 1029
Pavir.J28774.1.p	331	324	LxxLxxLxx	0
Pavir.J28828.1.p	292	292	LxxLxxLxx	0
Pavir.J28888.1.p	339	296	LxxLxxLxx	0
Pavir.J28901.1.p	290	289	LxxLxxLxx	0
Pavir.J28963.1.p	296	295	LxxLxxLxx	0
Pavir.J29028.1.p	774	333	LxxLxxLxx	5	487, 568, 591, 708, 753
Pavir.J29044.1.p	259	258	LxxLxxLxx	0
Pavir.J29045.1.p	626	126	LxxLxxLxx	8	261, 290, 312, 333, 355, 387, 454, 475
Pavir.J29078.1.p	278	234	LxxLxxLxx	1	258
Pavir.J29085.1.p	545	394	LxxLxxLxx	0
Pavir.J29168.1.p	381	213	LxxLxxLxx	1	352
Pavir.J29173.1.p	1001	464	LxxLxxLxx	6	608, 654, 697, 792, 813, 891
Pavir.J29227.1.p	776	198	LxxLxxLxx	6	292, 342, 364, 389, 538, 711
Pavir.J29444.1.p	246	244	LxxLxxLxx	0
Pavir.J29558.1.p	258	253	LxxLxxLxx	0
Pavir.J29633.1.p	427	329	LxxLxxLxx	0
Pavir.J29787.1.p	375	375	LxxLxxLxx	0
Pavir.J29824.1.p	300	289	LxxLxxLxx	0
Pavir.J29991.1.p	1309	495	LxxLxxLxx	12	645, 672, 717, 739, 843, 857, 897, 1015, 1031, 1080, 1195, 1209
Pavir.J30028.1.p	380	355	LxxLxxLxx	0
Pavir.J30030.1.p	1069	451	LxxLxxLxx	6	552, 662, 687, 843, 939, 1022
Pavir.J30257.1.p	396	334	LxxLxxLxx	0
Pavir.J30332.1.p	188	171	LxxLxxLxx	0
Pavir.J30358.1.p	515	453	LxxLxxLxx	0
Pavir.J30403.1.p	350	346	LxxLxxLxx	0
Pavir.J30559.1.p	231	206	LxxLxxLxx	0
Pavir.J30603.1.p	114	113	LxxLxxLxx	0
Pavir.J30632.1.p	351	350	LxxLxxLxx	0
Pavir.J30715.1.p	269	269	LxxLxxLxx	0
Pavir.J30733.1.p	255	253	LxxLxxLxx	0
Pavir.J30978.1.p	358	163	LxxLxxLxx	0
Pavir.J30994.1.p	1073	473	LxxLxxLxx	10	612, 651, 786, 868, 888, 911, 973, 994, 1020, 1040
Pavir.J31085.1.p	250	248	LxxLxxLxx	0
Pavir.J31325.1.p	1093	461	LxxLxxLxx	10	571, 594, 617, 663, 773, 843, 863, 901, 926, 971
Pavir.J31441.1.p	262	251	LxxLxxLxx	0
Pavir.J31444.1.p	623	154	LxxLxxLxx	6	294, 316, 340, 380, 469, 571
Pavir.J31446.1.p	386	350	LxxLxxLxx	0
Pavir.J31786.1.p	304	138	LxxLxxLxx	1	275
Pavir.J31808.1.p	92	92	LxxLxxLxx	0
Pavir.J31844.1.p	224	199	LxxLxxLxx	0
Pavir.J31906.1.p	769	313	LxxLxxLxx	6	465, 538, 560, 679, 704, 724
Pavir.J32053.1.p	961	387	LxxLxxLxx	6	545, 592, 618, 734, 832, 918
Pavir.J32148.1.p	881	410	LxxLxxLxx	8	542, 551, 574, 599, 620, 676, 713, 820
Pavir.J32164.1.p	224	199	LxxLxxLxx	0
Pavir.J32307.1.p	790	467	LxxLxxLxx	6	675, 702, 723, 737, 747, 774
Pavir.J32370.1.p	550	345	LxxLxxLxx	0
Pavir.J32437.1.p	820	127	LxxLxxLxx	7	265, 315, 338, 361, 462, 486, 617
Pavir.J32476.1.p	1289	450	LxxLxxLxx	19	591, 614, 638, 661, 685, 709, 733, 781, 805, 829, 853, 877, 904, 922, 1015, 1032, 1202, 1223, 1247
Pavir.J32580.1.p	147	146	LxxLxxLxx	0
Pavir.J32737.1.p	697	474	LxxLxxLxx	5	571, 614, 640, 663, 686
Pavir.J32751.1.p	1291	476	LxxLxxLxx	12	614, 634, 656, 706, 765, 830, 846, 998, 1027, 1041, 1096, 1118
Pavir.J32762.1.p	202	200	LxxLxxLxx	0
Pavir.J32830.1.p	946	464	LxxLxxLxx	8	601, 624, 647, 681, 748, 803, 853, 919
Pavir.J33139.1.p	296	280	LxxLxxLxx	0
Pavir.J33165.1.p	933	459	LxxLxxLxx	8	596, 619, 642, 674, 774, 796, 847, 871
Pavir.J33242.1.p	625	203	LxxLxxLxx	6	293, 365, 419, 441, 517, 589
Pavir.J33355.1.p	263	259	LxxLxxLxx	0
Pavir.J33433.1.p	598	119	LxxLxxLxx	9	232, 257, 280, 303, 345, 378, 430, 448, 508
Pavir.J33542.1.p	640	447	LxxLxxLxx	3	534, 584, 606
Pavir.J33651.1.p	1092	474	LxxLxxLxx	6	602, 625, 672, 720, 825, 910
Pavir.J33700.1.p	375	337	LxxLxxLxx	0
Pavir.J33813.1.p	366	366	LxxLxxLxx	0
Pavir.J33893.1.p	987	440	LxxLxxLxx	5	577, 599, 622, 734, 844
Pavir.J33941.1.p	849	132	LxxLxxLxx	7	274, 297, 319, 362, 395, 460, 481
Pavir.J34091.1.p	597	166	LxxLxxLxx	5	306, 352, 375, 451, 469
Pavir.J34202.1.p	641	150	LxxLxxLxx	7	244, 265, 373, 397, 423, 472, 495
Pavir.J34278.1.p	751	96	LxxLxxLxx	6	234, 269, 292, 396, 417, 548
Pavir.J34318.1.p	776	387	LxxLxxLxx	5	535, 560, 609, 634, 741
Pavir.J34358.1.p	516	457	LxxLxxLxx	0
Pavir.J34364.1.p	793	296	LxxLxxLxx	2	573, 617
Pavir.J34494.1.p	989	345	LxxLxxLxx	4	479, 773, 910, 939
Pavir.J34498.1.p	353	268	LxxLxxLxx	0
Pavir.J34951.1.p	1079	455	LxxLxxLxx	9	528, 543, 612, 638, 660, 682, 788, 802, 978
Pavir.J35020.1.p	839	417	LxxLxxLxx	6	552, 581, 604, 625, 707, 792
Pavir.J35041.1.p	395	393	LxxLxxLxx	0
Pavir.J35106.1.p	803	437	LxxLxxLxx	5	572, 619, 669, 731, 786
Pavir.J35287.1.p	1067	460	LxxLxxLxx	7	601, 624, 674, 698, 767, 901, 975
Pavir.J35295.1.p	229	196	LxxLxxLxx	0
Pavir.J35403.1.p	207	204	LxxLxxLxx	0
Pavir.J35449.1.p	708	256	LxxLxxLxx	9	391, 414, 437, 469, 491, 569, 590, 620, 641
Pavir.J35484.1.p	513	300	LxxLxxLxx	2	404, 450
Pavir.J35561.1.p	907	428	LxxLxxLxx	5	575, 595, 622, 651, 781
Pavir.J35611.1.p	812	291	LxxLxxLxx	8	436, 456, 483, 507, 530, 628, 651, 743
Pavir.J35720.1.p	806	446	LxxLxxLxx	5	578, 599, 626, 673, 731
Pavir.J35953.1.p	404	404	LxxLxxLxx	0
Pavir.J36176.1.p	371	270	LxxLxxLxx	0
Pavir.J36183.1.p	865	457	LxxLxxLxx	7	611, 632, 659, 706, 730, 753, 764
Pavir.J36213.1.p	567	98	LxxLxxLxx	2	415, 433
Pavir.J36279.1.p	633	367	LxxLxxLxx	5	493, 516, 539, 560, 607
Pavir.J36509.1.p	1046	457	LxxLxxLxx	9	598, 621, 643, 664, 686, 718, 763, 785, 806
Pavir.J36538.1.p	660	189	LxxLxxLxx	5	336, 359, 382, 461, 537
Pavir.J36633.1.p	779	76	LxxLxxLxx	11	241, 290, 312, 460, 471, 538, 591, 623, 665, 692, 714
Pavir.J36656.1.p	455	430	LxxLxxLxx	0
Pavir.J36669.1.p	344	343	LxxLxxLxx	0
Pavir.J36741.1.p	908	451	LxxLxxLxx	7	585, 614, 637, 658, 679, 776, 861
Pavir.J36755.1.p	674	627	LxxLxxLxx	0
Pavir.J36885.1.p	358	339	LxxLxxLxx	0
Pavir.J36961.1.p	173	171	LxxLxxLxx	0
Pavir.J37038.1.p	741	270	LxxLxxLxx	8	407, 436, 459, 480, 502, 523, 599, 686
Pavir.J37039.1.p	634	134	LxxLxxLxx	7	304, 327, 348, 370, 457, 479, 561
Pavir.J37058.1.p	1065	439	LxxLxxLxx	10	513, 528, 551, 597, 624, 646, 668, 774, 788, 964
Pavir.J37164.1.p	923	473	LxxLxxLxx	5	642, 683, 734, 760, 809
Pavir.J37219.1.p	854	317	LxxLxxLxx	7	379, 447, 470, 535, 723, 784, 804
Pavir.J37232.1.p	892	454	LxxLxxLxx	4	602, 656, 678, 856
Pavir.J37251.1.p	242	232	LxxLxxLxx	0
Pavir.J37293.1.p	774	448	LxxLxxLxx	5	580, 603, 627, 653, 738
Pavir.J37326.1.p	394	331	LxxLxxLxx	1	347
Pavir.J37480.1.p	273	273	LxxLxxLxx	0
Pavir.J37550.1.p	331	325	LxxLxxLxx	0
Pavir.J37596.1.p	692	661	LxxLxxLxx	0
Pavir.J37631.1.p	167	97	LxxLxxLxx	1	143
Pavir.J37695.1.p	586	75	LxxLxxLxx	6	214, 237, 304, 356, 393, 414
Pavir.J37705.1.p	1266	459	LxxLxxLxx	12	572, 598, 618, 643, 744, 817, 973, 1016, 1071, 1093, 1107, 1204
Pavir.J37730.1.p	293	289	LxxLxxLxx	0
Pavir.J37738.1.p	603	451	LxxLxxLxx	1	548
Pavir.J37768.1.p	246	245	LxxLxxLxx	0
Pavir.J37916.1.p	538	190	LxxLxxLxx	7	325, 348, 371, 404, 429, 510, 529
Pavir.J37938.1.p	803	330	LxxLxxLxx	7	466, 486, 514, 612, 645, 691, 730
Pavir.J37964.1.p	943	463	LxxLxxLxx	7	601, 624, 644, 681, 700, 751, 858
Pavir.J38181.1.p	501	454	LxxLxxLxx	0
Pavir.J38184.1.p	380	99	LxxLxxLxx	1	160
Pavir.J38230.1.p	755	103	LxxLxxLxx	4	239, 536, 673, 702
Pavir.J38255.1.p	608	133	LxxLxxLxx	6	296, 318, 391, 429, 451, 475
Pavir.J38298.1.p	925	440	LxxLxxLxx	8	577, 600, 624, 647, 674, 726, 772, 863
Pavir.J38307.1.p	864	266	LxxLxxLxx	4	338, 632, 761, 790
Pavir.J38310.1.p	792	279	LxxLxxLxx	5	427, 474, 496, 519, 645
Pavir.J38327.1.p	436	435	LxxLxxLxx	0
Pavir.J38359.1.p	539	453	LxxLxxLxx	0
Pavir.J38574.1.p	861	335	LxxLxxLxx	8	472, 502, 525, 544, 572, 622, 640, 762
Pavir.J38768.1.p	727	212	LxxLxxLxx	9	397, 426, 449, 470, 492, 513, 548, 592, 676
Pavir.J38992.1.p	275	275	LxxLxxLxx	0
Pavir.J39075.1.p	363	360	LxxLxxLxx	0
Pavir.J39117.1.p	668	135	LxxLxxLxx	5	281, 332, 354, 448, 492
Pavir.J39176.1.p	601	601	LxxLxxLxx	0
Pavir.J39252.1.p	690	297	LxxLxxLxx	4	391, 469, 488, 630
Pavir.J39283.1.p	684	180	LxxLxxLxx	6	312, 341, 417, 442, 500, 524
Pavir.J39285.1.p	847	228	LxxLxxLxx	8	331, 408, 513, 527, 684, 719, 758, 780
Pavir.J39298.1.p	719	202	LxxLxxLxx	4	363, 452, 473, 522
Pavir.J39316.1.p	830	457	LxxLxxLxx	4	639, 710, 734, 758
Pavir.J39319.1.p	367	361	LxxLxxLxx	0
Pavir.J39338.1.p	460	442	LxxLxxLxx	0
Pavir.J39351.1.p	599	467	LxxLxxLxx	0
Pavir.J39382.1.p	898	371	LxxLxxLxx	9	519, 539, 566, 590, 613, 711, 734, 826, 851
Pavir.J39637.1.p	362	316	LxxLxxLxx	0
Pavir.J39643.1.p	735	455	LxxLxxLxx	4	572, 615, 667, 689
Pavir.J39680.1.p	686	161	LxxLxxLxx	10	251, 309, 329, 356, 380, 403, 499, 522, 614, 639
Pavir.J39898.1.p	375	288	LxxLxxLxx	0
Pavir.J39976.1.p	937	468	LxxLxxLxx	9	580, 608, 631, 654, 677, 699, 727, 789, 811
Pavir.J39979.1.p	689	200	LxxLxxLxx	8	339, 362, 385, 424, 433, 442, 507, 525
Pavir.J40036.1.p	1211	376	LxxLxxLxx	11	525, 548, 569, 593, 719, 728, 739, 980, 1013, 1100, 1145
Pavir.J40131.1.p	514	504	LxxLxxLxx	0
Pavir.J40356.1.p	563	97	LxxLxxLxx	3	262, 410, 431
Pavir.J40380.1.p	359	351	LxxLxxLxx	0
Pavir.J40551.1.p	736	451	LxxLxxLxx	3	584, 606, 629
Pavir.J40612.1.p	774	269	LxxLxxLxx	9	402, 422, 449, 473, 496, 590, 613, 705, 730
Pavir.J40692.1.p	245	240	LxxLxxLxx	0
Pavir.J40770.1.p	347	192	LxxLxxLxx	2	295, 332
Pavir.J40773.1.p	514	447	LxxLxxLxx	0
Pavir.J40831.1.p	180	180	LxxLxxLxx	0
Pavir.J40915.1.p	845	370	LxxLxxLxx	6	511, 533, 558, 579, 700, 719
Pavir.J40926.1.p	605	154	LxxLxxLxx	5	179, 225, 247, 361, 511
Pavir.J41099.1.p	414	78	LxxLxxLxx	7	171, 231, 254, 277, 298, 345, 401
