# Supplementary material for: Identification, characterization, and gene expression analysis of nucleotide binding site (NB)-type resistance gene homologues in switchgrass
Source: BMC Genomics. 2016 Nov 8;17:892. doi: 10.1186/s12864-016-3201-5 (PMC5100175; doi:10.1186/s12864-016-3201-5)
Supplement: Additional file 8: Table S6. — High quality variants detected between ‘Alamo’ and ‘Dacotah’. Table S6 details the high quality variants that were detected between ‘Alamo’ and ‘Dacotah’. This table includes the chromosome and subgenome information, the region on the chromosome where the variant is located, the type and length of variant, the information for ‘Alamo’ and ‘Dacotah’ at this location, and the average base quality as determined by RNA-seq. (XLSX 166 kb) [file 12864_2016_3201_MOESM8_ESM.xlsx]

## Sheet: Table S5
Table S6. High Quality Variants detected between 'Alamo' and 'Dacotah'.
Chromosome	Gene ID	Region	Type	Alamo	Dacotah	Length	Zygosity	Frequency	Average base quality
Chr01a	Pavir.Aa01110.1	14228703	SNV	A	G	1	Homozygous	100	37.647
Chr01a	Pavir.Aa01110.1	14228775	SNV	A	C	1	Homozygous	100	39.133
Chr01a	Pavir.Aa01110.1	14228782	SNV	T	G	1	Homozygous	100	38.643
Chr01a	Pavir.Aa01110.1	14228784	SNV	T	C	1	Homozygous	100	38.714
Chr01a	Pavir.Aa01110.1	14230431	SNV	C	T	1	Homozygous	100	38.667
Chr01a	Pavir.Aa01110.1	14230461	Deletion	T	-	1	Homozygous	100	37.875
Chr01a	Pavir.Aa01110.1	14230514	Deletion	T	-	1	Homozygous	100	39.5
Chr01a	Pavir.Aa01110.1	14228790..14228791	MNV	AC	GA	2	Homozygous	100	38.708
Chr01a	Pavir.Aa01444.1	18957955	SNV	T	C	1	Homozygous	100	33.703
Chr01a	Pavir.Aa01444.1	18964037	SNV	G	T	1	Homozygous	100	37.333
Chr01a	Pavir.Aa02233.1	39185204	SNV	C	T	1	Homozygous	100	36.486
Chr01a	Pavir.Aa02233.1	39187664	SNV	T	A	1	Homozygous	100	37.5
Chr01a	Pavir.Aa02233.1	39188166	SNV	A	C	1	Homozygous	100	37.82
Chr01a	Pavir.Aa02233.1	39188634	SNV	T	C	1	Homozygous	100	35.318
Chr01a	Pavir.Aa02233.1	39188889	SNV	C	T	1	Homozygous	100	33.5
Chr01a	Pavir.Aa02233.1	39189793	SNV	G	A	1	Homozygous	100	37.943
Chr01a	Pavir.Aa02233.1	39189823	SNV	T	C	1	Homozygous	100	37.118
Chr01a	Pavir.Aa02587.1	55957340	SNV	T	G	1	Homozygous	100	39.056
Chr01a	Pavir.Aa02587.1	55958044	SNV	G	T	1	Homozygous	100	31
Chr01a	Pavir.Aa02587.1	55958106	SNV	C	T	1	Homozygous	100	33.5
Chr01a	Pavir.Aa02587.1	55958294	SNV	G	T	1	Homozygous	100	38.444
Chr01a	Pavir.Aa02587.1	55959470	SNV	C	T	1	Homozygous	100	39.103
Chr01a	Pavir.Aa02587.1	55960261	SNV	G	A	1	Homozygous	100	36.929
Chr01a	Pavir.Aa02587.1	55960434	SNV	G	T	1	Homozygous	100	35.188
Chr01a	Pavir.Aa02587.1	55960456	SNV	C	T	1	Homozygous	100	36.368
Chr01a	Pavir.Aa02587.1	55960546	SNV	C	T	1	Homozygous	100	37
Chr01a	Pavir.Aa02587.1	55960667	SNV	C	T	1	Homozygous	100	39.412
Chr01a	Pavir.Aa02587.1	55960937	SNV	G	A	1	Homozygous	100	36.769
Chr01a	Pavir.Aa02587.1	55961045	SNV	C	G	1	Homozygous	100	38.958
Chr01a	Pavir.Aa02587.1	55961592	SNV	C	A	1	Homozygous	100	34.176
Chr01a	Pavir.Aa02587.1	55960808..55960809	Deletion	AC	-	2	Homozygous	100	37.87
Chr01b	Pavir.Ab00090.1	1312644	SNV	A	G	1	Homozygous	100	39.255
Chr01b	Pavir.Ab00090.1	1312670	SNV	G	C	1	Homozygous	100	38.279
Chr01b	Pavir.Ab00090.1	1313142	SNV	T	C	1	Homozygous	100	38.167
Chr01b	Pavir.Ab00090.1	1313235	SNV	A	C	1	Homozygous	100	38.5
Chr01b	Pavir.Ab00090.1	1313304	SNV	T	G	1	Homozygous	100	37.83
Chr01b	Pavir.Ab00576.1	6254887	SNV	G	T	1	Homozygous	100	34.333
Chr01b	Pavir.Ab00628.1	7610516	SNV	G	A	1	Homozygous	100	41
Chr01b	Pavir.Ab00628.1	7611097	SNV	G	T	1	Homozygous	100	39.8
Chr01b	Pavir.Ab00628.1	7611366	SNV	T	C	1	Homozygous	100	38.25
Chr01b	Pavir.Ab00628.1	7613436	SNV	T	A	1	Homozygous	100	39.286
Chr01b	Pavir.Ab00630.1	7626812	SNV	C	T	1	Homozygous	100	37.647
Chr01b	Pavir.Ab00630.1	7626876	SNV	G	A	1	Homozygous	100	36.364
Chr01b	Pavir.Ab00630.1	7627206	SNV	G	T	1	Homozygous	100	36.5
Chr01b	Pavir.Ab00630.1	7627263	SNV	A	G	1	Homozygous	100	36
Chr01b	Pavir.Ab00630.1	7627293	SNV	G	T	1	Homozygous	100	37.4
Chr01b	Pavir.Ab00630.1	7627422	SNV	C	T	1	Homozygous	100	37.941
Chr01b	Pavir.Ab00630.1	7627428	SNV	T	C	1	Homozygous	100	37.611
Chr01b	Pavir.Ab00630.1	7627584	SNV	T	C	1	Homozygous	100	37.273
Chr01b	Pavir.Ab00630.1	7628257	SNV	C	T	1	Homozygous	100	37.6
Chr01b	Pavir.Ab00630.1	7630238	SNV	A	G	1	Homozygous	100	37.545
Chr01b	Pavir.Ab00630.1	7630835	SNV	C	T	1	Homozygous	100	35.75
Chr01b	Pavir.Ab00630.1	7630971	SNV	G	A	1	Homozygous	100	37.6
Chr01b	Pavir.Ab00630.1	7630623^7630624	Insertion	-	CT	2	Homozygous	100	37.107
Chr01b	Pavir.Ab01149.1	17236319	SNV	T	G	1	Homozygous	100	35.833
Chr01b	Pavir.Ab01149.1	17236366	SNV	T	C	1	Homozygous	100	38.143
Chr01b	Pavir.Ab01149.1	17236400	SNV	A	G	1	Homozygous	100	38.25
Chr01b	Pavir.Ab01149.1	17236405	SNV	G	T	1	Homozygous	100	38.75
Chr01b	Pavir.Ab01149.1	17237984	SNV	T	G	1	Homozygous	100	37.312
Chr01b	Pavir.Ab01149.1	17238496	SNV	A	G	1	Homozygous	100	35.333
Chr01b	Pavir.Ab01149.1	17238608	SNV	A	C	1	Homozygous	100	37.2
Chr01b	Pavir.Ab01149.1	17238608	SNV	T	A	1	Homozygous	100	35
Chr01b	Pavir.Ab01149.1	17238788	SNV	C	T	1	Homozygous	100	38.734
Chr01b	Pavir.Ab01149.1	17238956	SNV	G	C	1	Homozygous	100	38.878
Chr01b	Pavir.Ab01149.1	17238967	SNV	C	A	1	Homozygous	100	36.825
Chr01b	Pavir.Ab01149.1	17238976	SNV	G	A	1	Homozygous	100	36.467
Chr01b	Pavir.Ab01149.1	17239304	SNV	C	T	1	Homozygous	100	38.25
Chr01b	Pavir.Ab01149.1	17239311	SNV	T	C	1	Homozygous	100	38
Chr01b	Pavir.Ab01149.1	17239328	SNV	A	T	1	Homozygous	100	38.071
Chr01b	Pavir.Ab01149.1	17239331	SNV	C	T	1	Homozygous	100	37.571
Chr01b	Pavir.Ab01149.1	17239374	SNV	G	C	1	Homozygous	100	37.609
Chr01b	Pavir.Ab01149.1	17239415	SNV	T	C	1	Homozygous	100	37.435
Chr01b	Pavir.Ab01149.1	17239444	SNV	G	A	1	Homozygous	100	37.286
Chr01b	Pavir.Ab01149.1	17239454	SNV	T	C	1	Homozygous	100	38
Chr01b	Pavir.Ab01149.1	17239652	SNV	A	G	1	Homozygous	100	38.5
Chr01b	Pavir.Ab01149.1	17239661	SNV	A	G	1	Homozygous	100	39.125
Chr01b	Pavir.Ab01149.1	17239911	SNV	A	T	1	Homozygous	100	39.188
Chr01b	Pavir.Ab01149.1	17240096	SNV	T	C	1	Homozygous	100	37.562
Chr01b	Pavir.Ab01149.1	17240222	SNV	A	G	1	Homozygous	100	37.545
Chr01b	Pavir.Ab01149.1	17240450	SNV	A	T	1	Homozygous	100	36.75
Chr01b	Pavir.Ab01149.1	17240918	SNV	G	T	1	Homozygous	100	33.2
Chr01b	Pavir.Ab01149.1	17241182	SNV	T	C	1	Homozygous	100	40.8
Chr01b	Pavir.Ab01149.1	17241188	SNV	C	T	1	Homozygous	100	40
Chr01b	Pavir.Ab01149.1	17241222	SNV	C	G	1	Homozygous	100	37.533
Chr01b	Pavir.Ab01149.1	17241402	SNV	T	G	1	Homozygous	100	37.857
Chr01b	Pavir.Ab01149.1	17241404	SNV	T	A	1	Homozygous	100	39.667
Chr01b	Pavir.Ab01149.1	17241406	SNV	C	G	1	Homozygous	100	37.857
Chr01b	Pavir.Ab01149.1	17241415	SNV	A	T	1	Homozygous	100	37.857
Chr01b	Pavir.Ab01149.1	17241419	SNV	C	G	1	Homozygous	100	38.714
Chr01b	Pavir.Ab01149.1	17241452	SNV	C	T	1	Homozygous	100	36.4
Chr01b	Pavir.Ab01149.1	17241489	SNV	G	C	1	Homozygous	100	35.333
Chr01b	Pavir.Ab01149.1	17241491	SNV	C	T	1	Homozygous	100	35.333
Chr01b	Pavir.Ab01149.1	17241495	SNV	C	T	1	Homozygous	100	36.952
Chr01b	Pavir.Ab01149.1	17241503	SNV	G	T	1	Homozygous	100	34.5
Chr01b	Pavir.Ab01149.1	17241510	SNV	G	A	1	Homozygous	100	36.75
Chr01b	Pavir.Ab01149.1	17241553	SNV	A	G	1	Homozygous	100	38.167
Chr01b	Pavir.Ab01149.1	17241562	SNV	C	G	1	Homozygous	100	39.286
Chr01b	Pavir.Ab01149.1	17241572	SNV	T	C	1	Homozygous	100	39
Chr01b	Pavir.Ab01149.1	17241638	SNV	C	T	1	Homozygous	100	36.667
Chr01b	Pavir.Ab01149.1	17241641	SNV	C	T	1	Homozygous	100	38
Chr01b	Pavir.Ab01149.1	17241757	SNV	G	C	1	Homozygous	100	38.28
Chr01b	Pavir.Ab01149.1	17242142	SNV	T	G	1	Homozygous	100	38.533
Chr01b	Pavir.Ab01149.1	17236354..17236355	MNV	TG	CA	2	Homozygous	100	37.938
Chr01b	Pavir.Ab01149.1	17236365^17236366	Insertion	-	CGGT	4	Homozygous	100	36.889
Chr01b	Pavir.Ab01149.1	17238964..17238965	MNV	GA	AG	2	Homozygous	100	37.354
Chr01b	Pavir.Ab01149.1	17239244..17239245	MNV	AC	GT	2	Homozygous	100	35.5
Chr01b	Pavir.Ab01149.1	17241624..17241625	MNV	TA	AG	2	Homozygous	100	37.333
Chr01b	Pavir.Ab01149.1	17241654..17241655	MNV	AG	CA	2	Homozygous	100	39.583
Chr01b	Pavir.Ab01450.1	24718910	SNV	G	A	1	Homozygous	100	36.5
Chr01b	Pavir.Ab01450.1	24719018	Deletion	C	-	1	Homozygous	100	33.75
Chr01b	Pavir.Ab01450.1	24719162	SNV	T	C	1	Homozygous	100	36.429
Chr01b	Pavir.Ab01450.1	24719298	SNV	G	C	1	Homozygous	100	39
Chr01b	Pavir.Ab01450.1	24719985	SNV	T	A	1	Homozygous	100	36.833
Chr01b	Pavir.Ab01450.1	24719985	SNV	G	T	1	Homozygous	100	35.667
Chr01b	Pavir.Ab02292.1	43264482	SNV	T	C	1	Homozygous	100	37.8
Chr01b	Pavir.Ab02292.1	43264505	SNV	A	G	1	Homozygous	100	38.111
Chr01b	Pavir.Ab02292.1	43264569	SNV	T	C	1	Homozygous	100	37.737
Chr01b	Pavir.Ab02353.1	44299985	SNV	G	A	1	Homozygous	100	40.667
Chr01b	Pavir.Ab02353.1	44299988	SNV	A	G	1	Homozygous	100	39
Chr01b	Pavir.Ab02353.1	44299998	SNV	G	C	1	Homozygous	100	36.6
Chr01b	Pavir.Ab02353.1	44300528	SNV	T	C	1	Homozygous	100	38.5
Chr01b	Pavir.Ab02530.1	45910381	SNV	C	T	1	Homozygous	100	37.75
Chr02a	Pavir.Ba00065.1	753405	SNV	T	C	1	Homozygous	100	36.19
Chr02a	Pavir.Ba00065.1	753408	SNV	T	A	1	Homozygous	100	36.818
Chr02a	Pavir.Ba00065.1	753484	SNV	C	T	1	Homozygous	100	34.5
Chr02a	Pavir.Ba00065.1	753739	SNV	T	C	1	Homozygous	100	35.267
Chr02a	Pavir.Ba00065.1	754341	SNV	A	G	1	Homozygous	100	39.079
Chr02a	Pavir.Ba00072.1	802283	SNV	A	G	1	Homozygous	100	35.571
Chr02a	Pavir.Ba00072.1	803129	SNV	A	G	1	Homozygous	100	36.667
Chr02a	Pavir.Ba00072.1	803991	SNV	C	T	1	Homozygous	100	36.312
Chr02a	Pavir.Ba00072.1	803503^803504	Insertion	ATCTAAGT	-	8	Homozygous	100	37.62
Chr02a	Pavir.Ba00988.1	12013390	SNV	A	T	1	Homozygous	100	38.756
Chr02a	Pavir.Ba01119.1	13674920	Deletion	-	G	1	Homozygous	100	26.333
Chr02a	Pavir.Ba01119.1	13677267	SNV	A	G	1	Homozygous	100	40.75
Chr02a	Pavir.Ba01119.1	13680905	SNV	C	T	1	Homozygous	100	37.286
Chr02a	Pavir.Ba01119.1	13680938	SNV	C	G	1	Homozygous	100	37
Chr02a	Pavir.Ba01147.1	14101175	SNV	G	A	1	Homozygous	100	35.778
Chr02a	Pavir.Ba01147.1	14102468	SNV	T	C	1	Homozygous	100	37
Chr02a	Pavir.Ba01147.1	14102875	SNV	A	G	1	Homozygous	100	37
Chr02a	Pavir.Ba01147.1	14102926	SNV	G	A	1	Homozygous	100	36
Chr02a	Pavir.Ba01147.1	14103621	SNV	C	T	1	Homozygous	100	37.75
Chr02a	Pavir.Ba01147.1	14103666..14103667	MNV	AA	GG	2	Homozygous	100	36.5
Chr02a	Pavir.Ba01173.1	15005113	SNV	T	A	1	Homozygous	100	41
Chr02a	Pavir.Ba02251.1	31425733	SNV	T	G	1	Homozygous	100	37.667
Chr02a	Pavir.Ba02251.1	31427630	SNV	C	T	1	Homozygous	100	38.667
Chr02a	Pavir.Ba02251.1	31427659	SNV	T	C	1	Homozygous	100	38
Chr02a	Pavir.Ba02251.1	31428048	SNV	G	A	1	Homozygous	100	39.118
Chr02a	Pavir.Ba02251.1	31430219	SNV	G	A	1	Homozygous	100	36.667
Chr02a	Pavir.Ba02251.1	31426158..31426161	Deletion	-	TTCC	4	Homozygous	100	35.761
Chr02a	Pavir.Ba02315.1	33776262	SNV	T	G	1	Homozygous	100	37.292
Chr02a	Pavir.Ba02315.1	33776536	SNV	A	T	1	Homozygous	100	37.071
Chr02a	Pavir.Ba02315.1	33776709	SNV	T	A	1	Homozygous	100	36.9
Chr02a	Pavir.Ba02315.1	33776724	SNV	T	G	1	Homozygous	100	35.818
Chr02a	Pavir.Ba02315.1	33776748	SNV	A	G	1	Homozygous	100	36.933
Chr02a	Pavir.Ba02315.1	33776775	SNV	C	T	1	Homozygous	100	36
Chr02a	Pavir.Ba02315.1	33776810	SNV	A	T	1	Homozygous	100	35.308
Chr02a	Pavir.Ba02315.1	33776812	SNV	G	C	1	Homozygous	100	36.786
Chr02a	Pavir.Ba02315.1	33776836	SNV	G	C	1	Homozygous	100	36.071
Chr02a	Pavir.Ba02315.1	33776918	SNV	A	G	1	Homozygous	100	35.8
Chr02a	Pavir.Ba02315.1	33777096	SNV	T	G	1	Homozygous	100	35.667
Chr02a	Pavir.Ba02315.1	33777812	SNV	C	T	1	Homozygous	100	36.481
Chr02a	Pavir.Ba02315.1	33778031	SNV	C	G	1	Homozygous	100	38.889
Chr02a	Pavir.Ba02315.1	33778048	SNV	T	C	1	Homozygous	100	39.182
Chr02a	Pavir.Ba02315.1	33778245	SNV	T	C	1	Homozygous	100	38
Chr02a	Pavir.Ba02315.1	33778287	SNV	C	G	1	Homozygous	100	36.824
Chr02a	Pavir.Ba02315.1	33778417	SNV	A	T	1	Homozygous	100	38.938
Chr02a	Pavir.Ba02315.1	33779014	SNV	G	A	1	Homozygous	100	38.045
Chr02a	Pavir.Ba02315.1	33778597..33778600	Deletion	CTTA	-	4	Homozygous	100	38.667
Chr02a	Pavir.Ba02316.1	33783914	SNV	A	G	1	Homozygous	100	39.75
Chr02a	Pavir.Ba02316.1	33783918	SNV	T	C	1	Homozygous	100	39.5
Chr02a	Pavir.Ba02316.1	33784349	SNV	A	G	1	Homozygous	100	36.167
Chr02a	Pavir.Ba02316.1	33784352	SNV	A	G	1	Homozygous	100	37
Chr02a	Pavir.Ba02316.1	33784368	SNV	G	T	1	Homozygous	100	33.429
Chr02a	Pavir.Ba02316.1	33784410	SNV	G	A	1	Homozygous	100	39.8
Chr02a	Pavir.Ba02316.1	33784514	SNV	G	A	1	Homozygous	100	36.176
Chr02a	Pavir.Ba02316.1	33784628	SNV	T	G	1	Homozygous	100	35.7
Chr02a	Pavir.Ba02316.1	33784825	SNV	T	C	1	Homozygous	100	37.75
Chr02a	Pavir.Ba02316.1	33784883	SNV	C	G	1	Homozygous	100	37
Chr02a	Pavir.Ba02316.1	33784913	SNV	T	G	1	Homozygous	100	36
Chr02a	Pavir.Ba02316.1	33784920	SNV	T	G	1	Homozygous	100	35.8
Chr02a	Pavir.Ba02316.1	33784985	SNV	A	G	1	Homozygous	100	38.4
Chr02a	Pavir.Ba02316.1	33785114	SNV	G	C	1	Homozygous	100	38.167
Chr02a	Pavir.Ba02316.1	33785127	SNV	T	C	1	Homozygous	100	39.091
Chr02a	Pavir.Ba02316.1	33785142	SNV	A	G	1	Homozygous	100	40
Chr02a	Pavir.Ba02316.1	33785249	SNV	T	C	1	Homozygous	100	39.7
Chr02a	Pavir.Ba02316.1	33785305	SNV	C	A	1	Homozygous	100	38.5
Chr02a	Pavir.Ba02316.1	33785334	SNV	A	G	1	Homozygous	100	37.4
Chr02a	Pavir.Ba02316.1	33785456	SNV	C	G	1	Homozygous	100	38.2
Chr02a	Pavir.Ba02316.1	33785476	SNV	C	A	1	Homozygous	100	37.25
Chr02a	Pavir.Ba02316.1	33785573	SNV	G	A	1	Homozygous	100	38.333
Chr02a	Pavir.Ba02316.1	33785660	SNV	T	G	1	Homozygous	100	37.5
Chr02a	Pavir.Ba02316.1	33785673	SNV	G	A	1	Homozygous	100	38.238
Chr02a	Pavir.Ba02316.1	33785711	SNV	A	G	1	Homozygous	100	39.625
Chr02a	Pavir.Ba02316.1	33785771	SNV	A	C	1	Homozygous	100	38.25
Chr02a	Pavir.Ba02316.1	33785773	SNV	A	G	1	Homozygous	100	37.125
Chr02a	Pavir.Ba02316.1	33785794	SNV	A	C	1	Homozygous	100	37
Chr02a	Pavir.Ba02316.1	33786229	SNV	T	C	1	Homozygous	100	38.667
Chr02a	Pavir.Ba02316.1	33786243	SNV	G	A	1	Homozygous	100	37.667
Chr02a	Pavir.Ba02316.1	33786245	SNV	C	T	1	Homozygous	100	39.667
Chr02a	Pavir.Ba02316.1	33786506	SNV	G	A	1	Homozygous	100	38.533
Chr02a	Pavir.Ba02316.1	33786565	SNV	T	C	1	Homozygous	100	39.1
Chr02a	Pavir.Ba02316.1	33786681	SNV	A	G	1	Homozygous	100	39.417
Chr02a	Pavir.Ba02316.1	33786739	SNV	G	A	1	Homozygous	100	38.6
Chr02a	Pavir.Ba02316.1	33786964	SNV	A	T	1	Homozygous	100	40.286
Chr02a	Pavir.Ba02316.1	33786989	SNV	G	C	1	Homozygous	100	38.833
Chr02a	Pavir.Ba02316.1	33784480..33784481	MNV	CG	TT	2	Homozygous	100	37.143
Chr02a	Pavir.Ba02701.1	43710517	SNV	A	G	1	Homozygous	100	39.286
Chr02a	Pavir.Ba02701.1	43710649	SNV	G	A	1	Homozygous	100	35.667
Chr02a	Pavir.Ba02701.1	43710966	SNV	C	T	1	Homozygous	100	38.476
Chr02a	Pavir.Ba02701.1	43711251	SNV	G	T	1	Homozygous	100	36.5
Chr02a	Pavir.Ba02701.1	43711905	SNV	G	A	1	Homozygous	100	40.714
Chr02a	Pavir.Ba02701.1	43711996	SNV	T	A	1	Homozygous	100	38.143
Chr02a	Pavir.Ba02701.1	43712238	SNV	C	T	1	Homozygous	100	39.333
Chr02a	Pavir.Ba02701.1	43712341	SNV	T	A	1	Homozygous	100	38.667
Chr02a	Pavir.Ba02701.1	43712538	SNV	A	C	1	Homozygous	100	39.5
Chr02a	Pavir.Ba02701.1	43712936	SNV	G	A	1	Homozygous	100	37
Chr02a	Pavir.Ba02701.1	43712972	SNV	G	T	1	Homozygous	100	37.75
Chr02a	Pavir.Ba02701.1	43713002	SNV	A	T	1	Homozygous	100	39.2
Chr02a	Pavir.Ba02701.1	43710091^43710092	Insertion	-	T	1	Homozygous	100	37.333
Chr02a	Pavir.Ba02701.1	43710786..43710790	Deletion	TCAGC	-	5	Homozygous	100	36
Chr02a	Pavir.Ba02701.1	43712902^43712903	Insertion	-	TT	2	Homozygous	100	38.308
Chr02a	Pavir.Ba02898.1	54016973	SNV	T	G	1	Homozygous	100	34.375
Chr02a	Pavir.Ba02898.1	54019186	SNV	T	C	1	Homozygous	100	37.917
Chr02a	Pavir.Ba02898.1	54021845	SNV	T	C	1	Homozygous	100	37.844
Chr02a	Pavir.Ba02898.1	54021868	SNV	A	G	1	Homozygous	100	37.324
Chr02a	Pavir.Ba02898.1	54022861	SNV	T	C	1	Homozygous	100	38.613
Chr02a	Pavir.Ba02898.1	54023772	SNV	C	A	1	Homozygous	100	38.5
Chr02a	Pavir.Ba02898.1	54023772	SNV	G	C	1	Homozygous	100	39.8
Chr02a	Pavir.Ba02898.1	54024592	SNV	C	G	1	Homozygous	100	38.75
Chr02a	Pavir.Ba02898.1	54025891	SNV	G	A	1	Homozygous	100	38.731
Chr02a	Pavir.Ba02898.1	54031674	SNV	C	T	1	Homozygous	100	37.529
Chr02a	Pavir.Ba02898.1	54032243	SNV	T	C	1	Homozygous	100	39.333
Chr02a	Pavir.Ba02898.1	54032292	SNV	C	A	1	Homozygous	100	37.75
Chr02a	Pavir.Ba02898.1	54032323	SNV	A	C	1	Homozygous	100	39
Chr02a	Pavir.Ba02898.1	54032335	SNV	A	G	1	Homozygous	100	40.333
Chr02a	Pavir.Ba02898.1	54021526..54021527	MNV	CA	TG	2	Homozygous	100	37.552
Chr02a	Pavir.Ba03548.1	71894791	SNV	T	G	1	Homozygous	100	37.902
Chr02a	Pavir.Ba03548.1	71898066	SNV	G	A	1	Homozygous	100	37
Chr02a	Pavir.Ba03548.1	71898227	SNV	C	T	1	Homozygous	100	39.118
Chr02a	Pavir.Ba03562.1	72452196	SNV	G	A	1	Homozygous	100	38.071
Chr02a	Pavir.Ba03562.1	72452548	SNV	A	C	1	Homozygous	100	40.25
Chr02a	Pavir.Ba03562.1	72452794	SNV	A	C	1	Homozygous	100	35.917
Chr02a	Pavir.Ba03562.1	72453048	SNV	T	C	1	Homozygous	100	39.467
Chr02a	Pavir.Ba03562.1	72453232	SNV	T	C	1	Homozygous	100	36
Chr02a	Pavir.Ba03562.1	72453267	SNV	C	G	1	Homozygous	100	35.75
Chr02a	Pavir.Ba03562.1	72453298	SNV	C	A	1	Homozygous	100	39
Chr02a	Pavir.Ba03562.1	72453300	Deletion	A	-	1	Homozygous	100	39
Chr02a	Pavir.Ba03562.1	72453404	SNV	T	C	1	Homozygous	100	39.778
Chr02a	Pavir.Ba03562.1	72453451	SNV	C	T	1	Homozygous	100	40.231
Chr02a	Pavir.Ba03562.1	72453296^72453297	Insertion	A	-	1	Homozygous	100	35
Chr02a	Pavir.Ba03626.1	73291619	SNV	T	C	1	Homozygous	100	38.306
Chr02a	Pavir.Ba03643.1	73671924	SNV	A	G	1	Homozygous	100	36.667
Chr02a	Pavir.Ba03659.1	73959094	SNV	A	C	1	Homozygous	100	39.778
Chr02a	Pavir.Ba03659.1	73959668	SNV	G	T	1	Homozygous	100	37
Chr02a	Pavir.Ba03659.1	73959681	SNV	A	C	1	Homozygous	100	38.333
Chr02a	Pavir.Ba03659.1	73959715	SNV	A	C	1	Homozygous	100	38.333
Chr02a	Pavir.Ba03659.1	73959756	SNV	A	G	1	Homozygous	100	37.8
Chr02a	Pavir.Ba03659.1	73959785	SNV	C	T	1	Homozygous	100	35.667
Chr02a	Pavir.Ba03659.1	73959932	SNV	T	A	1	Homozygous	100	37.5
Chr02a	Pavir.Ba03659.1	73960329	SNV	G	A	1	Homozygous	100	35.8
Chr02a	Pavir.Ba03659.1	73960016^73960017	Insertion	-	A	1	Homozygous	100	35.727
Chr02b	Pavir.Bb00055.1	1108239	SNV	G	A	1	Homozygous	100	40.75
Chr02b	Pavir.Bb00055.1	1108783	SNV	A	G	1	Homozygous	100	37.333
Chr02b	Pavir.Bb00306.1	4861682	SNV	A	T	1	Homozygous	100	36.8
Chr02b	Pavir.Bb00306.1	4861686	SNV	T	G	1	Homozygous	100	37.2
Chr02b	Pavir.Bb00306.1	4862582	SNV	C	A	1	Homozygous	100	38.333
Chr02b	Pavir.Bb00306.1	4862584	SNV	C	T	1	Homozygous	100	38
Chr02b	Pavir.Bb00306.1	4862587	SNV	C	G	1	Homozygous	100	37.667
Chr02b	Pavir.Bb00306.1	4858173..4858174	MNV	GC	AA	2	Homozygous	100	36.167
Chr02b	Pavir.Bb00306.1	4861552..4861553	MNV	TA	CG	2	Homozygous	100	36.5
Chr02b	Pavir.Bb00432.1	6163645	SNV	A	T	1	Homozygous	100	37.136
Chr02b	Pavir.Bb00432.1	6163685	SNV	C	T	1	Homozygous	100	38.857
Chr02b	Pavir.Bb00432.1	6164620	SNV	C	G	1	Homozygous	100	37.5
Chr02b	Pavir.Bb00432.1	6164791	SNV	C	T	1	Homozygous	100	36.385
Chr02b	Pavir.Bb00517.1	8156433	SNV	C	T	1	Homozygous	100	35.833
Chr02b	Pavir.Bb01256.1	24422473	SNV	C	A	1	Homozygous	100	40.4
Chr02b	Pavir.Bb01256.1	24422503..24422504	MNV	GA	TT	2	Homozygous	100	39.4
Chr02b	Pavir.Bb01342.1	28147261	SNV	G	T	1	Homozygous	100	39.9
Chr02b	Pavir.Bb01342.1	28148766	SNV	A	G	1	Homozygous	100	38.2
Chr02b	Pavir.Bb01342.1	28148943	SNV	C	T	1	Homozygous	100	36.583
Chr02b	Pavir.Bb01342.1	28148952	SNV	T	C	1	Homozygous	100	38.095
Chr02b	Pavir.Bb01342.1	28149003	SNV	C	T	1	Homozygous	100	38.059
Chr02b	Pavir.Bb01342.1	28149223	SNV	T	A	1	Homozygous	100	39.097
Chr02b	Pavir.Bb01342.1	28149885^28149886	Insertion	-	A	1	Homozygous	100	36
Chr02b	Pavir.Bb01509.1	34540068	SNV	G	A	1	Homozygous	100	35.7
Chr02b	Pavir.Bb01509.1	34540113	SNV	C	T	1	Homozygous	100	37.778
Chr02b	Pavir.Bb01509.1	34540127	SNV	A	G	1	Homozygous	100	38.5
Chr02b	Pavir.Bb01633.1	40361835	SNV	G	A	1	Homozygous	100	36.714
Chr02b	Pavir.Bb01633.1	40361846	SNV	G	A	1	Homozygous	100	38.667
Chr02b	Pavir.Bb01633.1	40361865	SNV	C	T	1	Homozygous	100	37.333
Chr02b	Pavir.Bb01633.1	40361867	SNV	A	G	1	Homozygous	100	38.833
Chr02b	Pavir.Bb01633.1	40361873	SNV	G	T	1	Homozygous	100	39.5
Chr02b	Pavir.Bb01633.1	40361898	SNV	T	C	1	Homozygous	100	37.375
Chr02b	Pavir.Bb01633.1	40362142	SNV	C	A	1	Homozygous	100	36.731
Chr02b	Pavir.Bb01633.1	40362165	SNV	T	A	1	Homozygous	100	37.583
Chr02b	Pavir.Bb01633.1	40362407	SNV	A	T	1	Homozygous	100	37.05
Chr02b	Pavir.Bb01633.1	40362487	SNV	T	A	1	Homozygous	100	37.304
Chr02b	Pavir.Bb01633.1	40361862..40361863	MNV	TC	GT	2	Homozygous	100	37.182
Chr02b	Pavir.Bb01633.1	40361950..40361951	MNV	CG	GC	2	Homozygous	100	36.75
Chr02b	Pavir.Bb01633.1	40362159..40362161	MNV	GTT	CAA	3	Homozygous	100	38.367
Chr02b	Pavir.Bb02803.1	62146429	SNV	C	T	1	Homozygous	100	36.333
Chr03a	Pavir.Ca00016.1	406279	SNV	G	T	1	Homozygous	100	36.143
Chr03a	Pavir.Ca00016.1	406501	SNV	T	C	1	Homozygous	100	37.35
Chr03a	Pavir.Ca00304.1	3664527	SNV	G	A	1	Homozygous	100	36.659
Chr03a	Pavir.Ca00304.1	3664670	SNV	T	C	1	Homozygous	100	39.5
Chr03a	Pavir.Ca00304.1	3664993	SNV	T	C	1	Homozygous	100	35.625
Chr03a	Pavir.Ca00304.1	3665039	SNV	A	G	1	Homozygous	100	34
Chr03a	Pavir.Ca00304.1	3663488^3663489	Insertion	T	-	1	Homozygous	100	40
Chr03a	Pavir.Ca00304.1	3663492..3663493	MNV	TT	AC	2	Homozygous	100	41
Chr03a	Pavir.Ca02063.1	31838745	SNV	G	A	1	Homozygous	100	39
Chr03a	Pavir.Ca02063.1	31838811	SNV	G	A	1	Homozygous	100	36.556
Chr03a	Pavir.Ca02063.1	31839066	SNV	G	A	1	Homozygous	100	38.25
Chr03a	Pavir.Ca02063.1	31839086	SNV	G	A	1	Homozygous	100	38.913
Chr03a	Pavir.Ca02063.1	31839148	SNV	A	T	1	Homozygous	100	38.1
Chr03a	Pavir.Ca02063.1	31839407	SNV	T	C	1	Homozygous	100	36.844
Chr03a	Pavir.Ca02063.1	31839439	SNV	C	T	1	Homozygous	100	37.394
Chr03a	Pavir.Ca02063.1	31839626	SNV	G	A	1	Homozygous	100	39.348
Chr03a	Pavir.Ca02063.1	31839729	SNV	C	T	1	Homozygous	100	37.143
Chr03a	Pavir.Ca02063.1	31840373	SNV	C	T	1	Homozygous	100	37.781
Chr03a	Pavir.Ca02063.1	31839861..31839862	MNV	CT	TG	2	Homozygous	100	39.15
Chr03a	Pavir.Ca02305.1	39129832	SNV	G	A	1	Homozygous	100	39.667
Chr03a	Pavir.Ca02305.1	39129873	SNV	G	A	1	Homozygous	100	36.5
Chr03a	Pavir.Ca02305.1	39129994	SNV	G	T	1	Homozygous	100	34
Chr03a	Pavir.Ca02305.1	39130889	SNV	A	G	1	Homozygous	100	37.6
Chr03a	Pavir.Ca02600.1	43313263	SNV	T	C	1	Homozygous	100	38.667
Chr03a	Pavir.Ca02600.1	43313273	SNV	A	G	1	Homozygous	100	39.667
Chr03a	Pavir.Ca02600.1	43313279	SNV	A	G	1	Homozygous	100	40
Chr03a	Pavir.Ca02600.1	43313281	SNV	G	C	1	Homozygous	100	39.333
Chr03a	Pavir.Ca02600.1	43313314	SNV	G	A	1	Homozygous	100	40.667
Chr03a	Pavir.Ca02600.1	43313341	SNV	A	G	1	Homozygous	100	38.75
Chr03a	Pavir.Ca02600.1	43313733	SNV	C	T	1	Homozygous	100	38.333
Chr03a	Pavir.Ca02600.1	43313754	SNV	G	C	1	Homozygous	100	39.455
Chr03a	Pavir.Ca02600.1	43313755	SNV	C	T	1	Homozygous	100	39
Chr03a	Pavir.Ca02600.1	43313757	SNV	A	G	1	Homozygous	100	38.727
Chr03a	Pavir.Ca02600.1	43313783	SNV	T	C	1	Homozygous	100	39.353
Chr03a	Pavir.Ca02600.1	43313786	SNV	C	T	1	Homozygous	100	38.588
Chr03a	Pavir.Ca02600.1	43313789	SNV	T	C	1	Homozygous	100	37.824
Chr03a	Pavir.Ca02600.1	43313798	SNV	A	G	1	Homozygous	100	38.412
Chr03a	Pavir.Ca02600.1	43313821	SNV	A	G	1	Homozygous	100	38.5
Chr03a	Pavir.Ca02600.1	43313825	SNV	G	A	1	Homozygous	100	38.1
Chr03a	Pavir.Ca02600.1	43313829	SNV	C	A	1	Homozygous	100	36.8
Chr03a	Pavir.Ca02600.1	43313728..43313729	MNV	AC	TT	2	Homozygous	100	38.5
Chr03a	Pavir.Ca02782.1	46013462	SNV	C	A	1	Homozygous	100	36.75
Chr03a	Pavir.Ca02782.1	46013766	SNV	A	C	1	Homozygous	100	37.846
Chr03a	Pavir.Ca02782.1	46013824	SNV	T	A	1	Homozygous	100	38.5
Chr03a	Pavir.Ca02782.1	46015730	SNV	C	G	1	Homozygous	100	40.8
Chr03b	Pavir.Cb00275.1	4333117	SNV	G	A	1	Homozygous	100	37
Chr03b	Pavir.Cb00353.1	5539056	SNV	A	T	1	Homozygous	100	38.333
Chr03b	Pavir.Cb00441.1	7320293	SNV	G	A	1	Homozygous	100	39.314
Chr03b	Pavir.Cb00441.1	7322614	SNV	T	C	1	Homozygous	100	34.625
Chr03b	Pavir.Cb00654.1	12381996	SNV	C	G	1	Homozygous	100	38.235
Chr03b	Pavir.Cb00731.1	14688439	SNV	C	T	1	Homozygous	100	39.737
Chr03b	Pavir.Cb00731.1	14689471	SNV	C	T	1	Homozygous	100	39
Chr03b	Pavir.Cb00731.1	14690077	SNV	T	C	1	Homozygous	100	40.667
Chr03b	Pavir.Cb00938.1	19967711	SNV	A	T	1	Homozygous	100	37.714
Chr03b	Pavir.Cb00938.1	19968169	SNV	C	T	1	Homozygous	100	34.5
Chr03b	Pavir.Cb00938.1	19971549	SNV	A	C	1	Homozygous	100	36.333
Chr03b	Pavir.Cb00938.1	19972288	SNV	G	A	1	Homozygous	100	41
Chr03b	Pavir.Cb01942.1	45762670	SNV	A	G	1	Homozygous	100	39.533
Chr04a	Pavir.Da01019.1	18291065	SNV	G	A	1	Homozygous	100	36.444
Chr04a	Pavir.Da01541.1	30133011	SNV	T	A	1	Homozygous	100	37.333
Chr04a	Pavir.Da01541.1	30133766	SNV	C	T	1	Homozygous	100	37.778
Chr04a	Pavir.Da01541.1	30133837	SNV	T	C	1	Homozygous	100	38.2
Chr04a	Pavir.Da01541.1	30134395	SNV	C	A	1	Homozygous	100	39.667
Chr04a	Pavir.Da01541.1	30134803	SNV	C	T	1	Homozygous	100	37.75
Chr04b	Pavir.Db00256.1	3550909	SNV	G	C	1	Homozygous	100	38.333
Chr04b	Pavir.Db00256.1	3551172	SNV	T	C	1	Homozygous	100	31.714
Chr04b	Pavir.Db00256.1	3555160	SNV	C	T	1	Homozygous	100	34.8
Chr04b	Pavir.Db00256.1	3555178	SNV	T	C	1	Homozygous	100	35.1
Chr04b	Pavir.Db00256.1	3555182	SNV	G	A	1	Homozygous	100	33.3
Chr04b	Pavir.Db00256.1	3555193	SNV	T	C	1	Homozygous	100	34.3
Chr04b	Pavir.Db00256.1	3555228	SNV	G	C	1	Homozygous	100	37.8
Chr04b	Pavir.Db00256.1	3555247	SNV	A	G	1	Homozygous	100	37.6
Chr04b	Pavir.Db00256.1	3555506	SNV	G	C	1	Homozygous	100	38.526
Chr04b	Pavir.Db00256.1	3555550	SNV	G	A	1	Homozygous	100	37.8
Chr04b	Pavir.Db00256.1	3555440..3555446	Deletion	TGACTGC	-	7	Homozygous	100	35.909
Chr04b	Pavir.Db00258.1	3572684	SNV	T	A	1	Homozygous	100	36.5
Chr04b	Pavir.Db00258.1	3572854	SNV	G	C	1	Homozygous	100	37.333
Chr04b	Pavir.Db00258.1	3573945	SNV	G	T	1	Homozygous	100	39
Chr04b	Pavir.Db00258.1	3574456	SNV	C	T	1	Homozygous	100	36.786
Chr04b	Pavir.Db00258.1	3574776	SNV	C	T	1	Homozygous	100	38.333
Chr04b	Pavir.Db00258.1	3574912	SNV	T	A	1	Homozygous	100	36.4
Chr04b	Pavir.Db00258.1	3574935	SNV	A	T	1	Homozygous	100	37.778
Chr04b	Pavir.Db01176.1	22505919	SNV	A	G	1	Homozygous	100	33
Chr04b	Pavir.Db01176.1	22506682	SNV	A	G	1	Homozygous	100	35.25
Chr04b	Pavir.Db01176.1	22506931	SNV	C	G	1	Homozygous	100	36.25
Chr04b	Pavir.Db01176.1	22506933	SNV	C	A	1	Homozygous	100	35.5
Chr04b	Pavir.Db01176.1	22508046	SNV	G	A	1	Homozygous	100	37.4
Chr04b	Pavir.Db01288.1	25199407	SNV	G	A	1	Homozygous	100	37.667
Chr04b	Pavir.Db01288.1	25199427	SNV	A	T	1	Homozygous	100	40.75
Chr04b	Pavir.Db01288.1	25199450	SNV	C	T	1	Homozygous	100	38.6
Chr04b	Pavir.Db01288.1	25199490	SNV	C	T	1	Homozygous	100	38
Chr04b	Pavir.Db01288.1	25200399	SNV	C	T	1	Homozygous	100	40.167
Chr04b	Pavir.Db01288.1	25200401	SNV	G	C	1	Homozygous	100	40.5
Chr04b	Pavir.Db01288.1	25200427	SNV	T	C	1	Homozygous	100	40
Chr04b	Pavir.Db01288.1	25200457	SNV	T	G	1	Homozygous	100	34
Chr04b	Pavir.Db01288.1	25200522	SNV	C	G	1	Homozygous	100	35.75
Chr04b	Pavir.Db01288.1	25200543	SNV	T	C	1	Homozygous	100	35.5
Chr04b	Pavir.Db01288.1	25200916	SNV	A	C	1	Homozygous	100	37.25
Chr04b	Pavir.Db01288.1	25201494	SNV	T	A	1	Homozygous	100	39
Chr04b	Pavir.Db01288.1	25201515	SNV	G	A	1	Homozygous	100	40
Chr04b	Pavir.Db01288.1	25201782	SNV	T	C	1	Homozygous	100	38.5
Chr04b	Pavir.Db01288.1	25201805	SNV	A	T	1	Homozygous	100	30.667
Chr04b	Pavir.Db01288.1	25201959	SNV	T	C	1	Homozygous	100	39.167
Chr04b	Pavir.Db01288.1	25202066	SNV	T	C	1	Homozygous	100	37
Chr04b	Pavir.Db01288.1	25202858	SNV	C	G	1	Homozygous	100	37.955
Chr04b	Pavir.Db01417.1	29823727	SNV	A	T	1	Homozygous	100	37.4
Chr04b	Pavir.Db01417.1	29824286	SNV	G	A	1	Homozygous	100	38.5
Chr04b	Pavir.Db01417.1	29826386	SNV	G	A	1	Homozygous	100	37.333
Chr05a	Pavir.Ea01342.1	19566546	SNV	C	T	1	Homozygous	100	35
Chr05a	Pavir.Ea01342.1	19566796	SNV	G	C	1	Homozygous	100	39.3
Chr05a	Pavir.Ea01342.1	19566859	SNV	G	C	1	Homozygous	100	36.762
Chr05a	Pavir.Ea01342.1	19566949	SNV	C	T	1	Homozygous	100	38.25
Chr05a	Pavir.Ea01342.1	19567294	SNV	C	G	1	Homozygous	100	39.714
Chr05a	Pavir.Ea01342.1	19567591	SNV	G	A	1	Homozygous	100	38.5
Chr05a	Pavir.Ea01342.1	19567764	SNV	G	C	1	Homozygous	100	39.65
Chr05a	Pavir.Ea01342.1	19567847	SNV	C	T	1	Homozygous	100	36.875
Chr05a	Pavir.Ea01342.1	19567957	SNV	T	C	1	Homozygous	100	38.28
Chr05a	Pavir.Ea01342.1	19568072	SNV	C	G	1	Homozygous	100	37.5
Chr05a	Pavir.Ea01342.1	19568246	SNV	C	T	1	Homozygous	100	38.091
Chr05a	Pavir.Ea01342.1	19568374	SNV	A	G	1	Homozygous	100	37.842
Chr05a	Pavir.Ea01342.1	19568536	SNV	T	C	1	Homozygous	100	39.25
Chr05a	Pavir.Ea01342.1	19568551	SNV	C	T	1	Homozygous	100	40
Chr05a	Pavir.Ea01342.1	19568671	SNV	T	C	1	Homozygous	100	36.647
Chr05a	Pavir.Ea01342.1	19569214	SNV	A	G	1	Homozygous	100	38.04
Chr05a	Pavir.Ea01342.1	19569570	SNV	A	G	1	Homozygous	100	37.3
Chr05a	Pavir.Ea01342.1	19569637	SNV	G	T	1	Homozygous	100	36.4
Chr05a	Pavir.Ea02993.1	52073250	SNV	A	T	1	Homozygous	100	38
Chr05a	Pavir.Ea02993.1	52074374	SNV	T	C	1	Homozygous	100	38.235
Chr05a	Pavir.Ea02993.1	52074388	SNV	T	C	1	Homozygous	100	37.65
Chr05a	Pavir.Ea02993.1	52074400	SNV	A	G	1	Homozygous	100	38.85
Chr05a	Pavir.Ea02993.1	52074484	SNV	T	C	1	Homozygous	100	35.6
Chr05a	Pavir.Ea02993.1	52074625	SNV	C	T	1	Homozygous	100	37.35
Chr05a	Pavir.Ea02993.1	52074743	SNV	T	C	1	Homozygous	100	38.067
Chr05a	Pavir.Ea02993.1	52074824	SNV	G	A	1	Homozygous	100	35.85
Chr05a	Pavir.Ea02993.1	52074897	SNV	C	T	1	Homozygous	100	37.8
Chr05a	Pavir.Ea02993.1	52075280	SNV	T	C	1	Homozygous	100	35.1
Chr05a	Pavir.Ea02993.1	52075605	SNV	A	G	1	Homozygous	100	39.6
Chr05a	Pavir.Ea02993.1	52076138	SNV	A	G	1	Homozygous	100	38.242
Chr05a	Pavir.Ea02993.1	52076198	SNV	A	G	1	Homozygous	100	36.167
Chr05a	Pavir.Ea02993.1	52076311	SNV	T	C	1	Homozygous	100	37.083
Chr05a	Pavir.Ea02993.1	52076328	Deletion	T	-	1	Homozygous	100	35.583
Chr05a	Pavir.Ea02993.1	52076520	SNV	G	C	1	Homozygous	100	37
Chr05a	Pavir.Ea02993.1	52076576	SNV	G	A	1	Homozygous	100	35
Chr05a	Pavir.Ea02993.1	52076611	SNV	A	G	1	Homozygous	100	37.059
Chr05a	Pavir.Ea02993.1	52076616	SNV	T	C	1	Homozygous	100	37.25
Chr05a	Pavir.Ea02993.1	52076707	SNV	G	A	1	Homozygous	100	36.5
Chr05a	Pavir.Ea02993.1	52076792	SNV	A	G	1	Homozygous	100	36.5
Chr05a	Pavir.Ea02993.1	52073258..52073259	Deletion	-	TG	2	Homozygous	100	34.857
Chr05a	Pavir.Ea02993.1	52073468..52073470	Deletion	GTC	-	3	Homozygous	100	36.1
Chr05a	Pavir.Ea02993.1	52074167^52074168	Insertion	-	CTC	3	Homozygous	100	37.091
Chr05a	Pavir.Ea02999.1	52240638	SNV	G	C	1	Homozygous	100	35.857
Chr05a	Pavir.Ea02999.1	52240643	SNV	T	C	1	Homozygous	100	38.125
Chr05a	Pavir.Ea02999.1	52240647	SNV	C	T	1	Homozygous	100	39.25
Chr05a	Pavir.Ea02999.1	52240666	SNV	T	G	1	Homozygous	100	37
Chr05a	Pavir.Ea02999.1	52240715	Deletion	G	-	1	Homozygous	100	38
Chr05a	Pavir.Ea02999.1	52240856	SNV	C	G	1	Homozygous	100	39.25
Chr05a	Pavir.Ea02999.1	52240869	SNV	G	A	1	Homozygous	100	36.375
Chr05a	Pavir.Ea02999.1	52240876	SNV	C	A	1	Homozygous	100	36
Chr05a	Pavir.Ea02999.1	52240904	SNV	C	G	1	Homozygous	100	36.2
Chr05a	Pavir.Ea02999.1	52240937	SNV	A	G	1	Homozygous	100	37.375
Chr05a	Pavir.Ea02999.1	52241213	SNV	T	A	1	Homozygous	100	39
Chr05a	Pavir.Ea02999.1	52240654^52240655	Insertion	-	C	1	Homozygous	100	38.857
Chr05a	Pavir.Ea02999.1	52240828^52240829	Insertion	-	TTA	3	Homozygous	100	36.467
Chr05a	Pavir.Ea03067.1	53570221	SNV	C	T	1	Homozygous	100	36.5
Chr05a	Pavir.Ea03067.1	53570259	SNV	T	C	1	Homozygous	100	39.714
Chr05a	Pavir.Ea03067.1	53570476	SNV	T	C	1	Homozygous	100	39.7
Chr05a	Pavir.Ea03067.1	53571041	SNV	G	A	1	Homozygous	100	39.5
Chr05a	Pavir.Ea03067.1	53572649	SNV	A	T	1	Homozygous	100	35.944
Chr05a	Pavir.Ea03067.1	53572691	SNV	A	G	1	Homozygous	100	36.611
Chr05a	Pavir.Ea03067.1	53572693	SNV	T	A	1	Homozygous	100	36.361
Chr05a	Pavir.Ea03123.1	54027310	SNV	T	C	1	Homozygous	100	37.714
Chr05a	Pavir.Ea03123.1	54027313	SNV	G	A	1	Homozygous	100	38.318
Chr05a	Pavir.Ea03123.1	54027376	SNV	T	A	1	Homozygous	100	37.588
Chr05a	Pavir.Ea03123.1	54028264	SNV	G	T	1	Homozygous	100	36.13
Chr05a	Pavir.Ea03123.1	54028375	SNV	G	C	1	Homozygous	100	38.114
Chr05a	Pavir.Ea03123.1	54028723	SNV	G	A	1	Homozygous	100	37.034
Chr05a	Pavir.Ea03123.1	54029035	SNV	G	A	1	Homozygous	100	38.095
Chr05a	Pavir.Ea03123.1	54029812	SNV	G	A	1	Homozygous	100	37.333
Chr05a	Pavir.Ea03123.1	54030671	SNV	C	T	1	Homozygous	100	37.143
Chr05a	Pavir.Ea03123.1	54028048..54028049	MNV	AC	TA	2	Homozygous	100	37.683
Chr05a	Pavir.Ea03158.1	54222261	SNV	G	A	1	Homozygous	100	33.333
Chr05a	Pavir.Ea03158.1	54222584	SNV	G	A	1	Homozygous	100	38
Chr05a	Pavir.Ea03158.1	54222584	SNV	T	G	1	Homozygous	100	37.727
Chr05a	Pavir.Ea03158.1	54222633	SNV	G	T	1	Homozygous	100	37
Chr05a	Pavir.Ea03158.1	54222655	SNV	T	A	1	Homozygous	100	37.684
Chr05a	Pavir.Ea03158.1	54222708	SNV	A	G	1	Homozygous	100	39.182
Chr05a	Pavir.Ea03158.1	54222711	SNV	T	C	1	Homozygous	100	36.714
Chr05a	Pavir.Ea03158.1	54222749	SNV	T	G	1	Homozygous	100	36.364
Chr05a	Pavir.Ea03158.1	54222955	SNV	G	A	1	Homozygous	100	38.333
Chr05a	Pavir.Ea03158.1	54223007	SNV	G	A	1	Homozygous	100	39
Chr05a	Pavir.Ea03158.1	54223051	SNV	A	C	1	Homozygous	100	39
Chr05a	Pavir.Ea03158.1	54223068	SNV	C	G	1	Homozygous	100	40.2
Chr05a	Pavir.Ea03158.1	54223188	SNV	G	A	1	Homozygous	100	39.6
Chr05a	Pavir.Ea03158.1	54223204	SNV	G	A	1	Homozygous	100	39.3
Chr05a	Pavir.Ea03158.1	54223213	Deletion	-	A	1	Homozygous	100	36.875
Chr05a	Pavir.Ea03158.1	54223226	SNV	T	C	1	Homozygous	100	38.222
Chr05a	Pavir.Ea03158.1	54223236	SNV	G	A	1	Homozygous	100	36
Chr05a	Pavir.Ea03158.1	54223240	SNV	C	T	1	Homozygous	100	38
Chr05a	Pavir.Ea03158.1	54223632	SNV	A	C	1	Homozygous	100	35.75
Chr05a	Pavir.Ea03158.1	54223662	SNV	A	T	1	Homozygous	100	40.286
Chr05a	Pavir.Ea03158.1	54223678	SNV	C	T	1	Homozygous	100	38.857
Chr05a	Pavir.Ea03158.1	54223689	SNV	C	T	1	Homozygous	100	37.385
Chr05a	Pavir.Ea03158.1	54223695	SNV	C	G	1	Homozygous	100	37.308
Chr05a	Pavir.Ea03158.1	54223739	SNV	A	T	1	Homozygous	100	37.75
Chr05a	Pavir.Ea03158.1	54223757	SNV	T	C	1	Homozygous	100	33.143
Chr05a	Pavir.Ea03158.1	54223768	SNV	G	A	1	Homozygous	100	36.125
Chr05a	Pavir.Ea03158.1	54223902	SNV	A	T	1	Homozygous	100	34.333
Chr05a	Pavir.Ea03158.1	54223922	SNV	T	C	1	Homozygous	100	32
Chr05a	Pavir.Ea03158.1	54223931	SNV	C	T	1	Homozygous	100	35.667
Chr05a	Pavir.Ea03158.1	54223937	SNV	T	A	1	Homozygous	100	35.444
Chr05a	Pavir.Ea03158.1	54223944	SNV	A	G	1	Homozygous	100	35.7
Chr05a	Pavir.Ea03158.1	54223958	SNV	G	A	1	Homozygous	100	38
Chr05a	Pavir.Ea03158.1	54223988	SNV	G	A	1	Homozygous	100	37.125
Chr05a	Pavir.Ea03158.1	54224015	SNV	T	C	1	Homozygous	100	36.444
Chr05a	Pavir.Ea03158.1	54224019	SNV	A	C	1	Homozygous	100	37
Chr05a	Pavir.Ea03158.1	54224045	SNV	G	A	1	Homozygous	100	36.5
Chr05a	Pavir.Ea03158.1	54224048	SNV	C	T	1	Homozygous	100	36
Chr05a	Pavir.Ea03158.1	54224104	SNV	T	C	1	Homozygous	100	39
Chr05a	Pavir.Ea03158.1	54224113	SNV	T	C	1	Homozygous	100	39
Chr05a	Pavir.Ea03158.1	54224130	SNV	G	A	1	Homozygous	100	40.25
Chr05a	Pavir.Ea03158.1	54224145	SNV	A	G	1	Homozygous	100	40
Chr05a	Pavir.Ea03158.1	54224193	SNV	T	C	1	Homozygous	100	39.111
Chr05a	Pavir.Ea03158.1	54224248	SNV	G	A	1	Homozygous	100	40.333
Chr05a	Pavir.Ea03158.1	54224723	SNV	A	G	1	Homozygous	100	35
Chr05a	Pavir.Ea03158.1	54224759	SNV	G	T	1	Homozygous	100	38.8
Chr05a	Pavir.Ea03158.1	54224879	SNV	T	A	1	Homozygous	100	39
Chr05a	Pavir.Ea03158.1	54222636..54222637	MNV	AA	GG	2	Homozygous	100	37.706
Chr05a	Pavir.Ea03158.1	54223071..54223072	MNV	AA	TT	2	Homozygous	100	40.5
Chr05a	Pavir.Ea03158.1	54223216..54223217	Deletion	-	AC	2	Homozygous	100	36.75
Chr05a	Pavir.Ea03158.1	54223328..54223329	MNV	GT	AC	2	Homozygous	100	39.55
Chr05a	Pavir.Ea03158.1	54223665..54223667	MNV	GCA	AGT	3	Homozygous	100	39.238
Chr05a	Pavir.Ea03158.1	54223734..54223735	MNV	CT	TC	2	Homozygous	100	38.875
Chr05a	Pavir.Ea03158.1	54223760..54223762	MNV	CTA	TGC	3	Homozygous	100	36.381
Chr05a	Pavir.Ea03158.1	54224876^54224877	Insertion	-	AA	2	Homozygous	100	39.875
Chr05b	Pavir.Eb00930.1	14726676	SNV	C	T	1	Homozygous	100	38.5
Chr05b	Pavir.Eb00930.1	14727016	SNV	C	T	1	Homozygous	100	37
Chr05b	Pavir.Eb00930.1	14727267	SNV	G	A	1	Homozygous	100	39.5
Chr05b	Pavir.Eb00930.1	14727357	SNV	G	A	1	Homozygous	100	36
Chr05b	Pavir.Eb03178.1	65606612	SNV	T	C	1	Homozygous	100	39.438
Chr05b	Pavir.Eb03372.1	69161180	SNV	A	T	1	Homozygous	100	34.875
Chr05b	Pavir.Eb03465.1	69941603	SNV	A	G	1	Homozygous	100	39.5
Chr05b	Pavir.Eb03992.1	75617884	SNV	C	A	1	Homozygous	100	38.655
Chr06a	Pavir.Fa00141.1	2750451	SNV	C	T	1	Homozygous	100	37.333
Chr06a	Pavir.Fa00141.1	2750703	SNV	C	A	1	Homozygous	100	40.667
Chr06a	Pavir.Fa00141.1	2750784	SNV	C	A	1	Homozygous	100	35.429
Chr06a	Pavir.Fa00141.1	2750823	SNV	A	T	1	Homozygous	100	36.6
Chr06a	Pavir.Fa00141.1	2751428	SNV	T	C	1	Homozygous	100	38
Chr06a	Pavir.Fa01051.1	18527471	SNV	A	C	1	Homozygous	100	37
Chr06a	Pavir.Fa01057.1	18629781	SNV	G	T	1	Homozygous	100	40
Chr06a	Pavir.Fa01057.1	18630517	SNV	C	T	1	Homozygous	100	37.333
Chr06a	Pavir.Fa01057.1	18630732^18630733	Insertion	-	T	1	Homozygous	100	39
Chr06a	Pavir.Fa01707.1	40665685	SNV	G	T	1	Homozygous	100	39.375
Chr06a	Pavir.Fa01707.1	40665751	SNV	A	G	1	Homozygous	100	37.333
Chr06a	Pavir.Fa01707.1	40666273	SNV	A	G	1	Homozygous	100	36.75
Chr06a	Pavir.Fa01707.1	40666277	SNV	A	T	1	Homozygous	100	36.4
Chr06a	Pavir.Fa01707.1	40666292	SNV	G	A	1	Homozygous	100	37.238
Chr06a	Pavir.Fa01707.1	40665665..40665666	MNV	TG	CA	2	Homozygous	100	37.469
Chr06a	Pavir.Fa01768.1	42062404	SNV	T	C	1	Homozygous	100	36.75
Chr06a	Pavir.Fa01782.1	42268358	SNV	C	A	1	Homozygous	100	35.429
Chr06a	Pavir.Fa01782.1	42268416	SNV	G	A	1	Homozygous	100	36.625
Chr06a	Pavir.Fa01782.1	42268425	SNV	G	A	1	Homozygous	100	35.32
Chr06a	Pavir.Fa01782.1	42268796	SNV	T	A	1	Homozygous	100	36.286
Chr06a	Pavir.Fa01782.1	42268802	SNV	T	A	1	Homozygous	100	35.667
Chr06a	Pavir.Fa01782.1	42268840	SNV	T	C	1	Homozygous	100	38.857
Chr06a	Pavir.Fa01782.1	42268859	SNV	T	C	1	Homozygous	100	36.348
Chr06a	Pavir.Fa01782.1	42268952	SNV	A	C	1	Homozygous	100	36.667
Chr06a	Pavir.Fa01782.1	42268961	SNV	A	G	1	Homozygous	100	36
Chr06a	Pavir.Fa01782.1	42269006	SNV	T	G	1	Homozygous	100	38.625
Chr06a	Pavir.Fa01782.1	42269028	SNV	T	C	1	Homozygous	100	38.375
Chr06a	Pavir.Fa01782.1	42272708	SNV	G	C	1	Homozygous	100	38.286
Chr06a	Pavir.Fa01782.1	42272717	SNV	C	G	1	Homozygous	100	36.857
Chr06a	Pavir.Fa01782.1	42272827	SNV	G	A	1	Homozygous	100	39.8
Chr06a	Pavir.Fa01782.1	42273095	SNV	C	T	1	Homozygous	100	38.2
Chr06a	Pavir.Fa01782.1	42273195	SNV	A	T	1	Homozygous	100	36
Chr06a	Pavir.Fa01782.1	42273211	SNV	G	A	1	Homozygous	100	36
Chr06a	Pavir.Fa01782.1	42273231	SNV	C	G	1	Homozygous	100	37.333
Chr06a	Pavir.Fa01782.1	42273255	SNV	C	T	1	Homozygous	100	36.75
Chr06a	Pavir.Fa01782.1	42273258	SNV	T	C	1	Homozygous	100	38.75
Chr06a	Pavir.Fa01782.1	42273568	SNV	G	C	1	Homozygous	100	39.889
Chr06a	Pavir.Fa01782.1	42273613	SNV	T	G	1	Homozygous	100	39.364
Chr06a	Pavir.Fa01782.1	42273631	SNV	A	G	1	Homozygous	100	37.091
Chr06a	Pavir.Fa01782.1	42273657	SNV	G	A	1	Homozygous	100	38
Chr06a	Pavir.Fa01782.1	42273681	SNV	C	T	1	Homozygous	100	39.571
Chr06a	Pavir.Fa01782.1	42273849	SNV	G	A	1	Homozygous	100	38.333
Chr06a	Pavir.Fa01782.1	42273918	SNV	A	G	1	Homozygous	100	41
Chr06a	Pavir.Fa01782.1	42273964	SNV	G	A	1	Homozygous	100	35.75
Chr06a	Pavir.Fa01782.1	42273966	SNV	G	A	1	Homozygous	100	38.5
Chr06a	Pavir.Fa01782.1	42274020	SNV	T	C	1	Homozygous	100	37.25
Chr06a	Pavir.Fa01782.1	42274077	SNV	G	A	1	Homozygous	100	39.8
Chr06a	Pavir.Fa01782.1	42274094	SNV	T	A	1	Homozygous	100	40.75
Chr06a	Pavir.Fa01782.1	42274218	SNV	A	G	1	Homozygous	100	34
Chr06a	Pavir.Fa01782.1	42274306	SNV	A	C	1	Homozygous	100	35
Chr06a	Pavir.Fa01782.1	42274323	SNV	A	T	1	Homozygous	100	35.4
Chr06a	Pavir.Fa01782.1	42274345	SNV	C	T	1	Homozygous	100	38.25
Chr06a	Pavir.Fa01782.1	42274373	SNV	G	C	1	Homozygous	100	38.833
Chr06a	Pavir.Fa01782.1	42274418	SNV	C	A	1	Homozygous	100	36.25
Chr06a	Pavir.Fa01782.1	42274491	SNV	C	T	1	Homozygous	100	38.167
Chr06a	Pavir.Fa01782.1	42274517	SNV	T	C	1	Homozygous	100	35.5
Chr06a	Pavir.Fa01782.1	42274530	SNV	A	G	1	Homozygous	100	35
Chr06a	Pavir.Fa01782.1	42274584	SNV	T	C	1	Homozygous	100	35.677
Chr06a	Pavir.Fa01782.1	42274619	SNV	A	C	1	Homozygous	100	35.8
Chr06a	Pavir.Fa01782.1	42274656	SNV	T	C	1	Homozygous	100	37.5
Chr06a	Pavir.Fa01782.1	42274668	SNV	C	T	1	Homozygous	100	37
Chr06a	Pavir.Fa01782.1	42274714	SNV	T	A	1	Homozygous	100	38
Chr06a	Pavir.Fa01782.1	42274721	SNV	G	C	1	Homozygous	100	38
Chr06a	Pavir.Fa01782.1	42274723	SNV	A	C	1	Homozygous	100	38.5
Chr06a	Pavir.Fa01782.1	42274726	SNV	G	T	1	Homozygous	100	38.75
Chr06a	Pavir.Fa01782.1	42274729	SNV	A	G	1	Homozygous	100	39.25
Chr06a	Pavir.Fa01782.1	42274749	SNV	T	C	1	Homozygous	100	37.833
Chr06a	Pavir.Fa01782.1	42274770	SNV	T	G	1	Homozygous	100	37.2
Chr06a	Pavir.Fa01782.1	42274825	SNV	G	A	1	Homozygous	100	35
Chr06a	Pavir.Fa01782.1	42274837	SNV	C	G	1	Homozygous	100	37
Chr06a	Pavir.Fa01782.1	42274904	SNV	C	T	1	Homozygous	100	34.667
Chr06a	Pavir.Fa01782.1	42274914	SNV	G	A	1	Homozygous	100	36
Chr06a	Pavir.Fa01782.1	42274939	Deletion	T	-	1	Homozygous	100	36.857
Chr06a	Pavir.Fa01782.1	42274941	Deletion	T	-	1	Homozygous	100	37.857
Chr06a	Pavir.Fa01782.1	42274954	Deletion	C	-	1	Homozygous	100	27.833
Chr06a	Pavir.Fa01782.1	42275018	SNV	A	T	1	Homozygous	100	39
Chr06a	Pavir.Fa01782.1	42275029	SNV	G	A	1	Homozygous	100	36.583
Chr06a	Pavir.Fa01782.1	42273414..42273415	MNV	GG	CA	2	Homozygous	100	37.4
Chr06a	Pavir.Fa01782.1	42273719..42273720	MNV	GT	AA	2	Homozygous	100	37.786
Chr06a	Pavir.Fa01782.1	42274214..42274215	MNV	AG	CC	2	Homozygous	100	38
Chr06a	Pavir.Fa01782.1	42274520..42274521	MNV	AG	TT	2	Homozygous	100	34.375
Chr06a	Pavir.Fa01782.1	42274584..42274585	MNV	CG	AA	2	Homozygous	100	38.1
Chr06a	Pavir.Fa01782.1	42274665..42274666	MNV	CT	TG	2	Homozygous	100	37.833
Chr06a	Pavir.Fa01782.1	42274717..42274718	MNV	AA	GG	2	Homozygous	100	36.5
Chr06a	Pavir.Fa01782.1	42274844^42274845	Insertion	-	G	1	Homozygous	100	38.167
Chr06a	Pavir.Fa01782.1	42274846^42274847	Insertion	-	TC	2	Homozygous	100	39.5
Chr06a	Pavir.Fa01782.1	42274880^42274881	Insertion	-	GACG	4	Homozygous	100	38.321
Chr06a	Pavir.Fa02094.1	46833698	SNV	G	A	1	Homozygous	100	38
Chr06a	Pavir.Fa02094.1	46834011	SNV	G	T	1	Homozygous	100	40
Chr06a	Pavir.Fa02094.1	46834023	SNV	C	T	1	Homozygous	100	36.667
Chr06a	Pavir.Fa02094.1	46834791	SNV	G	A	1	Homozygous	100	38
Chr06a	Pavir.Fa02094.1	46835161	SNV	T	A	1	Homozygous	100	36.143
Chr06a	Pavir.Fa02094.1	46835573	SNV	C	G	1	Homozygous	100	36.75
Chr06a	Pavir.Fa02094.1	46835625	SNV	T	A	1	Homozygous	100	35
Chr06a	Pavir.Fa02094.1	46833490^46833491	Insertion	-	TG	2	Homozygous	100	40.75
Chr06a	Pavir.Fa02132.1	48462229	SNV	T	G	1	Homozygous	100	37.75
Chr06a	Pavir.Fa02132.1	48462239	SNV	T	C	1	Homozygous	100	38.187
Chr06a	Pavir.Fa02132.1	48462292	SNV	G	A	1	Homozygous	100	39.6
Chr06a	Pavir.Fa02132.1	48462317	SNV	C	T	1	Homozygous	100	39.4
Chr06a	Pavir.Fa02132.1	48462458	SNV	T	C	1	Homozygous	100	38.727
Chr06a	Pavir.Fa02132.1	48462436^48462437	Insertion	-	CTCG	4	Homozygous	100	37.167
Chr06a	Pavir.Fa02339.1	51325510	SNV	G	C	1	Homozygous	100	38.077
Chr06a	Pavir.Fa02339.1	51325537	SNV	T	G	1	Homozygous	100	37.806
Chr06a	Pavir.Fa02339.1	51325618	SNV	G	T	1	Homozygous	100	38.88
Chr06a	Pavir.Fa02339.1	51325645	SNV	C	G	1	Homozygous	100	38.667
Chr06a	Pavir.Fa02339.1	51325950	SNV	A	G	1	Homozygous	100	38.72
Chr06a	Pavir.Fa02339.1	51326046	SNV	C	G	1	Homozygous	100	38.167
Chr06a	Pavir.Fa02339.1	51326067	SNV	A	G	1	Homozygous	100	36.2
Chr06a	Pavir.Fa02339.1	51326072	SNV	T	C	1	Homozygous	100	38.423
Chr06a	Pavir.Fa02339.1	51326128	SNV	G	C	1	Homozygous	100	37.655
Chr06a	Pavir.Fa02339.1	51326268	SNV	A	G	1	Homozygous	100	38.261
Chr06a	Pavir.Fa02339.1	51326313	SNV	G	A	1	Homozygous	100	37.833
Chr06a	Pavir.Fa02339.1	51326367	SNV	T	C	1	Homozygous	100	37.769
Chr06a	Pavir.Fa02339.1	51326458	SNV	T	C	1	Homozygous	100	38.2
Chr06a	Pavir.Fa02339.1	51326560	SNV	A	G	1	Homozygous	100	35.765
Chr06a	Pavir.Fa02339.1	51326576	SNV	T	C	1	Homozygous	100	36.682
Chr06a	Pavir.Fa02339.1	51326777	SNV	C	T	1	Homozygous	100	40
Chr06a	Pavir.Fa02339.1	51326782	SNV	T	C	1	Homozygous	100	37.219
Chr06a	Pavir.Fa02339.1	51326880	SNV	T	G	1	Homozygous	100	35.667
Chr06a	Pavir.Fa02339.1	51327353	SNV	C	T	1	Homozygous	100	36.222
Chr06a	Pavir.Fa02339.1	51327341..51327343	Deletion	TGC	-	3	Homozygous	100	36.7
Chr06b	Pavir.Fb00213.1	3717624	SNV	A	G	1	Homozygous	100	38.833
Chr06b	Pavir.Fb00213.1	3717713	SNV	A	G	1	Homozygous	100	35.118
Chr06b	Pavir.Fb00213.1	3717739	SNV	C	A	1	Homozygous	100	35.944
Chr06b	Pavir.Fb00213.1	3717825	SNV	T	C	1	Homozygous	100	37.4
Chr06b	Pavir.Fb00213.1	3718956	SNV	A	T	1	Homozygous	100	32.4
Chr06b	Pavir.Fb00213.1	3718966	SNV	T	C	1	Homozygous	100	33.2
Chr06b	Pavir.Fb00213.1	3717497..3717499	Deletion	-	AGA	3	Homozygous	100	37.5
Chr06b	Pavir.Fb00339.1	7696082	SNV	G	A	1	Homozygous	100	37.333
Chr06b	Pavir.Fb00339.1	7696111	SNV	G	T	1	Homozygous	100	35
Chr06b	Pavir.Fb00339.1	7696142	SNV	C	T	1	Homozygous	100	35.333
Chr06b	Pavir.Fb00339.1	7696148	SNV	C	T	1	Homozygous	100	37.667
Chr06b	Pavir.Fb00339.1	7696118..7696120	MNV	CCG	ATT	3	Homozygous	100	38.556
Chr06b	Pavir.Fb00847.1	19481125	SNV	A	G	1	Homozygous	100	36.154
Chr06b	Pavir.Fb00847.1	19481151	SNV	T	C	1	Homozygous	100	34.25
Chr06b	Pavir.Fb00847.1	19481163	SNV	T	C	1	Homozygous	100	38.75
Chr06b	Pavir.Fb00847.1	19481194	SNV	C	T	1	Homozygous	100	38.75
Chr06b	Pavir.Fb00847.1	19481202	SNV	C	G	1	Homozygous	100	38.75
Chr06b	Pavir.Fb00847.1	19481333	SNV	T	C	1	Homozygous	100	37.971
Chr06b	Pavir.Fb00847.1	19481421	SNV	C	G	1	Homozygous	100	38.711
Chr06b	Pavir.Fb00847.1	19481500	SNV	A	G	1	Homozygous	100	34.333
Chr06b	Pavir.Fb00847.1	19481732	SNV	G	A	1	Homozygous	100	38.158
Chr06b	Pavir.Fb00847.1	19481127..19481128	MNV	TA	CG	2	Homozygous	100	36.333
Chr06b	Pavir.Fb00847.1	19481305..19481306	MNV	CA	TG	2	Homozygous	100	37
Chr06b	Pavir.Fb00847.1	19481330^19481331	Insertion	-	C	1	Homozygous	100	36.621
Chr06b	Pavir.Fb01184.1	28781414	SNV	A	G	1	Homozygous	100	32.762
Chr06b	Pavir.Fb01923.1	48715023	SNV	T	G	1	Homozygous	100	38
Chr07a	Pavir.Ga02092.1	28268406	SNV	G	A	1	Homozygous	100	38.864
Chr07a	Pavir.Ga02092.1	28268409	SNV	C	T	1	Homozygous	100	39.091
Chr07a	Pavir.Ga02092.1	28268466	SNV	A	G	1	Homozygous	100	37.48
Chr07a	Pavir.Ga02092.1	28268642	SNV	G	T	1	Homozygous	100	38
Chr07a	Pavir.Ga02092.1	28268823	SNV	T	C	1	Homozygous	100	31.667
Chr07a	Pavir.Ga02092.1	28268998	SNV	C	G	1	Homozygous	100	37.095
Chr07a	Pavir.Ga02092.1	28269189	SNV	G	T	1	Homozygous	100	38.821
Chr07a	Pavir.Ga02092.1	28269204	SNV	T	C	1	Homozygous	100	37.615
Chr07a	Pavir.Ga02092.1	28272330	SNV	C	G	1	Homozygous	100	38.5
Chr07a	Pavir.Ga02092.1	28272333	SNV	C	G	1	Homozygous	100	38
Chr07a	Pavir.Ga02092.1	28272338	SNV	A	G	1	Homozygous	100	38.4
Chr07a	Pavir.Ga02092.1	28274577	SNV	C	T	1	Homozygous	100	38.857
Chr07a	Pavir.Ga02092.1	28274853	SNV	T	C	1	Homozygous	100	36.417
Chr07a	Pavir.Ga02092.1	28272326..28272327	MNV	TT	CG	2	Homozygous	100	39
Chr07b	Pavir.Gb00668.1	7812478	SNV	T	C	1	Homozygous	100	39
Chr07b	Pavir.Gb00668.1	7815060	SNV	T	C	1	Homozygous	100	40.667
Chr07b	Pavir.Gb00668.1	7815071	SNV	T	C	1	Homozygous	100	39.167
Chr07b	Pavir.Gb00668.1	7815985	SNV	A	C	1	Homozygous	100	38.622
Chr07b	Pavir.Gb00668.1	7816329	SNV	T	C	1	Homozygous	100	39.25
Chr07b	Pavir.Gb00668.1	7816664	SNV	A	T	1	Homozygous	100	38.778
Chr07b	Pavir.Gb00668.1	7816961	SNV	G	A	1	Homozygous	100	36.467
Chr07b	Pavir.Gb00668.1	7816986	SNV	G	T	1	Homozygous	100	38
Chr07b	Pavir.Gb00668.1	7817197	SNV	T	C	1	Homozygous	100	37.5
Chr07b	Pavir.Gb00931.1	11538034	SNV	G	A	1	Homozygous	100	35.556
Chr07b	Pavir.Gb00931.1	11538049	SNV	G	A	1	Homozygous	100	35.556
Chr07b	Pavir.Gb00931.1	11538059	SNV	T	G	1	Homozygous	100	37.889
Chr07b	Pavir.Gb00931.1	11538055^11538056	Insertion	-	AAT	3	Homozygous	100	35.778
Chr07b	Pavir.Gb01159.1	14774353	SNV	T	C	1	Homozygous	100	37.667
Chr07b	Pavir.Gb01159.1	14774409	SNV	G	C	1	Homozygous	100	38.429
Chr07b	Pavir.Gb01159.1	14774634	SNV	C	A	1	Homozygous	100	39.625
Chr07b	Pavir.Gb01159.1	14774645	SNV	A	G	1	Homozygous	100	38.4
Chr07b	Pavir.Gb01159.1	14775162	SNV	T	C	1	Homozygous	100	39
Chr07b	Pavir.Gb01159.1	14775680	SNV	A	C	1	Homozygous	100	36.667
Chr07b	Pavir.Gb01159.1	14777005	SNV	G	A	1	Homozygous	100	30.333
Chr07b	Pavir.Gb01159.1	14777053	SNV	C	T	1	Homozygous	100	39.8
Chr07b	Pavir.Gb01159.1	14775516..14775517	MNV	TG	CA	2	Homozygous	100	36
Chr07b	Pavir.Gb01908.1	26709881	SNV	C	T	1	Homozygous	100	38.667
Chr07b	Pavir.Gb02146.1	35210143	SNV	C	T	1	Homozygous	100	35.333
Chr07b	Pavir.Gb02146.1	35210169	SNV	A	G	1	Homozygous	100	37.7
Chr07b	Pavir.Gb02146.1	35210233	SNV	C	G	1	Homozygous	100	36.4
Chr07b	Pavir.Gb02146.1	35210236	SNV	A	G	1	Homozygous	100	36.6
Chr07b	Pavir.Gb02146.1	35210245	SNV	A	G	1	Homozygous	100	37
Chr07b	Pavir.Gb02146.1	35210269	SNV	G	A	1	Homozygous	100	34
Chr07b	Pavir.Gb02146.1	35210272	SNV	G	T	1	Homozygous	100	36
Chr07b	Pavir.Gb02146.1	35210276	SNV	C	G	1	Homozygous	100	34.25
Chr07b	Pavir.Gb02146.1	35210293	SNV	T	C	1	Homozygous	100	35.75
Chr07b	Pavir.Gb02159.1	35797968	SNV	C	G	1	Homozygous	100	40.25
Chr07b	Pavir.Gb02159.1	35798198	SNV	G	A	1	Homozygous	100	37.444
Chr07b	Pavir.Gb02159.1	35798209	SNV	C	A	1	Homozygous	100	37.6
Chr07b	Pavir.Gb02159.1	35798285	SNV	A	G	1	Homozygous	100	38.667
Chr07b	Pavir.Gb02159.1	35798340	SNV	T	C	1	Homozygous	100	36
Chr07b	Pavir.Gb02159.1	35798361	SNV	C	G	1	Homozygous	100	37.7
Chr07b	Pavir.Gb02159.1	35798468	SNV	C	G	1	Homozygous	100	40.5
Chr07b	Pavir.Gb02159.1	35798474	SNV	T	C	1	Homozygous	100	39.5
Chr07b	Pavir.Gb02159.1	35798495	SNV	A	T	1	Homozygous	100	38.143
Chr07b	Pavir.Gb02159.1	35798509	SNV	C	T	1	Homozygous	100	40
Chr07b	Pavir.Gb02159.1	35800302	SNV	G	A	1	Homozygous	100	37
Chr08a	Pavir.Ha00022.1	458085	SNV	C	T	1	Homozygous	100	35
Chr08a	Pavir.Ha00022.1	458198	SNV	G	T	1	Homozygous	100	37.308
Chr08a	Pavir.Ha00022.1	458203	SNV	A	G	1	Homozygous	100	36.222
Chr08a	Pavir.Ha00022.1	458561^458562	Insertion	-	AAC	3	Homozygous	100	37.941
Chr08a	Pavir.Ha00062.1	1430681	SNV	A	G	1	Homozygous	100	39.333
Chr08a	Pavir.Ha00100.1	2053457	SNV	C	A	1	Homozygous	100	36.6
Chr08a	Pavir.Ha00100.1	2053812	SNV	A	C	1	Homozygous	100	37.875
Chr08a	Pavir.Ha00100.1	2053888	SNV	C	T	1	Homozygous	100	36.4
Chr08a	Pavir.Ha00100.1	2054362	SNV	C	T	1	Homozygous	100	37.25
Chr08a	Pavir.Ha00100.1	2055345	SNV	T	A	1	Homozygous	100	37.875
Chr08a	Pavir.Ha00122.1	2656149	SNV	A	G	1	Homozygous	100	35
Chr08a	Pavir.Ha00122.1	2656605	SNV	A	G	1	Homozygous	100	39.4
Chr08a	Pavir.Ha00133.1	2756811	Deletion	A	-	1	Homozygous	100	38.333
Chr08a	Pavir.Ha00133.1	2756993	SNV	A	C	1	Homozygous	100	38.524
Chr08a	Pavir.Ha00133.1	2757748	SNV	C	T	1	Homozygous	100	39.111
Chr08a	Pavir.Ha00133.1	2758088	SNV	C	T	1	Homozygous	100	38
Chr08a	Pavir.Ha00133.1	2758266	SNV	A	T	1	Homozygous	100	36.333
Chr08a	Pavir.Ha00133.1	2758274	SNV	A	G	1	Homozygous	100	38.25
Chr08a	Pavir.Ha00133.1	2758349	SNV	G	A	1	Homozygous	100	35.143
Chr08a	Pavir.Ha00133.1	2758531	SNV	A	G	1	Homozygous	100	37.6
Chr08a	Pavir.Ha00133.1	2758808	SNV	A	T	1	Homozygous	100	37.667
Chr08a	Pavir.Ha00133.1	2759167	SNV	C	G	1	Homozygous	100	37
Chr08a	Pavir.Ha00133.1	2761936	SNV	G	A	1	Homozygous	100	34.056
Chr08a	Pavir.Ha00133.1	2761974	SNV	A	G	1	Homozygous	100	38.579
Chr08a	Pavir.Ha00133.1	2757370^2757371	Insertion	-	G	1	Homozygous	100	36.667
Chr08a	Pavir.Ha00188.1	3966038	SNV	G	A	1	Homozygous	100	38
Chr08a	Pavir.Ha00197.1	4176902	SNV	G	A	1	Homozygous	100	37.2
Chr08a	Pavir.Ha00197.1	4177326	SNV	A	G	1	Homozygous	100	37.857
Chr08a	Pavir.Ha00197.1	4177352	SNV	C	T	1	Homozygous	100	38
Chr08a	Pavir.Ha00197.1	4177112^4177113	Insertion	AT	-	2	Homozygous	100	39.909
Chr08a	Pavir.Ha00240.1	5063548	SNV	C	G	1	Homozygous	100	40.5
Chr08a	Pavir.Ha00240.1	5063550	SNV	C	T	1	Homozygous	100	40.875
Chr08a	Pavir.Ha00240.1	5063590	SNV	G	T	1	Homozygous	100	40
Chr08a	Pavir.Ha00240.1	5064521	SNV	T	G	1	Homozygous	100	37.632
Chr08a	Pavir.Ha00240.1	5064559	SNV	G	A	1	Homozygous	100	37.054
Chr08a	Pavir.Ha00240.1	5064567	SNV	A	C	1	Homozygous	100	37.603
Chr08a	Pavir.Ha00240.1	5064569	SNV	T	C	1	Homozygous	100	37.719
Chr08a	Pavir.Ha00240.1	5064633	SNV	C	A	1	Homozygous	100	37.37
Chr08a	Pavir.Ha00240.1	5064702	SNV	G	T	1	Homozygous	100	39
Chr08a	Pavir.Ha00240.1	5064865	SNV	T	G	1	Homozygous	100	38.5
Chr08a	Pavir.Ha00240.1	5065017	SNV	A	G	1	Homozygous	100	36.75
Chr08a	Pavir.Ha00240.1	5066527	SNV	A	T	1	Homozygous	100	39.3
Chr08a	Pavir.Ha00240.1	5064592..5064594	Deletion	CTA	-	3	Homozygous	100	36.021
Chr08a	Pavir.Ha00241.1	5071392	SNV	A	C	1	Homozygous	100	37.429
Chr08a	Pavir.Ha00241.1	5071396	SNV	A	T	1	Homozygous	100	30.857
Chr08a	Pavir.Ha00241.1	5071410	SNV	C	T	1	Homozygous	100	37.211
Chr08a	Pavir.Ha00241.1	5071420	SNV	C	G	1	Homozygous	100	37.938
Chr08a	Pavir.Ha00241.1	5071422	SNV	C	T	1	Homozygous	100	37.273
Chr08a	Pavir.Ha00241.1	5071436	SNV	G	T	1	Homozygous	100	34.714
Chr08a	Pavir.Ha00241.1	5071442	SNV	A	G	1	Homozygous	100	34.2
Chr08a	Pavir.Ha00241.1	5071445	SNV	T	C	1	Homozygous	100	34.2
Chr08a	Pavir.Ha00241.1	5071462	SNV	G	T	1	Homozygous	100	36.053
Chr08a	Pavir.Ha00241.1	5071467	SNV	T	C	1	Homozygous	100	38
Chr08a	Pavir.Ha00241.1	5071472	SNV	T	C	1	Homozygous	100	38.75
Chr08a	Pavir.Ha00241.1	5071483	SNV	C	T	1	Homozygous	100	38.75
Chr08a	Pavir.Ha00241.1	5071485	SNV	C	A	1	Homozygous	100	38.75
Chr08a	Pavir.Ha00241.1	5071499	SNV	T	C	1	Homozygous	100	38.75
Chr08a	Pavir.Ha00241.1	5071525	SNV	A	T	1	Homozygous	100	36.4
Chr08a	Pavir.Ha00241.1	5071527	SNV	G	C	1	Homozygous	100	36.75
Chr08a	Pavir.Ha00241.1	5071533	SNV	C	G	1	Homozygous	100	36.765
Chr08a	Pavir.Ha00241.1	5071474..5071475	MNV	TC	GT	2	Homozygous	100	39.25
Chr08a	Pavir.Ha00241.1	5071494..5071495	MNV	CG	TA	2	Homozygous	100	38.125
Chr08a	Pavir.Ha00243.1	5092094	SNV	T	C	1	Homozygous	100	38.333
Chr08a	Pavir.Ha00243.1	5092108..5092109	MNV	TC	AT	2	Homozygous	100	37.462
Chr08a	Pavir.Ha00253.1	5249739	SNV	G	A	1	Homozygous	100	35.636
Chr08a	Pavir.Ha00254.1	5281462	SNV	G	C	1	Homozygous	100	38.122
Chr08a	Pavir.Ha00254.1	5281705	SNV	T	C	1	Homozygous	100	38.421
Chr08a	Pavir.Ha00254.1	5281745	SNV	A	C	1	Homozygous	100	36.256
Chr08a	Pavir.Ha00255.1	5286761	SNV	A	G	1	Homozygous	100	36.667
Chr08a	Pavir.Ha00255.1	5286960	SNV	C	T	1	Homozygous	100	40.2
Chr08a	Pavir.Ha00255.1	5286979	SNV	C	G	1	Homozygous	100	37
Chr08a	Pavir.Ha00255.1	5287089	SNV	G	A	1	Homozygous	100	35.5
Chr08a	Pavir.Ha00255.1	5287109	SNV	T	C	1	Homozygous	100	37.667
Chr08a	Pavir.Ha00255.1	5287121	SNV	G	A	1	Homozygous	100	40.667
Chr08a	Pavir.Ha00255.1	5287130	SNV	G	A	1	Homozygous	100	39.033
Chr08a	Pavir.Ha00255.1	5287634	SNV	T	A	1	Homozygous	100	39.125
Chr08a	Pavir.Ha00255.1	5286962..5286965	MNV	AATG	TGCA	4	Homozygous	100	39.15
Chr08a	Pavir.Ha00262.1	5425639	SNV	G	A	1	Homozygous	100	37.725
Chr08a	Pavir.Ha00262.1	5425845	SNV	G	A	1	Homozygous	100	36.733
Chr08a	Pavir.Ha00262.1	5425987	SNV	C	T	1	Homozygous	100	37.875
Chr08a	Pavir.Ha00262.1	5425995	SNV	T	C	1	Homozygous	100	38.425
Chr08a	Pavir.Ha00262.1	5426589	SNV	T	A	1	Homozygous	100	37.174
Chr08a	Pavir.Ha00262.1	5427009	SNV	A	T	1	Homozygous	100	37.636
Chr08a	Pavir.Ha00262.1	5424732..5424733	MNV	TT	CC	2	Homozygous	100	38.389
Chr08a	Pavir.Ha00647.1	16219179	SNV	A	G	1	Homozygous	100	34.333
Chr08a	Pavir.Ha00647.1	16219194	SNV	A	G	1	Homozygous	100	35.667
Chr08a	Pavir.Ha00647.1	16219227	SNV	C	G	1	Homozygous	100	38.333
Chr08a	Pavir.Ha00691.1	17429032	SNV	A	C	1	Homozygous	100	37.083
Chr08a	Pavir.Ha00691.1	17429186	SNV	A	G	1	Homozygous	100	34.8
Chr08a	Pavir.Ha00691.1	17432170	SNV	C	T	1	Homozygous	100	37.692
Chr08a	Pavir.Ha00691.1	17432269	SNV	C	T	1	Homozygous	100	38.497
Chr08a	Pavir.Ha00691.1	17432708	SNV	A	C	1	Homozygous	100	38.302
Chr08a	Pavir.Ha00691.1	17432759	SNV	A	G	1	Homozygous	100	37.37
Chr08a	Pavir.Ha00691.1	17434627	SNV	G	T	1	Homozygous	100	33.444
Chr08a	Pavir.Ha00691.1	17428760..17428768	Deletion	-	TCTTCCCCT	9	Homozygous	100	39.462
Chr08a	Pavir.Ha00713.1	18171804	SNV	C	T	1	Homozygous	100	40
Chr08a	Pavir.Ha00713.1	18171835	SNV	A	T	1	Homozygous	100	35.92
Chr08a	Pavir.Ha00713.1	18172731	SNV	A	C	1	Homozygous	100	38.167
Chr08a	Pavir.Ha00829.1	23255835	SNV	T	G	1	Homozygous	100	39.333
Chr08a	Pavir.Ha00829.1	23255868	SNV	G	C	1	Homozygous	100	35.25
Chr08a	Pavir.Ha00829.1	23255903	SNV	A	T	1	Homozygous	100	35.889
Chr08a	Pavir.Ha00829.1	23256021	SNV	G	C	1	Homozygous	100	35.833
Chr08a	Pavir.Ha00829.1	23256273	SNV	G	C	1	Homozygous	100	37.583
Chr08a	Pavir.Ha00829.1	23256463	SNV	A	G	1	Homozygous	100	37.188
Chr08a	Pavir.Ha00829.1	23256721	SNV	A	G	1	Homozygous	100	38.9
Chr08a	Pavir.Ha00829.1	23257946	SNV	T	G	1	Homozygous	100	38.625
Chr08a	Pavir.Ha00829.1	23257954	SNV	T	A	1	Homozygous	100	38.5
Chr08a	Pavir.Ha00829.1	23258234	SNV	T	C	1	Homozygous	100	37.333
Chr08a	Pavir.Ha00829.1	23257924..23257926	Deletion	-	TGT	3	Homozygous	100	37.444
Chr08a	Pavir.Ha00960.1	26450183	SNV	G	C	1	Homozygous	100	38
Chr08a	Pavir.Ha00960.1	26450649	SNV	A	G	1	Homozygous	100	33
Chr08a	Pavir.Ha00960.1	26450663	SNV	T	A	1	Homozygous	100	33
Chr08a	Pavir.Ha00960.1	26450891	SNV	A	C	1	Homozygous	100	32.333
Chr08a	Pavir.Ha00960.1	26450905	SNV	C	T	1	Homozygous	100	37.667
Chr08a	Pavir.Ha00960.1	26452776	SNV	C	T	1	Homozygous	100	38
Chr08a	Pavir.Ha00960.1	26452793	SNV	T	C	1	Homozygous	100	37
Chr08a	Pavir.Ha01139.1	31089594	SNV	A	T	1	Homozygous	100	35.833
Chr08a	Pavir.Ha01139.1	31089645	SNV	T	C	1	Homozygous	100	40.333
Chr08a	Pavir.Ha01139.1	31089651	SNV	T	A	1	Homozygous	100	40.333
Chr08a	Pavir.Ha01139.1	31090488	SNV	T	C	1	Homozygous	100	37.5
Chr08a	Pavir.Ha01139.1	31095815	SNV	T	C	1	Homozygous	100	36.8
Chr08a	Pavir.Ha01139.1	31095827	SNV	A	G	1	Homozygous	100	38.4
Chr08a	Pavir.Ha01139.1	31096193	SNV	C	A	1	Homozygous	100	39.6
Chr08a	Pavir.Ha01139.1	31096202	Deletion	-	A	1	Homozygous	100	38.6
Chr08a	Pavir.Ha01139.1	31096204	Deletion	T	-	1	Homozygous	100	37.333
Chr08a	Pavir.Ha01139.1	31096204	SNV	G	T	1	Homozygous	100	40.2
Chr08a	Pavir.Ha01139.1	31096213	SNV	A	G	1	Homozygous	100	38.4
Chr08a	Pavir.Ha01139.1	31096225	SNV	C	G	1	Homozygous	100	39.167
Chr08a	Pavir.Ha01139.1	31096234	SNV	G	T	1	Homozygous	100	38.103
Chr08a	Pavir.Ha01142.1	31137623	SNV	G	A	1	Homozygous	100	38.667
Chr08a	Pavir.Ha01142.1	31138147	SNV	C	G	1	Homozygous	100	39.5
Chr08a	Pavir.Ha01142.1	31138177	SNV	C	T	1	Homozygous	100	39.8
Chr08a	Pavir.Ha01142.1	31138332	SNV	G	A	1	Homozygous	100	38.833
Chr08a	Pavir.Ha01142.1	31138436	SNV	T	C	1	Homozygous	100	38.9
Chr08a	Pavir.Ha01142.1	31138486	SNV	C	T	1	Homozygous	100	37.917
Chr08a	Pavir.Ha01142.1	31139195	SNV	A	C	1	Homozygous	100	37.143
Chr08a	Pavir.Ha01142.1	31139372	SNV	G	A	1	Homozygous	100	37.5
Chr08a	Pavir.Ha01142.1	31139389	SNV	G	A	1	Homozygous	100	38.667
Chr08a	Pavir.Ha01142.1	31146298	SNV	G	A	1	Homozygous	100	38.714
Chr08a	Pavir.Ha01142.1	31146650	SNV	T	C	1	Homozygous	100	39.889
Chr08a	Pavir.Ha01142.1	31146861	SNV	T	G	1	Homozygous	100	36.625
Chr08a	Pavir.Ha01142.1	31147919	SNV	A	C	1	Homozygous	100	38.25
Chr08a	Pavir.Ha01142.1	31147931	SNV	G	A	1	Homozygous	100	32
Chr08a	Pavir.Ha01142.1	31148098	SNV	G	A	1	Homozygous	100	39.5
Chr08a	Pavir.Ha01142.1	31148116	SNV	T	C	1	Homozygous	100	39
Chr08a	Pavir.Ha01142.1	31148152	SNV	G	A	1	Homozygous	100	39.6
Chr08a	Pavir.Ha01142.1	31148232	Deletion	T	-	1	Homozygous	100	40.2
Chr08a	Pavir.Ha01142.1	31138128..31138129	MNV	TT	AG	2	Homozygous	100	37.1
Chr08a	Pavir.Ha01142.1	31139262..31139263	MNV	CC	TG	2	Homozygous	100	37.1
Chr08a	Pavir.Ha01146.1	31224171	SNV	T	C	1	Homozygous	100	37.176
Chr08a	Pavir.Ha01146.1	31225186	SNV	A	G	1	Homozygous	100	38.342
Chr08a	Pavir.Ha01146.1	31227138	SNV	T	G	1	Homozygous	100	37.485
Chr08a	Pavir.Ha01146.1	31227291	SNV	A	T	1	Homozygous	100	38.179
Chr08a	Pavir.Ha01146.1	31227642	SNV	G	A	1	Homozygous	100	39.545
Chr08a	Pavir.Ha01176.1	32205693	SNV	A	C	1	Homozygous	100	36.333
Chr08a	Pavir.Ha01176.1	32205978^32205979	Insertion	A	-	1	Homozygous	100	38.333
Chr08a	Pavir.Ha01236.1	35083380	SNV	G	A	1	Homozygous	100	38.5
Chr08a	Pavir.Ha01236.1	35083411	SNV	A	G	1	Homozygous	100	37.571
Chr08a	Pavir.Ha01236.1	35083979	SNV	T	G	1	Homozygous	100	37.923
Chr08a	Pavir.Ha01236.1	35083983	SNV	T	C	1	Homozygous	100	37.882
Chr08a	Pavir.Ha01236.1	35083988	SNV	A	G	1	Homozygous	100	37.667
Chr08a	Pavir.Ha01236.1	35084052	SNV	G	A	1	Homozygous	100	37.286
Chr08a	Pavir.Ha01236.1	35084056	SNV	C	A	1	Homozygous	100	37.4
Chr08a	Pavir.Ha01236.1	35085228..35085229	MNV	GG	TA	2	Homozygous	100	36.585
Chr08a	Pavir.Ha01319.1	38896525	SNV	C	G	1	Homozygous	100	38.054
Chr08a	Pavir.Ha01319.1	38896995	SNV	T	C	1	Homozygous	100	40.235
Chr08a	Pavir.Ha01319.1	38897113	SNV	C	T	1	Homozygous	100	39.333
Chr08a	Pavir.Ha01319.1	38897209	SNV	C	A	1	Homozygous	100	36.875
Chr08a	Pavir.Ha01319.1	38898436	SNV	C	T	1	Homozygous	100	37.909
Chr08a	Pavir.Ha01319.1	38898543	SNV	G	A	1	Homozygous	100	38.538
Chr08a	Pavir.Ha01319.1	38898546..38898547	MNV	CA	TG	2	Homozygous	100	37.615
Chr08a	Pavir.Ha01383.1	41219485	Replacement	A	TG	2	Homozygous	100	37.864
Chr08a	Pavir.Ha01383.1	41219488	SNV	A	C	1	Homozygous	100	38.444
Chr08a	Pavir.Ha01383.1	41219504	SNV	G	A	1	Homozygous	100	34.222
Chr08a	Pavir.Ha01383.1	41219539	SNV	T	C	1	Homozygous	100	30.667
Chr08a	Pavir.Ha01383.1	41219546	SNV	A	C	1	Homozygous	100	37.375
Chr08a	Pavir.Ha01383.1	41220058	SNV	C	G	1	Homozygous	100	35.417
Chr08a	Pavir.Ha01383.1	41220079	SNV	A	G	1	Homozygous	100	37.069
Chr08a	Pavir.Ha01383.1	41220088	SNV	C	T	1	Homozygous	100	37.839
Chr08a	Pavir.Ha01383.1	41220098	SNV	G	A	1	Homozygous	100	35.1
Chr08a	Pavir.Ha01383.1	41220111	SNV	T	A	1	Homozygous	100	34.867
Chr08a	Pavir.Ha01383.1	41220143	SNV	A	G	1	Homozygous	100	35
Chr08a	Pavir.Ha01383.1	41220150	SNV	A	G	1	Homozygous	100	36
Chr08a	Pavir.Ha01383.1	41220161	SNV	T	G	1	Homozygous	100	36.5
Chr08a	Pavir.Ha01383.1	41219491..41219492	MNV	GA	AT	2	Homozygous	100	37.947
Chr08a	Pavir.Ha01383.1	41220136..41220137	MNV	GT	AC	2	Homozygous	100	36.733
Chr08a	Pavir.Ha01577.1	45819353	SNV	T	C	1	Homozygous	100	36
Chr08a	Pavir.Ha01577.1	45819380	SNV	T	G	1	Homozygous	100	34.333
Chr08a	Pavir.Ha01577.1	45819406	SNV	A	T	1	Homozygous	100	32.4
Chr08a	Pavir.Ha01577.1	45819390^45819391	Insertion	G	-	1	Homozygous	100	33.5
Chr08a	Pavir.Ha01588.1	46018710	SNV	C	T	1	Homozygous	100	38.031
Chr08a	Pavir.Ha01588.1	46019091	SNV	T	A	1	Homozygous	100	39.535
Chr08a	Pavir.Ha01588.1	46019350	SNV	G	A	1	Homozygous	100	38.053
Chr08a	Pavir.Ha01588.1	46019719	SNV	C	A	1	Homozygous	100	38.699
Chr08a	Pavir.Ha01588.1	46019872	SNV	A	C	1	Homozygous	100	37.855
Chr08a	Pavir.Ha01588.1	46020441	SNV	C	G	1	Homozygous	100	37.236
Chr08a	Pavir.Ha01588.1	46018163..46018164	Deletion	CT	-	2	Homozygous	100	37.676
Chr08a	Pavir.Ha01588.1	46020083..46020085	Deletion	CAT	-	3	Homozygous	100	37.293
Chr08a	Pavir.Ha01631.1	46753192	SNV	G	A	1	Homozygous	100	38.667
Chr08a	Pavir.Ha01631.1	46753201	SNV	A	G	1	Homozygous	100	36.455
Chr08a	Pavir.Ha01631.1	46753217	SNV	T	C	1	Homozygous	100	38.333
Chr08a	Pavir.Ha01631.1	46753221	SNV	G	C	1	Homozygous	100	36.692
Chr08a	Pavir.Ha01631.1	46753230	SNV	C	T	1	Homozygous	100	32.333
Chr08a	Pavir.Ha01644.1	47263092	SNV	A	G	1	Homozygous	100	38.5
Chr08a	Pavir.Ha01644.1	47263102	SNV	T	A	1	Homozygous	100	37.5
Chr08a	Pavir.Ha01644.1	47264766	SNV	G	A	1	Homozygous	100	34.432
Chr08a	Pavir.Ha01644.1	47267957	SNV	C	T	1	Homozygous	100	37.4
Chr08a	Pavir.Ha01644.1	47269220	SNV	G	A	1	Homozygous	100	34
Chr08a	Pavir.Ha01644.1	47268871..47268872	Deletion	-	GA	2	Homozygous	100	35
Chr08a	Pavir.Ha01650.1	47410457	Deletion	G	-	1	Homozygous	100	33.75
Chr08a	Pavir.Ha01650.1	47410457	SNV	C	G	1	Homozygous	100	38.135
Chr08a	Pavir.Ha01650.1	47410460	SNV	T	C	1	Homozygous	100	35.75
Chr08a	Pavir.Ha01650.1	47410610	SNV	T	C	1	Homozygous	100	35.333
Chr08a	Pavir.Ha01650.1	47410626	SNV	C	T	1	Homozygous	100	38
Chr08a	Pavir.Ha01650.1	47410751	SNV	T	C	1	Homozygous	100	36
Chr08a	Pavir.Ha01650.1	47410761	SNV	A	G	1	Homozygous	100	30.333
Chr08a	Pavir.Ha01650.1	47410784	SNV	C	G	1	Homozygous	100	37.333
Chr08a	Pavir.Ha01650.1	47410796	SNV	T	A	1	Homozygous	100	39
Chr08a	Pavir.Ha01650.1	47412179	SNV	A	G	1	Homozygous	100	35.074
Chr08a	Pavir.Ha01650.1	47412241	SNV	T	C	1	Homozygous	100	39.047
Chr08a	Pavir.Ha01650.1	47412256	SNV	T	C	1	Homozygous	100	37.944
Chr08a	Pavir.Ha01650.1	47412268	SNV	G	C	1	Homozygous	100	35.241
Chr08a	Pavir.Ha01650.1	47410395..47410396	MNV	TC	AA	2	Homozygous	100	38.426
Chr08a	Pavir.Ha01650.1	47410452..47410455	Replacement	TCCC	GG	4	Homozygous	100	39.438
Chr08a	Pavir.Ha01650.1	47410453..47410454	MNV	GA	CC	2	Homozygous	100	37.375
Chr08a	Pavir.Ha01650.1	47410462..47410463	MNV	CA	TG	2	Homozygous	100	34
Chr08a	Pavir.Ha01650.1	47410772..47410773	MNV	TA	CG	2	Homozygous	100	36.333
Chr08a	Pavir.Ha01664.1	48042820	SNV	A	T	1	Homozygous	100	37.768
Chr08a	Pavir.Ha01664.1	48043216	SNV	C	A	1	Homozygous	100	39.143
Chr08a	Pavir.Ha01664.1	48045251	SNV	A	G	1	Homozygous	100	39.375
Chr08a	Pavir.Ha01664.1	48045271	SNV	C	T	1	Homozygous	100	38.889
Chr08a	Pavir.Ha01664.1	48045380	SNV	C	G	1	Homozygous	100	38.463
Chr08a	Pavir.Ha01664.1	48045392	SNV	A	G	1	Homozygous	100	38.027
Chr08a	Pavir.Ha01664.1	48045407	SNV	A	G	1	Homozygous	100	39.095
Chr08a	Pavir.Ha01664.1	48046222	SNV	G	T	1	Homozygous	100	39.205
Chr08a	Pavir.Ha01664.1	48047286	SNV	G	A	1	Homozygous	100	35.444
Chr08a	Pavir.Ha01664.1	48047295	SNV	T	C	1	Homozygous	100	35.852
Chr08a	Pavir.Ha01664.1	48047633	SNV	T	G	1	Homozygous	100	39
Chr08a	Pavir.Ha01664.1	48047635	SNV	T	A	1	Homozygous	100	38.893
Chr08a	Pavir.Ha01664.1	48047644	SNV	C	A	1	Homozygous	100	37
Chr08a	Pavir.Ha01664.1	48047657	SNV	G	A	1	Homozygous	100	38.385
Chr08a	Pavir.Ha01664.1	48042823..48042825	Deletion	TCC	-	3	Homozygous	100	36.826
Chr08a	Pavir.Ha01664.1	48047288..48047289	MNV	CC	GG	2	Homozygous	100	35.904
Chr08a	Pavir.Ha01664.1	48047489..48047490	MNV	GA	TT	2	Homozygous	100	33.75
Chr08a	Pavir.Ha01886.1	52325520	SNV	G	T	1	Homozygous	100	38.333
Chr08a	Pavir.Ha01886.1	52325894	SNV	A	T	1	Homozygous	100	37.333
Chr08a	Pavir.Ha01886.1	52326782	SNV	T	C	1	Homozygous	100	39.333
Chr08a	Pavir.Ha01922.1	52763226	SNV	C	A	1	Homozygous	100	34.75
Chr08a	Pavir.Ha01922.1	52763775	SNV	A	C	1	Homozygous	100	39
Chr08b	Pavir.Hb00011.1	463952	SNV	G	C	1	Homozygous	100	35.667
Chr08b	Pavir.Hb00011.1	463999	SNV	G	C	1	Homozygous	100	38.333
Chr08b	Pavir.Hb00011.1	464704	SNV	T	C	1	Homozygous	100	38.667
Chr08b	Pavir.Hb00011.1	464712	SNV	T	C	1	Homozygous	100	38.667
Chr08b	Pavir.Hb00020.1	732471	SNV	A	G	1	Homozygous	100	37
Chr08b	Pavir.Hb00020.1	732494	SNV	T	C	1	Homozygous	100	37.333
Chr08b	Pavir.Hb00020.1	732867	SNV	T	A	1	Homozygous	100	37.839
Chr08b	Pavir.Hb00020.1	735952	SNV	A	G	1	Homozygous	100	40.333
Chr08b	Pavir.Hb00020.1	736073	SNV	C	T	1	Homozygous	100	36.4
Chr08b	Pavir.Hb00020.1	736100	SNV	C	A	1	Homozygous	100	39.083
Chr08b	Pavir.Hb00020.1	736385	SNV	G	A	1	Homozygous	100	36
Chr08b	Pavir.Hb00020.1	736846	SNV	T	C	1	Homozygous	100	35.75
Chr08b	Pavir.Hb00020.1	736865	SNV	T	C	1	Homozygous	100	37.278
Chr08b	Pavir.Hb00020.1	736870	SNV	G	T	1	Homozygous	100	36
Chr08b	Pavir.Hb00020.1	736873	SNV	T	A	1	Homozygous	100	37.611
Chr08b	Pavir.Hb00020.1	736900	SNV	T	C	1	Homozygous	100	36.842
Chr08b	Pavir.Hb00020.1	736904	SNV	G	A	1	Homozygous	100	36.421
Chr08b	Pavir.Hb00020.1	736906	SNV	G	A	1	Homozygous	100	36.053
Chr08b	Pavir.Hb00020.1	736944	SNV	T	C	1	Homozygous	100	36.5
Chr08b	Pavir.Hb00020.1	733376..733377	MNV	GC	AG	2	Homozygous	100	40
Chr08b	Pavir.Hb00020.1	736086..736087	MNV	GA	AG	2	Homozygous	100	37.917
Chr08b	Pavir.Hb00020.1	736316..736317	MNV	AA	TT	2	Homozygous	100	37.5
Chr08b	Pavir.Hb00020.1	736879..736880	MNV	TG	CC	2	Homozygous	100	37.667
Chr08b	Pavir.Hb00055.1	1138192	SNV	G	A	1	Homozygous	100	34.75
Chr08b	Pavir.Hb00055.1	1138224	SNV	C	T	1	Homozygous	100	34
Chr08b	Pavir.Hb00055.1	1138351	SNV	G	A	1	Homozygous	100	38.778
Chr08b	Pavir.Hb00055.1	1138359	SNV	C	T	1	Homozygous	100	37.667
Chr08b	Pavir.Hb00055.1	1138408	SNV	A	G	1	Homozygous	100	39.286
Chr08b	Pavir.Hb00055.1	1138429	SNV	G	A	1	Homozygous	100	37.714
Chr08b	Pavir.Hb00055.1	1138449	SNV	T	A	1	Homozygous	100	38.429
Chr08b	Pavir.Hb00055.1	1138496	SNV	G	A	1	Homozygous	100	39.5
Chr08b	Pavir.Hb00055.1	1138508	SNV	A	T	1	Homozygous	100	39.75
Chr08b	Pavir.Hb00055.1	1139025	SNV	G	A	1	Homozygous	100	39.8
Chr08b	Pavir.Hb00055.1	1139167	SNV	G	A	1	Homozygous	100	40.25
Chr08b	Pavir.Hb00055.1	1139513	SNV	G	A	1	Homozygous	100	33
Chr08b	Pavir.Hb00055.1	1147413	SNV	C	T	1	Homozygous	100	38
Chr08b	Pavir.Hb00059.1	1176789	SNV	G	A	1	Homozygous	100	35.333
Chr08b	Pavir.Hb00059.1	1177146	SNV	C	G	1	Homozygous	100	38.833
Chr08b	Pavir.Hb00059.1	1177158	SNV	T	A	1	Homozygous	100	37.538
Chr08b	Pavir.Hb00059.1	1177173	SNV	T	C	1	Homozygous	100	38
Chr08b	Pavir.Hb00059.1	1177205	SNV	C	T	1	Homozygous	100	38.444
Chr08b	Pavir.Hb00059.1	1177241	SNV	T	C	1	Homozygous	100	37.833
Chr08b	Pavir.Hb00059.1	1177507	SNV	C	T	1	Homozygous	100	38.9
Chr08b	Pavir.Hb00059.1	1177727	SNV	T	A	1	Homozygous	100	38
Chr08b	Pavir.Hb00059.1	1177786	SNV	G	A	1	Homozygous	100	39.214
Chr08b	Pavir.Hb00059.1	1177850	SNV	T	G	1	Homozygous	100	36.2
Chr08b	Pavir.Hb00059.1	1181726	SNV	A	G	1	Homozygous	100	38
Chr08b	Pavir.Hb00059.1	1188724	SNV	C	A	1	Homozygous	100	38.25
Chr08b	Pavir.Hb00059.1	1188958	SNV	C	T	1	Homozygous	100	37.731
Chr08b	Pavir.Hb00059.1	1189149	SNV	A	C	1	Homozygous	100	39.444
Chr08b	Pavir.Hb00059.1	1189153	SNV	T	A	1	Homozygous	100	38.7
Chr08b	Pavir.Hb00059.1	1176794..1176795	MNV	AG	CA	2	Homozygous	100	36
Chr08b	Pavir.Hb00059.1	1177230..1177232	MNV	CCG	AGT	3	Homozygous	100	38
Chr08b	Pavir.Hb00076.1	1406285	SNV	G	A	1	Homozygous	100	37
Chr08b	Pavir.Hb00076.1	1406308	SNV	A	G	1	Homozygous	100	38.062
Chr08b	Pavir.Hb00076.1	1406298^1406299	Insertion	G	-	1	Homozygous	100	36.75
Chr08b	Pavir.Hb00083.1	1631767	SNV	A	C	1	Homozygous	100	37.8
Chr08b	Pavir.Hb00083.1	1631949	SNV	A	C	1	Homozygous	100	35.903
Chr08b	Pavir.Hb00083.1	1631971	SNV	G	A	1	Homozygous	100	39.6
Chr08b	Pavir.Hb00083.1	1632042	SNV	T	C	1	Homozygous	100	38.4
Chr08b	Pavir.Hb00083.1	1632048	SNV	C	A	1	Homozygous	100	38.65
Chr08b	Pavir.Hb00083.1	1632574	SNV	G	C	1	Homozygous	100	36.625
Chr08b	Pavir.Hb00083.1	1632578	SNV	A	C	1	Homozygous	100	36.429
Chr08b	Pavir.Hb00083.1	1632593	SNV	T	G	1	Homozygous	100	35.5
Chr08b	Pavir.Hb00083.1	1632595	SNV	C	A	1	Homozygous	100	34.571
Chr08b	Pavir.Hb00083.1	1632599	SNV	T	C	1	Homozygous	100	35.5
Chr08b	Pavir.Hb00083.1	1633147	SNV	C	A	1	Homozygous	100	37.833
Chr08b	Pavir.Hb00083.1	1636334	SNV	C	G	1	Homozygous	100	37.3
Chr08b	Pavir.Hb00083.1	1636381	SNV	C	A	1	Homozygous	100	33.667
Chr08b	Pavir.Hb00190.1	3674801	SNV	G	A	1	Homozygous	100	37.288
Chr08b	Pavir.Hb00190.1	3674920	SNV	C	A	1	Homozygous	100	36.098
Chr08b	Pavir.Hb00190.1	3674942	SNV	C	A	1	Homozygous	100	35.259
Chr08b	Pavir.Hb00190.1	3675958	SNV	T	C	1	Homozygous	100	37.172
Chr08b	Pavir.Hb00190.1	3676022	Replacement	TGT	C	3	Homozygous	100	37.972
Chr08b	Pavir.Hb00190.1	3676236	SNV	C	A	1	Homozygous	100	36.965
Chr08b	Pavir.Hb00190.1	3676367	SNV	C	G	1	Homozygous	100	35.912
Chr08b	Pavir.Hb00190.1	3676451	SNV	C	A	1	Homozygous	100	38.905
Chr08b	Pavir.Hb00190.1	3676463	SNV	A	G	1	Homozygous	100	38.084
Chr08b	Pavir.Hb00190.1	3676478	SNV	A	G	1	Homozygous	100	37.508
Chr08b	Pavir.Hb00190.1	3676495	SNV	A	T	1	Homozygous	100	34.849
Chr08b	Pavir.Hb00190.1	3676519	SNV	A	C	1	Homozygous	100	38.615
Chr08b	Pavir.Hb00190.1	3677469	SNV	C	T	1	Homozygous	100	37.558
Chr08b	Pavir.Hb00190.1	3681348	SNV	A	G	1	Homozygous	100	36.149
Chr08b	Pavir.Hb00190.1	3676018^3676019	Insertion	-	T	1	Homozygous	100	37.566
Chr08b	Pavir.Hb00190.1	3676020^3676021	Insertion	G	-	1	Homozygous	100	37.676
Chr08b	Pavir.Hb00190.1	3676021^3676022	Insertion	-	T	1	Homozygous	100	37.788
Chr08b	Pavir.Hb00190.1	3676022^3676023	Insertion	-	T	1	Homozygous	100	38.296
Chr08b	Pavir.Hb00190.1	3676224..3676225	MNV	TT	CA	2	Homozygous	100	36.84
Chr08b	Pavir.Hb00190.1	3676373..3676374	MNV	CA	GG	2	Homozygous	100	35.349
Chr08b	Pavir.Hb00190.1	3676824..3676826	Deletion	-	CTG	3	Homozygous	100	37.818
Chr08b	Pavir.Hb00191.1	3683887	SNV	C	T	1	Homozygous	100	38
Chr08b	Pavir.Hb00191.1	3684039	SNV	T	A	1	Homozygous	100	35.457
Chr08b	Pavir.Hb00191.1	3684146	SNV	T	A	1	Homozygous	100	37.706
Chr08b	Pavir.Hb00191.1	3684326	SNV	C	G	1	Homozygous	100	37.674
Chr08b	Pavir.Hb00191.1	3684777	SNV	G	A	1	Homozygous	100	38.196
Chr08b	Pavir.Hb00191.1	3685114	SNV	G	A	1	Homozygous	100	38.65
Chr08b	Pavir.Hb00191.1	3685343	SNV	A	T	1	Homozygous	100	38.118
Chr08b	Pavir.Hb00191.1	3685346	SNV	G	A	1	Homozygous	100	38.472
Chr08b	Pavir.Hb00191.1	3687040	SNV	A	T	1	Homozygous	100	37.823
Chr08b	Pavir.Hb00191.1	3687378	SNV	A	G	1	Homozygous	100	37
Chr08b	Pavir.Hb00191.1	3687384	SNV	A	T	1	Homozygous	100	36.333
Chr08b	Pavir.Hb00191.1	3687572	SNV	T	C	1	Homozygous	100	39.5
Chr08b	Pavir.Hb00191.1	3687593	SNV	T	C	1	Homozygous	100	37.143
Chr08b	Pavir.Hb00191.1	3689277	SNV	T	C	1	Homozygous	100	37
Chr08b	Pavir.Hb00191.1	3690327	SNV	C	T	1	Homozygous	100	34.87
Chr08b	Pavir.Hb00191.1	3690376	SNV	G	A	1	Homozygous	100	36.069
Chr08b	Pavir.Hb00191.1	3690391	SNV	C	A	1	Homozygous	100	36.284
Chr08b	Pavir.Hb00191.1	3690393	SNV	C	T	1	Homozygous	100	36.353
Chr08b	Pavir.Hb00191.1	3690532	SNV	T	C	1	Homozygous	100	38.5
Chr08b	Pavir.Hb00191.1	3690550	SNV	G	A	1	Homozygous	100	37.701
Chr08b	Pavir.Hb00191.1	3684431..3684432	MNV	CG	TC	2	Homozygous	100	36.356
Chr08b	Pavir.Hb00191.1	3688878^3688879	Insertion	-	C	1	Homozygous	100	40
Chr08b	Pavir.Hb00191.1	3690490^3690491	Insertion	-	G	1	Homozygous	100	34.093
Chr08b	Pavir.Hb00232.1	4547359	SNV	T	C	1	Homozygous	100	39.5
Chr08b	Pavir.Hb00287.1	5301046	SNV	A	G	1	Homozygous	100	37.542
Chr08b	Pavir.Hb00287.1	5301104	SNV	G	C	1	Homozygous	100	39.833
Chr08b	Pavir.Hb00305.1	5892331	SNV	C	A	1	Homozygous	100	37.833
Chr08b	Pavir.Hb00309.1	5940755	SNV	T	C	1	Homozygous	100	37.682
Chr08b	Pavir.Hb00309.1	5940757	SNV	C	T	1	Homozygous	100	38.391
Chr08b	Pavir.Hb00309.1	5940767	SNV	T	C	1	Homozygous	100	35.35
Chr08b	Pavir.Hb00309.1	5940769	SNV	T	C	1	Homozygous	100	35.8
Chr08b	Pavir.Hb00318.1	6169464	SNV	T	C	1	Homozygous	100	40.8
Chr08b	Pavir.Hb00318.1	6169482	SNV	A	C	1	Homozygous	100	40.4
Chr08b	Pavir.Hb00368.1	7064743	SNV	C	A	1	Homozygous	100	39.75
Chr08b	Pavir.Hb00381.1	7425859	SNV	A	T	1	Homozygous	100	34.667
Chr08b	Pavir.Hb00381.1	7426369	SNV	T	C	1	Homozygous	100	39
Chr08b	Pavir.Hb00412.1	8051923	SNV	G	A	1	Homozygous	100	39
Chr08b	Pavir.Hb00412.1	8052132	SNV	G	A	1	Homozygous	100	36.5
Chr08b	Pavir.Hb00412.1	8052893	SNV	G	A	1	Homozygous	100	36.333
Chr08b	Pavir.Hb00412.1	8052896	SNV	C	A	1	Homozygous	100	36.2
Chr08b	Pavir.Hb00412.1	8052916	SNV	T	A	1	Homozygous	100	33.778
Chr08b	Pavir.Hb00412.1	8053027	SNV	G	C	1	Homozygous	100	36.188
Chr08b	Pavir.Hb00412.1	8053029	SNV	T	C	1	Homozygous	100	38.556
Chr08b	Pavir.Hb00412.1	8053540	SNV	G	C	1	Homozygous	100	37
Chr08b	Pavir.Hb00412.1	8053767	SNV	A	G	1	Homozygous	100	37.636
Chr08b	Pavir.Hb00412.1	8053875	SNV	A	C	1	Homozygous	100	36.75
Chr08b	Pavir.Hb00412.1	8054021	SNV	A	G	1	Homozygous	100	37.929
Chr08b	Pavir.Hb00412.1	8054024	SNV	C	T	1	Homozygous	100	38.25
Chr08b	Pavir.Hb00412.1	8054028	SNV	G	A	1	Homozygous	100	39
Chr08b	Pavir.Hb00412.1	8054102	SNV	A	T	1	Homozygous	100	37.6
Chr08b	Pavir.Hb00412.1	8054207	SNV	A	G	1	Homozygous	100	38.462
Chr08b	Pavir.Hb00412.1	8054400	SNV	G	A	1	Homozygous	100	35.9
Chr08b	Pavir.Hb00412.1	8053226^8053227	Insertion	-	GGGC	4	Homozygous	100	37.414
Chr08b	Pavir.Hb00430.1	8490905	SNV	T	C	1	Homozygous	100	38.333
Chr08b	Pavir.Hb00430.1	8490954	SNV	C	T	1	Homozygous	100	36.462
Chr08b	Pavir.Hb00430.1	8491257	SNV	G	A	1	Homozygous	100	37.111
Chr08b	Pavir.Hb00430.1	8491269	SNV	G	A	1	Homozygous	100	36.778
Chr08b	Pavir.Hb00430.1	8491292	SNV	C	T	1	Homozygous	100	36.25
Chr08b	Pavir.Hb00484.1	10371455	SNV	C	T	1	Homozygous	100	38.5
Chr08b	Pavir.Hb00484.1	10372075	SNV	T	G	1	Homozygous	100	35.833
Chr08b	Pavir.Hb00484.1	10372441	SNV	C	A	1	Homozygous	100	34
Chr08b	Pavir.Hb00484.1	10373169	SNV	G	C	1	Homozygous	100	35.714
Chr08b	Pavir.Hb00487.1	10402601	SNV	C	T	1	Homozygous	100	38
Chr08b	Pavir.Hb00487.1	10402632	SNV	A	T	1	Homozygous	100	36.364
Chr08b	Pavir.Hb00487.1	10402673	SNV	G	A	1	Homozygous	100	37.14
Chr08b	Pavir.Hb00487.1	10403612	SNV	A	G	1	Homozygous	100	40.267
Chr08b	Pavir.Hb00487.1	10403756	SNV	T	C	1	Homozygous	100	38.302
Chr08b	Pavir.Hb00487.1	10404080	SNV	T	C	1	Homozygous	100	38.164
Chr08b	Pavir.Hb00487.1	10404395	SNV	G	A	1	Homozygous	100	37.509
Chr08b	Pavir.Hb00487.1	10404471	SNV	A	C	1	Homozygous	100	38.085
Chr08b	Pavir.Hb00487.1	10404640	SNV	T	C	1	Homozygous	100	37.714
Chr08b	Pavir.Hb00487.1	10404737	SNV	T	G	1	Homozygous	100	39.25
Chr08b	Pavir.Hb00487.1	10404882	SNV	T	G	1	Homozygous	100	34.444
Chr08b	Pavir.Hb00487.1	10405284	SNV	C	T	1	Homozygous	100	35.625
Chr08b	Pavir.Hb00487.1	10405318	SNV	C	T	1	Homozygous	100	38.091
Chr08b	Pavir.Hb00487.1	10405910	SNV	A	G	1	Homozygous	100	34.12
Chr08b	Pavir.Hb00487.1	10402920^10402921	Insertion	T	-	1	Homozygous	100	36.283
Chr08b	Pavir.Hb00487.1	10403329^10403330	Insertion	T	-	1	Homozygous	100	38.86
Chr08b	Pavir.Hb00497.1	10640725	SNV	C	T	1	Homozygous	100	39.25
Chr08b	Pavir.Hb00497.1	10640926	SNV	C	G	1	Homozygous	100	37
Chr08b	Pavir.Hb00497.1	10641190	SNV	T	C	1	Homozygous	100	35.944
Chr08b	Pavir.Hb00497.1	10640688..10640689	MNV	TA	CG	2	Homozygous	100	38.125
Chr08b	Pavir.Hb00519.1	11822583	SNV	C	T	1	Homozygous	100	38
Chr08b	Pavir.Hb00519.1	11823456	SNV	C	T	1	Homozygous	100	39.75
Chr08b	Pavir.Hb00519.1	11823534	SNV	C	T	1	Homozygous	100	37
Chr08b	Pavir.Hb00519.1	11824216	SNV	G	C	1	Homozygous	100	40.75
Chr08b	Pavir.Hb00538.1	12419120	SNV	C	G	1	Homozygous	100	40
Chr08b	Pavir.Hb00538.1	12419561	SNV	A	G	1	Homozygous	100	33.667
Chr08b	Pavir.Hb00538.1	12419601	SNV	T	C	1	Homozygous	100	37
Chr08b	Pavir.Hb00538.1	12420781	SNV	G	C	1	Homozygous	100	39.6
Chr08b	Pavir.Hb00538.1	12428079	SNV	G	C	1	Homozygous	100	39.25
Chr08b	Pavir.Hb00538.1	12428090	SNV	G	T	1	Homozygous	100	39.25
Chr08b	Pavir.Hb00538.1	12429550	SNV	A	C	1	Homozygous	100	35.167
Chr08b	Pavir.Hb00538.1	12429556	SNV	A	G	1	Homozygous	100	35.727
Chr08b	Pavir.Hb00538.1	12429433..12429434	MNV	TC	GT	2	Homozygous	100	32.947
Chr08b	Pavir.Hb00682.1	16533020	Deletion	-	C	1	Homozygous	100	36
Chr08b	Pavir.Hb00682.1	16533038	SNV	G	T	1	Homozygous	100	36
Chr08b	Pavir.Hb00682.1	16534361	SNV	G	A	1	Homozygous	100	35.6
Chr08b	Pavir.Hb00682.1	16534363	SNV	T	C	1	Homozygous	100	40.5
Chr08b	Pavir.Hb00682.1	16534514	SNV	G	C	1	Homozygous	100	36.812
Chr08b	Pavir.Hb00682.1	16534550	SNV	T	C	1	Homozygous	100	37
Chr08b	Pavir.Hb00682.1	16534698	SNV	C	A	1	Homozygous	100	37
Chr08b	Pavir.Hb00682.1	16534701	SNV	A	C	1	Homozygous	100	37.188
Chr08b	Pavir.Hb00682.1	16534703	SNV	A	G	1	Homozygous	100	36.812
Chr08b	Pavir.Hb00682.1	16534705	SNV	G	A	1	Homozygous	100	37.5
Chr08b	Pavir.Hb00682.1	16535655	SNV	A	T	1	Homozygous	100	39.333
Chr08b	Pavir.Hb00682.1	16535667	SNV	C	G	1	Homozygous	100	39
Chr08b	Pavir.Hb00682.1	16535699	SNV	A	G	1	Homozygous	100	40.667
Chr08b	Pavir.Hb00682.1	16536058	SNV	T	C	1	Homozygous	100	41
Chr08b	Pavir.Hb00682.1	16536803	SNV	A	C	1	Homozygous	100	38
Chr08b	Pavir.Hb00682.1	16536806	SNV	A	G	1	Homozygous	100	38.6
Chr08b	Pavir.Hb00682.1	16536815	SNV	G	A	1	Homozygous	100	38.2
Chr08b	Pavir.Hb00682.1	16536826	SNV	A	G	1	Homozygous	100	39.75
Chr08b	Pavir.Hb00682.1	16537115	SNV	T	G	1	Homozygous	100	38
Chr08b	Pavir.Hb00682.1	16533015..16533018	Deletion	-	CCGA	4	Homozygous	100	36.667
Chr08b	Pavir.Hb00682.1	16533032^16533033	Insertion	CG	-	2	Homozygous	100	39.667
Chr08b	Pavir.Hb00682.1	16534699^16534700	Insertion	C	-	1	Homozygous	100	37.571
Chr08b	Pavir.Hb00682.1	16535629..16535630	MNV	CT	TG	2	Homozygous	100	40.167
Chr08b	Pavir.Hb00682.1	16536830..16536831	MNV	CC	TA	2	Homozygous	100	37.1
Chr08b	Pavir.Hb00682.1	16536847..16536848	MNV	AG	GA	2	Homozygous	100	36.111
Chr08b	Pavir.Hb00758.1	17955338	SNV	G	A	1	Homozygous	100	31.5
Chr08b	Pavir.Hb00758.1	17955380..17955381	MNV	GT	AG	2	Homozygous	100	36.583
Chr08b	Pavir.Hb00762.1	18028989	SNV	T	C	1	Homozygous	100	37.4
Chr08b	Pavir.Hb00762.1	18028999	Replacement	A	GG	2	Homozygous	100	39.2
Chr08b	Pavir.Hb00762.1	18029050	SNV	A	G	1	Homozygous	100	39.25
Chr08b	Pavir.Hb00762.1	18029228	SNV	G	C	1	Homozygous	100	40
Chr08b	Pavir.Hb00762.1	18029694	SNV	C	T	1	Homozygous	100	39.75
Chr08b	Pavir.Hb00762.1	18029721	SNV	T	C	1	Homozygous	100	39.143
Chr08b	Pavir.Hb00762.1	18029769	SNV	C	T	1	Homozygous	100	38.333
Chr08b	Pavir.Hb00762.1	18030352	SNV	C	T	1	Homozygous	100	37.679
Chr08b	Pavir.Hb00762.1	18030494	Deletion	C	-	1	Homozygous	100	39.286
Chr08b	Pavir.Hb00762.1	18030607	SNV	T	G	1	Homozygous	100	37.417
Chr08b	Pavir.Hb00762.1	18030625	SNV	T	C	1	Homozygous	100	36.933
Chr08b	Pavir.Hb00762.1	18031981	SNV	C	T	1	Homozygous	100	37
Chr08b	Pavir.Hb00762.1	18032012	SNV	T	C	1	Homozygous	100	38.2
Chr08b	Pavir.Hb00762.1	18032048	SNV	G	A	1	Homozygous	100	37.214
Chr08b	Pavir.Hb00762.1	18030532..18030534	Deletion	-	CTG	3	Homozygous	100	35.125
Chr08b	Pavir.Hb00779.1	18416186	SNV	C	T	1	Homozygous	100	38
Chr08b	Pavir.Hb00779.1	18416189	SNV	C	T	1	Homozygous	100	38.75
Chr08b	Pavir.Hb00779.1	18416436	SNV	C	A	1	Homozygous	100	38.4
Chr08b	Pavir.Hb00779.1	18416527	SNV	G	A	1	Homozygous	100	37.167
Chr08b	Pavir.Hb00779.1	18416586	SNV	T	C	1	Homozygous	100	38.333
Chr08b	Pavir.Hb00779.1	18416616	SNV	C	T	1	Homozygous	100	38.2
Chr08b	Pavir.Hb00779.1	18416618	SNV	A	G	1	Homozygous	100	38
Chr08b	Pavir.Hb00779.1	18416672	SNV	C	T	1	Homozygous	100	39
Chr08b	Pavir.Hb00779.1	18416711	SNV	G	T	1	Homozygous	100	38.429
Chr08b	Pavir.Hb00779.1	18416713	SNV	G	A	1	Homozygous	100	37.857
Chr08b	Pavir.Hb00779.1	18416804	SNV	T	C	1	Homozygous	100	39
Chr08b	Pavir.Hb00779.1	18416854	SNV	G	A	1	Homozygous	100	33
Chr08b	Pavir.Hb00779.1	18416865	SNV	G	C	1	Homozygous	100	34
Chr08b	Pavir.Hb00779.1	18416882	SNV	G	T	1	Homozygous	100	37.6
Chr08b	Pavir.Hb00779.1	18416901	SNV	G	A	1	Homozygous	100	40.75
Chr08b	Pavir.Hb00779.1	18416920	SNV	A	C	1	Homozygous	100	37.333
Chr08b	Pavir.Hb00779.1	18416934	SNV	A	G	1	Homozygous	100	38.5
Chr08b	Pavir.Hb00779.1	18416145..18416147	Deletion	GAA	-	3	Homozygous	100	38.2
Chr08b	Pavir.Hb00805.1	19295338	SNV	T	G	1	Homozygous	100	39
Chr08b	Pavir.Hb00805.1	19295338	SNV	C	T	1	Homozygous	100	39.5
Chr08b	Pavir.Hb00825.1	19992537	SNV	T	G	1	Homozygous	100	38.455
Chr08b	Pavir.Hb00825.1	19992549	SNV	T	C	1	Homozygous	100	38.111
Chr08b	Pavir.Hb00825.1	19992530..19992531	MNV	TC	CT	2	Homozygous	100	39.273
Chr08b	Pavir.Hb00832.1	20220298	SNV	A	T	1	Homozygous	100	35.278
Chr08b	Pavir.Hb00951.1	24297209	SNV	G	A	1	Homozygous	100	38.25
Chr08b	Pavir.Hb00984.1	24901965	SNV	A	G	1	Homozygous	100	40.5
Chr08b	Pavir.Hb00984.1	24901989	SNV	A	T	1	Homozygous	100	40
Chr08b	Pavir.Hb00984.1	24902000	SNV	G	A	1	Homozygous	100	36
Chr08b	Pavir.Hb00984.1	24902504	SNV	A	T	1	Homozygous	100	38.25
Chr08b	Pavir.Hb00984.1	24902552	SNV	A	G	1	Homozygous	100	37.25
Chr08b	Pavir.Hb00984.1	24902764	SNV	T	C	1	Homozygous	100	38.833
Chr08b	Pavir.Hb00984.1	24903025	SNV	C	G	1	Homozygous	100	36.5
Chr08b	Pavir.Hb00984.1	24903084	SNV	G	T	1	Homozygous	100	39.333
Chr08b	Pavir.Hb00984.1	24901786..24901787	MNV	TT	GC	2	Homozygous	100	40
Chr08b	Pavir.Hb00984.1	24903066..24903068	Deletion	CCT	-	3	Homozygous	100	38.25
Chr08b	Pavir.Hb00986.1	24917299	SNV	G	A	1	Homozygous	100	37.269
Chr08b	Pavir.Hb00986.1	24917495	SNV	G	A	1	Homozygous	100	41
Chr08b	Pavir.Hb00986.1	24918062	SNV	G	C	1	Homozygous	100	36.75
Chr08b	Pavir.Hb00986.1	24918068	SNV	G	A	1	Homozygous	100	38.2
Chr08b	Pavir.Hb00986.1	24918195	SNV	G	A	1	Homozygous	100	37.833
Chr08b	Pavir.Hb00986.1	24918291	SNV	C	G	1	Homozygous	100	38.429
Chr08b	Pavir.Hb00986.1	24918295	SNV	C	G	1	Homozygous	100	39.571
Chr08b	Pavir.Hb00986.1	24918316^24918317	Insertion	A	-	1	Homozygous	100	34.333
Chr08b	Pavir.Hb01028.1	26748989	SNV	T	A	1	Homozygous	100	37
Chr08b	Pavir.Hb01028.1	26748991	SNV	T	C	1	Homozygous	100	35.667
Chr08b	Pavir.Hb01028.1	26749029	SNV	C	A	1	Homozygous	100	38.25
Chr08b	Pavir.Hb01028.1	26749032	SNV	T	A	1	Homozygous	100	39.6
Chr08b	Pavir.Hb01028.1	26749035	SNV	T	A	1	Homozygous	100	38.667
Chr08b	Pavir.Hb01028.1	26749048	SNV	C	G	1	Homozygous	100	36.8
Chr08b	Pavir.Hb01028.1	26749056	SNV	C	T	1	Homozygous	100	39.5
Chr08b	Pavir.Hb01028.1	26749065	SNV	A	T	1	Homozygous	100	38.4
Chr08b	Pavir.Hb01028.1	26749026..26749027	MNV	TT	CC	2	Homozygous	100	38
Chr08b	Pavir.Hb01091.1	29542641..29542643	MNV	TAA	CGT	3	Homozygous	100	36.833
Chr08b	Pavir.Hb01176.1	32558477	SNV	C	T	1	Homozygous	100	37.333
Chr08b	Pavir.Hb01176.1	32558847..32558848	Deletion	-	CT	2	Homozygous	100	38.111
Chr08b	Pavir.Hb01177.1	32565241	SNV	T	C	1	Homozygous	100	33.25
Chr08b	Pavir.Hb01180.1	32578576	SNV	T	C	1	Homozygous	100	39.6
Chr08b	Pavir.Hb01180.1	32578597	SNV	A	C	1	Homozygous	100	38
Chr08b	Pavir.Hb01180.1	32578623	SNV	A	G	1	Homozygous	100	32.727
Chr08b	Pavir.Hb01180.1	32578637	SNV	G	A	1	Homozygous	100	37.083
Chr08b	Pavir.Hb01180.1	32578657	SNV	T	G	1	Homozygous	100	36.133
Chr08b	Pavir.Hb01180.1	32578661	SNV	C	G	1	Homozygous	100	37.154
Chr08b	Pavir.Hb01180.1	32578691	SNV	G	A	1	Homozygous	100	36.25
Chr08b	Pavir.Hb01180.1	32578699	SNV	G	C	1	Homozygous	100	36.25
Chr08b	Pavir.Hb01180.1	32578701	SNV	A	G	1	Homozygous	100	35.875
Chr08b	Pavir.Hb01180.1	32579145	SNV	C	T	1	Homozygous	100	35.688
Chr08b	Pavir.Hb01180.1	32579188	SNV	G	T	1	Homozygous	100	37.474
Chr08b	Pavir.Hb01180.1	32579249	SNV	G	A	1	Homozygous	100	40.25
Chr08b	Pavir.Hb01180.1	32578594..32578595	MNV	AG	CC	2	Homozygous	100	38
Chr08b	Pavir.Hb01180.1	32578630..32578631	MNV	GT	AC	2	Homozygous	100	35.435
Chr08b	Pavir.Hb01254.1	34403378	SNV	G	A	1	Homozygous	100	38.857
Chr08b	Pavir.Hb01254.1	34403419	SNV	A	G	1	Homozygous	100	37.625
Chr08b	Pavir.Hb01254.1	34403510	SNV	C	T	1	Homozygous	100	37.231
Chr08b	Pavir.Hb01254.1	34404018	SNV	G	A	1	Homozygous	100	39.043
Chr08b	Pavir.Hb01254.1	34404252	SNV	C	T	1	Homozygous	100	36.071
Chr08b	Pavir.Hb01254.1	34404332	SNV	C	G	1	Homozygous	100	37
Chr08b	Pavir.Hb01254.1	34404893	SNV	A	T	1	Homozygous	100	37.5
Chr08b	Pavir.Hb01254.1	34404999	SNV	T	C	1	Homozygous	100	38.667
Chr08b	Pavir.Hb01254.1	34405421	SNV	C	T	1	Homozygous	100	38.87
Chr08b	Pavir.Hb01254.1	34405645	SNV	T	C	1	Homozygous	100	37.636
Chr08b	Pavir.Hb01255.1	34408397	SNV	T	C	1	Homozygous	100	38.28
Chr08b	Pavir.Hb01255.1	34408915	SNV	A	G	1	Homozygous	100	37.6
Chr08b	Pavir.Hb01255.1	34409028	SNV	A	G	1	Homozygous	100	36.833
Chr08b	Pavir.Hb01255.1	34409101	SNV	A	G	1	Homozygous	100	38.235
Chr08b	Pavir.Hb01255.1	34409116	SNV	C	A	1	Homozygous	100	38.217
Chr08b	Pavir.Hb01255.1	34409368	SNV	T	C	1	Homozygous	100	37.333
Chr08b	Pavir.Hb01255.1	34409370	SNV	G	C	1	Homozygous	100	37.889
Chr08b	Pavir.Hb01255.1	34409394	Deletion	G	-	1	Homozygous	100	36.308
Chr08b	Pavir.Hb01255.1	34409549	SNV	A	G	1	Homozygous	100	37.393
Chr08b	Pavir.Hb01255.1	34409589	SNV	G	A	1	Homozygous	100	37.76
Chr08b	Pavir.Hb01255.1	34409592	SNV	G	T	1	Homozygous	100	37.944
Chr08b	Pavir.Hb01255.1	34409700	SNV	A	G	1	Homozygous	100	38.51
Chr08b	Pavir.Hb01255.1	34410347	SNV	A	G	1	Homozygous	100	38.667
Chr08b	Pavir.Hb01255.1	34410469	SNV	T	C	1	Homozygous	100	36
Chr08b	Pavir.Hb01255.1	34410357..34410358	MNV	CA	TG	2	Homozygous	100	38.682
Chr08b	Pavir.Hb01356.1	38006688	SNV	T	A	1	Homozygous	100	36.125
Chr08b	Pavir.Hb01356.1	38006738	SNV	C	T	1	Homozygous	100	37.286
Chr08b	Pavir.Hb01356.1	38006762	SNV	T	C	1	Homozygous	100	37.444
Chr08b	Pavir.Hb01356.1	38006817	SNV	T	C	1	Homozygous	100	37.2
Chr08b	Pavir.Hb01356.1	38006839	SNV	C	T	1	Homozygous	100	36.6
Chr08b	Pavir.Hb01356.1	38006841	SNV	C	A	1	Homozygous	100	36.4
Chr08b	Pavir.Hb01362.1	38351722	SNV	G	A	1	Homozygous	100	36.5
Chr08b	Pavir.Hb01362.1	38351821	SNV	A	G	1	Homozygous	100	35.812
Chr08b	Pavir.Hb01362.1	38352317	SNV	G	A	1	Homozygous	100	38.211
Chr08b	Pavir.Hb01486.1	43344048	SNV	A	G	1	Homozygous	100	40
Chr08b	Pavir.Hb01486.1	43346092	SNV	G	T	1	Homozygous	100	37.308
Chr08b	Pavir.Hb01486.1	43346382	SNV	C	T	1	Homozygous	100	37.083
Chr08b	Pavir.Hb01534.1	44736708	SNV	G	C	1	Homozygous	100	36.5
Chr08b	Pavir.Hb01534.1	44736972	SNV	T	C	1	Homozygous	100	39.611
Chr08b	Pavir.Hb01534.1	44736982	SNV	C	A	1	Homozygous	100	38.323
Chr08b	Pavir.Hb01534.1	44740441	SNV	G	A	1	Homozygous	100	39.5
Chr08b	Pavir.Hb01534.1	44736773..44736774	MNV	AA	TC	2	Homozygous	100	37.2
Chr08b	Pavir.Hb01543.1	44893262	SNV	A	G	1	Homozygous	100	35.25
Chr08b	Pavir.Hb01688.1	48215648	SNV	C	G	1	Homozygous	100	36.821
Chr08b	Pavir.Hb01688.1	48215706	SNV	C	A	1	Homozygous	100	38.8
Chr08b	Pavir.Hb01688.1	48216432	SNV	C	G	1	Homozygous	100	34
Chr08b	Pavir.Hb01688.1	48216643	SNV	A	T	1	Homozygous	100	38.5
Chr08b	Pavir.Hb01688.1	48218408	SNV	G	A	1	Homozygous	100	38.7
Chr08b	Pavir.Hb01688.1	48218456	SNV	C	T	1	Homozygous	100	37.136
Chr08b	Pavir.Hb01689.1	48235186	SNV	A	T	1	Homozygous	100	37.5
Chr08b	Pavir.Hb01689.1	48235521	SNV	A	C	1	Homozygous	100	38.25
Chr08b	Pavir.Hb01689.1	48235536	SNV	G	A	1	Homozygous	100	36.429
Chr08b	Pavir.Hb01705.1	48367191	SNV	G	T	1	Homozygous	100	37.714
Chr08b	Pavir.Hb01705.1	48367225	SNV	T	C	1	Homozygous	100	38.278
Chr08b	Pavir.Hb01705.1	48367229	SNV	A	G	1	Homozygous	100	38.722
Chr08b	Pavir.Hb01705.1	48367243	SNV	T	A	1	Homozygous	100	38.167
Chr08b	Pavir.Hb01705.1	48367254	SNV	C	T	1	Homozygous	100	37.611
Chr08b	Pavir.Hb01705.1	48367282	SNV	A	G	1	Homozygous	100	35.167
Chr08b	Pavir.Hb01705.1	48367297	SNV	G	A	1	Homozygous	100	35.4
Chr08b	Pavir.Hb01705.1	48367384	SNV	A	C	1	Homozygous	100	35
Chr08b	Pavir.Hb01705.1	48367401	SNV	A	C	1	Homozygous	100	36.944
Chr08b	Pavir.Hb01705.1	48367422	SNV	T	C	1	Homozygous	100	38.667
Chr08b	Pavir.Hb01705.1	48367504	SNV	C	T	1	Homozygous	100	35.353
Chr08b	Pavir.Hb01705.1	48367508	SNV	G	A	1	Homozygous	100	38.321
Chr08b	Pavir.Hb01705.1	48367510	SNV	T	A	1	Homozygous	100	36.54
Chr08b	Pavir.Hb01705.1	48367574	SNV	G	A	1	Homozygous	100	34.286
Chr08b	Pavir.Hb01705.1	48367578	SNV	A	G	1	Homozygous	100	33.8
Chr08b	Pavir.Hb01705.1	48367618	SNV	A	G	1	Homozygous	100	35
Chr08b	Pavir.Hb01705.1	48367626	SNV	C	T	1	Homozygous	100	36.5
Chr08b	Pavir.Hb01705.1	48367857	SNV	G	A	1	Homozygous	100	36.889
Chr08b	Pavir.Hb01705.1	48368348	SNV	G	T	1	Homozygous	100	36
Chr08b	Pavir.Hb01705.1	48368355	SNV	A	C	1	Homozygous	100	37.696
Chr08b	Pavir.Hb01705.1	48368355	SNV	T	A	1	Homozygous	100	36.25
Chr08b	Pavir.Hb01705.1	48368357	SNV	C	T	1	Homozygous	100	35.75
Chr08b	Pavir.Hb01705.1	48368520	SNV	C	T	1	Homozygous	100	37.654
Chr08b	Pavir.Hb01705.1	48369375	SNV	C	G	1	Homozygous	100	39.905
Chr08b	Pavir.Hb01705.1	48369438	SNV	T	A	1	Homozygous	100	39.3
Chr08b	Pavir.Hb01705.1	48369754	SNV	C	A	1	Homozygous	100	34.7
Chr08b	Pavir.Hb01705.1	48370020	SNV	T	C	1	Homozygous	100	37.695
Chr08b	Pavir.Hb01705.1	48370025	SNV	C	T	1	Homozygous	100	38.698
Chr08b	Pavir.Hb01705.1	48373380	SNV	C	T	1	Homozygous	100	38.333
Chr08b	Pavir.Hb01705.1	48373527	SNV	G	A	1	Homozygous	100	37.348
Chr08b	Pavir.Hb01705.1	48373688	SNV	C	T	1	Homozygous	100	36.795
Chr08b	Pavir.Hb01705.1	48373901	SNV	A	T	1	Homozygous	100	36.333
Chr08b	Pavir.Hb01705.1	48373980	SNV	C	T	1	Homozygous	100	39.5
Chr08b	Pavir.Hb01705.1	48374126	SNV	C	T	1	Homozygous	100	37.136
Chr08b	Pavir.Hb01705.1	48374179	SNV	T	C	1	Homozygous	100	38.311
Chr08b	Pavir.Hb01705.1	48367501^48367502	Insertion	-	AT	2	Homozygous	100	37.153
Chr08b	Pavir.Hb01705.1	48367620..48367621	MNV	CA	TG	2	Homozygous	100	34.667
Chr08b	Pavir.Hb01705.1	48367643..48367644	MNV	TT	AC	2	Homozygous	100	36.294
Chr08b	Pavir.Hb01755.1	49724548	SNV	G	A	1	Homozygous	100	37.167
Chr08b	Pavir.Hb01755.1	49725233	SNV	C	T	1	Homozygous	100	36.818
Chr08b	Pavir.Hb01797.1	50696920	SNV	T	G	1	Homozygous	100	37.625
Chr08b	Pavir.Hb01797.1	50697704	SNV	G	A	1	Homozygous	100	40.75
Chr08b	Pavir.Hb01797.1	50689546..50689547	MNV	GG	AT	2	Homozygous	100	38.75
Chr09a	Pavir.Ia00946.1	9754315	SNV	A	T	1	Homozygous	100	36.333
Chr09a	Pavir.Ia00946.1	9754780	SNV	T	C	1	Homozygous	100	35.8
Chr09a	Pavir.Ia00946.1	9754902	SNV	T	C	1	Homozygous	100	39.286
Chr09a	Pavir.Ia00946.1	9755912	SNV	T	C	1	Homozygous	100	38.25
Chr09a	Pavir.Ia00946.1	9755920	SNV	C	T	1	Homozygous	100	38
Chr09a	Pavir.Ia00946.1	9756837	SNV	T	G	1	Homozygous	100	34.5
Chr09a	Pavir.Ia00946.1	9756849	SNV	T	C	1	Homozygous	100	33.8
Chr09a	Pavir.Ia00946.1	9757441	SNV	T	C	1	Homozygous	100	34.833
Chr09a	Pavir.Ia00946.1	9757484	SNV	G	T	1	Homozygous	100	36.167
Chr09a	Pavir.Ia00946.1	9757620	SNV	C	G	1	Homozygous	100	38.6
Chr09a	Pavir.Ia00946.1	9758426	SNV	A	G	1	Homozygous	100	37.667
Chr09a	Pavir.Ia00946.1	9758477	SNV	C	T	1	Homozygous	100	38.833
Chr09a	Pavir.Ia00946.1	9758495	SNV	T	C	1	Homozygous	100	37.5
Chr09a	Pavir.Ia00946.1	9758529	SNV	C	T	1	Homozygous	100	34.333
Chr09a	Pavir.Ia00946.1	9758544	SNV	T	A	1	Homozygous	100	35
Chr09a	Pavir.Ia00946.1	9758548	SNV	T	C	1	Homozygous	100	36.714
Chr09a	Pavir.Ia00946.1	9758826	SNV	G	C	1	Homozygous	100	34.2
Chr09a	Pavir.Ia00946.1	9759061	SNV	G	A	1	Homozygous	100	35.2
Chr09a	Pavir.Ia00946.1	9759082	SNV	G	A	1	Homozygous	100	34.875
Chr09a	Pavir.Ia00946.1	9759130	SNV	G	A	1	Homozygous	100	34.667
Chr09a	Pavir.Ia00946.1	9759133	SNV	T	C	1	Homozygous	100	36.778
Chr09a	Pavir.Ia00946.1	9759142	SNV	T	C	1	Homozygous	100	37.556
Chr09a	Pavir.Ia00946.1	9759154	SNV	A	C	1	Homozygous	100	33.5
Chr09a	Pavir.Ia00946.1	9759178	SNV	C	A	1	Homozygous	100	35.4
Chr09a	Pavir.Ia00946.1	9759242	SNV	A	G	1	Homozygous	100	34.6
Chr09a	Pavir.Ia00946.1	9759292	SNV	G	A	1	Homozygous	100	35.25
Chr09a	Pavir.Ia00946.1	9759981	SNV	G	A	1	Homozygous	100	36
Chr09a	Pavir.Ia00946.1	9760011	SNV	T	G	1	Homozygous	100	35.593
Chr09a	Pavir.Ia00946.1	9760059	SNV	A	G	1	Homozygous	100	35.556
Chr09a	Pavir.Ia00946.1	9760083	SNV	C	T	1	Homozygous	100	38
Chr09a	Pavir.Ia00946.1	9760091	SNV	C	T	1	Homozygous	100	38.25
Chr09a	Pavir.Ia00946.1	9760147	SNV	T	C	1	Homozygous	100	40.667
Chr09a	Pavir.Ia00946.1	9760152	SNV	C	T	1	Homozygous	100	38.75
Chr09a	Pavir.Ia00946.1	9760157	SNV	G	A	1	Homozygous	100	39.75
Chr09a	Pavir.Ia00946.1	9760466	SNV	G	A	1	Homozygous	100	36.233
Chr09a	Pavir.Ia00946.1	9760502	SNV	T	C	1	Homozygous	100	38.091
Chr09a	Pavir.Ia00946.1	9760793	SNV	A	C	1	Homozygous	100	35.333
Chr09a	Pavir.Ia00946.1	9760794	SNV	T	C	1	Homozygous	100	38.077
Chr09a	Pavir.Ia00946.1	9760830	SNV	C	T	1	Homozygous	100	37.238
Chr09a	Pavir.Ia00946.1	9760865	SNV	A	C	1	Homozygous	100	32.75
Chr09a	Pavir.Ia00946.1	9761060	SNV	C	T	1	Homozygous	100	34.556
Chr09a	Pavir.Ia00946.1	9761073	SNV	T	C	1	Homozygous	100	36.231
Chr09a	Pavir.Ia00946.1	9761088	SNV	C	T	1	Homozygous	100	38.938
Chr09a	Pavir.Ia00946.1	9761091	SNV	C	A	1	Homozygous	100	38.312
Chr09a	Pavir.Ia00946.1	9761103	SNV	T	C	1	Homozygous	100	38.105
Chr09a	Pavir.Ia00946.1	9761121	SNV	C	T	1	Homozygous	100	37.471
Chr09a	Pavir.Ia00946.1	9761239	SNV	G	A	1	Homozygous	100	38.75
Chr09a	Pavir.Ia00946.1	9762040	SNV	A	G	1	Homozygous	100	35.2
Chr09a	Pavir.Ia00946.1	9762058	SNV	T	C	1	Homozygous	100	39.143
Chr09a	Pavir.Ia00946.1	9762091	SNV	A	T	1	Homozygous	100	38.222
Chr09a	Pavir.Ia00946.1	9762112	SNV	A	T	1	Homozygous	100	36.778
Chr09a	Pavir.Ia00946.1	9762145	SNV	T	C	1	Homozygous	100	35.111
Chr09a	Pavir.Ia00946.1	9762151	SNV	C	T	1	Homozygous	100	36.111
Chr09a	Pavir.Ia00946.1	9762623	SNV	A	C	1	Homozygous	100	38.476
Chr09a	Pavir.Ia00946.1	9762790	SNV	T	C	1	Homozygous	100	37.857
Chr09a	Pavir.Ia00946.1	9762826	SNV	C	T	1	Homozygous	100	38.6
Chr09a	Pavir.Ia00946.1	9763198	SNV	C	T	1	Homozygous	100	35
Chr09a	Pavir.Ia00946.1	9763278	SNV	C	T	1	Homozygous	100	35.333
Chr09a	Pavir.Ia00946.1	9763387	SNV	C	T	1	Homozygous	100	36.688
Chr09a	Pavir.Ia00946.1	9763498	SNV	A	G	1	Homozygous	100	37
Chr09a	Pavir.Ia00946.1	9754768..9754769	MNV	CG	AA	2	Homozygous	100	37.1
Chr09a	Pavir.Ia00946.1	9758416^9758417	Insertion	-	C	1	Homozygous	100	36.5
Chr09a	Pavir.Ia00946.1	9758512^9758513	Insertion	CCA	-	3	Homozygous	100	31.9
Chr09a	Pavir.Ia00946.1	9758525^9758526	Insertion	-	GG	2	Homozygous	100	35
Chr09a	Pavir.Ia00946.1	9758526^9758527	Insertion	-	T	1	Homozygous	100	35
Chr09a	Pavir.Ia00946.1	9761077..9761078	Deletion	-	TG	2	Homozygous	100	38.583
Chr09a	Pavir.Ia00946.1	9761194^9761195	Insertion	-	GCG	3	Homozygous	100	37.567
Chr09a	Pavir.Ia00948.1	9790121	SNV	A	G	1	Homozygous	100	36.571
Chr09a	Pavir.Ia00948.1	9790316	Deletion	-	G	1	Homozygous	100	37.333
Chr09a	Pavir.Ia00948.1	9793708	SNV	T	C	1	Homozygous	100	37.222
Chr09a	Pavir.Ia00948.1	9794498	SNV	A	T	1	Homozygous	100	35.548
Chr09a	Pavir.Ia02340.1	37955124	SNV	C	A	1	Homozygous	100	40.333
Chr09a	Pavir.Ia02340.1	37955361	SNV	C	A	1	Homozygous	100	36
Chr09a	Pavir.Ia02510.1	44842832	SNV	C	A	1	Homozygous	100	39.75
Chr09a	Pavir.Ia02510.1	44843280	SNV	G	A	1	Homozygous	100	37.5
Chr09a	Pavir.Ia02510.1	44843286	SNV	C	G	1	Homozygous	100	37.5
Chr09a	Pavir.Ia02510.1	44843533	SNV	G	A	1	Homozygous	100	36.444
Chr09a	Pavir.Ia02510.1	44843549	SNV	A	G	1	Homozygous	100	40
Chr09a	Pavir.Ia02510.1	44843933	SNV	A	T	1	Homozygous	100	40.2
Chr09a	Pavir.Ia02510.1	44843940	SNV	C	T	1	Homozygous	100	37.4
Chr09a	Pavir.Ia02510.1	44844159	SNV	A	G	1	Homozygous	100	39.5
Chr09a	Pavir.Ia02510.1	44843662..44843663	MNV	AA	TG	2	Homozygous	100	39
Chr09a	Pavir.Ia02510.1	44844141..44844142	MNV	CG	TC	2	Homozygous	100	38.875
Chr09a	Pavir.Ia03357.1	67041731	SNV	G	A	1	Homozygous	100	37.3
Chr09a	Pavir.Ia03357.1	67041734	SNV	A	G	1	Homozygous	100	36.8
Chr09a	Pavir.Ia03357.1	67041746	SNV	C	T	1	Homozygous	100	37.667
Chr09a	Pavir.Ia03357.1	67041982	SNV	T	A	1	Homozygous	100	38.308
Chr09a	Pavir.Ia03357.1	67041973..67041974	MNV	TT	GG	2	Homozygous	100	36
Chr09b	Pavir.Ib00231.1	2303849	SNV	A	G	1	Homozygous	100	35.882
Chr09b	Pavir.Ib00231.1	2303854	SNV	T	C	1	Homozygous	100	36.25
Chr09b	Pavir.Ib00231.1	2303861	SNV	A	G	1	Homozygous	100	36.5
Chr09b	Pavir.Ib00231.1	2303875	SNV	G	A	1	Homozygous	100	40
Chr09b	Pavir.Ib00231.1	2303879	SNV	C	T	1	Homozygous	100	39.4
Chr09b	Pavir.Ib01513.1	16589008	SNV	T	C	1	Homozygous	100	34
Chr09b	Pavir.Ib02384.1	29869458	SNV	G	A	1	Homozygous	100	38
Chr09b	Pavir.Ib02384.1	29869526	SNV	A	C	1	Homozygous	100	35
Chr09b	Pavir.Ib02384.1	29869577	SNV	G	T	1	Homozygous	100	38.771
Chr09b	Pavir.Ib02384.1	29884111	SNV	A	G	1	Homozygous	100	35.6
Chr09b	Pavir.Ib02433.1	30559606	SNV	G	A	1	Homozygous	100	33.857
Chr09b	Pavir.Ib02433.1	30559674	SNV	A	C	1	Homozygous	100	39.5
Chr09b	Pavir.Ib02433.1	30559725	SNV	G	T	1	Homozygous	100	38.391
Chr09b	Pavir.Ib02433.1	30559945	SNV	G	A	1	Homozygous	100	34.526
Chr09b	Pavir.Ib02433.1	30560074	SNV	G	T	1	Homozygous	100	36.444
Chr09b	Pavir.Ib02433.1	30560203	SNV	G	A	1	Homozygous	100	37.587
Chr09b	Pavir.Ib02433.1	30560858	SNV	G	A	1	Homozygous	100	39.07
Chr09b	Pavir.Ib02433.1	30563720	SNV	T	A	1	Homozygous	100	37.931
Chr09b	Pavir.Ib02433.1	30563823	SNV	A	G	1	Homozygous	100	36.309
Chr09b	Pavir.Ib02433.1	30563903	SNV	G	A	1	Homozygous	100	37.957
Chr09b	Pavir.Ib02433.1	30564250	SNV	C	T	1	Homozygous	100	38.667
Chr09b	Pavir.Ib02433.1	30564318	SNV	A	C	1	Homozygous	100	38.308
Chr09b	Pavir.Ib02433.1	30560687..30560692	Deletion	GATGGA	-	6	Homozygous	100	38.486
Chr09b	Pavir.Ib02433.1	30562281..30562283	Deletion	AGA	-	3	Homozygous	100	38.194
Chr09b	Pavir.Ib02647.1	36436813	SNV	T	A	1	Homozygous	100	40.5
Chr09b	Pavir.Ib02647.1	36436877	SNV	C	T	1	Homozygous	100	37.857
Chr09b	Pavir.Ib02647.1	36436883	SNV	G	C	1	Homozygous	100	38.714
Chr09b	Pavir.Ib02647.1	36437151	SNV	T	C	1	Homozygous	100	38.316
Chr09b	Pavir.Ib02647.1	36437287	SNV	G	C	1	Homozygous	100	39
Chr09b	Pavir.Ib02647.1	36438375	SNV	A	T	1	Homozygous	100	37.5
Chr09b	Pavir.Ib02647.1	36438431	SNV	G	T	1	Homozygous	100	37.667
Chr09b	Pavir.Ib02647.1	36438499	SNV	A	C	1	Homozygous	100	39.062
Chr09b	Pavir.Ib02647.1	36438710	SNV	C	T	1	Homozygous	100	39.4
Chr09b	Pavir.Ib02647.1	36438752	SNV	T	C	1	Homozygous	100	39.571
Chr09b	Pavir.Ib02647.1	36438794	SNV	G	A	1	Homozygous	100	37.706
Chr09b	Pavir.Ib02647.1	36438888	SNV	C	T	1	Homozygous	100	36.364
Chr09b	Pavir.Ib02647.1	36440352	SNV	T	A	1	Homozygous	100	39.5
Chr09b	Pavir.Ib03636.1	58344154	SNV	G	T	1	Homozygous	100	39.667
Chr09b	Pavir.Ib03831.1	61708959	SNV	C	T	1	Homozygous	100	38.75
Chr09b	Pavir.Ib03831.1	61710221	SNV	A	G	1	Homozygous	100	35.667
Chr09b	Pavir.Ib03831.1	61711487	SNV	A	G	1	Homozygous	100	38.5
contig00393	Pavir.J00435.1	15306	SNV	T	A	1	Homozygous	100	38
contig00456	Pavir.J00501.1	27808	SNV	C	A	1	Homozygous	100	38.083
contig00456	Pavir.J00501.1	27983	SNV	C	A	1	Homozygous	100	38.125
contig00456	Pavir.J00501.1	28009	SNV	A	G	1	Homozygous	100	39
contig00456	Pavir.J00501.1	28020	SNV	A	G	1	Homozygous	100	39.5
contig00456	Pavir.J00501.1	28250	SNV	T	A	1	Homozygous	100	39.8
contig00456	Pavir.J00501.1	28608	SNV	G	C	1	Homozygous	100	36.857
contig00456	Pavir.J00501.1	28947	SNV	T	A	1	Homozygous	100	37.625
contig00456	Pavir.J00501.1	29856	SNV	A	G	1	Homozygous	100	38.25
contig00456	Pavir.J00501.1	29935	SNV	A	C	1	Homozygous	100	38.7
contig00456	Pavir.J00501.1	30708	SNV	C	T	1	Homozygous	100	36.375
contig00456	Pavir.J00501.1	30950	SNV	C	T	1	Homozygous	100	33.8
contig00782	Pavir.J00759.1	19838	SNV	T	C	1	Homozygous	100	38.727
contig00782	Pavir.J00759.1	19841	SNV	T	A	1	Homozygous	100	37.417
contig01325	Pavir.J01215.1	4265	SNV	G	C	1	Homozygous	100	39.5
contig01659	Pavir.J01506.1	13209	SNV	G	A	1	Homozygous	100	35
contig02311	Pavir.J02039.1	7538^7539	Insertion	AA	-	2	Homozygous	100	36.333
contig02311	Pavir.J02041.1	14066	SNV	T	C	1	Homozygous	100	38.667
contig03061	Pavir.J02591.1	19530	SNV	T	C	1	Homozygous	100	32
contig03061	Pavir.J02591.1	19553	SNV	C	T	1	Homozygous	100	36.667
contig03061	Pavir.J02591.1	19572	SNV	A	T	1	Homozygous	100	34.667
contig03061	Pavir.J02591.1	19599	SNV	G	C	1	Homozygous	100	37.333
contig03134	Pavir.J02637.1	5039	SNV	C	G	1	Homozygous	100	38.667
contig03134	Pavir.J02637.1	8395	SNV	G	T	1	Homozygous	100	39
contig03134	Pavir.J02637.1	8821	SNV	G	A	1	Homozygous	100	37.4
contig03134	Pavir.J02637.1	9050..9054	Replacement	AAAAA	GG	5	Homozygous	100	39.267
contig03762	Pavir.J03054.1	14615	SNV	G	T	1	Homozygous	100	37
contig03762	Pavir.J03054.1	14628	SNV	C	T	1	Homozygous	100	36.333
contig03762	Pavir.J03054.1	14631	SNV	T	G	1	Homozygous	100	36.667
contig03762	Pavir.J03054.1	14660	SNV	T	C	1	Homozygous	100	37.333
contig03762	Pavir.J03054.1	14992	SNV	T	G	1	Homozygous	100	39.667
contig03762	Pavir.J03054.1	15005	SNV	T	G	1	Homozygous	100	40.333
contig03762	Pavir.J03054.1	15032	SNV	C	G	1	Homozygous	100	38
contig03762	Pavir.J03054.1	15034	SNV	A	G	1	Homozygous	100	36
contig03762	Pavir.J03054.1	15305	SNV	C	T	1	Homozygous	100	40.667
contig03762	Pavir.J03054.1	15328	SNV	G	A	1	Homozygous	100	39.667
contig03762	Pavir.J03054.1	15549	SNV	C	G	1	Homozygous	100	38.333
contig03762	Pavir.J03054.1	15592	SNV	A	T	1	Homozygous	100	37.667
contig03762	Pavir.J03054.1	15597	SNV	C	T	1	Homozygous	100	39.667
contig03762	Pavir.J03054.1	15612	SNV	T	C	1	Homozygous	100	39.333
contig03762	Pavir.J03054.1	17583	SNV	C	T	1	Homozygous	100	39.667
contig03841	Pavir.J03098.1	13596	SNV	A	G	1	Homozygous	100	38.32
contig03841	Pavir.J03098.1	13863	SNV	T	C	1	Homozygous	100	37
contig03841	Pavir.J03098.1	13923	SNV	T	C	1	Homozygous	100	34
contig03841	Pavir.J03098.1	14390	SNV	T	C	1	Homozygous	100	39.4
contig03841	Pavir.J03098.1	14725	SNV	C	T	1	Homozygous	100	38.167
contig03841	Pavir.J03098.1	15000	SNV	T	C	1	Homozygous	100	39.333
contig04480	Pavir.J03445.1	7052	SNV	T	A	1	Homozygous	100	32.667
contig04480	Pavir.J03445.1	7185	SNV	C	G	1	Homozygous	100	33.714
contig04480	Pavir.J03445.1	7190	SNV	G	A	1	Homozygous	100	38.171
contig04480	Pavir.J03445.1	7917	SNV	A	G	1	Homozygous	100	37.429
contig04480	Pavir.J03445.1	8009	SNV	G	T	1	Homozygous	100	39.4
contig04480	Pavir.J03445.1	8982	SNV	G	A	1	Homozygous	100	37.087
contig04480	Pavir.J03445.1	9100	SNV	C	G	1	Homozygous	100	39.013
contig04480	Pavir.J03445.1	9191	SNV	T	A	1	Homozygous	100	39.333
contig04480	Pavir.J03445.1	9346	SNV	C	T	1	Homozygous	100	35.231
contig04480	Pavir.J03445.1	9351	SNV	G	A	1	Homozygous	100	36.706
contig04480	Pavir.J03445.1	9482	Deletion	A	-	1	Homozygous	100	39
contig04480	Pavir.J03445.1	9484	SNV	C	G	1	Homozygous	100	38.667
contig04480	Pavir.J03445.1	9764	Deletion	C	-	1	Homozygous	100	37.6
contig04480	Pavir.J03445.1	9764	SNV	G	C	1	Homozygous	100	36.485
contig04480	Pavir.J03445.1	9774	SNV	A	G	1	Homozygous	100	38.4
contig04480	Pavir.J03445.1	9976	SNV	A	C	1	Homozygous	100	37.5
contig04480	Pavir.J03445.1	10633^10634	Insertion	-	TC	2	Homozygous	100	33
contig04480	Pavir.J03445.1	7040^7041	Insertion	-	C	1	Homozygous	100	30
contig04480	Pavir.J03445.1	7189^7190	Insertion	-	GCG	3	Homozygous	100	33.476
contig04480	Pavir.J03445.1	7190^7191	Insertion	-	G	1	Homozygous	100	33.571
contig04480	Pavir.J03445.1	9092..9093	MNV	CT	GG	2	Homozygous	100	39.574
contig04480	Pavir.J03445.1	9487..9488	Deletion	GT	-	2	Homozygous	100	38.333
contig04480	Pavir.J03445.1	9490..9491	MNV	AG	GT	2	Homozygous	100	39.167
contig04480	Pavir.J03445.1	9767..9768	Deletion	AA	-	2	Homozygous	100	38.2
contig04480	Pavir.J03445.1	9771..9772	MNV	TA	AT	2	Homozygous	100	36.7
contig04623	Pavir.J03515.1	4711	SNV	T	G	1	Homozygous	100	38.362
contig05014	Pavir.J03760.1	5365	SNV	C	T	1	Homozygous	100	34.5
contig05014	Pavir.J03760.1	5385	SNV	T	C	1	Homozygous	100	33.4
contig05087	Pavir.J03794.1	2638	SNV	A	G	1	Homozygous	100	35.833
contig05087	Pavir.J03794.1	3798	SNV	C	A	1	Homozygous	100	38.667
contig05087	Pavir.J03794.1	3801	SNV	T	C	1	Homozygous	100	37.5
contig05087	Pavir.J03794.1	4765	SNV	C	G	1	Homozygous	100	35.238
contig05087	Pavir.J03794.1	4802	SNV	T	C	1	Homozygous	100	36.84
contig05087	Pavir.J03794.1	4869	SNV	A	G	1	Homozygous	100	38.25
contig05087	Pavir.J03794.1	4767..4768	MNV	CG	TC	2	Homozygous	100	36.333
contig05322	Pavir.J03936.1	1766	SNV	A	T	1	Homozygous	100	37.429
contig05322	Pavir.J03936.1	1810	SNV	T	C	1	Homozygous	100	36.75
contig05322	Pavir.J03936.1	2267	SNV	T	C	1	Homozygous	100	40
contig05322	Pavir.J03936.1	2403	SNV	C	A	1	Homozygous	100	35
contig05322	Pavir.J03936.1	3202	SNV	T	A	1	Homozygous	100	34
contig05322	Pavir.J03936.1	3266	SNV	T	C	1	Homozygous	100	36.857
contig05322	Pavir.J03936.1	4362	SNV	A	T	1	Homozygous	100	40.667
contig05322	Pavir.J03936.1	4446	SNV	T	C	1	Homozygous	100	38.25
contig05322	Pavir.J03936.1	6426	SNV	G	A	1	Homozygous	100	33.333
contig05322	Pavir.J03936.1	4367..4368	MNV	GC	AA	2	Homozygous	100	39.167
contig05689	Pavir.J04164.1	9609	SNV	G	T	1	Homozygous	100	39.667
contig05689	Pavir.J04164.1	9727	SNV	C	T	1	Homozygous	100	40
contig06165	Pavir.J04432.1	2292	SNV	G	T	1	Homozygous	100	37.111
contig06165	Pavir.J04432.1	2329	SNV	T	A	1	Homozygous	100	39.308
contig06165	Pavir.J04432.1	2452	SNV	A	C	1	Homozygous	100	39.143
contig06165	Pavir.J04432.1	2489	SNV	A	G	1	Homozygous	100	37.5
contig06165	Pavir.J04432.1	3050	SNV	T	C	1	Homozygous	100	38.333
contig06165	Pavir.J04432.1	3573	SNV	A	G	1	Homozygous	100	38.333
contig06165	Pavir.J04432.1	3651	SNV	A	C	1	Homozygous	100	35.364
contig06165	Pavir.J04432.1	4040	SNV	A	G	1	Homozygous	100	37.083
contig06165	Pavir.J04432.1	4677	SNV	G	T	1	Homozygous	100	38.417
contig06165	Pavir.J04432.1	5618	SNV	T	C	1	Homozygous	100	31.25
contig06165	Pavir.J04432.1	5713	SNV	G	A	1	Homozygous	100	39.2
contig06165	Pavir.J04432.1	3286..3287	MNV	CA	TC	2	Homozygous	100	40.25
contig06326	Pavir.J04516.1	10332	SNV	A	T	1	Homozygous	100	39
contig06683	Pavir.J04682.1	10490	SNV	C	T	1	Homozygous	100	32
contig06683	Pavir.J04682.1	14119	SNV	A	T	1	Homozygous	100	36.333
contig07130	Pavir.J04900.1	6309	SNV	C	T	1	Homozygous	100	38.25
contig07130	Pavir.J04900.1	6312	SNV	C	G	1	Homozygous	100	37.75
contig07130	Pavir.J04900.1	6317	SNV	T	C	1	Homozygous	100	37.75
contig07130	Pavir.J04900.1	6333	SNV	A	G	1	Homozygous	100	41
contig07130	Pavir.J04900.1	6342	SNV	C	G	1	Homozygous	100	38.25
contig07130	Pavir.J04900.1	6351	SNV	A	C	1	Homozygous	100	40
contig07130	Pavir.J04900.1	6374	SNV	T	A	1	Homozygous	100	38.333
contig07130	Pavir.J04900.1	6382	SNV	C	T	1	Homozygous	100	38.333
contig07130	Pavir.J04900.1	6768	SNV	A	G	1	Homozygous	100	35.6
contig07130	Pavir.J04900.1	8262	SNV	C	A	1	Homozygous	100	38
contig07750	Pavir.J05184.1	5163^5164	Insertion	-	TC	2	Homozygous	100	39.167
contig08077	Pavir.J05324.1	11826	SNV	T	A	1	Homozygous	100	37.789
contig08077	Pavir.J05324.1	11934	SNV	A	G	1	Homozygous	100	37.778
contig08077	Pavir.J05324.1	11943	SNV	T	C	1	Homozygous	100	37.778
contig08077	Pavir.J05324.1	12024	SNV	A	T	1	Homozygous	100	37.412
contig08077	Pavir.J05324.1	12200	SNV	C	G	1	Homozygous	100	38.05
contig08077	Pavir.J05324.1	13512	SNV	T	A	1	Homozygous	100	39.9
contig08077	Pavir.J05324.1	13529	SNV	T	G	1	Homozygous	100	39.727
contig08077	Pavir.J05324.1	13580	SNV	C	T	1	Homozygous	100	38.188
contig08861	Pavir.J05630.1	5475	SNV	C	T	1	Homozygous	100	35.588
contig08861	Pavir.J05630.1	6559	SNV	C	T	1	Homozygous	100	38.706
contig08861	Pavir.J05630.1	6985	SNV	A	C	1	Homozygous	100	39
contig08861	Pavir.J05630.1	7140	SNV	C	G	1	Homozygous	100	37.5
contig08861	Pavir.J05630.1	7255	SNV	C	T	1	Homozygous	100	36.72
contig08861	Pavir.J05630.1	7471	SNV	G	A	1	Homozygous	100	35.8
contig08861	Pavir.J05630.1	7552	SNV	C	G	1	Homozygous	100	38.417
contig08861	Pavir.J05630.1	7626	SNV	C	T	1	Homozygous	100	37.143
contig09064	Pavir.J05705.1	12462	SNV	G	A	1	Homozygous	100	34.625
contig09064	Pavir.J05705.1	12689	SNV	C	A	1	Homozygous	100	36.444
contig09064	Pavir.J05705.1	12741	SNV	A	G	1	Homozygous	100	38.857
contig09497	Pavir.J05867.1	5152	SNV	T	C	1	Homozygous	100	39
contig09497	Pavir.J05867.1	5182	SNV	A	G	1	Homozygous	100	41
contig09497	Pavir.J05867.1	5402	SNV	T	C	1	Homozygous	100	37.667
contig09497	Pavir.J05867.1	8294	SNV	T	C	1	Homozygous	100	33
contig09497	Pavir.J05867.1	8304	SNV	G	A	1	Homozygous	100	34.571
contig09497	Pavir.J05867.1	8321	SNV	G	A	1	Homozygous	100	38
contig09497	Pavir.J05867.1	9369	SNV	G	T	1	Homozygous	100	36.333
contig09497	Pavir.J05867.1	9428	SNV	A	G	1	Homozygous	100	32.923
contig09497	Pavir.J05867.1	9430	SNV	T	G	1	Homozygous	100	35
contig09497	Pavir.J05867.1	9913	SNV	T	C	1	Homozygous	100	37.409
contig09497	Pavir.J05867.1	10018	SNV	C	T	1	Homozygous	100	36.76
contig09497	Pavir.J05867.1	10098	SNV	A	G	1	Homozygous	100	37.885
contig09497	Pavir.J05867.1	10146	SNV	T	G	1	Homozygous	100	37.548
contig09497	Pavir.J05867.1	10703	SNV	A	G	1	Homozygous	100	38.467
contig09497	Pavir.J05867.1	10816	SNV	T	A	1	Homozygous	100	36
contig09497	Pavir.J05867.1	12260	SNV	T	C	1	Homozygous	100	38.815
contig09497	Pavir.J05867.1	12498	SNV	T	C	1	Homozygous	100	37.421
contig09497	Pavir.J05867.1	12511	SNV	T	C	1	Homozygous	100	38.947
contig09497	Pavir.J05867.1	12711	SNV	T	C	1	Homozygous	100	36.611
contig09497	Pavir.J05867.1	6832..6835	Deletion	-	TCTG	4	Homozygous	100	36.385
contig09742	Pavir.J05952.1	9353	SNV	A	T	1	Homozygous	100	39
contig09742	Pavir.J05952.1	10343	SNV	T	C	1	Homozygous	100	39.333
contig09742	Pavir.J05952.1	10507	SNV	G	A	1	Homozygous	100	35
contig09742	Pavir.J05952.1	10855	Deletion	C	-	1	Homozygous	100	35.8
contig103090	Pavir.J06501.1	2695	SNV	C	T	1	Homozygous	100	35.6
contig104331	Pavir.J06699.1	2253	SNV	G	C	1	Homozygous	100	33.667
contig104331	Pavir.J06699.1	2255	SNV	A	T	1	Homozygous	100	33.333
contig104331	Pavir.J06699.1	2263	SNV	G	A	1	Homozygous	100	38.333
contig104331	Pavir.J06699.1	2271	SNV	A	G	1	Homozygous	100	38.873
contig104331	Pavir.J06699.1	2305	SNV	G	C	1	Homozygous	100	38.417
contig104331	Pavir.J06699.1	2260..2261	MNV	AG	GA	2	Homozygous	100	35.667
contig105378	Pavir.J06865.1	1928	SNV	C	A	1	Homozygous	100	37.809
contig105378	Pavir.J06865.1	1949	SNV	T	A	1	Homozygous	100	39.014
contig105378	Pavir.J06865.1	2000	SNV	T	A	1	Homozygous	100	38.122
contig105577	Pavir.J06880.1	989	SNV	C	T	1	Homozygous	100	36.5
contig105577	Pavir.J06880.1	1698	SNV	C	T	1	Homozygous	100	32.25
contig105577	Pavir.J06880.1	1730	SNV	T	C	1	Homozygous	100	38.875
contig105577	Pavir.J06880.1	2454	SNV	G	C	1	Homozygous	100	37.643
contig105577	Pavir.J06880.1	2678	SNV	A	T	1	Homozygous	100	36.912
contig105577	Pavir.J06880.1	2768	SNV	T	C	1	Homozygous	100	33.5
contig105577	Pavir.J06880.1	2822	SNV	A	T	1	Homozygous	100	41
contig105577	Pavir.J06880.1	3041	SNV	G	T	1	Homozygous	100	40
contig106629	Pavir.J07026.1	1186	SNV	C	T	1	Homozygous	100	37.731
contig106629	Pavir.J07026.1	2122	SNV	C	T	1	Homozygous	100	38.632
contig108604	Pavir.J07302.1	725	SNV	C	T	1	Homozygous	100	37.667
contig108604	Pavir.J07302.1	919	SNV	C	T	1	Homozygous	100	35.25
contig108604	Pavir.J07302.1	1136	SNV	C	A	1	Homozygous	100	39.75
contig108604	Pavir.J07302.1	1860	SNV	T	C	1	Homozygous	100	38.667
contig108604	Pavir.J07302.1	1864	SNV	C	A	1	Homozygous	100	38
contig108604	Pavir.J07302.1	2453	SNV	C	G	1	Homozygous	100	36.444
contig108604	Pavir.J07302.1	2786	SNV	A	G	1	Homozygous	100	37.75
contig10888	Pavir.J07336.1	1884	SNV	T	G	1	Homozygous	100	35.286
contig10888	Pavir.J07336.1	2032	SNV	G	C	1	Homozygous	100	36.571
contig10888	Pavir.J07336.1	2264	SNV	C	T	1	Homozygous	100	36.2
contig10888	Pavir.J07336.1	2395	SNV	A	G	1	Homozygous	100	38.333
contig10888	Pavir.J07336.1	2412	SNV	T	C	1	Homozygous	100	38.333
contig11237	Pavir.J07815.1	2675	SNV	C	G	1	Homozygous	100	37.857
contig11237	Pavir.J07815.1	4164	SNV	C	T	1	Homozygous	100	38.769
contig11237	Pavir.J07815.1	5151	SNV	C	G	1	Homozygous	100	36.263
contig11237	Pavir.J07815.1	5275	SNV	T	C	1	Homozygous	100	39.29
contig11237	Pavir.J07815.1	6800	SNV	G	A	1	Homozygous	100	37.625
contig11237	Pavir.J07815.1	6878	SNV	G	A	1	Homozygous	100	39.1
contig11237	Pavir.J07815.1	7304	SNV	G	A	1	Homozygous	100	38.375
contig114824	Pavir.J08160.1	100	SNV	A	C	1	Homozygous	100	38.25
contig114824	Pavir.J08160.1	328	SNV	C	T	1	Homozygous	100	38.059
contig114824	Pavir.J08160.1	408	SNV	C	G	1	Homozygous	100	38.956
contig114824	Pavir.J08160.1	422	SNV	A	C	1	Homozygous	100	40.8
contig114824	Pavir.J08160.1	2174	SNV	A	G	1	Homozygous	100	40.667
contig114824	Pavir.J08160.1	2497	SNV	A	T	1	Homozygous	100	38.571
contig114824	Pavir.J08160.1	2743	SNV	A	C	1	Homozygous	100	38.667
contig114824	Pavir.J08160.1	2747	SNV	G	C	1	Homozygous	100	38
contig114824	Pavir.J08160.1	2753	SNV	G	A	1	Homozygous	100	38
contig114824	Pavir.J08160.1	3112	SNV	G	A	1	Homozygous	100	36
contig114824	Pavir.J08160.1	3118	SNV	G	A	1	Homozygous	100	34.333
contig114824	Pavir.J08160.1	3172	SNV	A	G	1	Homozygous	100	36.8
contig114824	Pavir.J08160.1	3178	SNV	G	A	1	Homozygous	100	39.2
contig114824	Pavir.J08160.1	3203	SNV	G	T	1	Homozygous	100	40
contig114824	Pavir.J08160.1	3207	SNV	A	G	1	Homozygous	100	39.5
contig114824	Pavir.J08160.1	3217	SNV	C	T	1	Homozygous	100	38
contig123073	Pavir.J09281.1	783	SNV	C	G	1	Homozygous	100	39.625
contig123073	Pavir.J09281.1	819	SNV	T	C	1	Homozygous	100	37.667
contig123073	Pavir.J09281.1	1255	SNV	T	C	1	Homozygous	100	37.87
contig123073	Pavir.J09281.1	1372	SNV	A	G	1	Homozygous	100	35.25
contig123073	Pavir.J09281.1	2142	SNV	A	G	1	Homozygous	100	37.364
contig123073	Pavir.J09281.1	2155	SNV	C	G	1	Homozygous	100	36
contig126399	Pavir.J09781.1	1636	SNV	C	T	1	Homozygous	100	34.75
contig126399	Pavir.J09781.1	1643	SNV	T	C	1	Homozygous	100	37
contig126399	Pavir.J09781.1	1660	SNV	G	A	1	Homozygous	100	39.8
contig128073	Pavir.J09998.1	1228	SNV	C	T	1	Homozygous	100	35
contig128073	Pavir.J09998.1	1234	SNV	T	C	1	Homozygous	100	36.2
contig128073	Pavir.J09998.1	1279	SNV	C	T	1	Homozygous	100	37
contig128073	Pavir.J09998.1	1293	SNV	A	T	1	Homozygous	100	38
contig128073	Pavir.J09998.1	1808	SNV	G	T	1	Homozygous	100	36
contig128073	Pavir.J09998.1	1817	SNV	G	T	1	Homozygous	100	38.75
contig128073	Pavir.J09998.1	2063	SNV	T	C	1	Homozygous	100	39.25
contig128073	Pavir.J09998.1	2071	SNV	G	T	1	Homozygous	100	30.5
contig128073	Pavir.J09998.1	2078	SNV	G	A	1	Homozygous	100	36.443
contig128073	Pavir.J09998.1	2082	SNV	C	T	1	Homozygous	100	36.681
contig131126	Pavir.J10356.1	1382	SNV	A	G	1	Homozygous	100	39.429
contig131126	Pavir.J10356.1	1388	SNV	G	A	1	Homozygous	100	39
contig131126	Pavir.J10356.1	1413	SNV	G	T	1	Homozygous	100	35.143
contig131126	Pavir.J10356.1	2154	SNV	G	A	1	Homozygous	100	33.333
contig131126	Pavir.J10356.1	2162	SNV	G	T	1	Homozygous	100	34
contig131126	Pavir.J10356.1	2169	SNV	C	T	1	Homozygous	100	36
contig131126	Pavir.J10356.1	2799	SNV	G	A	1	Homozygous	100	36.5
contig131126	Pavir.J10356.1	2164..2165	MNV	GG	AT	2	Homozygous	100	32.833
contig135235	Pavir.J10888.1	2325	SNV	G	A	1	Homozygous	100	37.25
contig135235	Pavir.J10888.1	2352	SNV	G	T	1	Homozygous	100	38.154
contig135235	Pavir.J10888.1	2366	SNV	C	T	1	Homozygous	100	38.45
contig13533	Pavir.J10902.1	578	SNV	G	A	1	Homozygous	100	37.667
contig13533	Pavir.J10902.1	1601	SNV	C	T	1	Homozygous	100	36.2
contig13533	Pavir.J10902.1	1884	SNV	T	G	1	Homozygous	100	41
contig13533	Pavir.J10902.1	1957	SNV	C	T	1	Homozygous	100	35.75
contig13533	Pavir.J10902.1	1963	SNV	G	T	1	Homozygous	100	36.5
contig13533	Pavir.J10902.1	3682	SNV	A	G	1	Homozygous	100	38
contig13533	Pavir.J10902.1	3819	SNV	A	T	1	Homozygous	100	36.696
contig13533	Pavir.J10902.1	3820	SNV	T	G	1	Homozygous	100	37.085
contig13533	Pavir.J10902.1	3930	SNV	C	T	1	Homozygous	100	35.557
contig13533	Pavir.J10902.1	4200	SNV	A	G	1	Homozygous	100	37.988
contig13533	Pavir.J10902.1	4269	SNV	T	C	1	Homozygous	100	34.823
contig13533	Pavir.J10902.1	4292	SNV	C	T	1	Homozygous	100	37.806
contig13533	Pavir.J10902.1	4462	SNV	C	T	1	Homozygous	100	37.788
contig13533	Pavir.J10902.1	4523	SNV	T	A	1	Homozygous	100	37.705
contig13533	Pavir.J10902.1	4958	SNV	G	C	1	Homozygous	100	38.62
contig13533	Pavir.J10902.1	5016	SNV	T	C	1	Homozygous	100	36.8
contig13533	Pavir.J10902.1	5122	SNV	C	G	1	Homozygous	100	38.553
contig13533	Pavir.J10902.1	5122	SNV	A	C	1	Homozygous	100	38.819
contig13533	Pavir.J10902.1	5156	SNV	T	C	1	Homozygous	100	37.395
contig13533	Pavir.J10902.1	5195	SNV	G	A	1	Homozygous	100	38.222
contig13533	Pavir.J10902.1	5351	SNV	C	T	1	Homozygous	100	37.588
contig13533	Pavir.J10902.1	5370	SNV	G	T	1	Homozygous	100	38.597
contig13533	Pavir.J10902.1	5430	SNV	C	T	1	Homozygous	100	35.844
contig13533	Pavir.J10902.1	5453	SNV	A	G	1	Homozygous	100	38.259
contig13533	Pavir.J10902.1	5555	SNV	C	A	1	Homozygous	100	38.256
contig13533	Pavir.J10902.1	6499	SNV	T	C	1	Homozygous	100	38
contig13533	Pavir.J10902.1	6552	SNV	G	A	1	Homozygous	100	40.4
contig13533	Pavir.J10902.1	6561	SNV	A	G	1	Homozygous	100	38.333
contig13533	Pavir.J10902.1	6600	SNV	A	G	1	Homozygous	100	39.25
contig13533	Pavir.J10902.1	6603	SNV	A	C	1	Homozygous	100	38.741
contig13533	Pavir.J10902.1	6660	SNV	T	C	1	Homozygous	100	39.063
contig13533	Pavir.J10902.1	6661	SNV	G	A	1	Homozygous	100	36.744
contig13533	Pavir.J10902.1	6820	SNV	T	G	1	Homozygous	100	38.552
contig13533	Pavir.J10902.1	6913	SNV	A	G	1	Homozygous	100	37.402
contig13533	Pavir.J10902.1	6961	SNV	T	C	1	Homozygous	100	37.296
contig13533	Pavir.J10902.1	7163	SNV	T	C	1	Homozygous	100	36.067
contig13533	Pavir.J10902.1	7331	SNV	T	C	1	Homozygous	100	37.908
contig13533	Pavir.J10902.1	7733	SNV	C	T	1	Homozygous	100	37.25
contig137913	Pavir.J11225.1	495	SNV	G	C	1	Homozygous	100	38
contig139599	Pavir.J11434.1	1482	SNV	C	T	1	Homozygous	100	35
contig140553	Pavir.J11579.1	620	SNV	G	A	1	Homozygous	100	35.667
contig14085	Pavir.J11628.1	5421	SNV	C	T	1	Homozygous	100	40
contig14085	Pavir.J11628.1	6341	SNV	T	A	1	Homozygous	100	40.333
contig141894	Pavir.J11745.1	1555	SNV	T	C	1	Homozygous	100	36
contig141894	Pavir.J11745.1	1564	SNV	G	C	1	Homozygous	100	35.857
contig141894	Pavir.J11745.1	1566	SNV	A	G	1	Homozygous	100	34.571
contig14461	Pavir.J12124.1	3449	SNV	C	T	1	Homozygous	100	36.417
contig14461	Pavir.J12124.1	3451	SNV	T	G	1	Homozygous	100	34.875
contig14461	Pavir.J12124.1	3488	SNV	G	C	1	Homozygous	100	38.286
contig14461	Pavir.J12124.1	3520	SNV	C	A	1	Homozygous	100	36
contig14461	Pavir.J12124.1	3559	SNV	G	C	1	Homozygous	100	35.545
contig14461	Pavir.J12124.1	3562	SNV	T	C	1	Homozygous	100	36.636
contig14461	Pavir.J12124.1	3596	SNV	A	G	1	Homozygous	100	36.5
contig14461	Pavir.J12124.1	3874	SNV	C	T	1	Homozygous	100	38.8
contig14461	Pavir.J12124.1	3913	SNV	G	A	1	Homozygous	100	38.333
contig14461	Pavir.J12124.1	3967	SNV	A	T	1	Homozygous	100	36.812
contig14461	Pavir.J12124.1	4007	SNV	C	G	1	Homozygous	100	38.846
contig14461	Pavir.J12124.1	4190	SNV	A	C	1	Homozygous	100	38.867
contig14461	Pavir.J12124.1	4277	SNV	C	T	1	Homozygous	100	40.444
contig14461	Pavir.J12124.1	4285	SNV	T	A	1	Homozygous	100	38.625
contig14461	Pavir.J12124.1	4309	SNV	A	G	1	Homozygous	100	37.15
contig14461	Pavir.J12124.1	4397	SNV	A	G	1	Homozygous	100	37
contig14461	Pavir.J12124.1	4401	SNV	G	C	1	Homozygous	100	36.087
contig14461	Pavir.J12124.1	4435	SNV	G	T	1	Homozygous	100	38.261
contig14461	Pavir.J12124.1	4441	SNV	T	C	1	Homozygous	100	38.538
contig14461	Pavir.J12124.1	4443	SNV	T	C	1	Homozygous	100	38.261
contig14461	Pavir.J12124.1	4464	SNV	G	A	1	Homozygous	100	38.762
contig14461	Pavir.J12124.1	4486	SNV	T	A	1	Homozygous	100	38.923
contig14461	Pavir.J12124.1	4486	SNV	G	T	1	Homozygous	100	36.692
contig14461	Pavir.J12124.1	4508	SNV	G	A	1	Homozygous	100	37.833
contig14461	Pavir.J12124.1	4517	SNV	C	G	1	Homozygous	100	37.2
contig14461	Pavir.J12124.1	4526	SNV	G	T	1	Homozygous	100	40
contig14461	Pavir.J12124.1	4529	SNV	A	G	1	Homozygous	100	40
contig14461	Pavir.J12124.1	4531	SNV	A	C	1	Homozygous	100	35
contig14461	Pavir.J12124.1	4551	SNV	A	T	1	Homozygous	100	36.714
contig14461	Pavir.J12124.1	4559	SNV	A	G	1	Homozygous	100	36.571
contig14461	Pavir.J12124.1	4566	SNV	A	G	1	Homozygous	100	37.538
contig14461	Pavir.J12124.1	4627	SNV	C	G	1	Homozygous	100	36.2
contig14461	Pavir.J12124.1	4724	SNV	A	G	1	Homozygous	100	38
contig14461	Pavir.J12124.1	4738	SNV	G	A	1	Homozygous	100	36.7
contig14461	Pavir.J12124.1	4742	SNV	G	C	1	Homozygous	100	37.533
contig14461	Pavir.J12124.1	4803	SNV	A	G	1	Homozygous	100	38.444
contig14461	Pavir.J12124.1	4807	SNV	A	G	1	Homozygous	100	36.692
contig14461	Pavir.J12124.1	4844	SNV	A	G	1	Homozygous	100	38.367
contig14461	Pavir.J12124.1	5032	SNV	A	T	1	Homozygous	100	40.4
contig14461	Pavir.J12124.1	5032	SNV	C	A	1	Homozygous	100	36.833
contig14461	Pavir.J12124.1	5042	SNV	A	G	1	Homozygous	100	39.333
contig14461	Pavir.J12124.1	5141	SNV	A	G	1	Homozygous	100	38.917
contig14461	Pavir.J12124.1	5186	SNV	A	C	1	Homozygous	100	36.706
contig14461	Pavir.J12124.1	5201	Deletion	A	-	1	Homozygous	100	39
contig14461	Pavir.J12124.1	5323	SNV	A	C	1	Homozygous	100	38.571
contig14461	Pavir.J12124.1	5401	SNV	T	G	1	Homozygous	100	38
contig14461	Pavir.J12124.1	5402	Deletion	-	G	1	Homozygous	100	39.4
contig14461	Pavir.J12124.1	5407	Replacement	GA	T	2	Homozygous	100	38.6
contig14461	Pavir.J12124.1	5414	SNV	A	G	1	Homozygous	100	38.789
contig14461	Pavir.J12124.1	5441	SNV	T	G	1	Homozygous	100	37.417
contig14461	Pavir.J12124.1	5441	SNV	A	T	1	Homozygous	100	39.231
contig14461	Pavir.J12124.1	5482	SNV	T	C	1	Homozygous	100	38.5
contig14461	Pavir.J12124.1	5565	SNV	G	A	1	Homozygous	100	39
contig14461	Pavir.J12124.1	5730	SNV	T	C	1	Homozygous	100	36
contig14461	Pavir.J12124.1	5735	SNV	A	G	1	Homozygous	100	36.857
contig14461	Pavir.J12124.1	5853	SNV	A	G	1	Homozygous	100	38.545
contig14461	Pavir.J12124.1	5922	SNV	C	T	1	Homozygous	100	36.8
contig14461	Pavir.J12124.1	5925	SNV	T	C	1	Homozygous	100	36.143
contig14461	Pavir.J12124.1	5949	SNV	A	G	1	Homozygous	100	38.05
contig14461	Pavir.J12124.1	5954	SNV	A	G	1	Homozygous	100	38.824
contig14461	Pavir.J12124.1	5975	SNV	G	C	1	Homozygous	100	38.19
contig14461	Pavir.J12124.1	6087	SNV	T	C	1	Homozygous	100	36.2
contig14461	Pavir.J12124.1	6149	SNV	G	A	1	Homozygous	100	37.154
contig14461	Pavir.J12124.1	6152	SNV	G	A	1	Homozygous	100	39.438
contig14461	Pavir.J12124.1	6156	SNV	A	C	1	Homozygous	100	39.375
contig14461	Pavir.J12124.1	6197	SNV	A	G	1	Homozygous	100	34.857
contig14461	Pavir.J12124.1	6224	SNV	G	A	1	Homozygous	100	37.778
contig14461	Pavir.J12124.1	6255	SNV	A	T	1	Homozygous	100	35.714
contig14461	Pavir.J12124.1	6260	SNV	G	C	1	Homozygous	100	38.263
contig14461	Pavir.J12124.1	6266	SNV	G	A	1	Homozygous	100	38.125
contig14461	Pavir.J12124.1	6292	SNV	C	T	1	Homozygous	100	38.429
contig14461	Pavir.J12124.1	6313	SNV	C	T	1	Homozygous	100	36.6
contig14461	Pavir.J12124.1	6315	Deletion	-	C	1	Homozygous	100	37.182
contig14461	Pavir.J12124.1	6323	SNV	T	G	1	Homozygous	100	39.333
contig14461	Pavir.J12124.1	6323	SNV	A	T	1	Homozygous	100	37.8
contig14461	Pavir.J12124.1	6325	SNV	C	T	1	Homozygous	100	40.667
contig14461	Pavir.J12124.1	6331	SNV	G	C	1	Homozygous	100	39
contig14461	Pavir.J12124.1	6338	SNV	A	G	1	Homozygous	100	37.417
contig14461	Pavir.J12124.1	6409	SNV	T	A	1	Homozygous	100	36.333
contig14461	Pavir.J12124.1	6575	SNV	T	A	1	Homozygous	100	39.923
contig14461	Pavir.J12124.1	6584	SNV	T	C	1	Homozygous	100	37.278
contig14461	Pavir.J12124.1	6618	SNV	A	G	1	Homozygous	100	37.667
contig14461	Pavir.J12124.1	6626	SNV	G	A	1	Homozygous	100	38.48
contig14461	Pavir.J12124.1	6645	SNV	G	T	1	Homozygous	100	37.5
contig14461	Pavir.J12124.1	6672	SNV	C	T	1	Homozygous	100	35.5
contig14461	Pavir.J12124.1	6686	SNV	A	G	1	Homozygous	100	36
contig14461	Pavir.J12124.1	6695	SNV	C	T	1	Homozygous	100	36.864
contig14461	Pavir.J12124.1	6696	SNV	A	G	1	Homozygous	100	36.3
contig14461	Pavir.J12124.1	6715	SNV	A	T	1	Homozygous	100	35.077
contig14461	Pavir.J12124.1	6720	SNV	G	T	1	Homozygous	100	34.917
contig14461	Pavir.J12124.1	6723	SNV	A	C	1	Homozygous	100	37.143
contig14461	Pavir.J12124.1	6729	SNV	A	C	1	Homozygous	100	37.714
contig14461	Pavir.J12124.1	6740	SNV	A	G	1	Homozygous	100	38.143
contig14461	Pavir.J12124.1	6763	SNV	G	T	1	Homozygous	100	36.048
contig14461	Pavir.J12124.1	7630	SNV	A	G	1	Homozygous	100	38
contig14461	Pavir.J12124.1	7633	SNV	G	A	1	Homozygous	100	37.25
contig14461	Pavir.J12124.1	7635	SNV	T	A	1	Homozygous	100	32.5
contig14461	Pavir.J12124.1	7640	SNV	G	T	1	Homozygous	100	37.143
contig14461	Pavir.J12124.1	7642	SNV	G	C	1	Homozygous	100	38
contig14461	Pavir.J12124.1	7665	SNV	G	A	1	Homozygous	100	36.429
contig14461	Pavir.J12124.1	3532..3533	MNV	TC	CT	2	Homozygous	100	35.929
contig14461	Pavir.J12124.1	3706^3707	Insertion	-	GTCGTC	6	Homozygous	100	36.083
contig14461	Pavir.J12124.1	3707^3708	Insertion	TCA	-	3	Homozygous	100	35.417
contig14461	Pavir.J12124.1	4205..4206	MNV	AT	GC	2	Homozygous	100	39.6
contig14461	Pavir.J12124.1	4736..4737	MNV	CA	GT	2	Homozygous	100	37.5
contig14461	Pavir.J12124.1	4901..4902	MNV	TG	CA	2	Homozygous	100	38.783
contig14461	Pavir.J12124.1	4990..4991	MNV	CG	TA	2	Homozygous	100	37.909
contig14461	Pavir.J12124.1	5099^5100	Insertion	T	-	1	Homozygous	100	40.25
contig14461	Pavir.J12124.1	5102^5103	Insertion	-	G	1	Homozygous	100	36.333
contig14461	Pavir.J12124.1	5178..5179	MNV	CA	GG	2	Homozygous	100	37.912
contig14461	Pavir.J12124.1	5203^5204	Insertion	-	G	1	Homozygous	100	39.25
contig14461	Pavir.J12124.1	5403..5404	MNV	GC	AT	2	Homozygous	100	37.35
contig14461	Pavir.J12124.1	5801..5802	MNV	AA	GT	2	Homozygous	100	38.436
contig14461	Pavir.J12124.1	5852..5853	MNV	GT	AA	2	Homozygous	100	38.111
contig14461	Pavir.J12124.1	5959..5960	MNV	CA	TG	2	Homozygous	100	37.086
contig14461	Pavir.J12124.1	6312^6313	Insertion	T	-	1	Homozygous	100	37.455
contig14461	Pavir.J12124.1	6706..6707	MNV	CG	GA	2	Homozygous	100	38.271
contig14461	Pavir.J12124.1	6718..6719	MNV	AA	GG	2	Homozygous	100	37.143
contig14461	Pavir.J12124.1	7134..7135	MNV	CA	TG	2	Homozygous	100	32.857
contig14461	Pavir.J12124.1	7172..7173	MNV	CA	GC	2	Homozygous	100	38.333
contig14461	Pavir.J12124.1	7177..7178	MNV	TT	AC	2	Homozygous	100	39.056
contig14461	Pavir.J12124.1	7212..7213	MNV	AC	TG	2	Homozygous	100	35.643
contig14461	Pavir.J12124.1	7232..7233	MNV	CA	GG	2	Homozygous	100	35
contig14461	Pavir.J12124.1	7646..7647	MNV	TC	GA	2	Homozygous	100	36.875
contig145159	Pavir.J12205.1	1341	SNV	G	A	1	Homozygous	100	35.8
contig145159	Pavir.J12205.1	1811	SNV	G	C	1	Homozygous	100	37
contig145159	Pavir.J12205.1	1929	SNV	G	A	1	Homozygous	100	39.6
contig145159	Pavir.J12205.1	2135	SNV	A	T	1	Homozygous	100	38.211
contig145159	Pavir.J12205.1	2371	SNV	A	C	1	Homozygous	100	38.636
contig145159	Pavir.J12205.1	2428	SNV	A	G	1	Homozygous	100	36.429
contig145159	Pavir.J12205.1	2558	SNV	C	A	1	Homozygous	100	38.2
contig145159	Pavir.J12205.1	2602	SNV	G	A	1	Homozygous	100	35.125
contig151081	Pavir.J12905.1	2181	SNV	A	C	1	Homozygous	100	39
contig151081	Pavir.J12905.1	2250	SNV	T	C	1	Homozygous	100	36.5
contig151081	Pavir.J12905.1	2256	SNV	G	A	1	Homozygous	100	37
contig151081	Pavir.J12905.1	2272	SNV	T	G	1	Homozygous	100	38.875
contig151081	Pavir.J12905.1	2304	SNV	T	C	1	Homozygous	100	38.838
contig151081	Pavir.J12905.1	2327	SNV	T	C	1	Homozygous	100	40.286
contig151081	Pavir.J12905.1	2315..2316	MNV	AA	TT	2	Homozygous	100	39.786
contig151081	Pavir.J12905.1	2321..2322	MNV	AA	GG	2	Homozygous	100	40
contig152526	Pavir.J13072.1	63	SNV	T	C	1	Homozygous	100	34.75
contig152526	Pavir.J13072.1	2100	SNV	G	T	1	Homozygous	100	36.667
contig154157	Pavir.J13269.1	1128	SNV	C	T	1	Homozygous	100	37.429
contig156657	Pavir.J13560.1	1162	SNV	C	A	1	Homozygous	100	40.333
contig156657	Pavir.J13560.1	1170	SNV	T	C	1	Homozygous	100	37.333
contig156657	Pavir.J13560.1	1174	SNV	A	T	1	Homozygous	100	39.333
contig160375	Pavir.J14045.1	85	SNV	A	T	1	Homozygous	100	38.764
contig160375	Pavir.J14045.1	582	SNV	A	G	1	Homozygous	100	38.451
contig160375	Pavir.J14045.1	857	SNV	A	C	1	Homozygous	100	35.92
contig160375	Pavir.J14045.1	2030	SNV	C	A	1	Homozygous	100	37.752
contig160375	Pavir.J14045.1	2277	SNV	G	A	1	Homozygous	100	36.864
contig160375	Pavir.J14045.1	2289	SNV	C	G	1	Homozygous	100	37.488
contig160375	Pavir.J14045.1	2474	SNV	G	A	1	Homozygous	100	36.953
contig160375	Pavir.J14045.1	2497	SNV	G	A	1	Homozygous	100	37.517
contig160971	Pavir.J14109.1	233	SNV	A	G	1	Homozygous	100	39.714
contig160971	Pavir.J14109.1	275	SNV	G	T	1	Homozygous	100	38.647
contig160971	Pavir.J14109.1	1043	SNV	T	G	1	Homozygous	100	38.419
contig160971	Pavir.J14109.1	1053	SNV	A	G	1	Homozygous	100	37.955
contig160971	Pavir.J14109.1	1094	SNV	A	C	1	Homozygous	100	36.661
contig160971	Pavir.J14109.1	1097	SNV	T	C	1	Homozygous	100	37.543
contig160971	Pavir.J14109.1	1101	SNV	G	C	1	Homozygous	100	37.25
contig160971	Pavir.J14109.1	1107	SNV	T	C	1	Homozygous	100	36.897
contig160971	Pavir.J14109.1	1111	SNV	A	T	1	Homozygous	100	37
contig160971	Pavir.J14109.1	1113	SNV	G	T	1	Homozygous	100	36.2
contig160971	Pavir.J14109.1	1113	SNV	C	G	1	Homozygous	100	36.405
contig160971	Pavir.J14109.1	1127	SNV	G	A	1	Homozygous	100	39.364
contig160971	Pavir.J14109.1	1107..1108	MNV	CG	GA	2	Homozygous	100	36.263
contig16363	Pavir.J14392.1	2749	SNV	G	A	1	Homozygous	100	41
contig16363	Pavir.J14392.1	2761	SNV	A	G	1	Homozygous	100	40
contig16363	Pavir.J14392.1	2782	SNV	G	A	1	Homozygous	100	38.667
contig16363	Pavir.J14392.1	7696	SNV	T	C	1	Homozygous	100	36.444
contig16363	Pavir.J14392.1	7698	SNV	G	A	1	Homozygous	100	37
contig16363	Pavir.J14392.1	7703	SNV	G	T	1	Homozygous	100	37.667
contig16363	Pavir.J14392.1	7705	SNV	C	T	1	Homozygous	100	38
contig16363	Pavir.J14392.1	7707	SNV	T	C	1	Homozygous	100	36.75
contig16363	Pavir.J14392.1	7913	SNV	G	A	1	Homozygous	100	37.84
contig16363	Pavir.J14392.1	7926	SNV	C	A	1	Homozygous	100	37.625
contig16363	Pavir.J14392.1	7935	SNV	G	A	1	Homozygous	100	36.491
contig16363	Pavir.J14392.1	7938	SNV	A	G	1	Homozygous	100	36.519
contig16363	Pavir.J14392.1	7941	SNV	C	T	1	Homozygous	100	34
contig16363	Pavir.J14392.1	7943	SNV	T	A	1	Homozygous	100	36.102
contig16363	Pavir.J14392.1	7956	SNV	G	A	1	Homozygous	100	36.6
contig16363	Pavir.J14392.1	7956	SNV	C	G	1	Homozygous	100	35.493
contig16363	Pavir.J14392.1	9212	SNV	T	C	1	Homozygous	100	33.917
contig16363	Pavir.J14392.1	9221	SNV	A	T	1	Homozygous	100	34.385
contig16363	Pavir.J14392.1	9629	SNV	G	T	1	Homozygous	100	40.667
contig16363	Pavir.J14392.1	9660	SNV	G	A	1	Homozygous	100	36.077
[truncated: 636 more rows]
