# Supplementary material for: Identification, characterization, and gene expression analysis of nucleotide binding site (NB)-type resistance gene homologues in switchgrass
Source: BMC Genomics. 2016 Nov 8;17:892. doi: 10.1186/s12864-016-3201-5 (PMC5100175; doi:10.1186/s12864-016-3201-5)
Supplement: Additional file 9: Table S7. — Allele-specific PCR primers for validation of SNPs at 4 loci for ‘Alamo’ and ‘Dacotah’. Table S7 lists the allele-specific primer sequences that were used for validation of SNPs identified by RNA-seq for ‘Alamo’ and ‘Dacotah’. This table also includes the genomic location and name of gene that contains the SNP, the base position of the SNP, the expected PCR product size, and the annealing temperature used during PCR for each primer set. (XLSX 11 kb) [file 12864_2016_3201_MOESM9_ESM.xlsx]

## Sheet: Sheet1
Table S7. Allele-specific PCR primers for validation of SNPs at 4 loci for 'Alamo' and 'Dacotah'
Switchgrass Gene ID	Contig	Forward SNP	Base position	Alamo original sequence	Alamo specific forward primer	Dacotah original sequence	Dacotah specific forward primer	Reverse SNP	Base position	Alamo Reverse- no mismatch	Alamo specific reverse primer	Dacotah Reverse- no mismatch	Dacotah specific reverse	Product size	Annealing Temp
Pavir.Ba02315	Chr02a	T/G	33777096	ACCCTCCAGTGGAGCGCAGGT	ACCCTCCAGTGGAGCGCATGT	ACCCTCCAGTGGAGCGCAGGG	ACCCTCCAGTGGAGCGCATGG	C/T	33777812	GAGCTTGGAGAGGTCGCAAAG	GAGCTTGGAGAGGTCGCACAG	GAGCTTGGAGAGGTCGCAAAA	GAGCTTGGAGAGGTCGCACAA	757	58
Pavir.Ba03659	Chr02a	A/C	73959094	CATTAGAGCCCATAAATTAA	CATTAGAGCCCATAAATGAA	CATTAGAGCCCATAAATTAC	CATTAGAGCCCATAAATGAC	A/C	73959715	GAGAACCAGCACATCTCTTT	GAGAACCAGCACATCTCCTT	GAGAACCAGCACATCTCTTG	GAGAACCAGCACATCTCCTG	660	52
Pavir.Hb00487	Chr08b	A/G	10403612	TACTATGCAAATGAGCTTCA	TACTATGCAAATGAGCTCCA	TACTATGCAAATGAGCTTCG	TACTATGCAAATGAGCTCCG	T/C	10404080	ACCAATTGACATTCCACCA	ACCAATTGACATTCCAACA	ACCAATTGACATTCCACCG	ACCAATTGACATTCCAACG	506	52
Pavir.Hb01688	Chr08b	C/A	48215706	GCTGTCCCTTGTTGTTGGAAGC	GCTGTCCCTTGTTGTTGGACGC	GCTGTCCCTTGTTGTTGGAAGA	GCTGTCCCTTGTTGTTGGACGA	C/G	48216432	CGAAAGGTGAAGATCTGGTGCG	CGAAAGGTGAAGATCTGGTTCG	CGAAAGGTGAAGATCTGGTGCC	CGAAAGGTGAAGATCTGGTTCC	769	58
