# Supplementary material for: Identification, characterization, and gene expression analysis of nucleotide binding site (NB)-type resistance gene homologues in switchgrass
Source: BMC Genomics. 2016 Nov 8;17:892. doi: 10.1186/s12864-016-3201-5 (PMC5100175; doi:10.1186/s12864-016-3201-5)
Supplement: Additional file 10: Table S8. — Conserved Primers used to validate SNPs detected between ‘Alamo’ and ‘Dacotah’. Table S8 details 12 conserved primer pairs that were used to validate SNPs detected between ‘Alamo’ and ‘Dacotah’. Also included in the table are the location of the SNP, the strand of DNA containing the SNP (+/-), and the SNP base pair for ‘Alamo’ and ‘Dacotah’. Other information that is included is the chromosome/contig start and end base pair for the primers and the expected length of the PCR product. (XLSX 11 kb) [file 12864_2016_3201_MOESM10_ESM.xlsx]

## Sheet: Sheet1
Table S8. Conserved Primers used to validate SNPs detected between 'Alamo' and 'Dacotah'.
Gene	Location	Strand	SNP Location	Alamo SNP	Dacotah SNP	Start	End	Amplicon Length	Forward Primer	Reverse Primer	Verified
Pavir.J03515	contig04623	-	4711	T	G	4525	5090	597	ATCCTGAAACGCTTGGAGAG	CTGGATAGCAGCTGGACTTG	Yes
Pavir.Ha00691	Chr08a	-	17432708	A	G	17433162	17432413	750	GACGCAATGGATAGCAGAAG	TGCTGGAGATTTGTCAGCATC	Yes
Pavir.Ha00691	Chr08a	-	17432759	A	C	17433162	17432413	750	GACGCAATGGATAGCAGAAG	TGCTGGAGATTTGTCAGCATC	Yes
Pavir.J36509	contig60676	-	1882	A	C	1706	2332	627	TGTAGATTGGTCAGCTCGCC	CAATTGCAATGGTGAGGTGC	Yes
Pavir.J36509	contig60676	-	2098	G	C	1706	2332	627	TGTAGATTGGTCAGCTCGCC	CAATTGCAATGGTGAGGTGC	Yes
Pavir.J36509	contig60676	-	2113	G	T	1706	2332	627	TGTAGATTGGTCAGCTCGCC	CAATTGCAATGGTGAGGTGC	Yes
Pavir.Ba02315	Chr02a	+	33779014	G	A	33778799	33779283	485	GCGCTTGGTGGTTTAGATATG	TCTTCGGATCTGAAGCACTC	Yes
Pavir.J39382	contig83648	-	2037	T	G	1684	2152	469	TACGCCCAGGAACTTGATAG	TGTAGCACAGCTTTCTGAGC	Yes
Pavir.Cb00731	Chr03b	+	14688439	C	T	14688105	14688877	773	ATCCTTGGCTAGCTGGTAAC	ATAGTAACCATCAGCAGGCG	Yes
Pavir.J37164	contig65733	-	1649	T	C	1428	1914	487	AACTTCTGCCTCACCATCG	TCAACCTGCAGTCGCTCATC	Yes
Pavir.J37164	contig65733	-	1700	C	G	1428	1914	487	AACTTCTGCCTCACCATCG	TCAACCTGCAGTCGCTCATC	Yes
Pavir.Ib01513	Chr09b	-	16589008	T	C	16588483	16589337	855	TCAAACTCAACACCAAGAGG	ATGGCTCCTTGAAGCTGCC	No
