# Supplementary material for: Identification, characterization, and gene expression analysis of nucleotide binding site (NB)-type resistance gene homologues in switchgrass
Source: BMC Genomics. 2016 Nov 8;17:892. doi: 10.1186/s12864-016-3201-5 (PMC5100175; doi:10.1186/s12864-016-3201-5)
Supplement: Additional file 12: Table S9. — List of 338 genes that were identified to be expressed in both ‘Alamo’ and ‘Dacotah’. Table S9 lists the gene IDs for the 338 genes that were identified to be expressed in both ‘Alamo’ and ‘Dacotah’. Also listed in this table is the mean reads for each cultivar, which is the average number of reads of three biological replicates mapping to the gene. A gene was considered expressed if 5 or more reads mapped to it. (XLSX 19 kb) [file 12864_2016_3201_MOESM12_ESM.xlsx]

## Sheet: Alamo vs. Dacotah-1 subexpe...
Table S9. List of 338 genes that were identified to be expressed in both 'Alamo' and 'Dacotah. Means are the average number of reads mapping to the gene from three biological replicates of each cultivar. A gene was considered expressed if 5 or more reads mapped to it.
Feature ID	Alamo Read Means	Dacotah Read Means
Pavir.Aa01444	165.333	258.667
Pavir.Aa02233	51.3333	68.6667
Pavir.Aa02587	275.667	155.667
Pavir.Aa02620	77	47.6667
Pavir.Aa03109	26	18
Pavir.Ab00090	8.33333	26.3333
Pavir.Ab00576	18.6667	14
Pavir.Ab00628	100	41.6667
Pavir.Ab00630	361.667	219
Pavir.Ab01123	12	7.33333
Pavir.Ab01149	119.667	453.333
Pavir.Ba00065	13	26.3333
Pavir.Ba00072	185.333	47.3333
Pavir.Ba00772	7.33333	19.6667
Pavir.Ba00773	90	185.333
Pavir.Ba00988	147.667	267
Pavir.Ba01119	27.3333	20.3333
Pavir.Ba01121	29.6667	47
Pavir.Ba01147	9.33333	9.33333
Pavir.Ba01173	26	24
Pavir.Ba01583	70	151.667
Pavir.Ba02210	80.6667	162.333
Pavir.Ba02251	12.3333	26.3333
Pavir.Ba02259	45	84
Pavir.Ba02315	54	82.6667
Pavir.Ba02316	324	89.3333
Pavir.Ba02701	57.6667	64.3333
Pavir.Ba02897	118	217
Pavir.Ba02898	634	583.667
Pavir.Ba02982	288.333	241.667
Pavir.Ba02995	208.333	138.333
Pavir.Ba03562	15.3333	27
Pavir.Ba03580	70.6667	120.667
Pavir.Ba03589	16.3333	19
Pavir.Ba03626	5.66667	378
Pavir.Ba03659	57.6667	43.6667
Pavir.Ba03934	76.3333	49
Pavir.Ba03977	8	5.66667
Pavir.Ba03994	57	274.333
Pavir.Bb00055	24.6667	19
Pavir.Bb00098	110.667	30
Pavir.Bb00306	8.66667	12.3333
Pavir.Bb00424	22.3333	17.6667
Pavir.Bb00432	20.6667	12.6667
Pavir.Bb00517	14	14.3333
Pavir.Bb01256	34.6667	94.3333
Pavir.Bb01342	224	332
Pavir.Bb01633	17.3333	177.667
Pavir.Bb02803	47	68.6667
Pavir.Bb03508	5.33333	20.3333
Pavir.Ca00016	60.3333	222.333
Pavir.Ca00304	8.66667	47
Pavir.Ca01429	24	11.3333
Pavir.Ca02063	295.667	274
Pavir.Ca02065	583.333	488.667
Pavir.Ca02305	75.3333	96.6667
Pavir.Ca02313	31.3333	21
Pavir.Ca02316	23	68.6667
Pavir.Ca02482	5.66667	11.3333
Pavir.Ca02523	1856.33	2805.67
Pavir.Ca02782	138.333	23.3333
Pavir.Ca02872	10.6667	9.66667
Pavir.Cb00275	337.333	293
Pavir.Cb00441	583	1452.67
Pavir.Cb00654	12.6667	80.3333
Pavir.Cb00731	9.33333	123.333
Pavir.Cb00938	249	264.667
Pavir.Cb01923	14	20
Pavir.Cb01942	102.333	56.3333
Pavir.Da01541	34.3333	37.6667
Pavir.Db00256	105.333	163.667
Pavir.Db00258	24.6667	14.3333
Pavir.Db01176	25.3333	197
Pavir.Db01288	178.667	86
Pavir.Db01417	198.333	81.3333
Pavir.Db02141	104.333	66.6667
Pavir.Ea01342	93.3333	52.3333
Pavir.Ea01346	84	163.667
Pavir.Ea02639	22.3333	14
Pavir.Ea02993	104	200.333
Pavir.Ea02999	775	15
Pavir.Ea03067	88.3333	291.667
Pavir.Ea03123	119	190
Pavir.Ea03158	25	47.6667
Pavir.Ea03674	157.667	18.3333
Pavir.Eb00930	40.6667	29
Pavir.Eb01601	30.6667	23.6667
Pavir.Eb02384	245.333	342.333
Pavir.Eb03178	1186.33	575
Pavir.Eb03372	25.3333	32.6667
Pavir.Fa00139	9.66667	10.6667
Pavir.Fa00141	24	61.6667
Pavir.Fa01051	24.3333	35.6667
Pavir.Fa01057	22	34.6667
Pavir.Fa01069	6.66667	7.33333
Pavir.Fa01782	117.667	13.6667
Pavir.Fa02094	52.6667	46.6667
Pavir.Fa02365	13.6667	38.6667
Pavir.Fb00213	21.3333	22.3333
Pavir.Fb00847	14.3333	49.3333
Pavir.Fb01184	67.6667	60
Pavir.Fb02350	44	28.6667
Pavir.Fb02365	11.6667	5.33333
Pavir.Ga02092	13	123
Pavir.Gb00668	110.667	183
Pavir.Gb01159	27.3333	26.6667
Pavir.Gb02159	175.667	256
Pavir.Ha00022	123	49.6667
Pavir.Ha00061	13.3333	19
Pavir.Ha00100	29	108.333
Pavir.Ha00105	15.6667	68
Pavir.Ha00122	8	5.33333
Pavir.Ha00133	52.6667	71.3333
Pavir.Ha00197	167.667	171
Pavir.Ha00224	400.333	196.333
Pavir.Ha00240	55.3333	206.333
Pavir.Ha00253	66	87.6667
Pavir.Ha00254	1183.67	13
Pavir.Ha00258	951.667	36
Pavir.Ha00262	184.667	201.333
Pavir.Ha00627	15	11
Pavir.Ha00691	147.333	202.667
Pavir.Ha00829	15.6667	82.3333
Pavir.Ha00960	16	159.667
Pavir.Ha01137	116.333	137
Pavir.Ha01142	222.667	97.6667
Pavir.Ha01146	52	459.667
Pavir.Ha01236	87.3333	52
Pavir.Ha01319	197	129.333
Pavir.Ha01383	42	34.6667
Pavir.Ha01588	39.3333	70.6667
Pavir.Ha01644	396.667	600
Pavir.Ha01650	63.3333	69
Pavir.Ha01664	307.667	116
Pavir.Ha01922	12	11.6667
Pavir.Hb00020	98.6667	36
Pavir.Hb00055	19.3333	43
Pavir.Hb00059	36.6667	82.3333
Pavir.Hb00076	22.6667	10.6667
Pavir.Hb00083	121.333	140.333
Pavir.Hb00190	182.333	118.333
Pavir.Hb00191	1747	350
Pavir.Hb00232	37.6667	109.333
Pavir.Hb00287	30.6667	134.333
Pavir.Hb00305	11	125.333
Pavir.Hb00318	12	6
Pavir.Hb00342	29.6667	86.3333
Pavir.Hb00368	76	84.6667
Pavir.Hb00412	20.3333	9.33333
Pavir.Hb00430	98.6667	260.333
Pavir.Hb00452	11.6667	23.6667
Pavir.Hb00484	20.6667	51
Pavir.Hb00487	107.333	168
Pavir.Hb00498	6	11.3333
Pavir.Hb00519	48.6667	143.333
Pavir.Hb00538	125	506.667
Pavir.Hb00574	7.66667	21
Pavir.Hb00682	6.66667	248.333
Pavir.Hb00709	6.33333	10
Pavir.Hb00758	33.3333	294.333
Pavir.Hb00762	95	15
Pavir.Hb00779	17	32.3333
Pavir.Hb00832	121.333	198.333
Pavir.Hb00960	9.66667	21
Pavir.Hb00986	56.3333	128.333
Pavir.Hb01022	56.6667	131.333
Pavir.Hb01177	141	30.3333
Pavir.Hb01254	60	300
Pavir.Hb01255	350.333	81.6667
Pavir.Hb01356	30.3333	13.6667
Pavir.Hb01362	39.3333	48.3333
Pavir.Hb01486	19.6667	66
Pavir.Hb01534	391.333	127.333
Pavir.Hb01543	327.333	146.667
Pavir.Hb01688	193.333	303
Pavir.Hb01689	38	55.6667
Pavir.Hb01705	98.6667	254
Pavir.Hb01755	54.6667	442
Pavir.Hb01770	18	30.3333
Pavir.Hb01797	33.3333	79.3333
Pavir.Ia00946	35.6667	17
Pavir.Ia00948	13	31
Pavir.Ia01508	103.333	46.6667
Pavir.Ia02340	39	38.6667
Pavir.Ia02510	53.3333	23
Pavir.Ia03449	44.3333	80.6667
Pavir.Ia03896	10.3333	15.6667
Pavir.Ib01513	31	59
Pavir.Ib02433	196.333	200
Pavir.Ib02647	99.3333	83.3333
Pavir.Ib03636	67	33.3333
Pavir.Ib03831	8.66667	12.6667
Pavir.J00501	35.3333	46
Pavir.J01215	327.333	55
Pavir.J01216	23	9
Pavir.J01506	52.6667	104.667
Pavir.J02039	24.6667	23.3333
Pavir.J02041	5.33333	36
Pavir.J02513	23.6667	8.33333
Pavir.J02591	32.6667	6.66667
Pavir.J02637	359.333	66.6667
Pavir.J03054	382.333	10
Pavir.J03098	58.3333	48.6667
Pavir.J03445	42.3333	115.333
Pavir.J03515	227.333	313.667
Pavir.J03690	102.333	115
Pavir.J03794	17	45
Pavir.J03884	12.6667	62.6667
Pavir.J03936	51.3333	64.3333
Pavir.J04164	8.66667	35
Pavir.J04388	87.6667	230.333
Pavir.J04432	33	113
Pavir.J04516	40.3333	52.6667
Pavir.J04682	13	15.6667
Pavir.J05184	34.3333	78.6667
Pavir.J05279	40.6667	28
Pavir.J05324	95.6667	201.333
Pavir.J05630	20	32.6667
Pavir.J05705	174.333	49
Pavir.J05867	184	873
Pavir.J05952	42	33.6667
Pavir.J06443	6.66667	19.6667
Pavir.J06454	26	34.3333
Pavir.J06731	51.6667	92
Pavir.J06865	12.3333	35.6667
Pavir.J06880	16	30
Pavir.J07026	27	18.3333
Pavir.J07302	8.33333	39.3333
Pavir.J07815	9.33333	16.3333
Pavir.J08160	36.3333	33.6667
Pavir.J08264	72.6667	90
Pavir.J09767	31.3333	195
Pavir.J09781	13.6667	29.6667
Pavir.J10356	45	7.33333
Pavir.J10599	12	6
Pavir.J10902	300	495
Pavir.J11579	16.3333	22.3333
Pavir.J11628	153.667	297.333
Pavir.J12124	6	24.6667
Pavir.J12205	7	9.66667
Pavir.J12762	113	41
Pavir.J12848	64	66.3333
Pavir.J13072	41	162
Pavir.J13269	6.33333	21.6667
Pavir.J13560	22.6667	404.333
Pavir.J14045	52	162.333
Pavir.J14109	13	32
Pavir.J14392	111.667	9
Pavir.J14548	49	16
Pavir.J14695	58.3333	199
Pavir.J14819	168.333	348
Pavir.J14944	137.667	146
Pavir.J14969	116.333	151
Pavir.J15218	12.3333	26.6667
Pavir.J16005	170.333	149.333
Pavir.J16006	108	169.333
Pavir.J16081	75.6667	241.333
Pavir.J16408	89.3333	42.3333
Pavir.J17370	13.3333	79.3333
Pavir.J17474	31	190
Pavir.J17535	7.66667	6.66667
Pavir.J18541	22.6667	35.3333
Pavir.J18703	15.3333	8.33333
Pavir.J18767	62	38.6667
Pavir.J19411	39.6667	42.6667
Pavir.J19666	8	23
Pavir.J19701	122	112.333
Pavir.J20118	84.3333	133.333
Pavir.J20600	8.66667	14.6667
Pavir.J20871	13.6667	27.3333
Pavir.J20878	133	189
Pavir.J21611	70.6667	185
Pavir.J21874	9.66667	44
Pavir.J22651	6.66667	23.3333
Pavir.J22739	6.66667	11.6667
Pavir.J23375	10	32.3333
Pavir.J23707	7	33
Pavir.J24356	48.3333	89
Pavir.J24454	10	7
Pavir.J24667	102	210.333
Pavir.J25006	26.3333	84.6667
Pavir.J25087	13	25.3333
Pavir.J25786	23.3333	9
Pavir.J26460	7.66667	76
Pavir.J26759	9	10.6667
Pavir.J27709	119.333	64.3333
Pavir.J28248	10.3333	50.6667
Pavir.J28390	37.6667	20.3333
Pavir.J28610	20	80.3333
Pavir.J28677	16.3333	29
Pavir.J28963	95.3333	11.3333
Pavir.J29168	57.6667	94
Pavir.J29173	11.3333	11.6667
Pavir.J30632	42.6667	33
Pavir.J30978	7.66667	20
Pavir.J31325	6.33333	5.33333
Pavir.J31444	107.667	43
Pavir.J31446	10.6667	43.6667
Pavir.J31906	13	16.6667
Pavir.J32053	322	142.333
Pavir.J32476	23	49
Pavir.J33242	6.33333	100.667
Pavir.J33542	99	116
Pavir.J33651	166.333	210.667
Pavir.J33941	47.3333	27.3333
Pavir.J34202	47.3333	21.6667
Pavir.J34318	17.6667	58.6667
Pavir.J34358	25	23
Pavir.J34364	7.66667	118.667
Pavir.J34951	51.6667	82.3333
Pavir.J35287	11	61
Pavir.J35561	153.667	222.333
Pavir.J35611	10.6667	349.333
Pavir.J36509	29.6667	76.3333
Pavir.J36538	46	20.3333
Pavir.J36741	100.667	310.333
Pavir.J36885	72.3333	21.6667
Pavir.J37038	36	40.6667
Pavir.J37058	69.6667	21.6667
Pavir.J37164	151.667	311.333
Pavir.J37232	87.6667	190.667
Pavir.J37705	659.333	840.333
Pavir.J37916	69.6667	44.6667
Pavir.J37964	41	6
Pavir.J38230	5.66667	71.6667
Pavir.J38310	31.3333	567.667
Pavir.J38359	16	58
Pavir.J38768	21.6667	27.6667
Pavir.J39252	223	55
Pavir.J39283	65.6667	116.667
Pavir.J39351	18.6667	9
Pavir.J39382	97.6667	95.6667
Pavir.J40036	8	9.66667
Pavir.J40356	36.3333	97.3333
Pavir.J40551	81.6667	185.667
Pavir.J40773	6.33333	24.6667
Pavir.J40926	72.3333	57.6667
Pavir.J41099	613.667	25
