# Supplementary material for: Identification, characterization, and gene expression analysis of nucleotide binding site (NB)-type resistance gene homologues in switchgrass
Source: BMC Genomics. 2016 Nov 8;17:892. doi: 10.1186/s12864-016-3201-5 (PMC5100175; doi:10.1186/s12864-016-3201-5)
Supplement: Additional file 13: Table S10. — Cultivar specific expression of NB-LRR RGHs in switchgrass. Table S10 contains 117 genes that were found to be expressed only in ‘Alamo’ and 134 genes that were found to be expressed only in ‘Dacotah’. Means are the average number of reads mapping to the gene from three biological replicates of each cultivar. A gene was considered expressed if 5 or more reads mapped to it. (XLSX 18 kb) [file 12864_2016_3201_MOESM13_ESM.xlsx]

## Sheet: Alamo vs. Dacotah-1 subexpe...
Table S10. Cultivar specific expression of NB-LRR RGHs in switchgrass. 117 genes were found to be expressed only in 'Alamo' and 134 genes were found to be expressed only in 'Dacotah'. Means are the average number of reads mapping to the gene from three biological replicates of each cultivar. A gene was considered expressed if 5 or more reads mapped to it.
Switchgrass ID	Cultivar Expressed	Alamo - Means	Dacotah - Means
Pavir.Aa01110	Alamo	283.667	4
Pavir.Ba02468	Alamo	6	0.333333
Pavir.Ba03339	Alamo	5.66667	2.33333
Pavir.Bb00441	Alamo	37.3333	2
Pavir.Bb00611	Alamo	7	2.66667
Pavir.Bb01750	Alamo	18	0
Pavir.Bb02884	Alamo	71	1
Pavir.Ca02383	Alamo	24.3333	1
Pavir.Cb00099	Alamo	17.6667	1.66667
Pavir.Cb01026	Alamo	113	0.666667
Pavir.Db02142	Alamo	7.33333	3
Pavir.Ea00631	Alamo	10	4.33333
Pavir.Ea01118	Alamo	5.33333	2.33333
Pavir.Ea02228	Alamo	9.66667	0
Pavir.Ea02403	Alamo	26.3333	0
Pavir.Ea02410	Alamo	28.6667	0
Pavir.Eb01123	Alamo	67.6667	0
Pavir.Eb02019	Alamo	18	0.666667
Pavir.Eb03991	Alamo	52.6667	0
Pavir.Fa01604	Alamo	8	0
Pavir.Fa01616	Alamo	82	0
Pavir.Fa02132	Alamo	8.66667	2
Pavir.Fb00061	Alamo	7.33333	0
Pavir.Fb00108	Alamo	5.66667	0
Pavir.Fb00339	Alamo	25	2.33333
Pavir.Fb01441	Alamo	17.6667	0
Pavir.Fb02142	Alamo	48.6667	0
Pavir.Fb02143	Alamo	9.33333	0
Pavir.Ga00028	Alamo	34.6667	0
Pavir.Gb00931	Alamo	59	1
Pavir.Gb01784	Alamo	19	2.66667
Pavir.Gb01964	Alamo	262.667	1.66667
Pavir.Ha00026	Alamo	57.6667	3.66667
Pavir.Ha00057	Alamo	54.6667	0
Pavir.Ha00243	Alamo	97	0
Pavir.Ha00255	Alamo	25.3333	4
Pavir.Ha00360	Alamo	6.33333	0.333333
Pavir.Ha00364	Alamo	46.3333	0
Pavir.Ha00647	Alamo	47.6667	4
Pavir.Ha00733	Alamo	7.66667	1.33333
Pavir.Ha00827	Alamo	9	0
Pavir.Ha00828	Alamo	265.333	3
Pavir.Ha00915	Alamo	27	2.66667
Pavir.Ha01101	Alamo	25.6667	0
Pavir.Ha01246	Alamo	13.3333	0
Pavir.Ha01285	Alamo	132.333	1
Pavir.Ha01469	Alamo	65	2.33333
Pavir.Ha01631	Alamo	8	0
Pavir.Hb00345	Alamo	131.333	0.666667
Pavir.Hb00418	Alamo	26.3333	0
Pavir.Hb00486	Alamo	9.66667	4
Pavir.Hb00825	Alamo	5.66667	4.33333
Pavir.Hb00984	Alamo	27.6667	2.33333
Pavir.Hb01026	Alamo	5.33333	0
Pavir.Hb01049	Alamo	27.3333	0
Pavir.Hb01188	Alamo	290	0.333333
Pavir.Hb01618	Alamo	24.3333	1
Pavir.Hb01872	Alamo	38.6667	0
Pavir.Ia01479	Alamo	10.3333	1
Pavir.Ia02246	Alamo	6.66667	0
Pavir.Ia02597	Alamo	38	0
Pavir.Ia03357	Alamo	257.667	3
Pavir.Ib02384	Alamo	293	4.66667
Pavir.J01759	Alamo	239.333	0
Pavir.J02134	Alamo	33	0
Pavir.J03760	Alamo	47.6667	3.66667
Pavir.J04382	Alamo	244	0
Pavir.J04962	Alamo	24.6667	1.33333
Pavir.J05158	Alamo	136	0
Pavir.J05188	Alamo	6.66667	0
Pavir.J05688	Alamo	173.667	1.33333
Pavir.J06699	Alamo	57.3333	2.66667
Pavir.J06838	Alamo	12	0
Pavir.J08018	Alamo	29.3333	0
Pavir.J08801	Alamo	52.6667	0
Pavir.J08975	Alamo	21.6667	2.66667
Pavir.J09998	Alamo	17.3333	1
Pavir.J10888	Alamo	5.33333	1.66667
Pavir.J12161	Alamo	55	4.66667
Pavir.J12318	Alamo	224.667	0
Pavir.J12983	Alamo	9.33333	1.33333
Pavir.J14134	Alamo	36.6667	0
Pavir.J14913	Alamo	88.6667	0
Pavir.J15505	Alamo	6.66667	0
Pavir.J15569	Alamo	30.3333	0.666667
Pavir.J18291	Alamo	12.6667	0
Pavir.J18369	Alamo	76.6667	0
Pavir.J19435	Alamo	6	1.33333
Pavir.J21231	Alamo	11.6667	0.666667
Pavir.J21288	Alamo	8.66667	0
Pavir.J23137	Alamo	137.333	0
Pavir.J25866	Alamo	5.66667	2.33333
Pavir.J26053	Alamo	19.6667	0
Pavir.J27056	Alamo	36.6667	0
Pavir.J27094	Alamo	5.66667	4
Pavir.J27602	Alamo	29	0
Pavir.J28579	Alamo	7.66667	2
Pavir.J29227	Alamo	240.667	2.66667
Pavir.J29787	Alamo	40.3333	1.33333
Pavir.J30332	Alamo	5.33333	2.66667
Pavir.J32370	Alamo	15.6667	1.66667
Pavir.J32830	Alamo	51.3333	0.666667
Pavir.J35020	Alamo	119.333	2
Pavir.J35106	Alamo	12.6667	0
Pavir.J35720	Alamo	11	0
Pavir.J36183	Alamo	562.667	1
Pavir.J36633	Alamo	72.3333	0
Pavir.J36755	Alamo	19.3333	0
Pavir.J37219	Alamo	11	0.333333
Pavir.J37480	Alamo	22	3
Pavir.J37596	Alamo	8	1.33333
Pavir.J37730	Alamo	6.66667	2.66667
Pavir.J38184	Alamo	10.6667	0.666667
Pavir.J39075	Alamo	10.3333	0
Pavir.J39117	Alamo	10.3333	1
Pavir.J39643	Alamo	43	3.33333
Pavir.J40692	Alamo	148.333	0
Pavir.Ab00894	Dacotah	0.666667	101.333
Pavir.Ab02292	Dacotah	4	15
Pavir.Ab02353	Dacotah	1.66667	77.3333
Pavir.Ab02530	Dacotah	1.66667	9.33333
Pavir.Ba03276	Dacotah	0	19
Pavir.Bb00035	Dacotah	2	122
Pavir.Bb00521	Dacotah	1.33333	7.66667
Pavir.Bb01509	Dacotah	0	7.66667
Pavir.Bb01631	Dacotah	0.333333	11.3333
Pavir.Ca02364	Dacotah	0.333333	146
Pavir.Ca02600	Dacotah	2.66667	6.33333
Pavir.Ca02723	Dacotah	3.33333	6.33333
Pavir.Cb00188	Dacotah	1	9.33333
Pavir.Cb00277	Dacotah	2.66667	5.33333
Pavir.Da01019	Dacotah	0.666667	17.6667
Pavir.Db00053	Dacotah	4	10.3333
Pavir.Db00105	Dacotah	0	8.33333
Pavir.Db00855	Dacotah	0.333333	51
Pavir.Db00907	Dacotah	4.33333	7.66667
Pavir.Ea01121	Dacotah	0	19.6667
Pavir.Ea03156	Dacotah	0.666667	6.33333
Pavir.Eb03506	Dacotah	1.66667	6.33333
Pavir.Fa01707	Dacotah	0	128.667
Pavir.Fa01757	Dacotah	2.33333	62
Pavir.Fa02339	Dacotah	2.33333	29.3333
Pavir.Fb00207	Dacotah	2.33333	25.3333
Pavir.Fb00288	Dacotah	0	5.66667
Pavir.Fb00445	Dacotah	0	6.66667
Pavir.Fb01545	Dacotah	0	49.6667
Pavir.Fb01923	Dacotah	2.66667	9
Pavir.Fb02144	Dacotah	0	11.6667
Pavir.Ga02674	Dacotah	0	37
Pavir.Gb01908	Dacotah	1.66667	43.3333
Pavir.Ha00168	Dacotah	2	13
Pavir.Ha00195	Dacotah	0	11.6667
Pavir.Ha00241	Dacotah	1	23
Pavir.Ha00496	Dacotah	0	180.667
Pavir.Ha01139	Dacotah	2	190.333
Pavir.Ha01176	Dacotah	0.333333	22
Pavir.Ha01178	Dacotah	1	43.6667
Pavir.Ha01348	Dacotah	1.33333	8
Pavir.Ha01391	Dacotah	3.33333	13.3333
Pavir.Ha01554	Dacotah	0.333333	5.33333
Pavir.Ha01577	Dacotah	1.66667	283.667
Pavir.Ha01886	Dacotah	4.33333	22.6667
Pavir.Hb00011	Dacotah	4	16.6667
Pavir.Hb00118	Dacotah	0	19
Pavir.Hb00243	Dacotah	1.66667	37
Pavir.Hb00308	Dacotah	2	13.6667
Pavir.Hb00309	Dacotah	2	41
Pavir.Hb00349	Dacotah	1	5.33333
Pavir.Hb00379	Dacotah	3.33333	95.3333
Pavir.Hb00381	Dacotah	1.66667	77.6667
Pavir.Hb00481	Dacotah	0	224.333
Pavir.Hb00497	Dacotah	2.66667	13
Pavir.Hb00681	Dacotah	4.33333	21.6667
Pavir.Hb01176	Dacotah	2.66667	7.66667
Pavir.Ib01063	Dacotah	1.33333	7
Pavir.Ib02390	Dacotah	0	12.3333
Pavir.Ib03817	Dacotah	1.66667	5.66667
Pavir.Ib04287	Dacotah	3.33333	23.3333
Pavir.J00033	Dacotah	2.66667	20
Pavir.J00137	Dacotah	1.33333	19.3333
Pavir.J01741	Dacotah	0	24.6667
Pavir.J04433	Dacotah	0	6
Pavir.J04900	Dacotah	1.33333	61.6667
Pavir.J05522	Dacotah	3.66667	12.6667
Pavir.J07336	Dacotah	4	28
Pavir.J09281	Dacotah	1.66667	10.3333
Pavir.J09403	Dacotah	0.333333	61.3333
Pavir.J09668	Dacotah	0	12.6667
Pavir.J11434	Dacotah	2.33333	21.6667
Pavir.J12108	Dacotah	0.333333	11.6667
Pavir.J12232	Dacotah	0	14.3333
Pavir.J12905	Dacotah	3	44
Pavir.J13960	Dacotah	0	19
Pavir.J15045	Dacotah	0	70.3333
Pavir.J15745	Dacotah	0.333333	30.3333
Pavir.J16022	Dacotah	0	60.6667
Pavir.J16504	Dacotah	4.66667	17
Pavir.J16585	Dacotah	0.333333	23
Pavir.J16811	Dacotah	1.33333	54.3333
Pavir.J16929	Dacotah	3	6.33333
Pavir.J17341	Dacotah	0.333333	31.6667
Pavir.J18240	Dacotah	2	13.6667
Pavir.J18698	Dacotah	0.666667	375.333
Pavir.J18775	Dacotah	0	59.3333
Pavir.J18855	Dacotah	2	17
Pavir.J18888	Dacotah	2	11
Pavir.J19020	Dacotah	3.66667	9.66667
Pavir.J19134	Dacotah	3	9.33333
Pavir.J19286	Dacotah	0	65
Pavir.J19380	Dacotah	0.666667	6.66667
Pavir.J19903	Dacotah	0	67
Pavir.J20085	Dacotah	1.33333	7
Pavir.J20553	Dacotah	1.33333	18.6667
Pavir.J20785	Dacotah	1	21
Pavir.J21610	Dacotah	2.66667	67.6667
Pavir.J22478	Dacotah	0.333333	10.3333
Pavir.J22703	Dacotah	0.666667	80.6667
Pavir.J22811	Dacotah	0	6
Pavir.J23156	Dacotah	2	25.3333
Pavir.J23571	Dacotah	0	29.3333
Pavir.J24513	Dacotah	1.33333	8
Pavir.J24724	Dacotah	0	30.3333
Pavir.J25306	Dacotah	2	6
Pavir.J25443	Dacotah	0	5.66667
Pavir.J25975	Dacotah	1	31.3333
Pavir.J28491	Dacotah	2.33333	21
Pavir.J28603	Dacotah	2.66667	21
Pavir.J28901	Dacotah	3.33333	18.3333
Pavir.J29824	Dacotah	2	5.33333
Pavir.J29991	Dacotah	0	9.66667
Pavir.J30028	Dacotah	1.33333	12.6667
Pavir.J30030	Dacotah	3.66667	15
Pavir.J30257	Dacotah	0.333333	32.3333
Pavir.J30715	Dacotah	2.33333	5.66667
Pavir.J32164	Dacotah	3	6
Pavir.J32751	Dacotah	4	6.66667
Pavir.J33700	Dacotah	3.33333	9.66667
Pavir.J33813	Dacotah	3.33333	6.33333
Pavir.J34494	Dacotah	3	6
Pavir.J35295	Dacotah	3.66667	5.33333
Pavir.J35449	Dacotah	0	6
Pavir.J35484	Dacotah	0.666667	7.33333
Pavir.J36176	Dacotah	3	15
Pavir.J36279	Dacotah	2.66667	6.66667
Pavir.J38298	Dacotah	1	8.66667
Pavir.J39285	Dacotah	3.33333	36.6667
Pavir.J39298	Dacotah	0	47.3333
Pavir.J39316	Dacotah	3	10
Pavir.J39680	Dacotah	0.333333	16.6667
Pavir.J40131	Dacotah	1.33333	8.66667
Pavir.J40612	Dacotah	1	13.6667
